# Supplementary material for: Tools for Single-Cell Kinetic Analysis of Virus-Host Interactions
Source: PLoS One. 2016 Jan 11;11(1):e0145081. doi: 10.1371/journal.pone.0145081 (PMC4713429; doi:10.1371/journal.pone.0145081)
Supplement: S1 Data — (ZIP) [file pone.0145081.s009.zip]

Archive with 46 entries (37 files):
- S9_Data/
- S9_Data/FC Data/
- S9_Data/FC Data/M51R_12.fcs
- __MACOSX/
- __MACOSX/S9_Data/
- __MACOSX/S9_Data/FC Data/
- __MACOSX/S9_Data/FC Data/._M51R_12.fcs
- S9_Data/FC Data/M51R_6.fcs
- __MACOSX/S9_Data/FC Data/._M51R_6.fcs
- S9_Data/FC Data/M51R_Microscope_18.fcs
- __MACOSX/S9_Data/FC Data/._M51R_Microscope_18.fcs
- S9_Data/FC Data/Mock_12.fcs
- __MACOSX/S9_Data/FC Data/._Mock_12.fcs
- S9_Data/FC Data/Mock_6.fcs
- __MACOSX/S9_Data/FC Data/._Mock_6.fcs
- S9_Data/FC Data/Mock_Microscope_18.fcs
- __MACOSX/S9_Data/FC Data/._Mock_Microscope_18.fcs
- S9_Data/FC Data/WT_12.fcs
- __MACOSX/S9_Data/FC Data/._WT_12.fcs
- S9_Data/FC Data/WT_6.fcs
- __MACOSX/S9_Data/FC Data/._WT_6.fcs
- S9_Data/FC Data/WT_Microscope_18.fcs
- __MACOSX/S9_Data/FC Data/._WT_Microscope_18.fcs
- S9_Data/Microscope Data/
- S9_Data/Microscope Data/M51R.arff
- __MACOSX/S9_Data/Microscope Data/
- __MACOSX/S9_Data/Microscope Data/._M51R.arff
- S9_Data/Microscope Data/Mock.arff
- __MACOSX/S9_Data/Microscope Data/._Mock.arff
- S9_Data/Microscope Data/WT.arff
- __MACOSX/S9_Data/Microscope Data/._WT.arff
- S9_Data/Microwell Data/
- S9_Data/Microwell Data/.DS_Store
- __MACOSX/S9_Data/Microwell Data/
- __MACOSX/S9_Data/Microwell Data/._.DS_Store
- S9_Data/Microwell Data/IF.tif
- __MACOSX/S9_Data/Microwell Data/._IF.tif
- S9_Data/Microwell Data/MasterCountDataFile.txt
- __MACOSX/S9_Data/Microwell Data/._MasterCountDataFile.txt
- S9_Data/Microwell Data/MasterDataFile.txt
- S9_Data/Microwell Data/MasterErrorsFile.txt
- __MACOSX/S9_Data/Microwell Data/._MasterErrorsFile.txt
- S9_Data/Microwell Data/ReadMe.txt
- __MACOSX/S9_Data/Microwell Data/._ReadMe.txt
- S9_Data/Microwell Data/timeData.dat
- __MACOSX/S9_Data/Microwell Data/._timeData.dat
