# Supplementary material for: Tools for Single-Cell Kinetic Analysis of Virus-Host Interactions
Source: PLoS One. 2016 Jan 11;11(1):e0145081. doi: 10.1371/journal.pone.0145081 (PMC4713429; doi:10.1371/journal.pone.0145081)
Supplement: S1 Data — (ZIP) [file pone.0145081.s009.zip › S9_Data/Microscope Data/M51R.arff]

@relation 'Data Table'

@attribute Time {0,1,2,3,4,5,6,7,8,9,10,11,12,13,14,15,16,17,18,19,20,21,22,23,24,25,26,27,28,29,30,31,32,33,34,35,36,37,38,39,40,41,42,43,44,45,46,47,48,49,50,51,52,53,54,55,56,57,58,59,60,61,62,63,64,65,66,67,68,69,70,71,72,73,74,75,76,77,78,79,80,81,82,83,84,85,86,87,88,89,90,91,92}
@attribute Measurement {R,G,B,X,Y}
@attribute Point {0,1,2,3,4,5,6,7,8,9,10,11,12,13,14,15,16,17,18,19,20,21,22,23,24,25,26,27,28,29,30,31,32,33,34,35,36,37,38,39,40,41,42,43,44,45,46,47,48,49,50,51,52,53,54,55,56,57,58,59,60,61,62,63,64,65,66,67,68,69,70,71,72,73,74,75,76,77,78,79,80,81,82,83,84,85,86,87,88,89,90,91,92,93,94,95,96,97,98,99,100,101,102,103,104,105,106,107,108,109,110,111,112,113,114,115,116,117,118,119,120,121,122,123,124,125,126,127,128,129,130,131,132,133,134,135,136,137,138,139,140,141,142,143,144,145,146,147,148,149,150,151,152,153,154,155,156,157,158,159,160,161,162,163,164,165,166,167,168,169,170,171,172,173,174,175,176,177,178,179,180,181,182,183,184,185,186,187,188,189,190,191,192,193,194,195,196,197,198,199,200,201,202,203,204,205,206,207,208,209,210,211,212,213,214,215,216,217,218,219,220,221,222,223,224,225,226,227,228,229,230,231,232,233,234,235,236,237,238,239,240,241,242,243,244,245,246,247,248,249,250,251,252,253,254,255,256,257,258,259,260,261,262,263,264,265,266,267,268,269,270,271,272,273,274,275,276,277,278,279,280,281,282,283,284,285,286,287,288,289,290,291,292,293,294,295,296,297,298,299,300,301,302,303,304,305,306,307,308,309,310,311,312,313,314,315,316,317,318,319,320,321,322,323,324,325,326,327,328,329,330,331,332,333,334,335,336,337,338,339,340,341,342,343,344,345,346,347,348,349,350,351,352,353,354,355,356,357,358,359,360,361,362,363,364,365,366,367,368,369,370,371,372,373,374,375,376,377,378,379,380,381,382,383,384,385,386,387,388,389,390,391,392,393,394,395,396,397,398,399,400,401,402,403,404,405,406,407,408,409,410,411,412,413,414,415,416,417,418,419,420,421,422,423,424,425,426,427,428,429,430,431,432,433,434,435,436,437,438,439,440,441,442,443,444,445,446,447,448,449,450,451,452,453,454,455,456,457,458,459,460,461,462,463,464,465,466,467,468,469,470,471,472,473,474,475,476,477,478,479,480,481,482,483,484,485,486,487,488,489,490,491,492,493,494,495,496,497,498,499,500,501,502,503,504,505,506,507,508,509,510,511,512,513,514,515,516,517,518,519,520,521,522,523,524,525,526,527,528,529,530,531,532,533,534,535,536,537,538,539,540,541,542,543,544,545,546,547,548,549,550,551,552,553,554,555,556,557,558,559,560,561,562,563,564,565,566,567,568,569,570,571,572,573,574,575,576,577,578,579,580,581,582,583,584,585,586,587,588,589,590,591,592,593,594,595,596,597,598,599,600,601,602,603,604,605,606,607,608,609,610,611,612,613,614,615,616,617,618,619,620,621,622,623,624,625,626,627,628,629,630,631,632,633,634,635,636,637,638,639,640,641,642,643,644,645,646,647,648,649,650,651,652,653,654,655,656,657,658,659,660,661,662,663,664,665,666,667,668,669,670,671,672,673,674,675,676,677,678,679,680,681,682,683,684,685,686,687,688,689,690,691,692,693,694,695,696,697,698,699,700,701,702,703,704,705,706,707,708,709,710,711,712,713,714,715,716,717,718,719,720,721,722,723,724,725,726,727,728,729,730,731,732,733,734,735,736,737,738,739,740,741,742,743,744,745,746,747,748,749,750,751,752,753,754,755,756,757,758,759,760,761,762,763,764,765,766,767,768,769,770,771,772,773,774,775,776,777,778,779,780,781,782,783,784,785,786,787,788,789,790,791,792,793,794,795,796,797,798,799,800,801,802,803,804,805,806,807,808,809,810,811,812,813,814,815,816,817,818,819,820,821,822,823,824,825,826,827,828,829,830,831,832,833,834,835,836,837,838,839,840,841,842,843,844,845,846,847,848,849,850,851,852,853,854,855,856,857,858,859,860,861,862,863,864,865,866,867,868,869,870,871,872,873,874,875,876,877,878,879,880,881,882,883,884,885,886,887,888,889,890,891,892,893,894,895,896,897,898,899,900,901,902,903,904,905,906,907,908,909,910,911,912,913,914,915,916,917,918,919,920,921,922,923,924,925,926,927,928,929,930,931,932,933,934,935,936,937,938,939,940,941,942,943,944,945,946,947,948,949,950,951,952,953,954,955,956,957,958,959,960,961,962,963,964,965,966,967,968,969,970,971,972,973,974,975,976,977,978,979,980,981,982,983,984,985,986,987,988,989,990,991,992,993,994,995,996,997,998,999,1000,1001,1002,1003,1004,1005,1006,1007,1008,1009,1010,1011,1012,1013,1014,1015,1016,1017,1018,1019,1020,1021,1022,1023,1024,1025,1026,1027,1028,1029,1030,1031,1032,1033,1034,1035,1036,1037,1038,1039,1040,1041,1042,1043,1044,1045,1046,1047,1048,1049,1050,1051,1052,1053,1054,1055,1056,1057,1058,1059,1060,1061,1062,1063,1064,1065,1066,1067,1068,1069,1070,1071,1072,1073,1074,1075,1076,1077,1078,1079,1080,1081,1082,1083,1084,1085,1086,1087,1088,1089,1090,1091,1092,1093,1094,1095,1096,1097,1098,1099,1100,1101,1102,1103,1104,1105,1106,1107,1108,1109,1110,1111,1112,1113,1114,1115,1116,1117,1118,1119,1120,1121,1122,1123,1124,1125,1126,1127,1128,1129,1130,1131,1132,1133,1134,1135,1136,1137,1138,1139,1140,1141,1142,1143,1144,1145,1146,1147,1148,1149,1150,1151,1152,1153,1154,1155,1156,1157,1158,1159,1160,1161,1162,1163,1164,1165,1166,1167,1168,1169,1170,1171,1172,1173,1174,1175,1176,1177,1178,1179,1180,1181,1182,1183,1184,1185,1186,1187,1188,1189,1190,1191,1192,1193,1194,1195,1196,1197,1198,1199,1200,1201,1202,1203,1204,1205,1206,1207,1208,1209,1210,1211,1212,1213,1214,1215,1216,1217,1218,1219,1220,1221,1222,1223,1224,1225,1226,1227,1228,1229,1230,1231,1232,1233,1234,1235,1236,1237,1238,1239,1240,1241,1242,1243,1244,1245,1246,1247,1248,1249,1250,1251,1252,1253,1254,1255,1256,1257,1258,1259,1260,1261,1262,1263,1264,1265,1266,1267,1268,1269,1270,1271,1272,1273,1274,1275,1276,1277,1278,1279,1280,1281,1282,1283,1284,1285,1286,1287,1288,1289,1290,1291,1292,1293,1294,1295,1296,1297,1298,1299,1300,1301,1302,1303,1304,1305,1306,1307,1308,1309,1310,1311,1312,1313,1314,1315,1316,1317,1318,1319,1320,1321,1322,1323,1324,1325,1326,1327,1328,1329,1330,1331,1332,1333,1334,1335,1336,1337,1338,1339,1340,1341,1342,1343,1344,1345,1346,1347,1348,1349,1350,1351,1352,1353,1354,1355,1356,1357,1358,1359,1360,1361,1362,1363,1364,1365,1366,1367,1368,1369,1370,1371,1372,1373,1374,1375,1376,1377,1378,1379,1380,1381,1382,1383,1384,1385,1386,1387,1388,1389,1390,1391,1392,1393,1394,1395,1396,1397,1398,1399,1400,1401,1402,1403,1404,1405,1406,1407,1408,1409,1410,1411,1412,1413,1414,1415,1416,1417,1418,1419,1420,1421,1422,1423,1424,1425,1426,1427,1428,1429,1430,1431,1432,1433,1434,1435,1436,1437,1438,1439,1440,1441,1442,1443,1444,1445,1446,1447,1448,1449,1450,1451,1452,1453,1454,1455,1456,1457,1458,1459,1460,1461,1462,1463,1464,1465,1466,1467,1468,1469,1470,1471,1472,1473,1474,1475,1476,1477,1478,1479,1480,1481,1482,1483,1484,1485,1486,1487,1488,1489,1490,1491,1492,1493,1494,1495,1496,1497,1498,1499,1500,1501,1502,1503,1504,1505,1506,1507,1508,1509,1510,1511,1512,1513,1514,1515,1516,1517,1518,1519,1520,1521,1522,1523,1524,1525,1526,1527,1528,1529,1530,1531,1532,1533,1534,1535,1536,1537,1538,1539,1540,1541,1542,1543,1544,1545,1546,1547,1548,1549,1550,1551,1552,1553,1554,1555,1556,1557,1558,1559,1560,1561,1562,1563,1564,1565,1566,1567,1568,1569,1570,1571,1572,1573,1574,1575,1576,1577,1578,1579,1580,1581,1582,1583,1584,1585,1586,1587,1588,1589,1590,1591,1592,1593,1594,1595,1596,1597,1598,1599,1600,1601,1602,1603,1604,1605,1606,1607,1608,1609,1610,1611,1612,1613,1614,1615,1616,1617,1618,1619,1620,1621,1622,1623,1624,1625,1626,1627,1628,1629,1630,1631,1632,1633,1634,1635,1636,1637,1638,1639,1640,1641,1642,1643,1644,1645,1646,1647,1648,1649,1650,1651,1652,1653,1654,1655,1656,1657,1658,1659,1660,1661,1662,1663,1664,1665,1666,1667,1668,1669,1670,1671,1672,1673,1674,1675,1676,1677,1678,1679,1680,1681,1682,1683,1684,1685,1686,1687,1688,1689,1690,1691,1692,1693,1694,1695,1696,1697,1698,1699,1700,1701,1702,1703,1704,1705,1706,1707,1708,1709,1710,1711,1712,1713,1714,1715,1716,1717,1718,1719,1720,1721,1722,1723,1724,1725,1726,1727,1728,1729,1730,1731,1732,1733,1734,1735,1736,1737,1738,1739,1740,1741,1742,1743,1744,1745,1746,1747,1748,1749,1750,1751,1752,1753,1754,1755,1756,1757,1758,1759,1760,1761,1762,1763,1764,1765,1766,1767,1768,1769,1770,1771,1772,1773,1774,1775,1776,1777,1778,1779,1780,1781,1782,1783,1784,1785,1786,1787,1788,1789,1790,1791,1792,1793,1794,1795,1796,1797,1798,1799,1800,1801,1802,1803,1804,1805,1806,1807,1808,1809,1810,1811,1812,1813,1814,1815,1816,1817,1818,1819,1820,1821,1822,1823,1824,1825,1826,1827,1828,1829,1830,1831,1832,1833,1834,1835,1836,1837,1838,1839,1840,1841,1842,1843,1844,1845,1846,1847,1848,1849,1850,1851,1852,1853,1854,1855,1856,1857,1858,1859,1860,1861,1862,1863,1864,1865,1866,1867,1868,1869,1870,1871,1872,1873,1874,1875,1876,1877,1878,1879,1880,1881,1882,1883,1884,1885,1886,1887,1888,1889,1890,1891,1892,1893,1894,1895,1896,1897,1898,1899,1900,1901,1902,1903,1904,1905,1906,1907,1908,1909,1910,1911,1912,1913,1914,1915,1916,1917,1918,1919,1920,1921,1922,1923,1924,1925,1926,1927,1928,1929,1930,1931,1932,1933,1934,1935,1936,1937,1938,1939,1940,1941,1942,1943,1944,1945,1946,1947,1948,1949,1950,1951,1952,1953,1954,1955,1956,1957,1958,1959,1960,1961,1962,1963,1964,1965,1966,1967,1968,1969,1970,1971,1972,1973,1974,1975,1976,1977,1978,1979,1980,1981,1982,1983,1984,1985,1986,1987,1988,1989,1990,1991,1992,1993,1994,1995,1996,1997,1998,1999,2000,2001,2002,2003,2004,2005,2006,2007,2008,2009,2010,2011,2012,2013,2014,2015,2016,2017,2018,2019,2020,2021,2022,2023,2024,2025,2026,2027,2028,2029,2030,2031,2032,2033,2034,2035,2036,2037,2038,2039,2040,2041,2042,2043,2044,2045,2046,2047,2048,2049,2050,2051,2052,2053,2054,2055,2056,2057,2058,2059,2060,2061,2062,2063,2064,2065,2066,2067,2068,2069,2070,2071,2072,2073,2074,2075,2076,2077,2078,2079,2080,2081,2082,2083,2084,2085,2086,2087,2088,2089,2090,2091,2092,2093,2094,2095,2096,2097,2098,2099,2100,2101,2102,2103,2104,2105,2106,2107,2108,2109,2110,2111,2112,2113,2114,2115,2116,2117,2118,2119,2120,2121,2122,2123,2124,2125,2126,2127,2128,2129,2130,2131,2132,2133,2134,2135,2136,2137,2138,2139,2140,2141,2142,2143,2144,2145,2146,2147,2148,2149,2150,2151,2152,2153,2154,2155,2156,2157,2158,2159,2160,2161,2162,2163,2164,2165,2166,2167,2168,2169,2170,2171,2172,2173,2174,2175,2176,2177,2178,2179,2180,2181,2182,2183,2184,2185,2186,2187,2188,2189,2190,2191,2192,2193,2194,2195,2196,2197,2198,2199,2200,2201,2202,2203,2204,2205,2206,2207,2208,2209,2210,2211,2212,2213,2214,2215,2216,2217,2218,2219,2220,2221,2222,2223,2224,2225,2226,2227,2228,2229,2230,2231,2232,2233,2234,2235,2236,2237,2238,2239,2240,2241,2242,2243,2244,2245,2246,2247,2248,2249,2250,2251,2252,2253,2254,2255,2256,2257,2258,2259,2260,2261,2262,2263,2264,2265,2266,2267,2268,2269,2270,2271,2272,2273,2274,2275,2276,2277,2278,2279,2280,2281,2282,2283,2284,2285,2286,2287,2288,2289,2290,2291,2292,2293,2294,2295,2296,2297,2298,2299,2300,2301,2302,2303,2304,2305,2306,2307,2308,2309,2310,2311,2312,2313,2314,2315,2316,2317,2318,2319,2320,2321,2322,2323,2324,2325,2326,2327,2328,2329,2330,2331,2332,2333,2334,2335,2336,2337,2338,2339,2340,2341,2342,2343,2344,2345,2346,2347,2348,2349,2350,2351,2352,2353,2354,2355,2356,2357,2358,2359,2360,2361,2362,2363,2364,2365,2366,2367,2368,2369,2370,2371,2372,2373,2374,2375,2376,2377,2378,2379,2380,2381,2382,2383,2384,2385,2386,2387,2388,2389,2390,2391,2392,2393,2394,2395,2396,2397,2398,2399,2400,2401,2402,2403,2404,2405,2406,2407,2408,2409,2410,2411,2412,2413,2414,2415,2416,2417,2418,2419,2420,2421,2422,2423,2424,2425,2426,2427,2428,2429,2430,2431,2432,2433,2434,2435,2436,2437,2438,2439,2440,2441,2442,2443,2444,2445,2446,2447,2448,2449,2450,2451,2452,2453,2454,2455,2456,2457,2458,2459,2460,2461,2462,2463,2464,2465,2466,2467,2468,2469,2470,2471,2472,2473,2474,2475,2476,2477,2478,2479,2480,2481,2482,2483,2484,2485,2486,2487,2488,2489,2490,2491,2492,2493,2494,2495,2496,2497,2498,2499,2500,2501,2502,2503,2504,2505,2506,2507,2508,2509,2510,2511,2512,2513,2514,2515,2516,2517,2518,2519,2520,2521,2522,2523,2524,2525,2526,2527,2528,2529,2530,2531,2532,2533,2534,2535,2536,2537,2538,2539,2540,2541,2542,2543,2544,2545,2546,2547,2548,2549,2550,2551,2552,2553,2554,2555,2556,2557,2558,2559,2560,2561,2562,2563,2564,2565,2566,2567,2568,2569,2570,2571,2572,2573,2574,2575,2576,2577,2578,2579,2580,2581,2582,2583,2584,2585,2586,2587,2588,2589,2590,2591,2592,2593,2594,2595,2596,2597,2598,2599,2600,2601,2602,2603,2604,2605,2606,2607,2608,2609,2610,2611,2612,2613,2614,2615,2616,2617,2618,2619,2620,2621,2622,2623,2624,2625,2626,2627,2628,2629,2630,2631,2632,2633,2634,2635,2636,2637,2638,2639,2640,2641,2642,2643,2644,2645,2646,2647,2648,2649,2650,2651,2652,2653,2654,2655,2656,2657,2658,2659,2660,2661,2662,2663,2664,2665,2666,2667,2668,2669,2670,2671,2672,2673,2674,2675,2676,2677,2678,2679,2680,2681,2682,2683,2684,2685,2686,2687,2688,2689,2690,2691,2692,2693,2694,2695,2696,2697,2698,2699,2700,2701,2702,2703,2704,2705,2706,2707,2708,2709,2710,2711,2712,2713,2714,2715,2716,2717,2718,2719,2720,2721,2722,2723,2724,2725,2726,2727,2728,2729,2730,2731,2732,2733,2734,2735,2736,2737,2738,2739,2740,2741,2742,2743,2744,2745,2746,2747,2748,2749,2750,2751,2752,2753,2754,2755,2756,2757,2758,2759,2760,2761,2762,2763,2764,2765,2766,2767,2768,2769,2770,2771,2772,2773,2774,2775,2776,2777,2778,2779,2780,2781,2782,2783,2784,2785,2786,2787,2788,2789,2790,2791,2792,2793,2794,2795,2796,2797,2798,2799,2800,2801,2802,2803,2804,2805,2806,2807,2808,2809,2810,2811,2812,2813,2814,2815,2816,2817,2818,2819,2820,2821,2822,2823,2824,2825,2826,2827,2828,2829,2830,2831,2832,2833,2834,2835,2836,2837,2838,2839,2840,2841,2842,2843,2844,2845,2846,2847,2848,2849,2850,2851,2852,2853,2854,2855,2856,2857,2858,2859,2860,2861,2862,2863,2864,2865,2866,2867,2868,2869,2870,2871,2872,2873,2874,2875,2876,2877,2878,2879,2880,2881,2882,2883,2884,2885,2886,2887,2888,2889,2890,2891,2892,2893,2894,2895,2896,2897,2898,2899,2900,2901,2902,2903,2904,2905,2906,2907,2908,2909,2910,2911,2912,2913,2914,2915,2916,2917,2918,2919,2920,2921,2922,2923,2924,2925,2926,2927,2928,2929,2930,2931,2932,2933,2934,2935,2936,2937,2938,2939,2940,2941,2942,2943,2944,2945,2946,2947,2948,2949,2950,2951,2952,2953,2954,2955,2956,2957,2958,2959,2960,2961,2962,2963,2964,2965,2966,2967,2968,2969,2970}
@attribute Value numeric

@data
0,X,0,4954
0,Y,0,2853
0,B,0,3308.75
0,X,1,140
0,Y,1,812
0,B,1,2860.173077
0,X,2,2318
0,Y,2,230
0,B,2,2177.25
0,X,3,5418
0,Y,3,3099
0,B,3,2184.75
0,X,4,1876
0,Y,4,1606
0,B,4,2007.538462
0,X,5,3985
0,Y,5,1979
0,B,5,1971.346154
0,X,6,3020
0,Y,6,1380
0,B,6,2032.076923
0,X,7,2722
0,Y,7,2784
0,B,7,1993.538462
0,X,8,859
0,Y,8,1714
0,B,8,1783.615385
0,X,9,395
0,Y,9,1195
0,B,9,1812.096154
0,X,10,2694
0,Y,10,3866
0,B,10,1995.846154
0,X,11,3415
0,Y,11,1875
0,B,11,1764.884615
0,X,12,4897
0,Y,12,3993
0,B,12,1872.884615
0,X,13,5631
0,Y,13,2693
0,B,13,1710.942308
0,X,14,1815
0,Y,14,1437
0,B,14,1730.692308
0,X,15,1684
0,Y,15,4035
0,B,15,1931.519231
0,X,16,4020
0,Y,16,2907
0,B,16,1779.288462
0,X,17,3310
0,Y,17,3799
0,B,17,1595.576923
0,X,18,2639
0,Y,18,1424
0,B,18,1720.25
0,X,19,5270
0,Y,19,762
0,B,19,1594.769231
0,X,20,3284
0,Y,20,511
0,B,20,1667.519231
0,X,21,3238
0,Y,21,3131
0,B,21,1603.961538
0,X,22,2220
0,Y,22,2628
0,B,22,1824.961538
0,X,23,990
0,Y,23,2189
0,B,23,1469.076923
0,X,24,2842
0,Y,24,1783
0,B,24,1492
0,X,25,4183
0,Y,25,1562
0,B,25,1853.211538
0,X,26,2991
0,Y,26,851
0,B,26,1428.730769
0,X,27,4057
0,Y,27,2390
0,B,27,1819.5
0,X,28,5134
0,Y,28,3008
0,B,28,1523.75
0,X,29,852
0,Y,29,2209
0,B,29,1490.230769
0,X,30,4153
0,Y,30,2642
0,B,30,2336.346154
0,X,31,3259
0,Y,31,1274
0,B,31,1406.25
0,X,32,4900
0,Y,32,449
0,B,32,1558.134615
0,X,33,2556
0,Y,33,4020
0,B,33,1307.134615
0,X,34,3743
0,Y,34,2972
0,B,34,1396.346154
0,X,35,3823
0,Y,35,1877
0,B,35,1854.923077
0,X,36,2238
0,Y,36,2654
0,B,36,1556.25
0,X,37,1751
0,Y,37,993
0,B,37,1773
0,X,38,2304
0,Y,38,621
0,B,38,1420.461538
0,X,39,2013
0,Y,39,1161
0,B,39,2189.307692
0,X,40,2738
0,Y,40,1714
0,B,40,1534.269231
0,X,41,4622
0,Y,41,2243
0,B,41,1448.019231
0,X,42,2899
0,Y,42,53
0,B,42,1411.461538
0,X,43,5301
0,Y,43,771
0,B,43,1398.365385
0,X,44,2687
0,Y,44,2669
0,B,44,1347.057692
0,X,45,3807
0,Y,45,3747
0,B,45,1289.307692
0,X,46,4116
0,Y,46,1588
0,B,46,1433.5
0,X,47,1613
0,Y,47,423
0,B,47,1500.307692
0,X,48,5003
0,Y,48,2945
0,B,48,1592.25
0,X,49,245
0,Y,49,595
0,B,49,1469.365385
0,X,50,2785
0,Y,50,1598
0,B,50,1353.211538
0,X,51,3281
0,Y,51,3325
0,B,51,1276.557692
0,X,52,5067
0,Y,52,1780
0,B,52,1311.134615
0,X,53,6114
0,Y,53,83
0,B,53,1303.25
0,X,54,1356
0,Y,54,352
0,B,54,1107.826923
0,X,55,2568
0,Y,55,4036
0,B,55,1285.692308
0,X,56,5854
0,Y,56,3921
0,B,56,1273.057692
0,X,57,1232
0,Y,57,3226
0,B,57,1265.480769
0,X,58,2840
0,Y,58,3730
0,B,58,1510.673077
0,X,59,1438
0,Y,59,2273
0,B,59,1314.269231
0,X,60,2194
0,Y,60,2611
0,B,60,1510.980769
0,X,61,1535
0,Y,61,1085
0,B,61,1217.884615
0,X,62,5399
0,Y,62,4080
0,B,62,1358.634615
0,X,63,825
0,Y,63,2254
0,B,63,1265.807692
0,X,64,400
0,Y,64,2163
0,B,64,1489.326923
0,X,65,2946
0,Y,65,3761
0,B,65,1363.134615
0,X,66,2777
0,Y,66,1053
0,B,66,1372.288462
0,X,67,5733
0,Y,67,3994
0,B,67,1486.211538
0,X,68,4249
0,Y,68,3245
0,B,68,1069.788462
0,X,69,2632
0,Y,69,147
0,B,69,1242.538462
0,X,70,5939
0,Y,70,741
0,B,70,1200.269231
0,X,71,2101
0,Y,71,799
0,B,71,1255.365385
0,X,72,1453
0,Y,72,2601
0,B,72,1500.884615
0,X,73,730
0,Y,73,2227
0,B,73,1141.403846
0,X,74,3536
0,Y,74,263
0,B,74,1207.038462
0,X,75,4280
0,Y,75,2887
0,B,75,1167.115385
0,X,76,4407
0,Y,76,2879
0,B,76,1224.557692
0,X,77,5168
0,Y,77,2705
0,B,77,1249.634615
0,X,78,3400
0,Y,78,3485
0,B,78,1477.173077
0,X,79,4139
0,Y,79,1576
0,B,79,1354.673077
0,X,80,6060
0,Y,80,2528
0,B,80,1330.711538
0,X,81,4586
0,Y,81,2037
0,B,81,1216.365385
0,X,82,2627
0,Y,82,977
0,B,82,1166.019231
0,X,83,165
0,Y,83,3348
0,B,83,1144.442308
0,X,84,5023
0,Y,84,3726
0,B,84,1183.480769
0,X,85,3793
0,Y,85,3885
0,B,85,1448.403846
0,X,86,2234
0,Y,86,1898
0,B,86,1176.519231
0,X,87,3051
0,Y,87,2247
0,B,87,1298.884615
0,X,88,3217
0,Y,88,2860
0,B,88,1218.403846
0,X,89,5529
0,Y,89,1676
0,B,89,1134.673077
0,X,90,3529
0,Y,90,2262
0,B,90,1104.769231
0,X,91,4142
0,Y,91,2747
0,B,91,1121.115385
0,X,92,886
0,Y,92,2292
0,B,92,1121.615385
0,X,93,2769
0,Y,93,758
0,B,93,1117.076923
0,X,94,3546
0,Y,94,2563
0,B,94,1368.903846
0,X,95,549
0,Y,95,332
0,B,95,1232.461538
0,X,96,3673
0,Y,96,2156
0,B,96,1382.442308
0,X,97,5740
0,Y,97,2572
0,B,97,1111.673077
0,X,98,4965
0,Y,98,447
0,B,98,1084.807692
0,X,99,285
0,Y,99,2776
0,B,99,1235.980769
0,X,100,4019
0,Y,100,3983
0,B,100,1141.461538
0,X,101,5148
0,Y,101,2865
0,B,101,1179.076923
0,X,102,5941
0,Y,102,913
0,B,102,1122.25
0,X,103,5932
0,Y,103,2107
0,B,103,1125.115385
0,X,104,141
0,Y,104,566
0,B,104,1293.096154
0,X,105,3651
0,Y,105,1316
0,B,105,1130.192308
0,X,106,1904
0,Y,106,199
0,B,106,1150.788462
0,X,107,5514
0,Y,107,211
0,B,107,1466.25
0,X,108,4435
0,Y,108,569
0,B,108,1061.923077
0,X,109,3967
0,Y,109,541
0,B,109,1248.326923
0,X,110,6092
0,Y,110,1966
0,B,110,1128.134615
0,X,111,544
0,Y,111,1724
0,B,111,1238.442308
0,X,112,5948
0,Y,112,2061
0,B,112,1213.519231
0,X,113,4357
0,Y,113,1265
0,B,113,1076.423077
0,X,114,3389
0,Y,114,1704
0,B,114,1243.980769
0,X,115,3667
0,Y,115,2265
0,B,115,1091.403846
0,X,116,5421
0,Y,116,2404
0,B,116,1162.5
0,X,117,4497
0,Y,117,3062
0,B,117,1048.903846
0,X,118,4706
0,Y,118,2142
0,B,118,1117.019231
0,X,119,5692
0,Y,119,451
0,B,119,1048.865385
0,X,120,5655
0,Y,120,3061
0,B,120,1018.865385
0,X,121,345
0,Y,121,273
0,B,121,1128.923077
0,X,122,5395
0,Y,122,2394
0,B,122,1061.538462
0,X,123,2519
0,Y,123,2976
0,B,123,883.615385
0,X,124,4463
0,Y,124,3237
0,B,124,1300.673077
0,X,125,3600
0,Y,125,1843
0,B,125,1045.326923
0,X,126,6046
0,Y,126,2396
0,B,126,988.326923
0,X,127,5937
0,Y,127,6
0,B,127,1081.076923
0,X,128,1174
0,Y,128,1921
0,B,128,1303.865385
0,X,129,5882
0,Y,129,313
0,B,129,1011.057692
0,X,130,1617
0,Y,130,3235
0,B,130,1143.557692
0,X,131,4197
0,Y,131,2203
0,B,131,1084.461538
0,X,132,170
0,Y,132,268
0,B,132,1198.884615
0,X,133,418
0,Y,133,816
0,B,133,1047.423077
0,X,134,2176
0,Y,134,2621
0,B,134,1160.596154
0,X,135,4987
0,Y,135,438
0,B,135,1047.038462
0,X,136,196
0,Y,136,3915
0,B,136,1008.653846
0,X,137,4934
0,Y,137,642
0,B,137,1056.519231
0,X,138,1588
0,Y,138,1660
0,B,138,1097.903846
0,X,139,3543
0,Y,139,119
0,B,139,1031.365385
0,X,140,6059
0,Y,140,2142
0,B,140,1086.557692
0,X,141,6122
0,Y,141,1918
0,B,141,1102.134615
0,X,142,539
0,Y,142,2831
0,B,142,954.884615
0,X,143,176
0,Y,143,1969
0,B,143,1073.846154
0,X,144,4488
0,Y,144,3296
0,B,144,1130.173077
0,X,145,5616
0,Y,145,2208
0,B,145,1033.653846
0,X,146,3929
0,Y,146,3258
0,B,146,1217.115385
0,X,147,4165
0,Y,147,2918
0,B,147,1214.5
0,X,148,669
0,Y,148,3727
0,B,148,1061.615385
0,X,149,3830
0,Y,149,2073
0,B,149,1191.057692
0,X,150,4164
0,Y,150,1512
0,B,150,1021.173077
0,X,151,4240
0,Y,151,4062
0,B,151,1081.615385
0,X,152,2937
0,Y,152,28
0,B,152,1187.269231
0,X,153,4024
0,Y,153,1369
0,B,153,1096.442308
0,X,154,3210
0,Y,154,2815
0,B,154,904
0,X,155,4357
0,Y,155,2529
0,B,155,1127.480769
0,X,156,3751
0,Y,156,2316
0,B,156,1063.096154
0,X,157,3275
0,Y,157,406
0,B,157,1030.903846
0,X,158,3090
0,Y,158,3589
0,B,158,1024.25
0,X,159,5550
0,Y,159,70
0,B,159,989.884615
0,X,160,5000
0,Y,160,1509
0,B,160,1124.596154
0,X,161,3751
0,Y,161,1503
0,B,161,1191.480769
0,X,162,5539
0,Y,162,81
0,B,162,1007.673077
0,X,163,943
0,Y,163,1502
0,B,163,1047.211538
0,X,164,1746
0,Y,164,1915
0,B,164,1129.538462
0,X,165,906
0,Y,165,646
0,B,165,1089.615385
0,X,166,2376
0,Y,166,3884
0,B,166,1015.365385
0,X,167,4193
0,Y,167,2824
0,B,167,1121.365385
0,X,168,6024
0,Y,168,523
0,B,168,986.865385
0,X,169,1627
0,Y,169,3559
0,B,169,1192.173077
0,X,170,2900
0,Y,170,1559
0,B,170,1019.788462
0,X,171,3545
0,Y,171,521
0,B,171,1075.307692
0,X,172,3338
0,Y,172,3849
0,B,172,1037.961538
0,X,173,710
0,Y,173,2368
0,B,173,1241.730769
0,X,174,962
0,Y,174,3778
0,B,174,1205.692308
0,X,175,563
0,Y,175,469
0,B,175,1135.634615
0,X,176,2278
0,Y,176,2784
0,B,176,1101.115385
0,X,177,5095
0,Y,177,3415
0,B,177,1146.923077
0,X,178,564
0,Y,178,3654
0,B,178,1041.326923
0,X,179,179
0,Y,179,515
0,B,179,1071.884615
0,X,180,4755
0,Y,180,1380
0,B,180,929.326923
0,X,181,3064
0,Y,181,3431
0,B,181,1160.019231
0,X,182,795
0,Y,182,3959
0,B,182,1140.519231
0,X,183,199
0,Y,183,2510
0,B,183,1068.403846
0,X,184,2780
0,Y,184,112
0,B,184,979.346154
0,X,185,4357
0,Y,185,1632
0,B,185,964.384615
0,X,186,5346
0,Y,186,2942
0,B,186,1054.057692
0,X,187,5770
0,Y,187,3372
0,B,187,947.903846
0,X,188,1529
0,Y,188,1692
0,B,188,1007.615385
0,X,189,264
0,Y,189,3512
0,B,189,1088.923077
0,X,190,4154
0,Y,190,3857
0,B,190,922.269231
0,X,191,2163
0,Y,191,2040
0,B,191,1061.807692
0,X,192,5707
0,Y,192,3294
0,B,192,939.576923
0,X,193,2688
0,Y,193,1743
0,B,193,1031.980769
0,X,194,876
0,Y,194,3563
0,B,194,977.423077
0,X,195,199
0,Y,195,2858
0,B,195,1041.730769
0,X,196,1188
0,Y,196,130
0,B,196,1258.961538
0,X,197,4103
0,Y,197,3098
0,B,197,1036.211538
0,X,198,256
0,Y,198,1779
0,B,198,1036.615385
0,X,199,4910
0,Y,199,2385
0,B,199,970.980769
0,X,200,4804
0,Y,200,3684
0,B,200,1051.096154
0,X,201,5562
0,Y,201,2507
0,B,201,1119.596154
0,X,202,1304
0,Y,202,2006
0,B,202,1056.942308
0,X,203,2349
0,Y,203,265
0,B,203,979.826923
0,X,204,2160
0,Y,204,2705
0,B,204,948.346154
0,X,205,1978
0,Y,205,1975
0,B,205,982.192308
0,X,206,6022
0,Y,206,2395
0,B,206,874
0,X,207,1910
0,Y,207,1645
0,B,207,1026.153846
0,X,208,2930
0,Y,208,1617
0,B,208,1061.442308
0,X,209,1838
0,Y,209,3981
0,B,209,964.211538
0,X,210,307
0,Y,210,11
0,B,210,901.980769
0,X,211,4813
0,Y,211,219
0,B,211,1155.173077
0,X,212,1263
0,Y,212,1709
0,B,212,968.519231
0,X,213,3210
0,Y,213,2320
0,B,213,971.423077
0,X,214,46
0,Y,214,3199
0,B,214,942.769231
0,X,215,3034
0,Y,215,1358
0,B,215,982.019231
0,X,216,3669
0,Y,216,1045
0,B,216,953.788462
0,X,217,4775
0,Y,217,2982
0,B,217,995.326923
0,X,218,4952
0,Y,218,3203
0,B,218,1062.25
0,X,219,767
0,Y,219,1683
0,B,219,1040.538462
0,X,220,3890
0,Y,220,541
0,B,220,1083.461538
0,X,221,5640
0,Y,221,118
0,B,221,933.346154
0,X,222,1976
0,Y,222,2423
0,B,222,928.865385
0,X,223,499
0,Y,223,83
0,B,223,1156.057692
0,X,224,3432
0,Y,224,78
0,B,224,1135.769231
0,X,225,1922
0,Y,225,3234
0,B,225,1118.153846
0,X,226,4757
0,Y,226,638
0,B,226,941.115385
0,X,227,1838
0,Y,227,2657
0,B,227,934.961538
0,X,228,5847
0,Y,228,3509
0,B,228,973.365385
0,X,229,4463
0,Y,229,2229
0,B,229,975.884615
0,X,230,4813
0,Y,230,2548
0,B,230,966.923077
0,X,231,2189
0,Y,231,2276
0,B,231,884.653846
0,X,232,4706
0,Y,232,818
0,B,232,1092.865385
0,X,233,1077
0,Y,233,2395
0,B,233,835.519231
0,X,234,509
0,Y,234,1789
0,B,234,980.653846
0,X,235,2375
0,Y,235,314
0,B,235,1023.019231
0,X,236,5051
0,Y,236,1761
0,B,236,979.807692
0,X,237,4685
0,Y,237,670
0,B,237,910.653846
0,X,238,3324
0,Y,238,3995
0,B,238,881.403846
0,X,239,4226
0,Y,239,2160
0,B,239,971.230769
0,X,240,5498
0,Y,240,3730
0,B,240,925.884615
0,X,241,3935
0,Y,241,3612
0,B,241,936
0,X,242,4456
0,Y,242,3109
0,B,242,938.519231
0,X,243,4609
0,Y,243,4070
0,B,243,1185.307692
0,X,244,3883
0,Y,244,520
0,B,244,1183.615385
0,X,245,5747
0,Y,245,3890
0,B,245,965.538462
0,X,246,4320
0,Y,246,839
0,B,246,910.134615
0,X,247,3296
0,Y,247,563
0,B,247,946.269231
0,X,248,200
0,Y,248,2291
0,B,248,982.596154
0,X,249,3692
0,Y,249,4055
0,B,249,934.192308
0,X,250,4446
0,Y,250,3140
0,B,250,974.846154
0,X,251,5489
0,Y,251,2506
0,B,251,921.769231
0,X,252,3181
0,Y,252,1994
0,B,252,997.711538
0,X,253,2462
0,Y,253,2126
0,B,253,972.538462
0,X,254,2432
0,Y,254,3194
0,B,254,1011.326923
0,X,255,1165
0,Y,255,4032
0,B,255,997.75
0,X,256,916
0,Y,256,1899
0,B,256,920.384615
0,X,257,2081
0,Y,257,1834
0,B,257,1132.538462
0,X,258,94
0,Y,258,854
0,B,258,1005.480769
0,X,259,5691
0,Y,259,195
0,B,259,924.403846
0,X,260,5402
0,Y,260,1899
0,B,260,994.75
0,X,261,2133
0,Y,261,1635
0,B,261,903.769231
0,X,262,1369
0,Y,262,3204
0,B,262,1026.538462
0,X,263,5743
0,Y,263,781
0,B,263,1030.807692
0,X,264,4413
0,Y,264,2652
0,B,264,1029.211538
0,X,265,4724
0,Y,265,1196
0,B,265,963.076923
0,X,266,2766
0,Y,266,3653
0,B,266,958.096154
0,X,267,1873
0,Y,267,2594
0,B,267,1003.307692
0,X,268,3309
0,Y,268,3051
0,B,268,955.326923
0,X,269,1976
0,Y,269,3916
0,B,269,913.942308
0,X,270,2165
0,Y,270,3042
0,B,270,923.365385
0,X,271,5952
0,Y,271,4005
0,B,271,1051.346154
0,X,272,5921
0,Y,272,174
0,B,272,944.423077
0,X,273,3038
0,Y,273,1846
0,B,273,1004.846154
0,X,274,147
0,Y,274,2598
0,B,274,926.75
0,X,275,2417
0,Y,275,2478
0,B,275,908.307692
0,X,276,5155
0,Y,276,939
0,B,276,1005.019231
0,X,277,682
0,Y,277,3362
0,B,277,867.961538
0,X,278,2113
0,Y,278,2344
0,B,278,966.038462
0,X,279,2040
0,Y,279,3385
0,B,279,936.192308
0,X,280,864
0,Y,280,2391
0,B,280,896.134615
0,X,281,2941
0,Y,281,1777
0,B,281,1057.942308
0,X,282,2832
0,Y,282,237
0,B,282,930.615385
0,X,283,2100
0,Y,283,193
0,B,283,1211.211538
0,X,284,899
0,Y,284,1870
0,B,284,801.480769
0,X,285,3304
0,Y,285,374
0,B,285,875.865385
0,X,286,3364
0,Y,286,2249
0,B,286,930.230769
0,X,287,5044
0,Y,287,3705
0,B,287,931.615385
0,X,288,1154
0,Y,288,1361
0,B,288,909.365385
0,X,289,4398
0,Y,289,1754
0,B,289,841.211538
0,X,290,5635
0,Y,290,371
0,B,290,1084.326923
0,X,291,5036
0,Y,291,3828
0,B,291,898.269231
0,X,292,2177
0,Y,292,1981
0,B,292,883.576923
0,X,293,1719
0,Y,293,3530
0,B,293,894.519231
0,X,294,1149
0,Y,294,1912
0,B,294,944.653846
0,X,295,1967
0,Y,295,319
0,B,295,868.192308
0,X,296,552
0,Y,296,2309
0,B,296,882.826923
0,X,297,391
0,Y,297,496
0,B,297,853.846154
0,X,298,1874
0,Y,298,1145
0,B,298,873.076923
0,X,299,4118
0,Y,299,355
0,B,299,895.923077
0,X,300,5802
0,Y,300,2855
0,B,300,923.596154
0,X,301,5045
0,Y,301,861
0,B,301,933.769231
0,X,302,277
0,Y,302,3293
0,B,302,1022.903846
0,X,303,2669
0,Y,303,2817
0,B,303,848.653846
0,X,304,351
0,Y,304,221
0,B,304,956.942308
0,X,305,3120
0,Y,305,657
0,B,305,926.826923
0,X,306,2885
0,Y,306,463
0,B,306,822.115385
0,X,307,5629
0,Y,307,342
0,B,307,884
0,X,308,2957
0,Y,308,14
0,B,308,914.884615
0,X,309,5857
0,Y,309,2845
0,B,309,835.711538
0,X,310,173
0,Y,310,2278
0,B,310,949.903846
0,X,311,2972
0,Y,311,3120
0,B,311,869.153846
0,X,312,4900
0,Y,312,1110
0,B,312,917.634615
0,X,313,5428
0,Y,313,1415
0,B,313,901.019231
0,X,314,3931
0,Y,314,515
0,B,314,890.211538
0,X,315,5900
0,Y,315,2432
0,B,315,958.307692
0,X,316,1266
0,Y,316,3853
0,B,316,856.307692
0,X,317,4727
0,Y,317,3803
0,B,317,816.423077
0,X,318,5943
0,Y,318,2442
0,B,318,896.365385
0,X,319,4327
0,Y,319,1561
0,B,319,896.5
0,X,320,1376
0,Y,320,2406
0,B,320,957.519231
0,X,321,6058
0,Y,321,136
0,B,321,910.480769
0,X,322,1560
0,Y,322,410
0,B,322,894.442308
0,X,323,4642
0,Y,323,1782
0,B,323,898.269231
0,X,324,5242
0,Y,324,30
0,B,324,845.25
0,X,325,1438
0,Y,325,3873
0,B,325,1023.923077
0,X,326,543
0,Y,326,268
0,B,326,937.519231
0,X,327,3954
0,Y,327,4035
0,B,327,921.230769
0,X,328,4029
0,Y,328,3203
0,B,328,821.673077
0,X,329,4064
0,Y,329,2863
0,B,329,1017.923077
0,X,330,2142
0,Y,330,1841
0,B,330,851.557692
0,X,331,3671
0,Y,331,3673
0,B,331,906.057692
0,X,332,5037
0,Y,332,42
0,B,332,937.096154
0,X,333,2188
0,Y,333,1820
0,B,333,854.038462
0,X,334,206
0,Y,334,3542
0,B,334,916.307692
0,X,335,4554
0,Y,335,2101
0,B,335,876.615385
0,X,336,926
0,Y,336,1851
0,B,336,872.307692
0,X,337,134
0,Y,337,3206
0,B,337,879.865385
0,X,338,4454
0,Y,338,1949
0,B,338,1087.326923
0,X,339,4695
0,Y,339,3789
0,B,339,917.057692
0,X,340,2774
0,Y,340,2935
0,B,340,878.557692
0,X,341,930
0,Y,341,1415
0,B,341,894.442308
0,X,342,3652
0,Y,342,45
0,B,342,859.403846
0,X,343,5185
0,Y,343,3557
0,B,343,775.903846
0,X,344,2932
0,Y,344,3520
0,B,344,814.307692
0,X,345,1983
0,Y,345,2157
0,B,345,1033.826923
0,X,346,1707
0,Y,346,1334
0,B,346,969.038462
0,X,347,2417
0,Y,347,272
0,B,347,835.730769
0,X,348,956
0,Y,348,3918
0,B,348,841.173077
0,X,349,763
0,Y,349,1914
0,B,349,826.346154
0,X,350,2713
0,Y,350,1818
0,B,350,904.692308
0,X,351,5916
0,Y,351,1356
0,B,351,880.076923
0,X,352,320
0,Y,352,781
0,B,352,919.557692
0,X,353,4792
0,Y,353,1022
0,B,353,815.173077
0,X,354,1907
0,Y,354,3036
0,B,354,843.615385
0,X,355,1170
0,Y,355,3458
0,B,355,918.384615
0,X,356,4513
0,Y,356,2091
0,B,356,915.230769
0,X,357,427
0,Y,357,1816
0,B,357,787.365385
0,X,358,1362
0,Y,358,2084
0,B,358,823.576923
0,X,359,3924
0,Y,359,3627
0,B,359,1102.730769
0,X,360,4888
0,Y,360,4017
0,B,360,804.903846
0,X,361,838
0,Y,361,389
0,B,361,805.769231
0,X,362,1916
0,Y,362,523
0,B,362,824.807692
0,X,363,5777
0,Y,363,1880
0,B,363,871.096154
0,X,364,5409
0,Y,364,1672
0,B,364,873.519231
0,X,365,1904
0,Y,365,2273
0,B,365,799.423077
0,X,366,3727
0,Y,366,1905
0,B,366,825.596154
0,X,367,1773
0,Y,367,2198
0,B,367,957.634615
0,X,368,4229
0,Y,368,3693
0,B,368,839.615385
0,X,369,3207
0,Y,369,2128
0,B,369,858.538462
0,X,370,5943
0,Y,370,3989
0,B,370,762.615385
0,X,371,4695
0,Y,371,3776
0,B,371,731.730769
0,X,372,3987
0,Y,372,1406
0,B,372,902.211538
0,X,373,3304
0,Y,373,405
0,B,373,783.884615
0,X,374,1309
0,Y,374,2292
0,B,374,1158.903846
0,X,375,4642
0,Y,375,1896
0,B,375,764.576923
0,X,376,2074
0,Y,376,1765
0,B,376,896.403846
0,X,377,5699
0,Y,377,2136
0,B,377,834.307692
0,X,378,485
0,Y,378,104
0,B,378,876.711538
0,X,379,4136
0,Y,379,33
0,B,379,1074.403846
0,X,380,5494
0,Y,380,2613
0,B,380,826.326923
0,X,381,396
0,Y,381,1967
0,B,381,905.25
0,X,382,3693
0,Y,382,3768
0,B,382,882.865385
0,X,383,410
0,Y,383,1082
0,B,383,745.096154
0,X,384,786
0,Y,384,2341
0,B,384,874.057692
0,X,385,1599
0,Y,385,90
0,B,385,865.942308
0,X,386,106
0,Y,386,1310
0,B,386,846.75
0,X,387,3186
0,Y,387,1770
0,B,387,800.115385
0,X,388,2020
0,Y,388,1379
0,B,388,856.942308
0,X,389,5827
0,Y,389,3088
0,B,389,861.923077
0,X,390,4131
0,Y,390,344
0,B,390,798.596154
0,X,391,1090
0,Y,391,1857
0,B,391,924.307692
0,X,392,5454
0,Y,392,2339
0,B,392,872.653846
0,X,393,658
0,Y,393,2073
0,B,393,921.961538
0,X,394,4896
0,Y,394,3338
0,B,394,825.923077
0,X,395,5111
0,Y,395,2988
0,B,395,827.903846
0,X,396,1071
0,Y,396,3686
0,B,396,761.557692
0,X,397,4008
0,Y,397,584
0,B,397,905.634615
0,X,398,5623
0,Y,398,4034
0,B,398,781.769231
0,X,399,2769
0,Y,399,542
0,B,399,928.596154
0,X,400,5872
0,Y,400,1501
0,B,400,831.423077
0,X,401,2326
0,Y,401,1709
0,B,401,856.019231
0,X,402,31
0,Y,402,3344
0,B,402,851.480769
0,X,403,1531
0,Y,403,1261
0,B,403,847.769231
0,X,404,4076
0,Y,404,2372
0,B,404,823.519231
0,X,405,5683
0,Y,405,2212
0,B,405,836.192308
0,X,406,3115
0,Y,406,3965
0,B,406,804.365385
0,X,407,2933
0,Y,407,654
0,B,407,868.288462
0,X,408,4574
0,Y,408,30
0,B,408,841.038462
0,X,409,15
0,Y,409,1482
0,B,409,878.038462
0,X,410,1693
0,Y,410,4058
0,B,410,1000.134615
0,X,411,2340
0,Y,411,2469
0,B,411,817.230769
0,X,412,1794
0,Y,412,31
0,B,412,901.769231
0,X,413,5947
0,Y,413,2177
0,B,413,828.730769
0,X,414,3465
0,Y,414,2927
0,B,414,957.653846
0,X,415,3913
0,Y,415,1385
0,B,415,877.153846
0,X,416,5774
0,Y,416,1861
0,B,416,744.115385
0,X,417,3251
0,Y,417,2936
0,B,417,744.153846
0,X,418,2247
0,Y,418,1974
0,B,418,883.596154
0,X,419,357
0,Y,419,1938
0,B,419,918.269231
0,X,420,4819
0,Y,420,200
0,B,420,848.884615
0,X,421,544
0,Y,421,3786
0,B,421,803.711538
0,X,422,2744
0,Y,422,3595
0,B,422,813.096154
0,X,423,1123
0,Y,423,2753
0,B,423,853.788462
0,X,424,680
0,Y,424,578
0,B,424,794.230769
0,X,425,3489
0,Y,425,3749
0,B,425,875.423077
0,X,426,3965
0,Y,426,1632
0,B,426,953.211538
0,X,427,1666
0,Y,427,799
0,B,427,847.384615
0,X,428,3695
0,Y,428,2703
0,B,428,929.403846
0,X,429,3598
0,Y,429,3898
0,B,429,759.538462
0,X,430,177
0,Y,430,3478
0,B,430,828.903846
0,X,431,2798
0,Y,431,1736
0,B,431,803.75
0,X,432,3328
0,Y,432,2678
0,B,432,860.192308
0,X,433,408
0,Y,433,3598
0,B,433,763.980769
0,X,434,6131
0,Y,434,3339
0,B,434,866.942308
0,X,435,4306
0,Y,435,2821
0,B,435,861.557692
0,X,436,4282
0,Y,436,1741
0,B,436,911.961538
0,X,437,3476
0,Y,437,53
0,B,437,773.25
0,X,438,3026
0,Y,438,1462
0,B,438,836.423077
0,X,439,4868
0,Y,439,3989
0,B,439,900.230769
0,X,440,2892
0,Y,440,734
0,B,440,783.519231
0,X,441,4507
0,Y,441,2536
0,B,441,775.442308
0,X,442,1140
0,Y,442,1375
0,B,442,816.692308
0,X,443,828
0,Y,443,1918
0,B,443,751.557692
0,X,444,5907
0,Y,444,119
0,B,444,756.576923
0,X,445,1240
0,Y,445,888
0,B,445,823.192308
0,X,446,902
0,Y,446,2233
0,B,446,855.480769
0,X,447,1191
0,Y,447,2685
0,B,447,894.826923
0,X,448,1357
0,Y,448,1336
0,B,448,830.711538
0,X,449,356
0,Y,449,2878
0,B,449,843.826923
0,X,450,1415
0,Y,450,1608
0,B,450,921.192308
0,X,451,4443
0,Y,451,1758
0,B,451,872.153846
0,X,452,2204
0,Y,452,3703
0,B,452,788.692308
0,X,453,5586
0,Y,453,3799
0,B,453,846.076923
0,X,454,3614
0,Y,454,2287
0,B,454,854.615385
0,X,455,4859
0,Y,455,3862
0,B,455,814.769231
0,X,456,437
0,Y,456,3649
0,B,456,756.865385
0,X,457,710
0,Y,457,1022
0,B,457,791.5
0,X,458,1674
0,Y,458,2397
0,B,458,798
0,X,459,1344
0,Y,459,66
0,B,459,796.557692
0,X,460,1007
0,Y,460,2688
0,B,460,773.5
0,X,461,2753
0,Y,461,1692
0,B,461,845.769231
0,X,462,4119
0,Y,462,2484
0,B,462,948.461538
0,X,463,1903
0,Y,463,1882
0,B,463,960.730769
0,X,464,4746
0,Y,464,3578
0,B,464,776.942308
0,X,465,4311
0,Y,465,1578
0,B,465,854.903846
0,X,466,5942
0,Y,466,1251
0,B,466,825.557692
0,X,467,3124
0,Y,467,2672
0,B,467,794.653846
0,X,468,4233
0,Y,468,3137
0,B,468,750.057692
0,X,469,3643
0,Y,469,2302
0,B,469,808.634615
0,X,470,5154
0,Y,470,3833
0,B,470,844.576923
0,X,471,2861
0,Y,471,1966
0,B,471,793.423077
0,X,472,3098
0,Y,472,2668
0,B,472,762.615385
0,X,473,659
0,Y,473,1988
0,B,473,830.903846
0,X,474,5345
0,Y,474,3650
0,B,474,790.365385
0,X,475,5012
0,Y,475,3479
0,B,475,745.307692
0,X,476,4199
0,Y,476,1372
0,B,476,864.615385
0,X,477,775
0,Y,477,361
0,B,477,815.865385
0,X,478,2448
0,Y,478,4039
0,B,478,853.019231
0,X,479,3763
0,Y,479,289
0,B,479,859.730769
0,X,480,3295
0,Y,480,2916
0,B,480,822.096154
0,X,481,3720
0,Y,481,72
0,B,481,829.057692
0,X,482,1111
0,Y,482,2840
0,B,482,813.615385
0,X,483,2161
0,Y,483,2501
0,B,483,825.903846
0,X,484,3750
0,Y,484,4033
0,B,484,853.307692
0,X,485,1976
0,Y,485,1638
0,B,485,756.25
0,X,486,5893
0,Y,486,2650
0,B,486,818.865385
0,X,487,5713
0,Y,487,2501
0,B,487,809.019231
0,X,488,4573
0,Y,488,2692
0,B,488,814.692308
0,X,489,3815
0,Y,489,533
0,B,489,723.903846
0,X,490,5760
0,Y,490,340
0,B,490,791.942308
0,X,491,1551
0,Y,491,146
0,B,491,853.288462
0,X,492,3056
0,Y,492,1263
0,B,492,752.288462
0,X,493,5650
0,Y,493,2886
0,B,493,814.307692
0,X,494,2784
0,Y,494,3614
0,B,494,818.019231
0,X,495,3650
0,Y,495,2788
0,B,495,836.807692
0,X,496,3983
0,Y,496,427
0,B,496,775.442308
0,X,497,80
0,Y,497,2058
0,B,497,737.807692
0,X,498,4265
0,Y,498,4023
0,B,498,775.615385
0,X,499,1851
0,Y,499,357
0,B,499,840.75
0,X,500,5363
0,Y,500,2383
0,B,500,938.615385
0,X,501,5952
0,Y,501,2754
0,B,501,801.153846
0,X,502,4240
0,Y,502,2266
0,B,502,754.826923
0,X,503,3966
0,Y,503,337
0,B,503,789.269231
0,X,504,3620
0,Y,504,3876
0,B,504,754.788462
0,X,505,4708
0,Y,505,1353
0,B,505,765.923077
0,X,506,4006
0,Y,506,3923
0,B,506,795.826923
0,X,507,2887
0,Y,507,3330
0,B,507,746.365385
0,X,508,5966
0,Y,508,2749
0,B,508,752.25
0,X,509,1501
0,Y,509,1745
0,B,509,823.826923
0,X,510,1501
0,Y,510,295
0,B,510,828
0,X,511,5624
0,Y,511,3360
0,B,511,768.846154
0,X,512,2307
0,Y,512,595
0,B,512,713.846154
0,X,513,1706
0,Y,513,3818
0,B,513,752.096154
0,X,514,696
0,Y,514,3989
0,B,514,942.211538
0,X,515,6135
0,Y,515,2116
0,B,515,772.980769
0,X,516,6032
0,Y,516,2810
0,B,516,765.269231
0,X,517,554
0,Y,517,4054
0,B,517,758.442308
0,X,518,3051
0,Y,518,2310
0,B,518,770.653846
0,X,519,5820
0,Y,519,806
0,B,519,906.980769
0,X,520,4374
0,Y,520,3822
0,B,520,782.634615
0,X,521,4567
0,Y,521,3231
0,B,521,830.442308
0,X,522,1217
0,Y,522,1344
0,B,522,803.692308
0,X,523,3043
0,Y,523,831
0,B,523,779.692308
0,X,524,623
0,Y,524,1766
0,B,524,799.019231
0,X,525,4215
0,Y,525,3876
0,B,525,747.769231
0,X,526,4222
0,Y,526,1199
0,B,526,867.519231
0,X,527,4546
0,Y,527,3368
0,B,527,1054.365385
0,X,528,2121
0,Y,528,2954
0,B,528,743.711538
0,X,529,2630
0,Y,529,2675
0,B,529,764.807692
0,X,530,3691
0,Y,530,1447
0,B,530,812.230769
0,X,531,4188
0,Y,531,2417
0,B,531,778.038462
0,X,532,763
0,Y,532,2337
0,B,532,754.269231
0,X,533,3957
0,Y,533,2802
0,B,533,783.653846
0,X,534,1595
0,Y,534,2713
0,B,534,915.788462
0,X,535,2965
0,Y,535,76
0,B,535,779.903846
0,X,536,1147
0,Y,536,1280
0,B,536,840.846154
0,X,537,4617
0,Y,537,277
0,B,537,805.480769
0,X,538,112
0,Y,538,2360
0,B,538,719.557692
0,X,539,4151
0,Y,539,370
0,B,539,780.826923
0,X,540,2529
0,Y,540,3727
0,B,540,794.788462
0,X,541,5078
0,Y,541,2474
0,B,541,812.288462
0,X,542,5399
0,Y,542,1739
0,B,542,725.769231
0,X,543,2360
0,Y,543,1700
0,B,543,751.115385
0,X,544,5802
0,Y,544,3599
0,B,544,776.961538
0,X,545,4394
0,Y,545,3713
0,B,545,754.192308
0,X,546,2228
0,Y,546,2203
0,B,546,793.538462
0,X,547,5713
0,Y,547,4036
0,B,547,759.192308
0,X,548,1127
0,Y,548,2829
0,B,548,774
0,X,549,5242
0,Y,549,3933
0,B,549,758.096154
0,X,550,2040
0,Y,550,2955
0,B,550,838.807692
0,X,551,74
0,Y,551,1297
0,B,551,852.269231
0,X,552,1558
0,Y,552,2709
0,B,552,813.807692
0,X,553,2188
0,Y,553,1326
0,B,553,850.230769
0,X,554,4728
0,Y,554,3571
0,B,554,725.153846
0,X,555,4067
0,Y,555,595
0,B,555,784.923077
0,X,556,3709
0,Y,556,3623
0,B,556,796.153846
0,X,557,5630
0,Y,557,3847
0,B,557,805.730769
0,X,558,107
0,Y,558,1869
0,B,558,840.903846
0,X,559,677
0,Y,559,2403
0,B,559,844.5
0,X,560,3994
0,Y,560,2260
0,B,560,781.038462
0,X,561,921
0,Y,561,1670
0,B,561,829.846154
0,X,562,4871
0,Y,562,3844
0,B,562,733.365385
0,X,563,3279
0,Y,563,2766
0,B,563,741.384615
0,X,564,2277
0,Y,564,2312
0,B,564,810.769231
0,X,565,4000
0,Y,565,3275
0,B,565,794.826923
0,X,566,172
0,Y,566,3912
0,B,566,761.307692
0,X,567,3768
0,Y,567,110
0,B,567,741.115385
0,X,568,5016
0,Y,568,3947
0,B,568,788.519231
0,X,569,2131
0,Y,569,1237
0,B,569,725.076923
0,X,570,5225
0,Y,570,2692
0,B,570,766.5
0,X,571,2668
0,Y,571,3739
0,B,571,838.961538
0,X,572,804
0,Y,572,2298
0,B,572,846.365385
0,X,573,2512
0,Y,573,3888
0,B,573,716.673077
0,X,574,4079
0,Y,574,940
0,B,574,712.288462
0,X,575,1494
0,Y,575,2806
0,B,575,809.557692
0,X,576,3985
0,Y,576,988
0,B,576,717.211538
0,X,577,2306
0,Y,577,147
0,B,577,830.423077
0,X,578,895
0,Y,578,2368
0,B,578,841.153846
0,X,579,5562
0,Y,579,1247
0,B,579,918.326923
0,X,580,724
0,Y,580,2300
0,B,580,831.423077
0,X,581,3837
0,Y,581,301
0,B,581,764.923077
0,X,582,1898
0,Y,582,2882
0,B,582,785.192308
0,X,583,3392
0,Y,583,1598
0,B,583,736.634615
0,X,584,1817
0,Y,584,3430
0,B,584,756.653846
0,X,585,623
0,Y,585,879
0,B,585,807.615385
0,X,586,3915
0,Y,586,3991
0,B,586,789.865385
0,X,587,1586
0,Y,587,1846
0,B,587,825.038462
0,X,588,4113
0,Y,588,3269
0,B,588,788.038462
0,X,589,250
0,Y,589,4078
0,B,589,768.673077
0,X,590,3682
0,Y,590,1843
0,B,590,794.173077
0,X,591,3826
0,Y,591,1423
0,B,591,753.384615
0,X,592,5645
0,Y,592,1277
0,B,592,756.346154
0,X,593,900
0,Y,593,1577
0,B,593,802.961538
0,X,594,5545
0,Y,594,359
0,B,594,772.115385
0,X,595,4923
0,Y,595,3257
0,B,595,752.730769
0,X,596,1881
0,Y,596,2424
0,B,596,785.865385
0,X,597,1731
0,Y,597,841
0,B,597,757.230769
0,X,598,4792
0,Y,598,3870
0,B,598,756.634615
0,X,599,1586
0,Y,599,1319
0,B,599,729.673077
0,X,600,5810
0,Y,600,2785
0,B,600,820.038462
0,X,601,4572
0,Y,601,325
0,B,601,778.076923
0,X,602,311
0,Y,602,2541
0,B,602,755.5
0,X,603,3534
0,Y,603,24
0,B,603,748.192308
0,X,604,4214
0,Y,604,3968
0,B,604,872.923077
0,X,605,171
0,Y,605,1128
0,B,605,789.25
0,X,606,4568
0,Y,606,776
0,B,606,797.692308
0,X,607,302
0,Y,607,2095
0,B,607,817.230769
0,X,608,3239
0,Y,608,895
0,B,608,768.673077
0,X,609,3874
0,Y,609,3792
0,B,609,801.615385
0,X,610,5943
0,Y,610,1086
0,B,610,820.711538
0,X,611,839
0,Y,611,539
0,B,611,745.365385
0,X,612,394
0,Y,612,2783
0,B,612,817.692308
0,X,613,6018
0,Y,613,813
0,B,613,777.576923
0,X,614,4025
0,Y,614,2132
0,B,614,1107.788462
0,X,615,2223
0,Y,615,2080
0,B,615,851.096154
0,X,616,2789
0,Y,616,3257
0,B,616,764.384615
0,X,617,4806
0,Y,617,1672
0,B,617,813.096154
0,X,618,2990
0,Y,618,2208
0,B,618,805.576923
0,X,619,3333
0,Y,619,2605
0,B,619,817
0,X,620,6081
0,Y,620,4008
0,B,620,911.019231
0,X,621,1989
0,Y,621,2068
0,B,621,789.634615
0,X,622,6044
0,Y,622,219
0,B,622,722.192308
0,X,623,1658
0,Y,623,734
0,B,623,890.076923
0,X,624,3487
0,Y,624,1469
0,B,624,725.596154
0,X,625,3615
0,Y,625,1397
0,B,625,817.673077
0,X,626,1620
0,Y,626,3923
0,B,626,741.423077
0,X,627,4808
0,Y,627,954
0,B,627,729.576923
0,X,628,1430
0,Y,628,2107
0,B,628,851.038462
0,X,629,4377
0,Y,629,2846
0,B,629,675.269231
0,X,630,3945
0,Y,630,2113
0,B,630,709.384615
0,X,631,2700
0,Y,631,76
0,B,631,796.673077
0,X,632,4323
0,Y,632,3624
0,B,632,781.865385
0,X,633,3043
0,Y,633,1889
0,B,633,730.076923
0,X,634,144
0,Y,634,1671
0,B,634,740.884615
0,X,635,2759
0,Y,635,3875
0,B,635,794.423077
0,X,636,4702
0,Y,636,1983
0,B,636,845.038462
0,X,637,1014
0,Y,637,2296
0,B,637,761.403846
0,X,638,2868
0,Y,638,654
0,B,638,817.634615
0,X,639,2006
0,Y,639,3725
0,B,639,720.134615
0,X,640,6084
0,Y,640,165
0,B,640,829.346154
0,X,641,1635
0,Y,641,3538
0,B,641,787.846154
0,X,642,1269
0,Y,642,1179
0,B,642,757.346154
0,X,643,4503
0,Y,643,2713
0,B,643,750.384615
0,X,644,4260
0,Y,644,2823
0,B,644,873.192308
0,X,645,3488
0,Y,645,264
0,B,645,785.115385
0,X,646,1924
0,Y,646,401
0,B,646,756.480769
0,X,647,3729
0,Y,647,1859
0,B,647,750.25
0,X,648,3637
0,Y,648,1677
0,B,648,794.846154
0,X,649,5861
0,Y,649,962
0,B,649,730.653846
0,X,650,5268
0,Y,650,3641
0,B,650,758.557692
0,X,651,506
0,Y,651,1969
0,B,651,618.903846
0,X,652,2645
0,Y,652,2395
0,B,652,762.25
0,X,653,9
0,Y,653,659
0,B,653,719.192308
0,X,654,5685
0,Y,654,3909
0,B,654,698.807692
0,X,655,3980
0,Y,655,292
0,B,655,761.711538
0,X,656,4512
0,Y,656,2654
0,B,656,835.884615
0,X,657,3172
0,Y,657,4046
0,B,657,796.134615
0,X,658,54
0,Y,658,1803
0,B,658,954.365385
0,X,659,109
0,Y,659,1156
0,B,659,694.384615
0,X,660,2498
0,Y,660,784
0,B,660,691.115385
0,X,661,3059
0,Y,661,1623
0,B,661,799.653846
0,X,662,2273
0,Y,662,356
0,B,662,747.211538
0,X,663,1682
0,Y,663,3989
0,B,663,719.384615
0,X,664,4466
0,Y,664,3593
0,B,664,776.5
0,X,665,5243
0,Y,665,51
0,B,665,687.461538
0,X,666,1752
0,Y,666,2419
0,B,666,765.423077
0,X,667,1937
0,Y,667,2088
0,B,667,849.807692
0,X,668,2686
0,Y,668,2314
0,B,668,759.211538
0,X,669,4367
0,Y,669,3853
0,B,669,921.288462
0,X,670,5489
0,Y,670,3078
0,B,670,739.75
0,X,671,4508
0,Y,671,1399
0,B,671,782
0,X,672,2358
0,Y,672,2191
0,B,672,693.788462
0,X,673,5998
0,Y,673,1938
0,B,673,705.269231
0,X,674,13
0,Y,674,485
0,B,674,887.923077
0,X,675,2913
0,Y,675,549
0,B,675,732.153846
0,X,676,5453
0,Y,676,3692
0,B,676,766.538462
0,X,677,1340
0,Y,677,808
0,B,677,725.673077
0,X,678,2863
0,Y,678,3626
0,B,678,767.519231
0,X,679,2806
0,Y,679,2857
0,B,679,740.865385
0,X,680,767
0,Y,680,3489
0,B,680,681.596154
0,X,681,5940
0,Y,681,1628
0,B,681,672.75
0,X,682,928
0,Y,682,2217
0,B,682,785.807692
0,X,683,1804
0,Y,683,2711
0,B,683,714.788462
0,X,684,2449
0,Y,684,2922
0,B,684,764.730769
0,X,685,3412
0,Y,685,3395
0,B,685,698.076923
0,X,686,3659
0,Y,686,4041
0,B,686,849.692308
0,X,687,1901
0,Y,687,3842
0,B,687,744.884615
0,X,688,1653
0,Y,688,3205
0,B,688,754.519231
0,X,689,2876
0,Y,689,565
0,B,689,730.076923
0,X,690,1754
0,Y,690,2629
0,B,690,649.288462
0,X,691,4427
0,Y,691,485
0,B,691,718.519231
0,X,692,2810
0,Y,692,2842
0,B,692,710.5
0,X,693,2755
0,Y,693,2719
0,B,693,808.980769
0,X,694,5712
0,Y,694,2357
0,B,694,786.75
0,X,695,1509
0,Y,695,4026
0,B,695,883.096154
0,X,696,43
0,Y,696,675
0,B,696,758.846154
0,X,697,3296
0,Y,697,2694
0,B,697,790.769231
0,X,698,3592
0,Y,698,2756
0,B,698,744.173077
0,X,699,1582
0,Y,699,1757
0,B,699,742.519231
0,X,700,354
0,Y,700,1459
0,B,700,716.519231
0,X,701,5666
0,Y,701,3393
0,B,701,954.365385
0,X,702,584
0,Y,702,3090
0,B,702,711.115385
0,X,703,5881
0,Y,703,3244
0,B,703,714.461538
0,X,704,5639
0,Y,704,1755
0,B,704,674.961538
0,X,705,1269
0,Y,705,883
0,B,705,687.25
0,X,706,3314
0,Y,706,2999
0,B,706,867.230769
0,X,707,2521
0,Y,707,3867
0,B,707,720.865385
0,X,708,810
0,Y,708,2338
0,B,708,647.038462
0,X,709,3987
0,Y,709,720
0,B,709,699.846154
0,X,710,4021
0,Y,710,4083
0,B,710,714.596154
0,X,711,3960
0,Y,711,3547
0,B,711,723.480769
0,X,712,109
0,Y,712,750
0,B,712,775.192308
0,X,713,4119
0,Y,713,2215
0,B,713,937.903846
0,X,714,1301
0,Y,714,93
0,B,714,723.692308
0,X,715,4734
0,Y,715,139
0,B,715,716.211538
0,X,716,4883
0,Y,716,2385
0,B,716,705.884615
0,X,717,405
0,Y,717,1816
0,B,717,750.25
0,X,718,3147
0,Y,718,2504
0,B,718,748.057692
0,X,719,4199
0,Y,719,3655
0,B,719,745.365385
0,X,720,6121
0,Y,720,255
0,B,720,729.076923
0,X,721,733
0,Y,721,1017
0,B,721,728.615385
0,X,722,397
0,Y,722,1663
0,B,722,714.096154
0,X,723,2392
0,Y,723,216
0,B,723,690.557692
0,X,724,4194
0,Y,724,1474
0,B,724,750.923077
0,X,725,5666
0,Y,725,1735
0,B,725,693.038462
0,X,726,4271
0,Y,726,3698
0,B,726,693.961538
0,X,727,5967
0,Y,727,808
0,B,727,751.230769
0,X,728,1025
0,Y,728,691
0,B,728,734.480769
0,X,729,1804
0,Y,729,829
0,B,729,694.403846
0,X,730,2081
0,Y,730,2108
0,B,730,828.442308
0,X,731,3452
0,Y,731,1268
0,B,731,589.403846
0,X,732,3220
0,Y,732,3893
0,B,732,706.903846
0,X,733,2746
0,Y,733,1363
0,B,733,730.807692
0,X,734,1353
0,Y,734,3876
0,B,734,742.076923
0,X,735,809
0,Y,735,903
0,B,735,728.25
0,X,736,3948
0,Y,736,3838
0,B,736,702.634615
0,X,737,3141
0,Y,737,2339
0,B,737,765.615385
0,X,738,5315
0,Y,738,3970
0,B,738,698.480769
0,X,739,458
0,Y,739,2860
0,B,739,779.211538
0,X,740,3937
0,Y,740,2187
0,B,740,678.230769
0,X,741,163
0,Y,741,1856
0,B,741,760.269231
0,X,742,4848
0,Y,742,1952
0,B,742,788.461538
0,X,743,4176
0,Y,743,3786
0,B,743,741.192308
0,X,744,2357
0,Y,744,2021
0,B,744,713.134615
0,X,745,1543
0,Y,745,2396
0,B,745,699.403846
0,X,746,3656
0,Y,746,911
0,B,746,803.653846
0,X,747,1574
0,Y,747,2445
0,B,747,698.384615
0,X,748,6081
0,Y,748,973
0,B,748,736.403846
0,X,749,2018
0,Y,749,1838
0,B,749,770.807692
0,X,750,4074
0,Y,750,125
0,B,750,821.153846
0,X,751,1809
0,Y,751,3829
0,B,751,852.057692
0,X,752,2292
0,Y,752,3053
0,B,752,739.923077
0,X,753,4041
0,Y,753,2665
0,B,753,702.403846
0,X,754,1584
0,Y,754,3393
0,B,754,791.519231
0,X,755,3268
0,Y,755,3438
0,B,755,677.653846
0,X,756,2742
0,Y,756,476
0,B,756,760.903846
0,X,757,6109
0,Y,757,1341
0,B,757,814.25
0,X,758,1287
0,Y,758,3649
0,B,758,659.519231
0,X,759,1535
0,Y,759,3327
0,B,759,710.307692
0,X,760,4575
0,Y,760,2063
0,B,760,673.884615
0,X,761,1756
0,Y,761,1142
0,B,761,775.807692
0,X,762,1469
0,Y,762,395
0,B,762,734.730769
0,X,763,2053
0,Y,763,3036
0,B,763,906.980769
0,X,764,5505
0,Y,764,3269
0,B,764,691.288462
0,X,765,5994
0,Y,765,2691
0,B,765,725.692308
0,X,766,861
0,Y,766,1573
0,B,766,707.576923
0,X,767,1697
0,Y,767,3763
0,B,767,725.769231
0,X,768,1416
0,Y,768,1377
0,B,768,694.096154
0,X,769,3881
0,Y,769,3497
0,B,769,701.134615
0,X,770,4526
0,Y,770,3581
0,B,770,680.538462
0,X,771,3117
0,Y,771,814
0,B,771,731.134615
0,X,772,3364
0,Y,772,1228
0,B,772,757.307692
0,X,773,2554
0,Y,773,3416
0,B,773,691.096154
0,X,774,5341
0,Y,774,1804
0,B,774,711.538462
0,X,775,6012
0,Y,775,3284
0,B,775,713.25
0,X,776,1167
0,Y,776,54
0,B,776,738.980769
0,X,777,4891
0,Y,777,502
0,B,777,865.403846
0,X,778,5874
0,Y,778,2740
0,B,778,797.442308
0,X,779,3282
0,Y,779,3680
0,B,779,666.057692
0,X,780,642
0,Y,780,1320
0,B,780,673.038462
0,X,781,1898
0,Y,781,3934
0,B,781,690.923077
0,X,782,5126
0,Y,782,3752
0,B,782,696.096154
0,X,783,2296
0,Y,783,199
0,B,783,733.019231
0,X,784,996
0,Y,784,463
0,B,784,672.096154
0,X,785,5361
0,Y,785,3711
0,B,785,742.615385
0,X,786,5991
0,Y,786,1960
0,B,786,626.653846
0,X,787,4826
0,Y,787,2036
0,B,787,712.173077
0,X,788,3375
0,Y,788,2997
0,B,788,729.923077
0,X,789,813
0,Y,789,2450
0,B,789,786.038462
0,X,790,5230
0,Y,790,547
0,B,790,742.25
0,X,791,140
0,Y,791,509
0,B,791,688.057692
0,X,792,5275
0,Y,792,1884
0,B,792,609.442308
0,X,793,4673
0,Y,793,1118
0,B,793,688.326923
0,X,794,979
0,Y,794,467
0,B,794,703.596154
0,X,795,1919
0,Y,795,3403
0,B,795,661.326923
0,X,796,3819
0,Y,796,2088
0,B,796,806.230769
0,X,797,4301
0,Y,797,1191
0,B,797,677.076923
0,X,798,65
0,Y,798,161
0,B,798,726.346154
0,X,799,3146
0,Y,799,3070
0,B,799,742.75
0,X,800,4116
0,Y,800,3868
0,B,800,712.884615
0,X,801,3586
0,Y,801,2584
0,B,801,760.25
0,X,802,4010
0,Y,802,3847
0,B,802,701.038462
0,X,803,4208
0,Y,803,3284
0,B,803,737.576923
0,X,804,5346
0,Y,804,2657
0,B,804,688.288462
0,X,805,6129
0,Y,805,44
0,B,805,687.057692
0,X,806,807
0,Y,806,1558
0,B,806,686.538462
0,X,807,934
0,Y,807,244
0,B,807,730.519231
0,X,808,770
0,Y,808,2730
0,B,808,673.596154
0,X,809,4743
0,Y,809,904
0,B,809,729.173077
0,X,810,639
0,Y,810,2145
0,B,810,702.288462
0,X,811,4642
0,Y,811,2558
0,B,811,669.884615
0,X,812,4438
0,Y,812,2537
0,B,812,755
0,X,813,461
0,Y,813,1479
0,B,813,779.519231
0,X,814,4009
0,Y,814,1763
0,B,814,736.5
0,X,815,4744
0,Y,815,3654
0,B,815,755.326923
0,X,816,2247
0,Y,816,706
0,B,816,715.038462
0,X,817,883
0,Y,817,351
0,B,817,806.5
0,X,818,402
0,Y,818,182
0,B,818,669.25
0,X,819,4414
0,Y,819,1630
0,B,819,682.384615
0,X,820,282
0,Y,820,1728
0,B,820,672.634615
0,X,821,5134
0,Y,821,3733
0,B,821,699.346154
0,X,822,1699
0,Y,822,2485
0,B,822,702.057692
0,X,823,2669
0,Y,823,3913
0,B,823,736.769231
0,X,824,2577
0,Y,824,3843
0,B,824,757.788462
0,X,825,2312
0,Y,825,2216
0,B,825,817.980769
0,X,826,3750
0,Y,826,4081
0,B,826,729.5
0,X,827,4687
0,Y,827,3953
0,B,827,713.192308
0,X,828,898
0,Y,828,2460
0,B,828,692
0,X,829,613
0,Y,829,3267
0,B,829,733.634615
0,X,830,5179
0,Y,830,3419
0,B,830,697.75
0,X,831,4646
0,Y,831,2829
0,B,831,743.980769
0,X,832,2574
0,Y,832,2203
0,B,832,706.096154
0,X,833,6034
0,Y,833,2486
0,B,833,654.615385
0,X,834,4114
0,Y,834,2610
0,B,834,732.961538
0,X,835,4826
0,Y,835,3774
0,B,835,671.365385
0,X,836,1479
0,Y,836,2196
0,B,836,775.480769
0,X,837,4405
0,Y,837,187
0,B,837,735.269231
0,X,838,3071
0,Y,838,426
0,B,838,714.173077
0,X,839,5178
0,Y,839,3118
0,B,839,674.826923
0,X,840,2685
0,Y,840,4007
0,B,840,729.596154
0,X,841,6040
0,Y,841,1780
0,B,841,716.923077
0,X,842,3537
0,Y,842,887
0,B,842,687.576923
0,X,843,3831
0,Y,843,2416
0,B,843,803
0,X,844,4957
0,Y,844,3541
0,B,844,685.153846
0,X,845,5012
0,Y,845,2162
0,B,845,676.557692
0,X,846,6032
0,Y,846,2012
0,B,846,710.884615
0,X,847,5644
0,Y,847,2601
0,B,847,700.480769
0,X,848,4326
0,Y,848,2425
0,B,848,727.923077
0,X,849,1411
0,Y,849,22
0,B,849,665.673077
0,X,850,1384
0,Y,850,4051
0,B,850,672.903846
0,X,851,4248
0,Y,851,3715
0,B,851,719.980769
0,X,852,4234
0,Y,852,153
0,B,852,628.019231
0,X,853,4960
0,Y,853,2095
0,B,853,675.442308
0,X,854,1269
0,Y,854,1432
0,B,854,845.865385
0,X,855,525
0,Y,855,3615
0,B,855,742.5
0,X,856,3581
0,Y,856,1480
0,B,856,651.711538
0,X,857,4624
0,Y,857,4014
0,B,857,740.942308
0,X,858,2379
0,Y,858,2342
0,B,858,680.576923
0,X,859,2127
0,Y,859,3139
0,B,859,692.365385
0,X,860,2195
0,Y,860,3741
0,B,860,652.903846
0,X,861,3477
0,Y,861,156
0,B,861,731.423077
0,X,862,1178
0,Y,862,2974
0,B,862,935.211538
0,X,863,1058
0,Y,863,305
0,B,863,649.519231
0,X,864,926
0,Y,864,2531
0,B,864,669.134615
0,X,865,3078
0,Y,865,2187
0,B,865,728.480769
0,X,866,4909
0,Y,866,3974
0,B,866,681.923077
0,X,867,20
0,Y,867,2481
0,B,867,725.557692
0,X,868,1755
0,Y,868,1792
0,B,868,695.326923
0,X,869,596
0,Y,869,825
0,B,869,840.519231
0,X,870,3115
0,Y,870,2232
0,B,870,790.288462
0,X,871,1218
0,Y,871,494
0,B,871,703.480769
0,X,872,375
0,Y,872,3040
0,B,872,680.173077
0,X,873,394
0,Y,873,3033
0,B,873,581.192308
0,X,874,3417
0,Y,874,184
0,B,874,752.653846
0,X,875,872
0,Y,875,1505
0,B,875,718.269231
0,X,876,1598
0,Y,876,725
0,B,876,721.961538
0,X,877,2528
0,Y,877,3414
0,B,877,683.653846
0,X,878,4579
0,Y,878,1249
0,B,878,732.634615
0,X,879,1909
0,Y,879,4003
0,B,879,729.423077
0,X,880,3413
0,Y,880,2036
0,B,880,611.192308
0,X,881,4612
0,Y,881,1704
0,B,881,695.596154
0,X,882,5082
0,Y,882,3295
0,B,882,790.557692
0,X,883,3312
0,Y,883,606
0,B,883,709.25
0,X,884,4059
0,Y,884,184
0,B,884,766.480769
0,X,885,197
0,Y,885,245
0,B,885,691.134615
0,X,886,5994
0,Y,886,339
0,B,886,709.384615
0,X,887,4720
0,Y,887,3006
0,B,887,713.480769
0,X,888,492
0,Y,888,1075
0,B,888,715.173077
0,X,889,5026
0,Y,889,3097
0,B,889,677.730769
0,X,890,4744
0,Y,890,2223
0,B,890,664.923077
0,X,891,1999
0,Y,891,2875
0,B,891,710.423077
0,X,892,645
0,Y,892,1306
0,B,892,697.403846
0,X,893,946
0,Y,893,25
0,B,893,708.826923
0,X,894,3493
0,Y,894,2461
0,B,894,699.980769
0,X,895,4227
0,Y,895,3975
0,B,895,751.576923
0,X,896,2338
0,Y,896,998
0,B,896,631.576923
0,X,897,1745
0,Y,897,3744
0,B,897,676.557692
0,X,898,4765
0,Y,898,264
0,B,898,637.75
0,X,899,1219
0,Y,899,3001
0,B,899,695.980769
0,X,900,4088
0,Y,900,87
0,B,900,717.211538
0,X,901,1216
0,Y,901,1511
0,B,901,673.423077
0,X,902,5765
0,Y,902,2843
0,B,902,658.826923
0,X,903,3155
0,Y,903,52
0,B,903,724.096154
0,X,904,2348
0,Y,904,992
0,B,904,598.942308
0,X,905,168
0,Y,905,223
0,B,905,673.923077
0,X,906,725
0,Y,906,403
0,B,906,650.269231
0,X,907,1845
0,Y,907,1814
0,B,907,736.942308
0,X,908,5268
0,Y,908,3175
0,B,908,662.442308
0,X,909,2686
0,Y,909,3296
0,B,909,671.019231
0,X,910,5105
0,Y,910,2606
0,B,910,664.730769
0,X,911,2787
0,Y,911,1973
0,B,911,684.519231
0,X,912,3065
0,Y,912,3701
0,B,912,623.942308
0,X,913,2371
0,Y,913,3417
0,B,913,659.230769
0,X,914,1324
0,Y,914,1855
0,B,914,714.230769
0,X,915,2568
0,Y,915,2406
0,B,915,706.673077
0,X,916,2878
0,Y,916,3703
0,B,916,856.730769
0,X,917,4581
0,Y,917,2401
0,B,917,841.365385
0,X,918,1151
0,Y,918,1414
0,B,918,723.826923
0,X,919,3033
0,Y,919,1203
0,B,919,670.730769
0,X,920,5324
0,Y,920,3958
0,B,920,658.442308
0,X,921,1109
0,Y,921,3551
0,B,921,659.634615
0,X,922,1616
0,Y,922,1089
0,B,922,729.346154
0,X,923,1992
0,Y,923,1613
0,B,923,681.288462
0,X,924,4807
0,Y,924,712
0,B,924,720.730769
0,X,925,6008
0,Y,925,3996
0,B,925,698.211538
0,X,926,2004
0,Y,926,2468
0,B,926,696.480769
0,X,927,4759
0,Y,927,962
0,B,927,632.153846
0,X,928,3959
0,Y,928,291
0,B,928,719.788462
0,X,929,1418
0,Y,929,756
0,B,929,631.403846
0,X,930,342
0,Y,930,2283
0,B,930,661.173077
0,X,931,3359
0,Y,931,113
0,B,931,657.596154
0,X,932,1470
0,Y,932,606
0,B,932,728.980769
0,X,933,602
0,Y,933,3799
0,B,933,682.615385
0,X,934,1657
0,Y,934,3874
0,B,934,697.769231
0,X,935,4903
0,Y,935,2429
0,B,935,706.5
0,X,936,2460
0,Y,936,3060
0,B,936,701.076923
0,X,937,426
0,Y,937,2788
0,B,937,627.365385
0,X,938,2470
0,Y,938,1401
0,B,938,713.115385
0,X,939,2574
0,Y,939,246
0,B,939,758.807692
0,X,940,5671
0,Y,940,1276
0,B,940,655.019231
0,X,941,3093
0,Y,941,1663
0,B,941,641.942308
0,X,942,89
0,Y,942,1817
0,B,942,711.519231
0,X,943,1010
0,Y,943,2248
0,B,943,711.153846
0,X,944,1284
0,Y,944,3976
0,B,944,642.288462
0,X,945,128
0,Y,945,592
0,B,945,750.365385
0,X,946,1900
0,Y,946,3465
0,B,946,763.980769
0,X,947,3698
0,Y,947,3841
0,B,947,669.961538
0,X,948,3699
0,Y,948,2168
0,B,948,663.846154
0,X,949,5585
0,Y,949,2380
0,B,949,699.461538
0,X,950,725
0,Y,950,1901
0,B,950,633.480769
0,X,951,1339
0,Y,951,3693
0,B,951,692.673077
0,X,952,1917
0,Y,952,1549
0,B,952,682.288462
0,X,953,2866
0,Y,953,1618
0,B,953,687.942308
0,X,954,824
0,Y,954,2729
0,B,954,719.423077
0,X,955,3409
0,Y,955,560
0,B,955,638.519231
0,X,956,2230
0,Y,956,682
0,B,956,666.923077
0,X,957,154
0,Y,957,1649
0,B,957,701.692308
0,X,958,2274
0,Y,958,1744
0,B,958,637.076923
0,X,959,862
0,Y,959,3073
0,B,959,674.076923
0,X,960,2073
0,Y,960,254
0,B,960,707.192308
0,X,961,3929
0,Y,961,2645
0,B,961,772.980769
0,X,962,2285
0,Y,962,3927
0,B,962,641.115385
0,X,963,56
0,Y,963,1463
0,B,963,702.788462
0,X,964,3122
0,Y,964,2963
0,B,964,616.480769
0,X,965,3012
0,Y,965,3918
0,B,965,646.288462
0,X,966,3858
0,Y,966,3695
0,B,966,669.788462
0,X,967,2549
0,Y,967,3309
0,B,967,635.096154
0,X,968,4116
0,Y,968,658
0,B,968,687.211538
0,X,969,3916
0,Y,969,3742
0,B,969,673.461538
0,X,970,5318
0,Y,970,1973
0,B,970,639.019231
0,X,971,1988
0,Y,971,2926
0,B,971,604.557692
0,X,972,6107
0,Y,972,386
0,B,972,705.326923
0,X,973,3863
0,Y,973,1175
0,B,973,631.673077
0,X,974,6109
0,Y,974,3224
0,B,974,646.557692
0,X,975,4121
0,Y,975,2254
0,B,975,800.711538
0,X,976,2690
0,Y,976,2466
0,B,976,640.461538
0,X,977,5480
0,Y,977,1738
0,B,977,633.461538
0,X,978,2800
0,Y,978,1459
0,B,978,612.826923
0,X,979,6016
0,Y,979,2488
0,B,979,631.269231
0,X,980,1145
0,Y,980,3340
0,B,980,697.557692
0,X,981,378
0,Y,981,3022
0,B,981,706.173077
0,X,982,2071
0,Y,982,3334
0,B,982,688.423077
0,X,983,3015
0,Y,983,3458
0,B,983,703.384615
0,X,984,1937
0,Y,984,3382
0,B,984,689.653846
0,X,985,2314
0,Y,985,3974
0,B,985,611.730769
0,X,986,2889
0,Y,986,1768
0,B,986,679.692308
0,X,987,3346
0,Y,987,3692
0,B,987,684.75
0,X,988,304
0,Y,988,2730
0,B,988,627.288462
0,X,989,209
0,Y,989,2978
0,B,989,657.519231
0,X,990,2824
0,Y,990,801
0,B,990,613.115385
0,X,991,328
0,Y,991,3485
0,B,991,531.923077
0,X,992,1362
0,Y,992,1860
0,B,992,654.173077
0,X,993,355
0,Y,993,2834
0,B,993,584.038462
0,X,994,1101
0,Y,994,1017
0,B,994,720.480769
0,X,995,2837
0,Y,995,396
0,B,995,652.596154
0,X,996,5156
0,Y,996,1529
0,B,996,620.192308
0,X,997,4598
0,Y,997,1712
0,B,997,672.019231
0,X,998,4418
0,Y,998,2163
0,B,998,639.019231
0,X,999,5561
0,Y,999,3862
0,B,999,648.173077
0,X,1000,2778
0,Y,1000,3380
0,B,1000,612.057692
0,X,1001,2123
0,Y,1001,721
0,B,1001,605.538462
0,X,1002,838
0,Y,1002,2577
0,B,1002,658.211538
0,X,1003,2690
0,Y,1003,1363
0,B,1003,643.673077
0,X,1004,4283
0,Y,1004,2731
0,B,1004,666.769231
0,X,1005,265
0,Y,1005,331
0,B,1005,611.826923
0,X,1006,4957
0,Y,1006,3481
0,B,1006,646.615385
0,X,1007,367
0,Y,1007,325
0,B,1007,696.615385
0,X,1008,3524
0,Y,1008,1111
0,B,1008,637.865385
0,X,1009,5496
0,Y,1009,2687
0,B,1009,631.326923
0,X,1010,4767
0,Y,1010,905
0,B,1010,732.557692
0,X,1011,2567
0,Y,1011,3902
0,B,1011,651.730769
0,X,1012,5949
0,Y,1012,2238
0,B,1012,686.076923
0,X,1013,5512
0,Y,1013,624
0,B,1013,649.076923
0,X,1014,2950
0,Y,1014,2663
0,B,1014,654.75
0,X,1015,4294
0,Y,1015,3832
0,B,1015,671.019231
0,X,1016,1629
0,Y,1016,3693
0,B,1016,670.673077
0,X,1017,5573
0,Y,1017,2537
0,B,1017,619.403846
0,X,1018,2974
0,Y,1018,1372
0,B,1018,636.019231
0,X,1019,2926
0,Y,1019,1356
0,B,1019,667.769231
0,X,1020,3027
0,Y,1020,2406
0,B,1020,674.615385
0,X,1021,3523
0,Y,1021,2040
0,B,1021,645.980769
0,X,1022,160
0,Y,1022,1806
0,B,1022,661.769231
0,X,1023,672
0,Y,1023,4081
0,B,1023,682.846154
0,X,1024,2912
0,Y,1024,160
0,B,1024,655.807692
0,X,1025,296
0,Y,1025,3651
0,B,1025,648.75
0,X,1026,5547
0,Y,1026,3104
0,B,1026,588.788462
0,X,1027,3304
0,Y,1027,3730
0,B,1027,581.326923
0,X,1028,4088
0,Y,1028,1116
0,B,1028,656.807692
0,X,1029,4894
0,Y,1029,1457
0,B,1029,659.807692
0,X,1030,3498
0,Y,1030,1099
0,B,1030,627.576923
0,X,1031,1739
0,Y,1031,1532
0,B,1031,661.115385
0,X,1032,4515
0,Y,1032,4057
0,B,1032,720.653846
0,X,1033,4617
0,Y,1033,2186
0,B,1033,675.403846
0,X,1034,5389
0,Y,1034,1717
0,B,1034,663.653846
0,X,1035,1394
0,Y,1035,1205
0,B,1035,665.923077
0,X,1036,3828
0,Y,1036,78
0,B,1036,640.673077
0,X,1037,3760
0,Y,1037,2674
0,B,1037,652.480769
0,X,1038,3664
0,Y,1038,4018
0,B,1038,666.865385
0,X,1039,659
0,Y,1039,841
0,B,1039,637.25
0,X,1040,517
0,Y,1040,1598
0,B,1040,612.211538
0,X,1041,5951
0,Y,1041,2849
0,B,1041,633.115385
0,X,1042,37
0,Y,1042,882
0,B,1042,638.038462
0,X,1043,490
0,Y,1043,2101
0,B,1043,644.576923
0,X,1044,2624
0,Y,1044,3377
0,B,1044,704.884615
0,X,1045,2972
0,Y,1045,1695
0,B,1045,655.865385
0,X,1046,4216
0,Y,1046,2496
0,B,1046,679.211538
0,X,1047,1600
0,Y,1047,3651
0,B,1047,613.211538
0,X,1048,1040
0,Y,1048,1384
0,B,1048,668.846154
0,X,1049,1566
0,Y,1049,3156
0,B,1049,706.057692
0,X,1050,1694
0,Y,1050,1661
0,B,1050,695.480769
0,X,1051,6062
0,Y,1051,2259
0,B,1051,814.461538
0,X,1052,6000
0,Y,1052,3559
0,B,1052,640.192308
0,X,1053,5914
0,Y,1053,4071
0,B,1053,784.134615
0,X,1054,1002
0,Y,1054,1660
0,B,1054,615.365385
0,X,1055,5281
0,Y,1055,544
0,B,1055,659.865385
0,X,1056,3145
0,Y,1056,2258
0,B,1056,712.769231
0,X,1057,2937
0,Y,1057,3141
0,B,1057,629.25
0,X,1058,1555
0,Y,1058,929
0,B,1058,620.903846
0,X,1059,2323
0,Y,1059,4070
0,B,1059,632.057692
0,X,1060,404
0,Y,1060,2193
0,B,1060,631.653846
0,X,1061,2561
0,Y,1061,263
0,B,1061,613.807692
0,X,1062,2646
0,Y,1062,3426
0,B,1062,682.75
0,X,1063,1715
0,Y,1063,41
0,B,1063,623.673077
0,X,1064,2841
0,Y,1064,3463
0,B,1064,656.711538
0,X,1065,1158
0,Y,1065,2648
0,B,1065,632.846154
0,X,1066,1955
0,Y,1066,3804
0,B,1066,685.134615
0,X,1067,1540
0,Y,1067,20
0,B,1067,710.211538
0,X,1068,1589
0,Y,1068,924
0,B,1068,617.25
0,X,1069,1546
0,Y,1069,212
0,B,1069,656.423077
0,X,1070,1122
0,Y,1070,36
0,B,1070,610.384615
0,X,1071,2054
0,Y,1071,1869
0,B,1071,760.576923
0,X,1072,229
0,Y,1072,3722
0,B,1072,628.153846
0,X,1073,474
0,Y,1073,271
0,B,1073,651.096154
0,X,1074,4622
0,Y,1074,3075
0,B,1074,700.673077
0,X,1075,3088
0,Y,1075,2205
0,B,1075,586.519231
0,X,1076,4990
0,Y,1076,395
0,B,1076,631.519231
0,X,1077,3034
0,Y,1077,1936
0,B,1077,594.769231
0,X,1078,698
0,Y,1078,3268
0,B,1078,620.134615
0,X,1079,2360
0,Y,1079,2661
0,B,1079,676.730769
0,X,1080,2304
0,Y,1080,2184
0,B,1080,666.076923
0,X,1081,485
0,Y,1081,4064
0,B,1081,588.961538
0,X,1082,2800
0,Y,1082,717
0,B,1082,658.519231
0,X,1083,671
0,Y,1083,1515
0,B,1083,636.307692
0,X,1084,2760
0,Y,1084,384
0,B,1084,628.230769
0,X,1085,4191
0,Y,1085,82
0,B,1085,572.442308
0,X,1086,2403
0,Y,1086,1650
0,B,1086,590.326923
0,X,1087,4104
0,Y,1087,3414
0,B,1087,640.596154
0,X,1088,6069
0,Y,1088,2948
0,B,1088,577.673077
0,X,1089,2463
0,Y,1089,1110
0,B,1089,631.288462
0,X,1090,1364
0,Y,1090,3671
0,B,1090,607.038462
0,X,1091,2274
0,Y,1091,1263
0,B,1091,674.442308
0,X,1092,5521
0,Y,1092,2407
0,B,1092,610.846154
0,X,1093,4875
0,Y,1093,484
0,B,1093,630.346154
0,X,1094,2067
0,Y,1094,1955
0,B,1094,733.326923
0,X,1095,2903
0,Y,1095,1844
0,B,1095,603.865385
0,X,1096,2099
0,Y,1096,1710
0,B,1096,643.923077
0,X,1097,3102
0,Y,1097,982
0,B,1097,674.846154
0,X,1098,2621
0,Y,1098,2177
0,B,1098,741.480769
0,X,1099,5810
0,Y,1099,3621
0,B,1099,634.538462
0,X,1100,3936
0,Y,1100,605
0,B,1100,643.25
0,X,1101,5865
0,Y,1101,2642
0,B,1101,615.615385
0,X,1102,755
0,Y,1102,2948
0,B,1102,640.538462
0,X,1103,4104
0,Y,1103,283
0,B,1103,632.307692
0,X,1104,3425
0,Y,1104,2036
0,B,1104,588.980769
0,X,1105,953
0,Y,1105,894
0,B,1105,651.519231
0,X,1106,99
0,Y,1106,4030
0,B,1106,657.057692
0,X,1107,3436
0,Y,1107,3002
0,B,1107,637.692308
0,X,1108,543
0,Y,1108,3757
0,B,1108,547.903846
0,X,1109,3167
0,Y,1109,2566
0,B,1109,670.576923
0,X,1110,4612
0,Y,1110,1741
0,B,1110,580.346154
0,X,1111,4620
0,Y,1111,1504
0,B,1111,620.096154
0,X,1112,2953
0,Y,1112,1198
0,B,1112,601.557692
0,X,1113,112
0,Y,1113,1393
0,B,1113,624.326923
0,X,1114,3080
0,Y,1114,3369
0,B,1114,612.519231
0,X,1115,5019
0,Y,1115,2374
0,B,1115,639.788462
0,X,1116,1154
0,Y,1116,2799
0,B,1116,577.596154
0,X,1117,5102
0,Y,1117,4008
0,B,1117,651.903846
0,X,1118,149
0,Y,1118,377
0,B,1118,614.365385
0,X,1119,2380
0,Y,1119,1791
0,B,1119,633.730769
0,X,1120,81
0,Y,1120,3296
0,B,1120,632.653846
0,X,1121,815
0,Y,1121,3476
0,B,1121,647.480769
0,X,1122,1053
0,Y,1122,2672
0,B,1122,619
0,X,1123,2909
0,Y,1123,1369
0,B,1123,628.788462
0,X,1124,1105
0,Y,1124,4055
0,B,1124,670.269231
0,X,1125,3866
0,Y,1125,3620
0,B,1125,628.576923
0,X,1126,2335
0,Y,1126,4091
0,B,1126,614.538462
0,X,1127,2015
0,Y,1127,2286
0,B,1127,639.365385
0,X,1128,1699
0,Y,1128,3928
0,B,1128,647.153846
0,X,1129,3584
0,Y,1129,1396
0,B,1129,651.192308
0,X,1130,4777
0,Y,1130,2028
0,B,1130,528.423077
0,X,1131,5058
0,Y,1131,3519
0,B,1131,612.019231
0,X,1132,942
0,Y,1132,2704
0,B,1132,638.307692
0,X,1133,4882
0,Y,1133,973
0,B,1133,597.865385
0,X,1134,5171
0,Y,1134,3999
0,B,1134,714.365385
0,X,1135,1589
0,Y,1135,2622
0,B,1135,793
0,X,1136,3391
0,Y,1136,3764
0,B,1136,628.25
0,X,1137,2756
0,Y,1137,3005
0,B,1137,601.826923
0,X,1138,2537
0,Y,1138,2165
0,B,1138,680.75
0,X,1139,3662
0,Y,1139,3487
0,B,1139,706.980769
0,X,1140,70
0,Y,1140,182
0,B,1140,591.980769
0,X,1141,4799
0,Y,1141,3395
0,B,1141,597.25
0,X,1142,5102
0,Y,1142,206
0,B,1142,582.596154
0,X,1143,1514
0,Y,1143,349
0,B,1143,622.269231
0,X,1144,5182
0,Y,1144,3675
0,B,1144,640.557692
0,X,1145,1870
0,Y,1145,308
0,B,1145,676.096154
0,X,1146,4513
0,Y,1146,3970
0,B,1146,571.923077
0,X,1147,5071
0,Y,1147,3449
0,B,1147,646.980769
0,X,1148,1816
0,Y,1148,1999
0,B,1148,619.211538
0,X,1149,3754
0,Y,1149,1130
0,B,1149,591.442308
0,X,1150,201
0,Y,1150,2652
0,B,1150,756.826923
0,X,1151,2532
0,Y,1151,967
0,B,1151,604.634615
0,X,1152,2461
0,Y,1152,3975
0,B,1152,569.615385
0,X,1153,307
0,Y,1153,1310
0,B,1153,584.538462
0,X,1154,1922
0,Y,1154,193
0,B,1154,669.903846
0,X,1155,3993
0,Y,1155,3725
0,B,1155,603.25
0,X,1156,4831
0,Y,1156,121
0,B,1156,537.961538
0,X,1157,2691
0,Y,1157,1466
0,B,1157,640.442308
0,X,1158,171
0,Y,1158,2054
0,B,1158,776.769231
0,X,1159,3239
0,Y,1159,3738
0,B,1159,609.057692
0,X,1160,1184
0,Y,1160,1965
0,B,1160,616.211538
0,X,1161,2117
0,Y,1161,2226
0,B,1161,626.865385
0,X,1162,5428
0,Y,1162,1705
0,B,1162,598.961538
0,X,1163,77
0,Y,1163,581
0,B,1163,605.596154
0,X,1164,1843
0,Y,1164,1339
0,B,1164,649
0,X,1165,3135
0,Y,1165,2293
0,B,1165,710.673077
0,X,1166,1786
0,Y,1166,4042
0,B,1166,668.211538
0,X,1167,589
0,Y,1167,919
0,B,1167,639.980769
0,X,1168,1684
0,Y,1168,332
0,B,1168,649.903846
0,X,1169,640
0,Y,1169,707
0,B,1169,666.557692
0,X,1170,4661
0,Y,1170,3471
0,B,1170,634.5
0,X,1171,3661
0,Y,1171,455
0,B,1171,578.711538
0,X,1172,1898
0,Y,1172,239
0,B,1172,637.5
0,X,1173,4362
0,Y,1173,2019
0,B,1173,670.615385
0,X,1174,4279
0,Y,1174,744
0,B,1174,595.980769
0,X,1175,3549
0,Y,1175,3168
0,B,1175,632.519231
0,X,1176,3668
0,Y,1176,2549
0,B,1176,631.576923
0,X,1177,1617
0,Y,1177,1116
0,B,1177,761.634615
0,X,1178,4934
0,Y,1178,3432
0,B,1178,574.673077
0,X,1179,4430
0,Y,1179,3590
0,B,1179,680.865385
0,X,1180,3616
0,Y,1180,183
0,B,1180,641.384615
0,X,1181,3727
0,Y,1181,490
0,B,1181,682.942308
0,X,1182,379
0,Y,1182,3184
0,B,1182,618.115385
0,X,1183,3802
0,Y,1183,797
0,B,1183,592.269231
0,X,1184,698
0,Y,1184,2513
0,B,1184,557.384615
0,X,1185,2241
0,Y,1185,1778
0,B,1185,568.653846
0,X,1186,3357
0,Y,1186,2761
0,B,1186,586.634615
0,X,1187,4824
0,Y,1187,114
0,B,1187,550.961538
0,X,1188,5917
0,Y,1188,3952
0,B,1188,759.153846
0,X,1189,4761
0,Y,1189,2423
0,B,1189,635.173077
0,X,1190,241
0,Y,1190,2608
0,B,1190,622.019231
0,X,1191,3482
0,Y,1191,3055
0,B,1191,619.115385
0,X,1192,4268
0,Y,1192,3291
0,B,1192,650.923077
0,X,1193,883
0,Y,1193,1283
0,B,1193,517.019231
0,X,1194,2155
0,Y,1194,2967
0,B,1194,569.211538
0,X,1195,1366
0,Y,1195,2037
0,B,1195,595.576923
0,X,1196,2571
0,Y,1196,3689
0,B,1196,620.865385
0,X,1197,4106
0,Y,1197,2829
0,B,1197,668.057692
0,X,1198,1395
0,Y,1198,125
0,B,1198,581.903846
0,X,1199,872
0,Y,1199,1775
0,B,1199,621.75
0,X,1200,4880
0,Y,1200,2741
0,B,1200,603.384615
0,X,1201,2194
0,Y,1201,2648
0,B,1201,624.365385
0,X,1202,1524
0,Y,1202,103
0,B,1202,617.634615
0,X,1203,4699
0,Y,1203,3294
0,B,1203,654.480769
0,X,1204,194
0,Y,1204,2827
0,B,1204,601.865385
0,X,1205,5990
0,Y,1205,1608
0,B,1205,601.346154
0,X,1206,4303
0,Y,1206,2332
0,B,1206,538.307692
0,X,1207,5163
0,Y,1207,1728
0,B,1207,650.076923
0,X,1208,733
0,Y,1208,2583
0,B,1208,617.576923
0,X,1209,957
0,Y,1209,3971
0,B,1209,575.038462
0,X,1210,1865
0,Y,1210,3596
0,B,1210,554.75
0,X,1211,4663
0,Y,1211,3908
0,B,1211,594.211538
0,X,1212,3341
0,Y,1212,1430
0,B,1212,633.480769
0,X,1213,5465
0,Y,1213,1464
0,B,1213,645.076923
0,X,1214,1292
0,Y,1214,2139
0,B,1214,659.211538
0,X,1215,4059
0,Y,1215,848
0,B,1215,655.365385
0,X,1216,4719
0,Y,1216,2702
0,B,1216,597.442308
0,X,1217,5933
0,Y,1217,3739
0,B,1217,622.442308
0,X,1218,1250
0,Y,1218,4058
0,B,1218,642.576923
0,X,1219,2151
0,Y,1219,2957
0,B,1219,605.615385
0,X,1220,361
0,Y,1220,163
0,B,1220,624.923077
0,X,1221,4964
0,Y,1221,2337
0,B,1221,632.884615
0,X,1222,3414
0,Y,1222,2411
0,B,1222,702.096154
0,X,1223,234
0,Y,1223,3817
0,B,1223,663.153846
0,X,1224,5047
0,Y,1224,170
0,B,1224,659.115385
0,X,1225,1359
0,Y,1225,1408
0,B,1225,601.692308
0,X,1226,5080
0,Y,1226,90
0,B,1226,646.192308
0,X,1227,2474
0,Y,1227,3021
0,B,1227,679.769231
0,X,1228,4622
0,Y,1228,3554
0,B,1228,631.057692
0,X,1229,326
0,Y,1229,2943
0,B,1229,632.576923
0,X,1230,3015
0,Y,1230,2260
0,B,1230,562.865385
0,X,1231,3170
0,Y,1231,1262
0,B,1231,580.173077
0,X,1232,5487
0,Y,1232,1373
0,B,1232,615.230769
0,X,1233,6092
0,Y,1233,1471
0,B,1233,609.788462
0,X,1234,3113
0,Y,1234,2466
0,B,1234,544.942308
0,X,1235,2373
0,Y,1235,3434
0,B,1235,593.365385
0,X,1236,3462
0,Y,1236,3824
0,B,1236,580.596154
0,X,1237,4566
0,Y,1237,2010
0,B,1237,602.019231
0,X,1238,711
0,Y,1238,1856
0,B,1238,577.865385
0,X,1239,4301
0,Y,1239,2067
0,B,1239,598.25
0,X,1240,1285
0,Y,1240,1464
0,B,1240,608.75
0,X,1241,1628
0,Y,1241,2613
0,B,1241,607.807692
0,X,1242,2040
0,Y,1242,3096
0,B,1242,604.634615
0,X,1243,2425
0,Y,1243,1429
0,B,1243,598.442308
0,X,1244,262
0,Y,1244,734
0,B,1244,642.326923
0,X,1245,3145
0,Y,1245,1812
0,B,1245,624.153846
0,X,1246,4208
0,Y,1246,2587
0,B,1246,638.461538
0,X,1247,1094
0,Y,1247,439
0,B,1247,640.192308
0,X,1248,2269
0,Y,1248,3794
0,B,1248,638.461538
0,X,1249,1067
0,Y,1249,2659
0,B,1249,631.923077
0,X,1250,4917
0,Y,1250,807
0,B,1250,778.788462
0,X,1251,3369
0,Y,1251,2145
0,B,1251,579.403846
0,X,1252,2982
0,Y,1252,552
0,B,1252,639.615385
0,X,1253,3048
0,Y,1253,1486
0,B,1253,752.25
0,X,1254,1519
0,Y,1254,1146
0,B,1254,600.326923
0,X,1255,999
0,Y,1255,2925
0,B,1255,693.442308
0,X,1256,1047
0,Y,1256,758
0,B,1256,598.365385
0,X,1257,154
0,Y,1257,1186
0,B,1257,605.634615
0,X,1258,4799
0,Y,1258,1975
0,B,1258,634.807692
0,X,1259,3542
0,Y,1259,3964
0,B,1259,620.423077
0,X,1260,5745
0,Y,1260,2083
0,B,1260,702.346154
0,X,1261,1149
0,Y,1261,3471
0,B,1261,600.576923
0,X,1262,3562
0,Y,1262,938
0,B,1262,781.115385
0,X,1263,5181
0,Y,1263,3807
0,B,1263,598.25
0,X,1264,265
0,Y,1264,3047
0,B,1264,656.480769
0,X,1265,1060
0,Y,1265,3451
0,B,1265,593.442308
0,X,1266,3372
0,Y,1266,3751
0,B,1266,570.288462
0,X,1267,4943
0,Y,1267,3692
0,B,1267,608.980769
0,X,1268,294
0,Y,1268,3767
0,B,1268,582.211538
0,X,1269,6082
0,Y,1269,929
0,B,1269,618.903846
0,X,1270,5254
0,Y,1270,329
0,B,1270,574.461538
0,X,1271,2633
0,Y,1271,1996
0,B,1271,604.557692
0,X,1272,5198
0,Y,1272,3219
0,B,1272,643.942308
0,X,1273,2420
0,Y,1273,1595
0,B,1273,593.038462
0,X,1274,4738
0,Y,1274,2178
0,B,1274,598.346154
0,X,1275,3148
0,Y,1275,3438
0,B,1275,614.230769
0,X,1276,3280
0,Y,1276,2495
0,B,1276,619.153846
0,X,1277,5470
0,Y,1277,1262
0,B,1277,626.769231
0,X,1278,4067
0,Y,1278,3144
0,B,1278,558.865385
0,X,1279,4252
0,Y,1279,2368
0,B,1279,632.365385
0,X,1280,3417
0,Y,1280,4066
0,B,1280,570.115385
0,X,1281,2404
0,Y,1281,2966
0,B,1281,559.365385
0,X,1282,1679
0,Y,1282,3230
0,B,1282,658.442308
0,X,1283,1868
0,Y,1283,2245
0,B,1283,556.5
0,X,1284,3648
0,Y,1284,3471
0,B,1284,702.153846
0,X,1285,355
0,Y,1285,3414
0,B,1285,593.673077
0,X,1286,4079
0,Y,1286,3068
0,B,1286,595.576923
0,X,1287,1558
0,Y,1287,1253
0,B,1287,637.75
0,X,1288,161
0,Y,1288,1722
0,B,1288,582.673077
0,X,1289,1013
0,Y,1289,2412
0,B,1289,678.115385
0,X,1290,4409
0,Y,1290,2318
0,B,1290,673.076923
0,X,1291,4513
0,Y,1291,3239
0,B,1291,573.807692
0,X,1292,3656
0,Y,1292,376
0,B,1292,619.173077
0,X,1293,2033
0,Y,1293,3041
0,B,1293,550.365385
0,X,1294,952
0,Y,1294,3406
0,B,1294,682.826923
0,X,1295,3899
0,Y,1295,3756
0,B,1295,530.653846
0,X,1296,212
0,Y,1296,1071
0,B,1296,645.692308
0,X,1297,2569
0,Y,1297,1306
0,B,1297,696.038462
0,X,1298,5138
0,Y,1298,3941
0,B,1298,593
0,X,1299,2266
0,Y,1299,2401
0,B,1299,591.615385
0,X,1300,2309
0,Y,1300,3113
0,B,1300,568.211538
0,X,1301,73
0,Y,1301,964
0,B,1301,669.788462
0,X,1302,1547
0,Y,1302,335
0,B,1302,638
0,X,1303,5805
0,Y,1303,778
0,B,1303,637.134615
0,X,1304,3748
0,Y,1304,3504
0,B,1304,524.653846
0,X,1305,2873
0,Y,1305,998
0,B,1305,711.153846
0,X,1306,5748
0,Y,1306,1336
0,B,1306,619.846154
0,X,1307,288
0,Y,1307,2012
0,B,1307,569.576923
0,X,1308,1453
0,Y,1308,3918
0,B,1308,614.423077
0,X,1309,411
0,Y,1309,2879
0,B,1309,595.673077
0,X,1310,3860
0,Y,1310,3485
0,B,1310,637.653846
0,X,1311,4028
0,Y,1311,703
0,B,1311,652.173077
0,X,1312,4935
0,Y,1312,3943
0,B,1312,595.25
0,X,1313,5115
0,Y,1313,3925
0,B,1313,614.673077
0,X,1314,4150
0,Y,1314,3461
0,B,1314,642.423077
0,X,1315,1279
0,Y,1315,4003
0,B,1315,594.211538
0,X,1316,4790
0,Y,1316,4076
0,B,1316,593.961538
0,X,1317,1054
0,Y,1317,841
0,B,1317,561.634615
0,X,1318,196
0,Y,1318,1159
0,B,1318,579.192308
0,X,1319,1599
0,Y,1319,183
0,B,1319,584.115385
0,X,1320,824
0,Y,1320,1671
0,B,1320,583.615385
0,X,1321,3836
0,Y,1321,4037
0,B,1321,673.923077
0,X,1322,1222
0,Y,1322,606
0,B,1322,542.423077
0,X,1323,2869
0,Y,1323,3602
0,B,1323,637.692308
0,X,1324,99
0,Y,1324,2520
0,B,1324,593.461538
0,X,1325,1874
0,Y,1325,2114
0,B,1325,545.576923
0,X,1326,229
0,Y,1326,720
0,B,1326,600.25
0,X,1327,2203
0,Y,1327,3079
0,B,1327,664.788462
0,X,1328,3848
0,Y,1328,2868
0,B,1328,537.846154
0,X,1329,1191
0,Y,1329,108
0,B,1329,596.826923
0,X,1330,5105
0,Y,1330,1983
0,B,1330,651.134615
0,X,1331,3477
0,Y,1331,3965
0,B,1331,649.192308
0,X,1332,676
0,Y,1332,95
0,B,1332,606.019231
0,X,1333,2689
0,Y,1333,3168
0,B,1333,600.846154
0,X,1334,4241
0,Y,1334,1564
0,B,1334,572.730769
0,X,1335,5003
0,Y,1335,2429
0,B,1335,601.596154
0,X,1336,329
0,Y,1336,1615
0,B,1336,592.096154
0,X,1337,651
0,Y,1337,2731
0,B,1337,642.019231
0,X,1338,5830
0,Y,1338,2651
0,B,1338,547.942308
0,X,1339,3700
0,Y,1339,826
0,B,1339,594.923077
0,X,1340,5030
0,Y,1340,1422
0,B,1340,620.480769
0,X,1341,1215
0,Y,1341,1615
0,B,1341,646.807692
0,X,1342,4561
0,Y,1342,2263
0,B,1342,574.576923
0,X,1343,4233
0,Y,1343,2416
0,B,1343,566.788462
0,X,1344,1650
0,Y,1344,2637
0,B,1344,587.5
0,X,1345,2293
0,Y,1345,1819
0,B,1345,546.634615
0,X,1346,4109
0,Y,1346,425
0,B,1346,663.788462
0,X,1347,1457
0,Y,1347,2654
0,B,1347,664.096154
0,X,1348,2660
0,Y,1348,2925
0,B,1348,711.923077
0,X,1349,2162
0,Y,1349,282
0,B,1349,620
0,X,1350,3414
0,Y,1350,3893
0,B,1350,624.096154
0,X,1351,200
0,Y,1351,2721
0,B,1351,551.903846
0,X,1352,312
0,Y,1352,2193
0,B,1352,584.923077
0,X,1353,5871
0,Y,1353,3852
0,B,1353,752.653846
0,X,1354,3182
0,Y,1354,3982
0,B,1354,584.326923
0,X,1355,5909
0,Y,1355,3116
0,B,1355,640.576923
0,X,1356,5392
0,Y,1356,1461
0,B,1356,555.846154
0,X,1357,234
0,Y,1357,2730
0,B,1357,559.115385
0,X,1358,3747
0,Y,1358,235
0,B,1358,602.634615
0,X,1359,2003
0,Y,1359,1213
0,B,1359,591.346154
0,X,1360,3885
0,Y,1360,1343
0,B,1360,658.807692
0,X,1361,4436
0,Y,1361,3242
0,B,1361,510.173077
0,X,1362,2915
0,Y,1362,767
0,B,1362,604.807692
0,X,1363,472
0,Y,1363,141
0,B,1363,594.884615
0,X,1364,4303
0,Y,1364,3330
0,B,1364,640.75
0,X,1365,2351
0,Y,1365,3517
0,B,1365,570.153846
0,X,1366,5686
0,Y,1366,2380
0,B,1366,592.538462
0,X,1367,6097
0,Y,1367,3913
0,B,1367,545.769231
0,X,1368,5454
0,Y,1368,1045
0,B,1368,592.480769
0,X,1369,1875
0,Y,1369,4019
0,B,1369,612.038462
0,X,1370,1836
0,Y,1370,3801
0,B,1370,602.403846
0,X,1371,1517
0,Y,1371,1376
0,B,1371,588.230769
0,X,1372,602
0,Y,1372,25
0,B,1372,605.461538
0,X,1373,2021
0,Y,1373,26
0,B,1373,627.384615
0,X,1374,5528
0,Y,1374,1134
0,B,1374,589.557692
0,X,1375,2735
0,Y,1375,3069
0,B,1375,553.019231
0,X,1376,2144
0,Y,1376,3830
0,B,1376,620.769231
0,X,1377,3315
0,Y,1377,636
0,B,1377,575.461538
0,X,1378,2072
0,Y,1378,1403
0,B,1378,616.403846
0,X,1379,1227
0,Y,1379,3439
0,B,1379,590.538462
0,X,1380,487
0,Y,1380,3294
0,B,1380,617.076923
0,X,1381,4988
0,Y,1381,2488
0,B,1381,617.365385
0,X,1382,586
0,Y,1382,2906
0,B,1382,500.980769
0,X,1383,4012
0,Y,1383,2936
0,B,1383,649.096154
0,X,1384,5131
0,Y,1384,3487
0,B,1384,581.288462
0,X,1385,1467
0,Y,1385,1667
0,B,1385,591.807692
0,X,1386,2704
0,Y,1386,2546
0,B,1386,549.826923
0,X,1387,247
0,Y,1387,3224
0,B,1387,572.423077
0,X,1388,4173
0,Y,1388,362
0,B,1388,565.096154
0,X,1389,4178
0,Y,1389,2987
0,B,1389,553.134615
0,X,1390,675
0,Y,1390,3557
0,B,1390,616.423077
0,X,1391,3708
0,Y,1391,3366
0,B,1391,563.269231
0,X,1392,2458
0,Y,1392,2512
0,B,1392,608.961538
0,X,1393,2672
0,Y,1393,3012
0,B,1393,599.730769
0,X,1394,4567
0,Y,1394,3491
0,B,1394,606.557692
0,X,1395,4786
0,Y,1395,189
0,B,1395,600.692308
0,X,1396,3286
0,Y,1396,1378
0,B,1396,724.807692
0,X,1397,3016
0,Y,1397,1702
0,B,1397,571.923077
0,X,1398,2947
0,Y,1398,3378
0,B,1398,573.5
0,X,1399,1000
0,Y,1399,2873
0,B,1399,643.730769
0,X,1400,5474
0,Y,1400,3839
0,B,1400,578.115385
0,X,1401,1182
0,Y,1401,2753
0,B,1401,599.153846
0,X,1402,1198
0,Y,1402,990
0,B,1402,593.826923
0,X,1403,2114
0,Y,1403,1528
0,B,1403,564
0,X,1404,1671
0,Y,1404,2697
0,B,1404,618.480769
0,X,1405,1531
0,Y,1405,1523
0,B,1405,574.653846
0,X,1406,1536
0,Y,1406,3155
0,B,1406,591.884615
0,X,1407,5712
0,Y,1407,1890
0,B,1407,596.25
0,X,1408,83
0,Y,1408,1977
0,B,1408,561.461538
0,X,1409,776
0,Y,1409,2134
0,B,1409,574.826923
0,X,1410,6013
0,Y,1410,3618
0,B,1410,614.480769
0,X,1411,187
0,Y,1411,1158
0,B,1411,510.711538
0,X,1412,3369
0,Y,1412,2868
0,B,1412,614.519231
0,X,1413,2806
0,Y,1413,3359
0,B,1413,636.153846
0,X,1414,1865
0,Y,1414,2749
0,B,1414,549.230769
0,X,1415,2800
0,Y,1415,1009
0,B,1415,572.423077
0,X,1416,739
0,Y,1416,2144
0,B,1416,584.211538
0,X,1417,2669
0,Y,1417,589
0,B,1417,579
0,X,1418,4219
0,Y,1418,2879
0,B,1418,495
0,X,1419,884
0,Y,1419,2723
0,B,1419,600.346154
0,X,1420,3614
0,Y,1420,127
0,B,1420,601.326923
0,X,1421,4953
0,Y,1421,2633
0,B,1421,550.211538
0,X,1422,5382
0,Y,1422,3682
0,B,1422,666.942308
0,X,1423,2038
0,Y,1423,708
0,B,1423,689.634615
0,X,1424,3229
0,Y,1424,3626
0,B,1424,607.615385
0,X,1425,5687
0,Y,1425,3966
0,B,1425,660.230769
0,X,1426,3404
0,Y,1426,4085
0,B,1426,562
0,X,1427,3358
0,Y,1427,1284
0,B,1427,654.5
0,X,1428,2540
0,Y,1428,2618
0,B,1428,542.134615
0,X,1429,4887
0,Y,1429,2471
0,B,1429,659.173077
0,X,1430,5990
0,Y,1430,1220
0,B,1430,582.711538
0,X,1431,3833
0,Y,1431,2608
0,B,1431,619.307692
0,X,1432,5442
0,Y,1432,2464
0,B,1432,586.615385
0,X,1433,1706
0,Y,1433,1494
0,B,1433,662.288462
0,X,1434,4336
0,Y,1434,2181
0,B,1434,664.115385
0,X,1435,2949
0,Y,1435,793
0,B,1435,534.807692
0,X,1436,5582
0,Y,1436,134
0,B,1436,671.730769
0,X,1437,5979
0,Y,1437,2013
0,B,1437,661.826923
0,X,1438,992
0,Y,1438,2789
0,B,1438,607.653846
0,X,1439,2215
0,Y,1439,2923
0,B,1439,626.846154
0,X,1440,85
0,Y,1440,3424
0,B,1440,612.5
0,X,1441,73
0,Y,1441,3368
0,B,1441,594.269231
0,X,1442,3014
0,Y,1442,2034
0,B,1442,547.076923
0,X,1443,791
0,Y,1443,3379
0,B,1443,573.711538
0,X,1444,4077
0,Y,1444,421
0,B,1444,545.673077
0,X,1445,1425
0,Y,1445,1043
0,B,1445,597.423077
0,X,1446,4770
0,Y,1446,3802
0,B,1446,555.134615
0,X,1447,3059
0,Y,1447,3940
0,B,1447,561.307692
0,X,1448,4232
0,Y,1448,2752
0,B,1448,716.403846
0,X,1449,3998
0,Y,1449,1887
0,B,1449,498.076923
0,X,1450,2535
0,Y,1450,1856
0,B,1450,598.038462
0,X,1451,3041
0,Y,1451,2490
0,B,1451,582.057692
0,X,1452,3133
0,Y,1452,158
0,B,1452,540.480769
0,X,1453,2323
0,Y,1453,1208
0,B,1453,589.807692
0,X,1454,4876
0,Y,1454,1737
0,B,1454,574.173077
0,X,1455,930
0,Y,1455,2338
0,B,1455,596.615385
0,X,1456,2368
0,Y,1456,2906
0,B,1456,585.096154
0,X,1457,2021
0,Y,1457,2750
0,B,1457,568.115385
0,X,1458,3962
0,Y,1458,1134
0,B,1458,587.596154
0,X,1459,144
0,Y,1459,235
0,B,1459,589.519231
0,X,1460,4928
0,Y,1460,2808
0,B,1460,573.903846
0,X,1461,5438
0,Y,1461,2681
0,B,1461,540.230769
0,X,1462,5363
0,Y,1462,3011
0,B,1462,664.5
0,X,1463,1774
0,Y,1463,3248
0,B,1463,540.461538
0,X,1464,3167
0,Y,1464,3553
0,B,1464,574.096154
0,X,1465,5748
0,Y,1465,23
0,B,1465,612.634615
0,X,1466,3284
0,Y,1466,170
0,B,1466,586.269231
0,X,1467,1180
0,Y,1467,2293
0,B,1467,662.192308
0,X,1468,3736
0,Y,1468,2446
0,B,1468,605.807692
0,X,1469,5779
0,Y,1469,4016
0,B,1469,572.134615
0,X,1470,4877
0,Y,1470,1306
0,B,1470,547.269231
0,X,1471,5967
0,Y,1471,3798
0,B,1471,535.923077
0,X,1472,109
0,Y,1472,3767
0,B,1472,519.615385
0,X,1473,3880
0,Y,1473,154
0,B,1473,603.326923
0,X,1474,1701
0,Y,1474,2666
0,B,1474,555.134615
0,X,1475,4140
0,Y,1475,309
0,B,1475,574.692308
0,X,1476,3863
0,Y,1476,1997
0,B,1476,624.096154
0,X,1477,4783
0,Y,1477,3228
0,B,1477,538.230769
0,X,1478,5715
0,Y,1478,3172
0,B,1478,581.519231
0,X,1479,6067
0,Y,1479,2304
0,B,1479,624.115385
0,X,1480,1419
0,Y,1480,3060
0,B,1480,563.173077
0,X,1481,4246
0,Y,1481,1977
0,B,1481,599.5
0,X,1482,1762
0,Y,1482,138
0,B,1482,578.5
0,X,1483,5709
0,Y,1483,631
0,B,1483,516.365385
0,X,1484,5740
0,Y,1484,3948
0,B,1484,633.423077
0,X,1485,2040
0,Y,1485,1792
0,B,1485,552.288462
0,X,1486,3912
0,Y,1486,3187
0,B,1486,581.288462
0,X,1487,2750
0,Y,1487,4085
0,B,1487,537.692308
0,X,1488,1781
0,Y,1488,996
0,B,1488,557.269231
0,X,1489,145
0,Y,1489,2932
0,B,1489,630.807692
0,X,1490,1408
0,Y,1490,1676
0,B,1490,640.692308
0,X,1491,4178
0,Y,1491,3003
0,B,1491,497.269231
0,X,1492,980
0,Y,1492,2778
0,B,1492,591.596154
0,X,1493,6014
0,Y,1493,1566
0,B,1493,591.134615
0,X,1494,3415
0,Y,1494,754
0,B,1494,526.903846
0,X,1495,3529
0,Y,1495,392
0,B,1495,568.403846
0,X,1496,1340
0,Y,1496,3982
0,B,1496,579.115385
0,X,1497,548
0,Y,1497,1623
0,B,1497,547.75
0,X,1498,412
0,Y,1498,3230
0,B,1498,634.403846
0,X,1499,5396
0,Y,1499,53
0,B,1499,569.442308
0,X,1500,4753
0,Y,1500,2713
0,B,1500,587.557692
0,X,1501,280
0,Y,1501,206
0,B,1501,528.634615
0,X,1502,371
0,Y,1502,1273
0,B,1502,608.769231
0,X,1503,3214
0,Y,1503,1616
0,B,1503,679.692308
0,X,1504,3503
0,Y,1504,612
0,B,1504,524.384615
0,X,1505,5637
0,Y,1505,1471
0,B,1505,591.942308
0,X,1506,2914
0,Y,1506,970
0,B,1506,596.461538
0,X,1507,2909
0,Y,1507,1928
0,B,1507,541.057692
0,X,1508,3495
0,Y,1508,1372
0,B,1508,587.557692
0,X,1509,343
0,Y,1509,2570
0,B,1509,622.576923
0,X,1510,3811
0,Y,1510,2262
0,B,1510,534.961538
0,X,1511,5644
0,Y,1511,2458
0,B,1511,635.884615
0,X,1512,3687
0,Y,1512,294
0,B,1512,543.480769
0,X,1513,501
0,Y,1513,1373
0,B,1513,540.903846
0,X,1514,5669
0,Y,1514,3236
0,B,1514,580.096154
0,X,1515,408
0,Y,1515,2285
0,B,1515,516.365385
0,X,1516,1199
0,Y,1516,3643
0,B,1516,518.634615
0,X,1517,6106
0,Y,1517,3012
0,B,1517,512.461538
0,X,1518,3900
0,Y,1518,2539
0,B,1518,566.403846
0,X,1519,4260
0,Y,1519,2216
0,B,1519,685.096154
0,X,1520,1717
0,Y,1520,2686
0,B,1520,630.326923
0,X,1521,3462
0,Y,1521,2770
0,B,1521,568.173077
0,X,1522,2677
0,Y,1522,314
0,B,1522,668.961538
0,X,1523,4919
0,Y,1523,3322
0,B,1523,571.480769
0,X,1524,2316
0,Y,1524,2030
0,B,1524,589.519231
0,X,1525,5322
0,Y,1525,986
0,B,1525,611.326923
0,X,1526,3530
0,Y,1526,3817
0,B,1526,550.923077
0,X,1527,3448
0,Y,1527,2197
0,B,1527,572.326923
0,X,1528,3002
0,Y,1528,1957
0,B,1528,542
0,X,1529,4291
0,Y,1529,3979
0,B,1529,531.076923
0,X,1530,6039
0,Y,1530,1107
0,B,1530,590.807692
0,X,1531,2921
0,Y,1531,4043
0,B,1531,571.961538
0,X,1532,1411
0,Y,1532,1212
0,B,1532,598.403846
0,X,1533,5248
0,Y,1533,3696
0,B,1533,579.884615
0,X,1534,1189
0,Y,1534,87
0,B,1534,660.307692
0,X,1535,283
0,Y,1535,1278
0,B,1535,547.942308
0,X,1536,762
0,Y,1536,2817
0,B,1536,556.596154
0,X,1537,2344
0,Y,1537,1452
0,B,1537,542.846154
0,X,1538,999
0,Y,1538,3944
0,B,1538,588.980769
0,X,1539,782
0,Y,1539,3440
0,B,1539,567.615385
0,X,1540,2409
0,Y,1540,3802
0,B,1540,624.903846
0,X,1541,2181
0,Y,1541,2127
0,B,1541,579.230769
0,X,1542,3768
0,Y,1542,202
0,B,1542,578.038462
0,X,1543,4457
0,Y,1543,751
0,B,1543,544.269231
0,X,1544,4790
0,Y,1544,2547
0,B,1544,608.211538
0,X,1545,5377
0,Y,1545,2900
0,B,1545,537.288462
0,X,1546,2431
0,Y,1546,3469
0,B,1546,575.538462
0,X,1547,3497
0,Y,1547,2572
0,B,1547,560.365385
0,X,1548,287
0,Y,1548,2925
0,B,1548,571.769231
0,X,1549,4763
0,Y,1549,2314
0,B,1549,532.730769
0,X,1550,1835
0,Y,1550,3466
0,B,1550,545.326923
0,X,1551,274
0,Y,1551,301
0,B,1551,526.346154
0,X,1552,2208
0,Y,1552,3838
0,B,1552,592.615385
0,X,1553,4434
0,Y,1553,2943
0,B,1553,533.307692
0,X,1554,2747
0,Y,1554,3160
0,B,1554,583.461538
0,X,1555,3478
0,Y,1555,2885
0,B,1555,562.230769
0,X,1556,2842
0,Y,1556,4064
0,B,1556,546.076923
0,X,1557,928
0,Y,1557,1379
0,B,1557,546.326923
0,X,1558,1338
0,Y,1558,2270
0,B,1558,540.076923
0,X,1559,4471
0,Y,1559,2862
0,B,1559,561.115385
0,X,1560,3273
0,Y,1560,1649
0,B,1560,595.942308
0,X,1561,786
0,Y,1561,1647
0,B,1561,632.480769
0,X,1562,825
0,Y,1562,2824
0,B,1562,547.711538
0,X,1563,6079
0,Y,1563,1866
0,B,1563,589.153846
0,X,1564,574
0,Y,1564,1566
0,B,1564,551.076923
0,X,1565,2067
0,Y,1565,146
0,B,1565,578.326923
0,X,1566,5538
0,Y,1566,840
0,B,1566,529.269231
0,X,1567,5260
0,Y,1567,928
0,B,1567,540.692308
0,X,1568,571
0,Y,1568,1535
0,B,1568,525.923077
0,X,1569,3631
0,Y,1569,2073
0,B,1569,626.711538
0,X,1570,1515
0,Y,1570,2446
0,B,1570,531.538462
0,X,1571,1035
0,Y,1571,1713
0,B,1571,584.423077
0,X,1572,2771
0,Y,1572,451
0,B,1572,549.461538
0,X,1573,4044
0,Y,1573,509
0,B,1573,536.807692
0,X,1574,1487
0,Y,1574,1692
0,B,1574,531.711538
0,X,1575,904
0,Y,1575,314
0,B,1575,589.25
0,X,1576,1162
0,Y,1576,1967
0,B,1576,542.692308
0,X,1577,146
0,Y,1577,2513
0,B,1577,542.269231
0,X,1578,4941
0,Y,1578,926
0,B,1578,567.942308
0,X,1579,5681
0,Y,1579,1920
0,B,1579,538.480769
0,X,1580,554
0,Y,1580,2228
0,B,1580,528.480769
0,X,1581,734
0,Y,1581,2395
0,B,1581,589.769231
0,X,1582,3399
0,Y,1582,1978
0,B,1582,508.326923
0,X,1583,3535
0,Y,1583,818
0,B,1583,552.192308
0,X,1584,5191
0,Y,1584,3963
0,B,1584,570.461538
0,X,1585,1527
0,Y,1585,576
0,B,1585,564.134615
0,X,1586,2936
0,Y,1586,586
0,B,1586,547.115385
0,X,1587,2724
0,Y,1587,3090
0,B,1587,604.673077
0,X,1588,1117
0,Y,1588,2704
0,B,1588,554.615385
0,X,1589,5957
0,Y,1589,2024
0,B,1589,560.826923
0,X,1590,1529
0,Y,1590,713
0,B,1590,581.846154
0,X,1591,442
0,Y,1591,89
0,B,1591,534.192308
0,X,1592,4351
0,Y,1592,3051
0,B,1592,518.826923
0,X,1593,5571
0,Y,1593,1520
0,B,1593,544.730769
0,X,1594,1272
0,Y,1594,684
0,B,1594,609.038462
0,X,1595,3827
0,Y,1595,1327
0,B,1595,540.865385
0,X,1596,2453
0,Y,1596,2362
0,B,1596,581.173077
0,X,1597,5454
0,Y,1597,1794
0,B,1597,551.557692
0,X,1598,1546
0,Y,1598,4066
0,B,1598,610.288462
0,X,1599,2541
0,Y,1599,1958
0,B,1599,548.711538
0,X,1600,4400
0,Y,1600,3207
0,B,1600,533
0,X,1601,1997
0,Y,1601,98
0,B,1601,589.230769
0,X,1602,3589
0,Y,1602,708
0,B,1602,473.153846
0,X,1603,811
0,Y,1603,2181
0,B,1603,554.326923
0,X,1604,3123
0,Y,1604,3397
0,B,1604,569.096154
0,X,1605,5435
0,Y,1605,1082
0,B,1605,543.653846
0,X,1606,2287
0,Y,1606,3411
0,B,1606,521.538462
0,X,1607,5128
0,Y,1607,136
0,B,1607,563.096154
0,X,1608,307
0,Y,1608,2331
0,B,1608,533.788462
0,X,1609,4876
0,Y,1609,3131
0,B,1609,581.288462
0,X,1610,1215
0,Y,1610,651
0,B,1610,515.346154
0,X,1611,4856
0,Y,1611,2270
0,B,1611,467.711538
0,X,1612,5834
0,Y,1612,165
0,B,1612,539.173077
0,X,1613,4175
0,Y,1613,1210
0,B,1613,547.096154
0,X,1614,222
0,Y,1614,1120
0,B,1614,600.480769
0,X,1615,1781
0,Y,1615,199
0,B,1615,590.384615
0,X,1616,600
0,Y,1616,2739
0,B,1616,676.230769
0,X,1617,1497
0,Y,1617,3734
0,B,1617,545.153846
0,X,1618,2974
0,Y,1618,2194
0,B,1618,551.980769
0,X,1619,2403
0,Y,1619,4019
0,B,1619,510.192308
0,X,1620,5673
0,Y,1620,4082
0,B,1620,638.75
0,X,1621,979
0,Y,1621,3479
0,B,1621,540.634615
0,X,1622,3133
0,Y,1622,959
0,B,1622,567.076923
0,X,1623,2621
0,Y,1623,2320
0,B,1623,594.557692
0,X,1624,6097
0,Y,1624,1810
0,B,1624,523.288462
0,X,1625,4008
0,Y,1625,1335
0,B,1625,561.019231
0,X,1626,2039
0,Y,1626,36
0,B,1626,536.423077
0,X,1627,5528
0,Y,1627,1588
0,B,1627,570.057692
0,X,1628,397
0,Y,1628,241
0,B,1628,527.461538
0,X,1629,897
0,Y,1629,250
0,B,1629,564.673077
0,X,1630,2613
0,Y,1630,2277
0,B,1630,599.269231
0,X,1631,1609
0,Y,1631,3132
0,B,1631,501.923077
0,X,1632,1733
0,Y,1632,767
0,B,1632,541.961538
0,X,1633,5319
0,Y,1633,4014
0,B,1633,523.192308
0,X,1634,1472
0,Y,1634,260
0,B,1634,604.692308
0,X,1635,2248
0,Y,1635,2925
0,B,1635,564.211538
0,X,1636,6118
0,Y,1636,1288
0,B,1636,491.653846
0,X,1637,1567
0,Y,1637,644
0,B,1637,506.211538
0,X,1638,2014
0,Y,1638,1354
0,B,1638,558.365385
0,X,1639,2157
0,Y,1639,3592
0,B,1639,559.557692
0,X,1640,4569
0,Y,1640,3118
0,B,1640,577.173077
0,X,1641,3011
0,Y,1641,1416
0,B,1641,581.25
0,X,1642,4559
0,Y,1642,3199
0,B,1642,549.557692
0,X,1643,1366
0,Y,1643,2442
0,B,1643,618.961538
0,X,1644,2515
0,Y,1644,1229
0,B,1644,524.846154
0,X,1645,852
0,Y,1645,2654
0,B,1645,533.576923
0,X,1646,2652
0,Y,1646,3616
0,B,1646,557.75
0,X,1647,1278
0,Y,1647,1825
0,B,1647,628.596154
0,X,1648,4104
0,Y,1648,1449
0,B,1648,573.288462
0,X,1649,2039
0,Y,1649,106
0,B,1649,601.538462
0,X,1650,3893
0,Y,1650,3934
0,B,1650,602.519231
0,X,1651,4190
0,Y,1651,150
0,B,1651,542.423077
0,X,1652,470
0,Y,1652,1195
0,B,1652,634.384615
0,X,1653,6034
0,Y,1653,3441
0,B,1653,553.115385
0,X,1654,2907
0,Y,1654,3953
0,B,1654,544.461538
0,X,1655,2573
0,Y,1655,3545
0,B,1655,521.096154
0,X,1656,4315
0,Y,1656,2980
0,B,1656,528.75
0,X,1657,4086
0,Y,1657,2828
0,B,1657,565.269231
0,X,1658,2742
0,Y,1658,3715
0,B,1658,504.846154
0,X,1659,1726
0,Y,1659,3355
0,B,1659,627.903846
0,X,1660,2252
0,Y,1660,2358
0,B,1660,527.769231
0,X,1661,1757
0,Y,1661,1828
0,B,1661,534.730769
0,X,1662,2004
0,Y,1662,952
0,B,1662,544.230769
0,X,1663,6037
0,Y,1663,2308
0,B,1663,543.038462
0,X,1664,3281
0,Y,1664,3623
0,B,1664,494.096154
0,X,1665,3866
0,Y,1665,868
0,B,1665,525.5
0,X,1666,800
0,Y,1666,3423
0,B,1666,537.942308
0,X,1667,1401
0,Y,1667,1430
0,B,1667,556.711538
0,X,1668,1849
0,Y,1668,506
0,B,1668,544.557692
0,X,1669,1077
0,Y,1669,192
0,B,1669,511.019231
0,X,1670,1749
0,Y,1670,1373
0,B,1670,564.038462
0,X,1671,474
0,Y,1671,475
0,B,1671,544.730769
0,X,1672,2842
0,Y,1672,52
0,B,1672,588.326923
0,X,1673,5823
0,Y,1673,3190
0,B,1673,564.788462
0,X,1674,2335
0,Y,1674,2844
0,B,1674,548.596154
0,X,1675,4635
0,Y,1675,350
0,B,1675,538.980769
0,X,1676,2034
0,Y,1676,2191
0,B,1676,552.423077
0,X,1677,4169
0,Y,1677,2269
0,B,1677,518.326923
0,X,1678,3281
0,Y,1678,3826
0,B,1678,558.576923
0,X,1679,1027
0,Y,1679,520
0,B,1679,568.788462
0,X,1680,1837
0,Y,1680,618
0,B,1680,565.211538
0,X,1681,2291
0,Y,1681,645
0,B,1681,523.807692
0,X,1682,3803
0,Y,1682,1174
0,B,1682,542.903846
0,X,1683,5437
0,Y,1683,1638
0,B,1683,668.596154
0,X,1684,2779
0,Y,1684,489
0,B,1684,562.673077
0,X,1685,6092
0,Y,1685,2206
0,B,1685,590.884615
0,X,1686,5425
0,Y,1686,3137
0,B,1686,553.461538
0,X,1687,5274
0,Y,1687,4077
0,B,1687,591.307692
0,X,1688,1627
0,Y,1688,4030
0,B,1688,656.057692
0,X,1689,1519
0,Y,1689,3667
0,B,1689,481.692308
0,X,1690,2113
0,Y,1690,298
0,B,1690,557.5
0,X,1691,3820
0,Y,1691,2106
0,B,1691,524.461538
0,X,1692,1548
0,Y,1692,3798
0,B,1692,541.230769
0,X,1693,4782
0,Y,1693,2365
0,B,1693,619.826923
0,X,1694,710
0,Y,1694,8
0,B,1694,523.5
0,X,1695,865
0,Y,1695,4024
0,B,1695,536.461538
0,X,1696,4080
0,Y,1696,211
0,B,1696,559.557692
0,X,1697,1231
0,Y,1697,716
0,B,1697,644.480769
0,X,1698,4157
0,Y,1698,1610
0,B,1698,513.807692
0,X,1699,38
0,Y,1699,3296
0,B,1699,568.269231
0,X,1700,408
0,Y,1700,345
0,B,1700,545.5
0,X,1701,1566
0,Y,1701,3070
0,B,1701,490.211538
0,X,1702,4120
0,Y,1702,1295
0,B,1702,519.769231
0,X,1703,1847
0,Y,1703,2042
0,B,1703,640.923077
0,X,1704,1794
0,Y,1704,95
0,B,1704,621.826923
0,X,1705,5653
0,Y,1705,2441
0,B,1705,603.788462
0,X,1706,555
0,Y,1706,2558
0,B,1706,485.961538
0,X,1707,1445
0,Y,1707,1456
0,B,1707,544.923077
0,X,1708,2909
0,Y,1708,1771
0,B,1708,558.519231
0,X,1709,4174
0,Y,1709,1903
0,B,1709,589.961538
0,X,1710,962
0,Y,1710,3495
0,B,1710,542.134615
0,X,1711,3443
0,Y,1711,612
0,B,1711,510.538462
0,X,1712,5361
0,Y,1712,2546
0,B,1712,530.826923
0,X,1713,3733
0,Y,1713,3453
0,B,1713,540.153846
0,X,1714,157
0,Y,1714,4051
0,B,1714,586.096154
0,X,1715,4494
0,Y,1715,3764
0,B,1715,609.096154
0,X,1716,341
0,Y,1716,1267
0,B,1716,544.480769
0,X,1717,3487
0,Y,1717,3075
0,B,1717,535.903846
0,X,1718,3143
0,Y,1718,3013
0,B,1718,483.673077
0,X,1719,4294
0,Y,1719,2979
0,B,1719,569.673077
0,X,1720,5299
0,Y,1720,2863
0,B,1720,534.326923
0,X,1721,4369
0,Y,1721,1385
0,B,1721,525.403846
0,X,1722,299
0,Y,1722,4004
0,B,1722,528.153846
0,X,1723,6035
0,Y,1723,889
0,B,1723,557.673077
0,X,1724,3309
0,Y,1724,3539
0,B,1724,515.615385
0,X,1725,4450
0,Y,1725,2608
0,B,1725,550.096154
0,X,1726,4964
0,Y,1726,1456
0,B,1726,554.442308
0,X,1727,451
0,Y,1727,3798
0,B,1727,538.634615
0,X,1728,2150
0,Y,1728,799
0,B,1728,473.788462
0,X,1729,5728
0,Y,1729,2406
0,B,1729,559.173077
0,X,1730,600
0,Y,1730,3338
0,B,1730,552.038462
0,X,1731,761
0,Y,1731,2548
0,B,1731,570.365385
0,X,1732,5119
0,Y,1732,1864
0,B,1732,571.076923
0,X,1733,476
0,Y,1733,1774
0,B,1733,556.134615
0,X,1734,2103
0,Y,1734,341
0,B,1734,607.326923
0,X,1735,3149
0,Y,1735,3925
0,B,1735,523.903846
0,X,1736,3802
0,Y,1736,3170
0,B,1736,545.576923
0,X,1737,1464
0,Y,1737,362
0,B,1737,507.384615
0,X,1738,1927
0,Y,1738,4074
0,B,1738,530.557692
0,X,1739,5564
0,Y,1739,3913
0,B,1739,563.980769
0,X,1740,1976
0,Y,1740,1915
0,B,1740,578.961538
0,X,1741,582
0,Y,1741,36
0,B,1741,505.730769
0,X,1742,4201
0,Y,1742,730
0,B,1742,537.134615
0,X,1743,2715
0,Y,1743,3295
0,B,1743,586.75
0,X,1744,2127
0,Y,1744,568
0,B,1744,501.134615
0,X,1745,2412
0,Y,1745,3953
0,B,1745,548.365385
0,X,1746,753
0,Y,1746,248
0,B,1746,440.788462
0,X,1747,2334
0,Y,1747,1632
0,B,1747,454.692308
0,X,1748,6003
0,Y,1748,4067
0,B,1748,592.307692
0,X,1749,5512
0,Y,1749,2550
0,B,1749,551.192308
0,X,1750,6083
0,Y,1750,2320
0,B,1750,586.057692
0,X,1751,2055
0,Y,1751,1543
0,B,1751,566.192308
0,X,1752,5075
0,Y,1752,1831
0,B,1752,543.057692
0,X,1753,2113
0,Y,1753,230
0,B,1753,528.596154
0,X,1754,3244
0,Y,1754,2250
0,B,1754,515.557692
0,X,1755,1693
0,Y,1755,1811
0,B,1755,518.615385
0,X,1756,1135
0,Y,1756,2264
0,B,1756,503.884615
0,X,1757,3426
0,Y,1757,3298
0,B,1757,562.692308
0,X,1758,2590
0,Y,1758,803
0,B,1758,511.288462
0,X,1759,6104
0,Y,1759,223
0,B,1759,541.365385
0,X,1760,4885
0,Y,1760,4085
0,B,1760,514.980769
0,X,1761,4980
0,Y,1761,3606
0,B,1761,564.173077
0,X,1762,1264
0,Y,1762,3502
0,B,1762,510.288462
0,X,1763,4715
0,Y,1763,669
0,B,1763,499
0,X,1764,2238
0,Y,1764,1626
0,B,1764,557.769231
0,X,1765,1623
0,Y,1765,760
0,B,1765,470.846154
0,X,1766,5894
0,Y,1766,2517
0,B,1766,560.711538
0,X,1767,3318
0,Y,1767,2102
0,B,1767,540.134615
0,X,1768,1038
0,Y,1768,1425
0,B,1768,570.115385
0,X,1769,3358
0,Y,1769,1901
0,B,1769,573.173077
0,X,1770,666
0,Y,1770,2214
0,B,1770,470.884615
0,X,1771,1977
0,Y,1771,380
0,B,1771,567.557692
0,X,1772,557
0,Y,1772,3275
0,B,1772,549.480769
0,X,1773,1114
0,Y,1773,313
0,B,1773,562.807692
0,X,1774,616
0,Y,1774,2638
0,B,1774,447.442308
0,X,1775,627
0,Y,1775,2033
0,B,1775,560.269231
0,X,1776,3947
0,Y,1776,2255
0,B,1776,565.923077
0,X,1777,6104
0,Y,1777,2838
0,B,1777,553.903846
0,X,1778,5068
0,Y,1778,3563
0,B,1778,566.711538
0,X,1779,3811
0,Y,1779,1004
0,B,1779,478.692308
0,X,1780,5055
0,Y,1780,1172
0,B,1780,554.153846
0,X,1781,3517
0,Y,1781,415
0,B,1781,625.211538
0,X,1782,3000
0,Y,1782,181
0,B,1782,465.961538
0,X,1783,6032
0,Y,1783,949
0,B,1783,594.480769
0,X,1784,2684
0,Y,1784,2182
0,B,1784,520.442308
0,X,1785,3404
0,Y,1785,3131
0,B,1785,517.384615
0,X,1786,4672
0,Y,1786,2486
0,B,1786,553.865385
0,X,1787,6070
0,Y,1787,3587
0,B,1787,546.365385
0,X,1788,1695
0,Y,1788,2325
0,B,1788,483.403846
0,X,1789,5370
0,Y,1789,859
0,B,1789,517.673077
0,X,1790,4036
0,Y,1790,1042
0,B,1790,474.961538
0,X,1791,5299
0,Y,1791,2945
0,B,1791,530.942308
0,X,1792,3039
0,Y,1792,611
0,B,1792,478.096154
0,X,1793,1244
0,Y,1793,2306
0,B,1793,560.384615
0,X,1794,5452
0,Y,1794,3092
0,B,1794,507.826923
0,X,1795,949
0,Y,1795,1821
0,B,1795,561.5
0,X,1796,1319
0,Y,1796,3514
0,B,1796,522.673077
0,X,1797,2509
0,Y,1797,2847
0,B,1797,502.423077
0,X,1798,4571
0,Y,1798,3764
0,B,1798,561.25
0,X,1799,2289
0,Y,1799,1344
0,B,1799,509.403846
0,X,1800,113
0,Y,1800,3430
0,B,1800,511
0,X,1801,3564
0,Y,1801,2332
0,B,1801,564.134615
0,X,1802,1891
0,Y,1802,1442
0,B,1802,506.673077
0,X,1803,1871
0,Y,1803,779
0,B,1803,568.673077
0,X,1804,177
0,Y,1804,3235
0,B,1804,523.153846
0,X,1805,917
0,Y,1805,3439
0,B,1805,531.730769
0,X,1806,2517
0,Y,1806,3681
0,B,1806,598.134615
0,X,1807,4061
0,Y,1807,3581
0,B,1807,524
0,X,1808,3372
0,Y,1808,594
0,B,1808,525.326923
0,X,1809,2649
0,Y,1809,2546
0,B,1809,545.884615
0,X,1810,2523
0,Y,1810,213
0,B,1810,486.307692
0,X,1811,496
0,Y,1811,3473
0,B,1811,506.942308
0,X,1812,2014
0,Y,1812,1741
0,B,1812,553.096154
0,X,1813,966
0,Y,1813,819
0,B,1813,516.538462
0,X,1814,4643
0,Y,1814,2890
0,B,1814,490.673077
0,X,1815,697
0,Y,1815,3165
0,B,1815,526.519231
0,X,1816,1047
0,Y,1816,512
0,B,1816,474.096154
0,X,1817,1816
0,Y,1817,2432
0,B,1817,553.634615
0,X,1818,383
0,Y,1818,61
0,B,1818,514.211538
0,X,1819,4651
0,Y,1819,3017
0,B,1819,515.403846
0,X,1820,5121
0,Y,1820,3420
0,B,1820,515.442308
0,X,1821,2400
0,Y,1821,847
0,B,1821,575.692308
0,X,1822,3634
0,Y,1822,1939
0,B,1822,552.134615
0,X,1823,3596
0,Y,1823,2368
0,B,1823,515.019231
0,X,1824,4898
0,Y,1824,2594
0,B,1824,519.730769
0,X,1825,4816
0,Y,1825,3338
0,B,1825,541.384615
0,X,1826,5523
0,Y,1826,3943
0,B,1826,500.096154
0,X,1827,1121
0,Y,1827,180
0,B,1827,574.096154
0,X,1828,4371
0,Y,1828,2554
0,B,1828,509.019231
0,X,1829,3535
0,Y,1829,76
0,B,1829,516.288462
0,X,1830,2400
0,Y,1830,3090
0,B,1830,571.980769
0,X,1831,4748
0,Y,1831,1867
0,B,1831,509.634615
0,X,1832,2549
0,Y,1832,2033
0,B,1832,556.153846
0,X,1833,4140
0,Y,1833,710
0,B,1833,508.634615
0,X,1834,3140
0,Y,1834,3475
0,B,1834,576.576923
0,X,1835,5911
0,Y,1835,2514
0,B,1835,503.307692
0,X,1836,5770
0,Y,1836,2260
0,B,1836,518.846154
0,X,1837,6041
0,Y,1837,4083
0,B,1837,587.692308
0,X,1838,2069
0,Y,1838,3039
0,B,1838,518.596154
0,X,1839,2279
0,Y,1839,1705
0,B,1839,537.365385
0,X,1840,2383
0,Y,1840,2097
0,B,1840,591.5
0,X,1841,5000
0,Y,1841,2271
0,B,1841,559.653846
0,X,1842,5905
0,Y,1842,2173
0,B,1842,530.730769
0,X,1843,4069
0,Y,1843,567
0,B,1843,528.442308
0,X,1844,2388
0,Y,1844,2166
0,B,1844,539.769231
0,X,1845,1661
0,Y,1845,1470
0,B,1845,560.923077
0,X,1846,4526
0,Y,1846,3257
0,B,1846,522
0,X,1847,2489
0,Y,1847,606
0,B,1847,514.711538
0,X,1848,668
0,Y,1848,387
0,B,1848,488.192308
0,X,1849,2769
0,Y,1849,4027
0,B,1849,527.980769
0,X,1850,5259
0,Y,1850,1473
0,B,1850,582
0,X,1851,1267
0,Y,1851,779
0,B,1851,554.096154
0,X,1852,1013
0,Y,1852,2599
0,B,1852,488.923077
0,X,1853,193
0,Y,1853,1316
0,B,1853,507.019231
0,X,1854,1466
0,Y,1854,1397
0,B,1854,531.5
0,X,1855,1945
0,Y,1855,3000
0,B,1855,479.826923
0,X,1856,5430
0,Y,1856,955
0,B,1856,505.192308
0,X,1857,2778
0,Y,1857,3212
0,B,1857,461.903846
0,X,1858,3236
0,Y,1858,101
0,B,1858,584.326923
0,X,1859,4448
0,Y,1859,2366
0,B,1859,455.153846
0,X,1860,3381
0,Y,1860,3321
0,B,1860,547.230769
0,X,1861,5926
0,Y,1861,3189
0,B,1861,515.019231
0,X,1862,797
0,Y,1862,605
0,B,1862,511.673077
0,X,1863,4874
0,Y,1863,1516
0,B,1863,537.769231
0,X,1864,674
0,Y,1864,1385
0,B,1864,506.961538
0,X,1865,5247
0,Y,1865,2996
0,B,1865,497.653846
0,X,1866,2493
0,Y,1866,2323
0,B,1866,516.865385
0,X,1867,2315
0,Y,1867,1519
0,B,1867,515.038462
0,X,1868,1786
0,Y,1868,649
0,B,1868,474.596154
0,X,1869,2606
0,Y,1869,1449
0,B,1869,514.153846
0,X,1870,4301
0,Y,1870,3189
0,B,1870,485.961538
0,X,1871,267
0,Y,1871,3400
0,B,1871,557.692308
0,X,1872,455
0,Y,1872,3782
0,B,1872,528.788462
0,X,1873,273
0,Y,1873,45
0,B,1873,540.846154
0,X,1874,1206
0,Y,1874,3243
0,B,1874,547.423077
0,X,1875,557
0,Y,1875,1305
0,B,1875,571.230769
0,X,1876,2474
0,Y,1876,455
0,B,1876,553.903846
0,X,1877,4807
0,Y,1877,3446
0,B,1877,521.384615
0,X,1878,5790
0,Y,1878,1043
0,B,1878,548.307692
0,X,1879,4537
0,Y,1879,1434
0,B,1879,486.192308
0,X,1880,2111
0,Y,1880,1906
0,B,1880,527.75
0,X,1881,4315
0,Y,1881,3148
0,B,1881,506.307692
0,X,1882,1568
0,Y,1882,3898
0,B,1882,490.230769
0,X,1883,3990
0,Y,1883,206
0,B,1883,529.403846
0,X,1884,3901
0,Y,1884,1631
0,B,1884,536.865385
0,X,1885,1206
0,Y,1885,3695
0,B,1885,573.384615
0,X,1886,4860
0,Y,1886,2641
0,B,1886,541.557692
0,X,1887,3629
0,Y,1887,3442
0,B,1887,517.673077
0,X,1888,2101
0,Y,1888,2284
0,B,1888,540.903846
0,X,1889,5054
0,Y,1889,2894
0,B,1889,504.192308
0,X,1890,3199
0,Y,1890,37
0,B,1890,505.384615
0,X,1891,4747
0,Y,1891,3901
0,B,1891,512.769231
0,X,1892,1834
0,Y,1892,105
0,B,1892,500.442308
0,X,1893,2012
0,Y,1893,333
0,B,1893,560.365385
0,X,1894,2834
0,Y,1894,1645
0,B,1894,488.884615
0,X,1895,14
0,Y,1895,2003
0,B,1895,466.192308
0,X,1896,347
0,Y,1896,3310
0,B,1896,511.192308
0,X,1897,3443
0,Y,1897,3645
0,B,1897,478.769231
0,X,1898,66
0,Y,1898,2365
0,B,1898,475.942308
0,X,1899,1086
0,Y,1899,1906
0,B,1899,513.596154
0,X,1900,2981
0,Y,1900,4087
0,B,1900,502.75
0,X,1901,4297
0,Y,1901,2592
0,B,1901,533.173077
0,X,1902,154
0,Y,1902,1576
0,B,1902,499.807692
0,X,1903,644
0,Y,1903,2438
0,B,1903,552.942308
0,X,1904,5092
0,Y,1904,2292
0,B,1904,507.865385
0,X,1905,4658
0,Y,1905,2146
0,B,1905,509.173077
0,X,1906,4770
0,Y,1906,2144
0,B,1906,483.576923
0,X,1907,1874
0,Y,1907,3887
0,B,1907,529.538462
0,X,1908,4846
0,Y,1908,2327
0,B,1908,491.980769
0,X,1909,515
0,Y,1909,992
0,B,1909,533.730769
0,X,1910,647
0,Y,1910,924
0,B,1910,522.596154
0,X,1911,4704
0,Y,1911,3682
0,B,1911,498.826923
0,X,1912,4571
0,Y,1912,1970
0,B,1912,537.634615
0,X,1913,5332
0,Y,1913,1482
0,B,1913,592.307692
0,X,1914,4686
0,Y,1914,1453
0,B,1914,522.25
0,X,1915,2232
0,Y,1915,3001
0,B,1915,472.653846
0,X,1916,79
0,Y,1916,2587
0,B,1916,476.807692
0,X,1917,1024
0,Y,1917,2811
0,B,1917,549.153846
0,X,1918,2796
0,Y,1918,515
0,B,1918,502.288462
0,X,1919,2187
0,Y,1919,1615
0,B,1919,556.653846
0,X,1920,1793
0,Y,1920,1227
0,B,1920,488.769231
0,X,1921,621
0,Y,1921,1816
0,B,1921,532
0,X,1922,3394
0,Y,1922,2857
0,B,1922,506.384615
0,X,1923,5845
0,Y,1923,328
0,B,1923,502.5
0,X,1924,4952
0,Y,1924,1879
0,B,1924,464.538462
0,X,1925,2980
0,Y,1925,1860
0,B,1925,481.423077
0,X,1926,2001
0,Y,1926,2730
0,B,1926,521.423077
0,X,1927,865
0,Y,1927,1638
0,B,1927,515.884615
0,X,1928,1357
0,Y,1928,3744
0,B,1928,452.115385
0,X,1929,225
0,Y,1929,1177
0,B,1929,493.673077
0,X,1930,4282
0,Y,1930,3498
0,B,1930,550.442308
0,X,1931,3255
0,Y,1931,3499
0,B,1931,543.769231
0,X,1932,3225
0,Y,1932,2268
0,B,1932,518.980769
0,X,1933,4735
0,Y,1933,4058
0,B,1933,516.403846
0,X,1934,1594
0,Y,1934,638
0,B,1934,492.192308
0,X,1935,1800
0,Y,1935,3866
0,B,1935,516.826923
0,X,1936,4672
0,Y,1936,2130
0,B,1936,518.057692
0,X,1937,4778
0,Y,1937,1056
0,B,1937,517.307692
0,X,1938,1588
0,Y,1938,327
0,B,1938,525.211538
0,X,1939,4789
0,Y,1939,3330
0,B,1939,551.153846
0,X,1940,3531
0,Y,1940,3453
0,B,1940,505.461538
0,X,1941,2267
0,Y,1941,4082
0,B,1941,512.211538
0,X,1942,3320
0,Y,1942,1426
0,B,1942,544.75
0,X,1943,2388
0,Y,1943,1086
0,B,1943,536.423077
0,X,1944,4077
0,Y,1944,3927
0,B,1944,485.326923
0,X,1945,1034
0,Y,1945,1757
0,B,1945,476.615385
0,X,1946,4463
0,Y,1946,1346
0,B,1946,484.25
0,X,1947,5869
0,Y,1947,3292
0,B,1947,494.538462
0,X,1948,6012
0,Y,1948,2530
0,B,1948,536.923077
0,X,1949,5050
0,Y,1949,2531
0,B,1949,429.038462
0,X,1950,1517
0,Y,1950,845
0,B,1950,482.692308
0,X,1951,108
0,Y,1951,2437
0,B,1951,450.596154
0,X,1952,2016
0,Y,1952,425
0,B,1952,506.115385
0,X,1953,2537
0,Y,1953,1152
0,B,1953,455.25
0,X,1954,184
0,Y,1954,163
0,B,1954,493.173077
0,X,1955,1436
0,Y,1955,501
0,B,1955,495.173077
0,X,1956,3205
0,Y,1956,3804
0,B,1956,511.980769
0,X,1957,1845
0,Y,1957,2140
0,B,1957,577.096154
0,X,1958,4736
0,Y,1958,2852
0,B,1958,476.25
0,X,1959,5839
0,Y,1959,2604
0,B,1959,509
0,X,1960,6021
0,Y,1960,3633
0,B,1960,478.019231
0,X,1961,1207
0,Y,1961,3972
0,B,1961,478.903846
0,X,1962,2809
0,Y,1962,2040
0,B,1962,509.038462
0,X,1963,2122
0,Y,1963,22
0,B,1963,471.942308
0,X,1964,508
0,Y,1964,2503
0,B,1964,519.903846
0,X,1965,67
0,Y,1965,3272
0,B,1965,508.692308
0,X,1966,4323
0,Y,1966,3786
0,B,1966,510.769231
0,X,1967,2057
0,Y,1967,632
0,B,1967,534.519231
0,X,1968,39
0,Y,1968,1039
0,B,1968,504.173077
0,X,1969,4702
0,Y,1969,2663
0,B,1969,527.865385
0,X,1970,4091
0,Y,1970,3224
0,B,1970,565.961538
0,X,1971,3166
0,Y,1971,3860
0,B,1971,492.807692
0,X,1972,4122
0,Y,1972,1039
0,B,1972,474.903846
0,X,1973,4650
0,Y,1973,3714
0,B,1973,552.769231
0,X,1974,3906
0,Y,1974,2877
0,B,1974,510.038462
0,X,1975,4593
0,Y,1975,371
0,B,1975,540.269231
0,X,1976,1252
0,Y,1976,3016
0,B,1976,505.826923
0,X,1977,5244
0,Y,1977,1465
0,B,1977,602.769231
0,X,1978,5475
0,Y,1978,2995
0,B,1978,454.461538
0,X,1979,3178
0,Y,1979,2204
0,B,1979,485.903846
0,X,1980,2215
0,Y,1980,3002
0,B,1980,452.634615
0,X,1981,1015
0,Y,1981,1462
0,B,1981,462.980769
0,X,1982,2504
0,Y,1982,3484
0,B,1982,539.134615
0,X,1983,5475
0,Y,1983,304
0,B,1983,576.5
0,X,1984,230
0,Y,1984,1712
0,B,1984,484.307692
0,X,1985,1043
0,Y,1985,14
0,B,1985,563.115385
0,X,1986,2291
0,Y,1986,1761
0,B,1986,491.211538
0,X,1987,2748
0,Y,1987,2315
0,B,1987,496.615385
0,X,1988,1183
0,Y,1988,2510
0,B,1988,424.711538
0,X,1989,2243
0,Y,1989,406
0,B,1989,532.846154
0,X,1990,1201
0,Y,1990,1230
0,B,1990,480.711538
0,X,1991,5079
0,Y,1991,61
0,B,1991,493.057692
0,X,1992,3262
0,Y,1992,2591
0,B,1992,513.692308
0,X,1993,976
0,Y,1993,2632
0,B,1993,470.903846
0,X,1994,5713
0,Y,1994,2005
0,B,1994,503.826923
0,X,1995,3299
0,Y,1995,123
0,B,1995,505.057692
0,X,1996,355
0,Y,1996,3186
0,B,1996,474.326923
0,X,1997,5607
0,Y,1997,261
0,B,1997,478.576923
0,X,1998,5451
0,Y,1998,961
0,B,1998,494.346154
0,X,1999,5148
0,Y,1999,3289
0,B,1999,481.884615
0,X,2000,2596
0,Y,2000,1563
0,B,2000,478.25
0,X,2001,125
0,Y,2001,1040
0,B,2001,471.269231
0,X,2002,4411
0,Y,2002,2763
0,B,2002,497.096154
0,X,2003,2060
0,Y,2003,291
0,B,2003,508.153846
0,X,2004,2844
0,Y,2004,3603
0,B,2004,505.192308
0,X,2005,2594
0,Y,2005,3537
0,B,2005,498.423077
0,X,2006,4181
0,Y,2006,2055
0,B,2006,506.615385
0,X,2007,1844
0,Y,2007,1647
0,B,2007,500.25
0,X,2008,4553
0,Y,2008,3691
0,B,2008,518.519231
0,X,2009,5649
0,Y,2009,2507
0,B,2009,477.365385
0,X,2010,2509
0,Y,2010,1056
0,B,2010,444.134615
0,X,2011,5230
0,Y,2011,2639
0,B,2011,496.25
0,X,2012,5163
0,Y,2012,3895
0,B,2012,528.230769
0,X,2013,4310
0,Y,2013,3508
0,B,2013,525.076923
0,X,2014,2614
0,Y,2014,359
0,B,2014,497.923077
0,X,2015,476
0,Y,2015,3129
0,B,2015,429.634615
0,X,2016,5430
0,Y,2016,3999
0,B,2016,490.673077
0,X,2017,1240
0,Y,2017,3771
0,B,2017,560.5
0,X,2018,861
0,Y,2018,2933
0,B,2018,555.346154
0,X,2019,3409
0,Y,2019,2905
0,B,2019,481.730769
0,X,2020,6072
0,Y,2020,1126
0,B,2020,464.923077
0,X,2021,5867
0,Y,2021,248
0,B,2021,532.5
0,X,2022,1270
0,Y,2022,2421
0,B,2022,506.692308
0,X,2023,1213
0,Y,2023,2970
0,B,2023,521.884615
0,X,2024,5918
0,Y,2024,2711
0,B,2024,473.826923
0,X,2025,2805
0,Y,2025,3741
0,B,2025,529.865385
0,X,2026,3727
0,Y,2026,171
0,B,2026,515.423077
0,X,2027,3971
0,Y,2027,3973
0,B,2027,474.019231
0,X,2028,5704
0,Y,2028,1401
0,B,2028,504.538462
0,X,2029,1479
0,Y,2029,3672
0,B,2029,551.788462
0,X,2030,1328
0,Y,2030,3387
0,B,2030,471.019231
0,X,2031,2808
0,Y,2031,359
0,B,2031,517.423077
0,X,2032,293
0,Y,2032,182
0,B,2032,516.653846
0,X,2033,1279
0,Y,2033,3128
0,B,2033,451.153846
0,X,2034,189
0,Y,2034,1064
0,B,2034,534.403846
0,X,2035,2689
0,Y,2035,795
0,B,2035,502.634615
0,X,2036,336
0,Y,2036,854
0,B,2036,514.846154
0,X,2037,2713
0,Y,2037,3214
0,B,2037,437.403846
0,X,2038,2582
0,Y,2038,2997
0,B,2038,494.519231
0,X,2039,3472
0,Y,2039,325
0,B,2039,480.076923
0,X,2040,5763
0,Y,2040,2935
0,B,2040,444.596154
0,X,2041,44
0,Y,2041,1352
0,B,2041,434.365385
0,X,2042,5985
0,Y,2042,375
0,B,2042,452.769231
0,X,2043,448
0,Y,2043,428
0,B,2043,543.115385
0,X,2044,44
0,Y,2044,1836
0,B,2044,485.096154
0,X,2045,1190
0,Y,2045,3600
0,B,2045,479.865385
0,X,2046,3239
0,Y,2046,2635
0,B,2046,487.442308
0,X,2047,1056
0,Y,2047,698
0,B,2047,477.807692
0,X,2048,3417
0,Y,2048,1421
0,B,2048,483.269231
0,X,2049,198
0,Y,2049,903
0,B,2049,521.942308
0,X,2050,805
0,Y,2050,2547
0,B,2050,519.25
0,X,2051,2966
0,Y,2051,2887
0,B,2051,448.615385
0,X,2052,2754
0,Y,2052,2559
0,B,2052,420.326923
0,X,2053,3506
0,Y,2053,341
0,B,2053,516.673077
0,X,2054,4691
0,Y,2054,1767
0,B,2054,506.25
0,X,2055,1513
0,Y,2055,2580
0,B,2055,513.038462
0,X,2056,5060
0,Y,2056,1319
0,B,2056,540.211538
0,X,2057,5787
0,Y,2057,67
0,B,2057,524.673077
0,X,2058,4408
0,Y,2058,2817
0,B,2058,523.923077
0,X,2059,4865
0,Y,2059,2696
0,B,2059,466.576923
0,X,2060,4831
0,Y,2060,800
0,B,2060,485.692308
0,X,2061,629
0,Y,2061,521
0,B,2061,537.730769
0,X,2062,219
0,Y,2062,2762
0,B,2062,516.307692
0,X,2063,4298
0,Y,2063,293
0,B,2063,480.230769
0,X,2064,4109
0,Y,2064,1172
0,B,2064,505.769231
0,X,2065,3692
0,Y,2065,2070
0,B,2065,495.807692
0,X,2066,3142
0,Y,2066,3765
0,B,2066,491.5
0,X,2067,1474
0,Y,2067,1219
0,B,2067,499.634615
0,X,2068,2150
0,Y,2068,2811
0,B,2068,459.269231
0,X,2069,1638
0,Y,2069,3507
0,B,2069,475.326923
0,X,2070,5437
0,Y,2070,3054
0,B,2070,502.826923
0,X,2071,5967
0,Y,2071,414
0,B,2071,523.153846
0,X,2072,1953
0,Y,2072,2764
0,B,2072,500.865385
0,X,2073,4257
0,Y,2073,3608
0,B,2073,455.75
0,X,2074,3755
0,Y,2074,417
0,B,2074,471.961538
0,X,2075,2568
0,Y,2075,2110
0,B,2075,456.75
0,X,2076,2507
0,Y,2076,4091
0,B,2076,477.634615
0,X,2077,278
0,Y,2077,3188
0,B,2077,485.384615
0,X,2078,2284
0,Y,2078,2445
0,B,2078,507.192308
0,X,2079,3867
0,Y,2079,1907
0,B,2079,441.5
0,X,2080,2511
0,Y,2080,2020
0,B,2080,464.711538
0,X,2081,4042
0,Y,2081,1177
0,B,2081,468.788462
0,X,2082,666
0,Y,2082,2039
0,B,2082,531.519231
0,X,2083,1863
0,Y,2083,2979
0,B,2083,464.923077
0,X,2084,1952
0,Y,2084,3322
0,B,2084,473.942308
0,X,2085,3335
0,Y,2085,2960
0,B,2085,503.807692
0,X,2086,1337
0,Y,2086,3471
0,B,2086,446.211538
0,X,2087,3136
0,Y,2087,1710
0,B,2087,439.884615
0,X,2088,6067
0,Y,2088,3450
0,B,2088,496.519231
0,X,2089,4047
0,Y,2089,3813
0,B,2089,438.192308
0,X,2090,5099
0,Y,2090,1594
0,B,2090,509.192308
0,X,2091,1476
0,Y,2091,3995
0,B,2091,515.75
0,X,2092,2799
0,Y,2092,1686
0,B,2092,508.115385
0,X,2093,999
0,Y,2093,1428
0,B,2093,471.557692
0,X,2094,5229
0,Y,2094,3220
0,B,2094,474.692308
0,X,2095,561
0,Y,2095,3949
0,B,2095,508.057692
0,X,2096,3903
0,Y,2096,80
0,B,2096,405.423077
0,X,2097,576
0,Y,2097,1369
0,B,2097,495.557692
0,X,2098,4669
0,Y,2098,2787
0,B,2098,516.75
0,X,2099,5921
0,Y,2099,1278
0,B,2099,481.134615
0,X,2100,648
0,Y,2100,3170
0,B,2100,494.326923
0,X,2101,1945
0,Y,2101,27
0,B,2101,502.346154
0,X,2102,1583
0,Y,2102,762
0,B,2102,510.519231
0,X,2103,4671
0,Y,2103,3703
0,B,2103,506.653846
0,X,2104,2213
0,Y,2104,4018
0,B,2104,447.134615
0,X,2105,1452
0,Y,2105,1481
0,B,2105,453.788462
0,X,2106,4087
0,Y,2106,3467
0,B,2106,419.711538
0,X,2107,4068
0,Y,2107,1573
0,B,2107,495.096154
0,X,2108,5397
0,Y,2108,2783
0,B,2108,515
0,X,2109,5134
0,Y,2109,97
0,B,2109,459.057692
0,X,2110,1232
0,Y,2110,1585
0,B,2110,518.692308
0,X,2111,5689
0,Y,2111,746
0,B,2111,493.673077
0,X,2112,2731
0,Y,2112,2116
0,B,2112,492.884615
0,X,2113,1440
0,Y,2113,1846
0,B,2113,483.711538
0,X,2114,3300
0,Y,2114,2073
0,B,2114,467.153846
0,X,2115,5320
0,Y,2115,1693
0,B,2115,442.923077
0,X,2116,232
0,Y,2116,1143
0,B,2116,486.75
0,X,2117,3472
0,Y,2117,3912
0,B,2117,436.442308
0,X,2118,2071
0,Y,2118,2197
0,B,2118,492.134615
0,X,2119,2546
0,Y,2119,2586
0,B,2119,549.538462
0,X,2120,4352
0,Y,2120,3764
0,B,2120,487.25
0,X,2121,2361
0,Y,2121,623
0,B,2121,480.230769
0,X,2122,1046
0,Y,2122,3265
0,B,2122,460.673077
0,X,2123,463
0,Y,2123,2308
0,B,2123,443.480769
0,X,2124,128
0,Y,2124,3804
0,B,2124,481.711538
0,X,2125,2825
0,Y,2125,1335
0,B,2125,475.788462
0,X,2126,5571
0,Y,2126,2300
0,B,2126,454.192308
0,X,2127,1695
0,Y,2127,439
0,B,2127,500.519231
0,X,2128,5581
0,Y,2128,2245
0,B,2128,493.038462
0,X,2129,795
0,Y,2129,490
0,B,2129,454.442308
0,X,2130,2210
0,Y,2130,3516
0,B,2130,506.807692
0,X,2131,971
0,Y,2131,59
0,B,2131,506.673077
0,X,2132,3480
0,Y,2132,2713
0,B,2132,493.211538
0,X,2133,3888
0,Y,2133,948
0,B,2133,463.807692
0,X,2134,5431
0,Y,2134,1860
0,B,2134,443.365385
0,X,2135,1388
0,Y,2135,3936
0,B,2135,440.019231
0,X,2136,3143
0,Y,2136,3521
0,B,2136,551.673077
0,X,2137,2650
0,Y,2137,262
0,B,2137,508.923077
0,X,2138,5592
0,Y,2138,1408
0,B,2138,436.807692
0,X,2139,1402
0,Y,2139,3615
0,B,2139,493.480769
0,X,2140,5941
0,Y,2140,2710
0,B,2140,489.653846
0,X,2141,4109
0,Y,2141,8
0,B,2141,524.115385
0,X,2142,493
0,Y,2142,2575
0,B,2142,458.403846
0,X,2143,4653
0,Y,2143,2258
0,B,2143,499.942308
0,X,2144,2188
0,Y,2144,1740
0,B,2144,452.846154
0,X,2145,4754
0,Y,2145,3321
0,B,2145,412.461538
0,X,2146,3713
0,Y,2146,583
0,B,2146,456.211538
0,X,2147,1229
0,Y,2147,3723
0,B,2147,533.403846
0,X,2148,3418
0,Y,2148,3143
0,B,2148,430.788462
0,X,2149,5188
0,Y,2149,3314
0,B,2149,455.076923
0,X,2150,2667
0,Y,2150,3966
0,B,2150,461.980769
0,X,2151,5710
0,Y,2151,2313
0,B,2151,521.25
0,X,2152,3401
0,Y,2152,2544
0,B,2152,461.096154
0,X,2153,1607
0,Y,2153,360
0,B,2153,467.903846
0,X,2154,5656
0,Y,2154,2322
0,B,2154,511.942308
0,X,2155,2176
0,Y,2155,3554
0,B,2155,481.25
0,X,2156,4673
0,Y,2156,1414
0,B,2156,470.5
0,X,2157,4478
0,Y,2157,2678
0,B,2157,526.903846
0,X,2158,1289
0,Y,2158,770
0,B,2158,449.057692
0,X,2159,3183
0,Y,2159,3389
0,B,2159,478.269231
0,X,2160,349
0,Y,2160,1109
0,B,2160,498.692308
0,X,2161,2721
0,Y,2161,3182
0,B,2161,479.942308
0,X,2162,1502
0,Y,2162,3883
0,B,2162,507.576923
0,X,2163,1404
0,Y,2163,1965
0,B,2163,492.980769
0,X,2164,5143
0,Y,2164,3661
0,B,2164,491.211538
0,X,2165,326
0,Y,2165,2681
0,B,2165,464.038462
0,X,2166,1976
0,Y,2166,1308
0,B,2166,487.884615
0,X,2167,977
0,Y,2167,287
0,B,2167,482.326923
0,X,2168,508
0,Y,2168,2188
0,B,2168,457.173077
0,X,2169,1634
0,Y,2169,2509
0,B,2169,435.846154
0,X,2170,2265
0,Y,2170,2854
0,B,2170,404.173077
0,X,2171,2543
0,Y,2171,1021
0,B,2171,514.923077
0,X,2172,134
0,Y,2172,2860
0,B,2172,437.5
0,X,2173,4249
0,Y,2173,3028
0,B,2173,508.826923
0,X,2174,930
0,Y,2174,3848
0,B,2174,458.173077
0,X,2175,1160
0,Y,2175,2310
0,B,2175,503.365385
0,X,2176,1457
0,Y,2176,1225
0,B,2176,470.730769
0,X,2177,604
0,Y,2177,430
0,B,2177,398.153846
0,X,2178,3400
0,Y,2178,1360
0,B,2178,477.692308
0,X,2179,5875
0,Y,2179,1942
0,B,2179,477.711538
0,X,2180,1223
0,Y,2180,3282
0,B,2180,447.576923
0,X,2181,3793
0,Y,2181,2364
0,B,2181,487.538462
0,X,2182,3605
0,Y,2182,1098
0,B,2182,455.826923
0,X,2183,5151
0,Y,2183,2770
0,B,2183,485.576923
0,X,2184,4805
0,Y,2184,3512
0,B,2184,506.961538
0,X,2185,807
0,Y,2185,1183
0,B,2185,450.307692
0,X,2186,5041
0,Y,2186,3289
0,B,2186,474.057692
0,X,2187,3553
0,Y,2187,86
0,B,2187,509.25
0,X,2188,1590
0,Y,2188,3193
0,B,2188,530.461538
0,X,2189,5014
0,Y,2189,1603
0,B,2189,491.826923
0,X,2190,2753
0,Y,2190,47
0,B,2190,512.769231
0,X,2191,4143
0,Y,2191,1016
0,B,2191,459
0,X,2192,2632
0,Y,2192,3346
0,B,2192,543.807692
0,X,2193,2376
0,Y,2193,449
0,B,2193,473.711538
0,X,2194,3867
0,Y,2194,2109
0,B,2194,525.615385
0,X,2195,3824
0,Y,2195,2186
0,B,2195,486.269231
0,X,2196,2385
0,Y,2196,1616
0,B,2196,491.653846
0,X,2197,2015
0,Y,2197,1894
0,B,2197,452.75
0,X,2198,2177
0,Y,2198,1752
0,B,2198,422.692308
0,X,2199,1209
0,Y,2199,3473
0,B,2199,497.961538
0,X,2200,4293
0,Y,2200,3004
0,B,2200,483.788462
0,X,2201,5811
0,Y,2201,146
0,B,2201,465.807692
0,X,2202,465
0,Y,2202,1327
0,B,2202,484
0,X,2203,1862
0,Y,2203,3533
0,B,2203,477.923077
0,X,2204,5627
0,Y,2204,2291
0,B,2204,490.307692
0,X,2205,175
0,Y,2205,982
0,B,2205,474.384615
0,X,2206,2170
0,Y,2206,2814
0,B,2206,450.538462
0,X,2207,217
0,Y,2207,1870
0,B,2207,451.480769
0,X,2208,5995
0,Y,2208,2243
0,B,2208,470.865385
0,X,2209,2454
0,Y,2209,2972
0,B,2209,462.884615
0,X,2210,5929
0,Y,2210,3307
0,B,2210,482.961538
0,X,2211,1345
0,Y,2211,3298
0,B,2211,489.923077
0,X,2212,3646
0,Y,2212,90
0,B,2212,428.346154
0,X,2213,840
0,Y,2213,3684
0,B,2213,448.461538
0,X,2214,1069
0,Y,2214,2807
0,B,2214,475.480769
0,X,2215,2992
0,Y,2215,3863
0,B,2215,452.134615
0,X,2216,4120
0,Y,2216,1112
0,B,2216,486.903846
0,X,2217,4699
0,Y,2217,3653
0,B,2217,515.403846
0,X,2218,144
0,Y,2218,2788
0,B,2218,436.826923
0,X,2219,1444
0,Y,2219,2344
0,B,2219,486.230769
0,X,2220,3481
0,Y,2220,516
0,B,2220,482.961538
0,X,2221,4809
0,Y,2221,3988
0,B,2221,470.961538
0,X,2222,3351
0,Y,2222,683
0,B,2222,519.442308
0,X,2223,4105
0,Y,2223,1385
0,B,2223,467.576923
0,X,2224,3492
0,Y,2224,1839
0,B,2224,516.269231
0,X,2225,3428
0,Y,2225,3494
0,B,2225,653.5
0,X,2226,2580
0,Y,2226,1750
0,B,2226,451.75
0,X,2227,4604
0,Y,2227,3731
0,B,2227,465.596154
0,X,2228,5204
0,Y,2228,848
0,B,2228,457.442308
0,X,2229,5682
0,Y,2229,565
0,B,2229,417.5
0,X,2230,5426
0,Y,2230,1844
0,B,2230,460.076923
0,X,2231,5815
0,Y,2231,3250
0,B,2231,461.75
0,X,2232,2471
0,Y,2232,901
0,B,2232,466.269231
0,X,2233,2292
0,Y,2233,2218
0,B,2233,453.384615
0,X,2234,1170
0,Y,2234,2179
0,B,2234,403.442308
0,X,2235,3430
0,Y,2235,2842
0,B,2235,464.903846
0,X,2236,2647
0,Y,2236,768
0,B,2236,446.384615
0,X,2237,4418
0,Y,2237,3637
0,B,2237,457.903846
0,X,2238,5706
0,Y,2238,1036
0,B,2238,479.692308
0,X,2239,4255
0,Y,2239,3049
0,B,2239,471.384615
0,X,2240,1669
0,Y,2240,2557
0,B,2240,430.596154
0,X,2241,1675
0,Y,2241,1172
0,B,2241,506.615385
0,X,2242,4230
0,Y,2242,3916
0,B,2242,460.403846
0,X,2243,2521
0,Y,2243,2565
0,B,2243,474.75
0,X,2244,5779
0,Y,2244,453
0,B,2244,489.884615
0,X,2245,3661
0,Y,2245,2212
0,B,2245,450.326923
0,X,2246,4812
0,Y,2246,662
0,B,2246,451.288462
0,X,2247,2826
0,Y,2247,2944
0,B,2247,440.711538
0,X,2248,611
0,Y,2248,2260
0,B,2248,493.230769
0,X,2249,2122
0,Y,2249,2055
0,B,2249,472.057692
0,X,2250,4298
0,Y,2250,2516
0,B,2250,470.903846
0,X,2251,4527
0,Y,2251,2943
0,B,2251,516.269231
0,X,2252,22
0,Y,2252,810
0,B,2252,472.596154
0,X,2253,5265
0,Y,2253,3475
0,B,2253,476.288462
0,X,2254,3656
0,Y,2254,1119
0,B,2254,448.615385
0,X,2255,702
0,Y,2255,1564
0,B,2255,438.057692
0,X,2256,1438
0,Y,2256,1558
0,B,2256,497.423077
0,X,2257,5389
0,Y,2257,2946
0,B,2257,465.596154
0,X,2258,2865
0,Y,2258,3877
0,B,2258,489.230769
0,X,2259,4252
0,Y,2259,2802
0,B,2259,487.25
0,X,2260,4320
0,Y,2260,3266
0,B,2260,456.192308
0,X,2261,4061
0,Y,2261,2986
0,B,2261,475.903846
0,X,2262,478
0,Y,2262,3224
0,B,2262,473.807692
0,X,2263,1682
0,Y,2263,2563
0,B,2263,435.25
0,X,2264,1181
0,Y,2264,1618
0,B,2264,478.153846
0,X,2265,4583
0,Y,2265,2980
0,B,2265,461.634615
0,X,2266,2519
0,Y,2266,534
0,B,2266,476.019231
0,X,2267,3628
0,Y,2267,3709
0,B,2267,503.826923
0,X,2268,222
0,Y,2268,1319
0,B,2268,431.711538
0,X,2269,3034
0,Y,2269,47
0,B,2269,438.653846
0,X,2270,2919
0,Y,2270,447
0,B,2270,427.076923
0,X,2271,4494
0,Y,2271,739
0,B,2271,421.75
0,X,2272,5264
0,Y,2272,3254
0,B,2272,447.346154
0,X,2273,2581
0,Y,2273,2313
0,B,2273,471.903846
0,X,2274,4861
0,Y,2274,2445
0,B,2274,506.961538
0,X,2275,3463
0,Y,2275,258
0,B,2275,461.038462
0,X,2276,205
0,Y,2276,1461
0,B,2276,412.538462
0,X,2277,779
0,Y,2277,2380
0,B,2277,458.730769
0,X,2278,1085
0,Y,2278,505
0,B,2278,383.634615
0,X,2279,1437
0,Y,2279,855
0,B,2279,492.634615
0,X,2280,3873
0,Y,2280,2815
0,B,2280,481.442308
0,X,2281,3477
0,Y,2281,3232
0,B,2281,481
0,X,2282,774
0,Y,2282,2504
0,B,2282,493.269231
0,X,2283,2215
0,Y,2283,3145
0,B,2283,459.903846
0,X,2284,5358
0,Y,2284,1636
0,B,2284,431.480769
0,X,2285,847
0,Y,2285,3427
0,B,2285,446
0,X,2286,5524
0,Y,2286,1366
0,B,2286,491.653846
0,X,2287,4848
0,Y,2287,2797
0,B,2287,424.173077
0,X,2288,5181
0,Y,2288,1587
0,B,2288,431.134615
0,X,2289,298
0,Y,2289,131
0,B,2289,488.846154
0,X,2290,1137
0,Y,2290,3597
0,B,2290,503.769231
0,X,2291,5399
0,Y,2291,3773
0,B,2291,421.038462
0,X,2292,5582
0,Y,2292,4004
0,B,2292,422.288462
0,X,2293,2514
0,Y,2293,498
0,B,2293,398.173077
0,X,2294,1307
0,Y,2294,3815
0,B,2294,456.730769
0,X,2295,1634
0,Y,2295,1525
0,B,2295,436.288462
0,X,2296,3106
0,Y,2296,2807
0,B,2296,461.653846
0,X,2297,368
0,Y,2297,108
0,B,2297,451.634615
0,X,2298,1602
0,Y,2298,4068
0,B,2298,434.346154
0,X,2299,2054
0,Y,2299,1129
0,B,2299,488.519231
0,X,2300,4911
0,Y,2300,1582
0,B,2300,453.269231
0,X,2301,1400
0,Y,2301,2082
0,B,2301,475.653846
0,X,2302,4221
0,Y,2302,741
0,B,2302,449.096154
0,X,2303,1893
0,Y,2303,2093
0,B,2303,468.115385
0,X,2304,615
0,Y,2304,2273
0,B,2304,439.307692
0,X,2305,4803
0,Y,2305,759
0,B,2305,437.288462
0,X,2306,2941
0,Y,2306,2541
0,B,2306,481.307692
0,X,2307,5407
0,Y,2307,1352
0,B,2307,483.115385
0,X,2308,1851
0,Y,2308,866
0,B,2308,450.423077
0,X,2309,5473
0,Y,2309,3139
0,B,2309,439.538462
0,X,2310,221
0,Y,2310,1951
0,B,2310,455.826923
0,X,2311,5397
0,Y,2311,2666
0,B,2311,465.134615
0,X,2312,2843
0,Y,2312,3796
0,B,2312,426.442308
0,X,2313,3859
0,Y,2313,937
0,B,2313,485.807692
0,X,2314,5767
0,Y,2314,2459
0,B,2314,433.307692
0,X,2315,4307
0,Y,2315,2778
0,B,2315,470.057692
0,X,2316,2666
0,Y,2316,2242
0,B,2316,480.634615
0,X,2317,5247
0,Y,2317,3417
0,B,2317,466.903846
0,X,2318,3765
0,Y,2318,398
0,B,2318,444.826923
0,X,2319,1826
0,Y,2319,1952
0,B,2319,448.538462
0,X,2320,822
0,Y,2320,1611
0,B,2320,459.461538
0,X,2321,1474
0,Y,2321,301
0,B,2321,430.230769
0,X,2322,4301
0,Y,2322,3393
0,B,2322,440.576923
0,X,2323,5445
0,Y,2323,1564
0,B,2323,451.653846
0,X,2324,185
0,Y,2324,2326
0,B,2324,496.576923
0,X,2325,5406
0,Y,2325,1031
0,B,2325,450.538462
0,X,2326,1999
0,Y,2326,1700
0,B,2326,460.5
0,X,2327,4447
0,Y,2327,3026
0,B,2327,444.538462
0,X,2328,1636
0,Y,2328,1158
0,B,2328,497.134615
0,X,2329,1385
0,Y,2329,3303
0,B,2329,448.884615
0,X,2330,4008
0,Y,2330,161
0,B,2330,429.923077
0,X,2331,1654
0,Y,2331,2748
0,B,2331,485.865385
0,X,2332,4980
0,Y,2332,3042
0,B,2332,492.423077
0,X,2333,2435
0,Y,2333,2332
0,B,2333,414.173077
0,X,2334,1797
0,Y,2334,3848
0,B,2334,423.153846
0,X,2335,2445
0,Y,2335,1068
0,B,2335,451.038462
0,X,2336,4152
0,Y,2336,2066
0,B,2336,452.25
0,X,2337,5585
0,Y,2337,602
0,B,2337,465
0,X,2338,3152
0,Y,2338,2890
0,B,2338,707.480769
0,X,2339,1632
0,Y,2339,3377
0,B,2339,486.884615
0,X,2340,2683
0,Y,2340,3625
0,B,2340,455.884615
0,X,2341,4378
0,Y,2341,2281
0,B,2341,438.576923
0,X,2342,3973
0,Y,2342,3156
0,B,2342,429.480769
0,X,2343,355
0,Y,2343,2764
0,B,2343,426.326923
0,X,2344,3915
0,Y,2344,1221
0,B,2344,440.403846
0,X,2345,1485
0,Y,2345,425
0,B,2345,475.403846
0,X,2346,3489
0,Y,2346,1552
0,B,2346,469.442308
0,X,2347,2092
0,Y,2347,2265
0,B,2347,466.230769
0,X,2348,4732
0,Y,2348,1676
0,B,2348,415.269231
0,X,2349,1809
0,Y,2349,1934
0,B,2349,423.653846
0,X,2350,3932
0,Y,2350,1148
0,B,2350,440.365385
0,X,2351,1250
0,Y,2351,2202
0,B,2351,467.788462
0,X,2352,2352
0,Y,2352,4041
0,B,2352,463.865385
0,X,2353,608
0,Y,2353,768
0,B,2353,444.884615
0,X,2354,3793
0,Y,2354,2434
0,B,2354,434.673077
0,X,2355,31
0,Y,2355,2808
0,B,2355,405.057692
0,X,2356,2819
0,Y,2356,562
0,B,2356,466.884615
0,X,2357,216
0,Y,2357,66
0,B,2357,455.692308
0,X,2358,5472
0,Y,2358,3115
0,B,2358,443.538462
0,X,2359,5332
0,Y,2359,1323
0,B,2359,455.826923
0,X,2360,2515
0,Y,2360,3023
0,B,2360,458.942308
0,X,2361,5653
0,Y,2361,1389
0,B,2361,481.846154
0,X,2362,210
0,Y,2362,2423
0,B,2362,442.461538
0,X,2363,5119
0,Y,2363,1277
0,B,2363,432.038462
0,X,2364,584
0,Y,2364,999
0,B,2364,479.576923
0,X,2365,830
0,Y,2365,696
0,B,2365,471.365385
0,X,2366,4383
0,Y,2366,3162
0,B,2366,472.75
0,X,2367,2330
0,Y,2367,473
0,B,2367,380.865385
0,X,2368,5325
0,Y,2368,1161
0,B,2368,433.75
0,X,2369,738
0,Y,2369,492
0,B,2369,473.346154
0,X,2370,1961
0,Y,2370,3144
0,B,2370,465
0,X,2371,201
0,Y,2371,357
0,B,2371,451.442308
0,X,2372,4088
0,Y,2372,1588
0,B,2372,466.288462
0,X,2373,562
0,Y,2373,2049
0,B,2373,549.269231
0,X,2374,1536
0,Y,2374,3978
0,B,2374,438.057692
0,X,2375,4226
0,Y,2375,598
0,B,2375,439.192308
0,X,2376,1023
0,Y,2376,1329
0,B,2376,443.75
0,X,2377,3470
0,Y,2377,1555
0,B,2377,445.5
0,X,2378,3090
0,Y,2378,2814
0,B,2378,408.865385
0,X,2379,5502
0,Y,2379,3530
0,B,2379,451.096154
0,X,2380,5842
0,Y,2380,1415
0,B,2380,493.769231
0,X,2381,4498
0,Y,2381,1661
0,B,2381,401
0,X,2382,2591
0,Y,2382,331
0,B,2382,454.903846
0,X,2383,3485
0,Y,2383,3508
0,B,2383,411.442308
0,X,2384,2563
0,Y,2384,1062
0,B,2384,446.980769
0,X,2385,5513
0,Y,2385,2864
0,B,2385,460.307692
0,X,2386,4829
0,Y,2386,3229
0,B,2386,419.884615
0,X,2387,4273
0,Y,2387,281
0,B,2387,465.076923
0,X,2388,1562
0,Y,2388,781
0,B,2388,526.384615
0,X,2389,4504
0,Y,2389,2419
0,B,2389,406.019231
0,X,2390,5716
0,Y,2390,3117
0,B,2390,488.711538
0,X,2391,5929
0,Y,2391,1387
0,B,2391,431.288462
0,X,2392,950
0,Y,2392,1382
0,B,2392,618.865385
0,X,2393,1444
0,Y,2393,3247
0,B,2393,418.653846
0,X,2394,3799
0,Y,2394,286
0,B,2394,420.480769
0,X,2395,1576
0,Y,2395,1569
0,B,2395,480.403846
0,X,2396,1471
0,Y,2396,2459
0,B,2396,424.25
0,X,2397,2577
0,Y,2397,925
0,B,2397,432.019231
0,X,2398,2252
0,Y,2398,3109
0,B,2398,467.769231
0,X,2399,2600
0,Y,2399,1108
0,B,2399,441
0,X,2400,930
0,Y,2400,1353
0,B,2400,462.153846
0,X,2401,4585
0,Y,2401,3374
0,B,2401,492.134615
0,X,2402,4409
0,Y,2402,3121
0,B,2402,491.615385
0,X,2403,1696
0,Y,2403,703
0,B,2403,436.442308
0,X,2404,5890
0,Y,2404,227
0,B,2404,449.230769
0,X,2405,96
0,Y,2405,1742
0,B,2405,445.673077
0,X,2406,5676
0,Y,2406,2345
0,B,2406,497.076923
0,X,2407,3045
0,Y,2407,2785
0,B,2407,426.884615
0,X,2408,3355
0,Y,2408,1129
0,B,2408,422.307692
0,X,2409,2203
0,Y,2409,3552
0,B,2409,437.057692
0,X,2410,3957
0,Y,2410,1426
0,B,2410,408.192308
0,X,2411,1670
0,Y,2411,3289
0,B,2411,429.25
0,X,2412,521
0,Y,2412,2073
0,B,2412,412.384615
0,X,2413,165
0,Y,2413,3061
0,B,2413,442.884615
0,X,2414,599
0,Y,2414,3296
0,B,2414,487.192308
0,X,2415,2993
0,Y,2415,384
0,B,2415,428.673077
0,X,2416,214
0,Y,2416,1654
0,B,2416,453.538462
0,X,2417,3216
0,Y,2417,165
0,B,2417,432.365385
0,X,2418,2985
0,Y,2418,2770
0,B,2418,442.942308
0,X,2419,6012
0,Y,2419,2337
0,B,2419,432.384615
0,X,2420,422
0,Y,2420,670
0,B,2420,524.769231
0,X,2421,5722
0,Y,2421,2441
0,B,2421,475.730769
0,X,2422,125
0,Y,2422,937
0,B,2422,425.961538
0,X,2423,1188
0,Y,2423,3704
0,B,2423,447.384615
0,X,2424,1714
0,Y,2424,3648
0,B,2424,401.942308
0,X,2425,1290
0,Y,2425,2457
0,B,2425,442.403846
0,X,2426,548
0,Y,2426,216
0,B,2426,472.365385
0,X,2427,1114
0,Y,2427,2474
0,B,2427,436.557692
0,X,2428,3065
0,Y,2428,1341
0,B,2428,457.442308
0,X,2429,2062
0,Y,2429,690
0,B,2429,439.807692
0,X,2430,5397
0,Y,2430,3387
0,B,2430,419.346154
0,X,2431,56
0,Y,2431,2429
0,B,2431,384.326923
0,X,2432,3094
0,Y,2432,4046
0,B,2432,432.519231
0,X,2433,1011
0,Y,2433,753
0,B,2433,485.846154
0,X,2434,540
0,Y,2434,3419
0,B,2434,400.538462
0,X,2435,6042
0,Y,2435,1864
0,B,2435,441.057692
0,X,2436,848
0,Y,2436,2025
0,B,2436,389.673077
0,X,2437,1267
0,Y,2437,3287
0,B,2437,442.865385
0,X,2438,3940
0,Y,2438,1455
0,B,2438,451.942308
0,X,2439,3267
0,Y,2439,3958
0,B,2439,466.769231
0,X,2440,1194
0,Y,2440,3563
0,B,2440,466.576923
0,X,2441,3638
0,Y,2441,576
0,B,2441,423.634615
0,X,2442,5253
0,Y,2442,1352
0,B,2442,450.019231
0,X,2443,372
0,Y,2443,3339
0,B,2443,421.923077
0,X,2444,1131
0,Y,2444,3634
0,B,2444,477.480769
0,X,2445,615
0,Y,2445,1022
0,B,2445,407.134615
0,X,2446,4541
0,Y,2446,517
0,B,2446,463.019231
0,X,2447,4331
0,Y,2447,2718
0,B,2447,471.423077
0,X,2448,4500
0,Y,2448,1293
0,B,2448,420.365385
0,X,2449,2911
0,Y,2449,2717
0,B,2449,447.923077
0,X,2450,41
0,Y,2450,1247
0,B,2450,424.826923
0,X,2451,3781
0,Y,2451,1847
0,B,2451,414.384615
0,X,2452,5040
0,Y,2452,1060
0,B,2452,425.730769
0,X,2453,2684
0,Y,2453,1510
0,B,2453,441.365385
0,X,2454,4357
0,Y,2454,1427
0,B,2454,398.596154
0,X,2455,3001
0,Y,2455,2733
0,B,2455,420.115385
0,X,2456,6111
0,Y,2456,2692
0,B,2456,464.519231
0,X,2457,2567
0,Y,2457,3581
0,B,2457,413.923077
0,X,2458,3772
0,Y,2458,3370
0,B,2458,453.673077
0,X,2459,2437
0,Y,2459,687
0,B,2459,453.980769
0,X,2460,2163
0,Y,2460,2007
0,B,2460,444.634615
0,X,2461,2647
0,Y,2461,2751
0,B,2461,408.288462
0,X,2462,782
0,Y,2462,3610
0,B,2462,441.923077
0,X,2463,5318
0,Y,2463,1335
0,B,2463,441.480769
0,X,2464,6000
0,Y,2464,990
0,B,2464,446.365385
0,X,2465,730
0,Y,2465,305
0,B,2465,528.538462
0,X,2466,472
0,Y,2466,1369
0,B,2466,428.346154
0,X,2467,2052
0,Y,2467,351
0,B,2467,595.942308
0,X,2468,2821
0,Y,2468,3326
0,B,2468,407.903846
0,X,2469,2372
0,Y,2469,1562
0,B,2469,445.961538
0,X,2470,5881
0,Y,2470,1550
0,B,2470,450.423077
0,X,2471,5850
0,Y,2471,1300
0,B,2471,423.115385
0,X,2472,838
0,Y,2472,2508
0,B,2472,436.057692
0,X,2473,2307
0,Y,2473,1438
0,B,2473,473.557692
0,X,2474,3610
0,Y,2474,3262
0,B,2474,432.192308
0,X,2475,2538
0,Y,2475,1494
0,B,2475,455.692308
0,X,2476,1106
0,Y,2476,1441
0,B,2476,442.692308
0,X,2477,6051
0,Y,2477,3175
0,B,2477,426.461538
0,X,2478,2868
0,Y,2478,684
0,B,2478,438.826923
0,X,2479,5270
0,Y,2479,3493
0,B,2479,476.307692
0,X,2480,2876
0,Y,2480,1150
0,B,2480,455.692308
0,X,2481,3909
0,Y,2481,2027
0,B,2481,416.788462
0,X,2482,4416
0,Y,2482,1370
0,B,2482,483.673077
0,X,2483,4240
0,Y,2483,633
0,B,2483,451.576923
0,X,2484,2560
0,Y,2484,2040
0,B,2484,382.403846
0,X,2485,5913
0,Y,2485,3384
0,B,2485,441.5
0,X,2486,5396
0,Y,2486,2648
0,B,2486,420.269231
0,X,2487,3564
0,Y,2487,4037
0,B,2487,461.326923
0,X,2488,162
0,Y,2488,3452
0,B,2488,436.230769
0,X,2489,902
0,Y,2489,1696
0,B,2489,442.903846
0,X,2490,5645
0,Y,2490,3393
0,B,2490,445.038462
0,X,2491,4500
0,Y,2491,3998
0,B,2491,405.288462
0,X,2492,2440
0,Y,2492,3236
0,B,2492,422.403846
0,X,2493,5760
0,Y,2493,1482
0,B,2493,419.923077
0,X,2494,2975
0,Y,2494,2514
0,B,2494,422.192308
0,X,2495,5037
0,Y,2495,1118
0,B,2495,435.153846
0,X,2496,323
0,Y,2496,1125
0,B,2496,459.307692
0,X,2497,4525
0,Y,2497,3152
0,B,2497,437.480769
0,X,2498,2045
0,Y,2498,1413
0,B,2498,459.269231
0,X,2499,2597
0,Y,2499,3887
0,B,2499,449.288462
0,X,2500,38
0,Y,2500,2438
0,B,2500,407.653846
0,X,2501,4458
0,Y,2501,2531
0,B,2501,439.730769
0,X,2502,2628
0,Y,2502,2116
0,B,2502,393.884615
0,X,2503,2133
0,Y,2503,2871
0,B,2503,424.096154
0,X,2504,5157
0,Y,2504,2811
0,B,2504,423.653846
0,X,2505,1937
0,Y,2505,2632
0,B,2505,420.634615
0,X,2506,3165
0,Y,2506,2838
0,B,2506,424.826923
0,X,2507,4558
0,Y,2507,2820
0,B,2507,404.903846
0,X,2508,4829
0,Y,2508,2467
0,B,2508,422.365385
0,X,2509,5510
0,Y,2509,1284
0,B,2509,445.942308
0,X,2510,713
0,Y,2510,710
0,B,2510,418.173077
0,X,2511,1704
0,Y,2511,3612
0,B,2511,420.730769
0,X,2512,4894
0,Y,2512,3632
0,B,2512,472.269231
0,X,2513,2069
0,Y,2513,1308
0,B,2513,433.423077
0,X,2514,3526
0,Y,2514,3234
0,B,2514,441.673077
0,X,2515,1071
0,Y,2515,3581
0,B,2515,456
0,X,2516,3205
0,Y,2516,3567
0,B,2516,409.461538
0,X,2517,5355
0,Y,2517,3152
0,B,2517,396.134615
0,X,2518,1785
0,Y,2518,2380
0,B,2518,426.230769
0,X,2519,591
0,Y,2519,2386
0,B,2519,419.596154
0,X,2520,1453
0,Y,2520,3005
0,B,2520,412.826923
0,X,2521,2680
0,Y,2521,2876
0,B,2521,421.807692
0,X,2522,1243
0,Y,2522,2829
0,B,2522,457.230769
0,X,2523,3067
0,Y,2523,3794
0,B,2523,431.057692
0,X,2524,1148
0,Y,2524,2334
0,B,2524,431.557692
0,X,2525,2817
0,Y,2525,406
0,B,2525,504.346154
0,X,2526,1056
0,Y,2526,3517
0,B,2526,437.807692
0,X,2527,912
0,Y,2527,3040
0,B,2527,383.365385
0,X,2528,31
0,Y,2528,1888
0,B,2528,395.519231
0,X,2529,4974
0,Y,2529,1559
0,B,2529,416.596154
0,X,2530,5915
0,Y,2530,269
0,B,2530,417.346154
0,X,2531,1563
0,Y,2531,3985
0,B,2531,407.192308
0,X,2532,2623
0,Y,2532,3685
0,B,2532,359.288462
0,X,2533,5559
0,Y,2533,2331
0,B,2533,393.75
0,X,2534,98
0,Y,2534,2854
0,B,2534,418.75
0,X,2535,3153
0,Y,2535,947
0,B,2535,407.980769
0,X,2536,4801
0,Y,2536,1922
0,B,2536,377.865385
0,X,2537,493
0,Y,2537,1452
0,B,2537,422.346154
0,X,2538,3559
0,Y,2538,3067
0,B,2538,449.442308
0,X,2539,3153
0,Y,2539,3688
0,B,2539,469.846154
0,X,2540,1826
0,Y,2540,156
0,B,2540,427.692308
0,X,2541,2207
0,Y,2541,1689
0,B,2541,421.826923
0,X,2542,2443
0,Y,2542,1488
0,B,2542,422.307692
0,X,2543,730
0,Y,2543,4068
0,B,2543,393.173077
0,X,2544,2380
0,Y,2544,1191
0,B,2544,419.461538
0,X,2545,4976
0,Y,2545,2691
0,B,2545,418.384615
0,X,2546,1667
0,Y,2546,1580
0,B,2546,413.153846
0,X,2547,551
0,Y,2547,2465
0,B,2547,442.192308
0,X,2548,554
0,Y,2548,955
0,B,2548,390.230769
0,X,2549,5852
0,Y,2549,1903
0,B,2549,421.615385
0,X,2550,460
0,Y,2550,529
0,B,2550,431.980769
0,X,2551,3208
0,Y,2551,600
0,B,2551,422.634615
0,X,2552,2409
0,Y,2552,3718
0,B,2552,426.980769
0,X,2553,1147
0,Y,2553,2056
0,B,2553,374.653846
0,X,2554,85
0,Y,2554,3250
0,B,2554,386
0,X,2555,979
0,Y,2555,2324
0,B,2555,431.153846
0,X,2556,4560
0,Y,2556,1342
0,B,2556,427.538462
0,X,2557,2466
0,Y,2557,3524
0,B,2557,400.769231
0,X,2558,2407
0,Y,2558,3119
0,B,2558,391.711538
0,X,2559,5380
0,Y,2559,3451
0,B,2559,395.980769
0,X,2560,5151
0,Y,2560,2469
0,B,2560,450.076923
0,X,2561,975
0,Y,2561,2369
0,B,2561,410.538462
0,X,2562,2667
0,Y,2562,2398
0,B,2562,386.846154
0,X,2563,4887
0,Y,2563,2149
0,B,2563,442.307692
0,X,2564,5815
0,Y,2564,1332
0,B,2564,406.692308
0,X,2565,6065
0,Y,2565,2689
0,B,2565,405.096154
0,X,2566,140
0,Y,2566,25
0,B,2566,388.807692
0,X,2567,2277
0,Y,2567,3670
0,B,2567,394.653846
0,X,2568,6104
0,Y,2568,1678
0,B,2568,396.134615
0,X,2569,3021
0,Y,2569,918
0,B,2569,410.269231
0,X,2570,1180
0,Y,2570,3735
0,B,2570,435.269231
0,X,2571,956
0,Y,2571,2774
0,B,2571,379.596154
0,X,2572,3705
0,Y,2572,2029
0,B,2572,422.173077
0,X,2573,1488
0,Y,2573,1283
0,B,2573,404.230769
0,X,2574,5777
0,Y,2574,411
0,B,2574,430.711538
0,X,2575,32
0,Y,2575,1575
0,B,2575,378.038462
0,X,2576,4639
0,Y,2576,3264
0,B,2576,382.5
0,X,2577,5921
0,Y,2577,3582
0,B,2577,422.134615
0,X,2578,5775
0,Y,2578,2043
0,B,2578,496.615385
0,X,2579,4658
0,Y,2579,3630
0,B,2579,414.269231
0,X,2580,27
0,Y,2580,83
0,B,2580,409.769231
0,X,2581,1173
0,Y,2581,1811
0,B,2581,421.211538
0,X,2582,4743
0,Y,2582,1569
0,B,2582,393
0,X,2583,5342
0,Y,2583,477
0,B,2583,396.673077
0,X,2584,4668
0,Y,2584,2449
0,B,2584,414.980769
0,X,2585,11
0,Y,2585,3940
0,B,2585,382.192308
0,X,2586,1301
0,Y,2586,2998
0,B,2586,412.923077
0,X,2587,3969
0,Y,2587,2701
0,B,2587,382.980769
0,X,2588,5413
0,Y,2588,880
0,B,2588,420.884615
0,X,2589,4496
0,Y,2589,879
0,B,2589,441.288462
0,X,2590,1088
0,Y,2590,1718
0,B,2590,414.923077
0,X,2591,5225
0,Y,2591,1516
0,B,2591,417.711538
0,X,2592,1984
0,Y,2592,1807
0,B,2592,396.865385
0,X,2593,3164
0,Y,2593,1492
0,B,2593,373.153846
0,X,2594,2385
0,Y,2594,386
0,B,2594,416.192308
0,X,2595,1599
0,Y,2595,3343
0,B,2595,406.173077
0,X,2596,5909
0,Y,2596,3550
0,B,2596,451.230769
0,X,2597,4709
0,Y,2597,2951
0,B,2597,414.230769
0,X,2598,1230
0,Y,2598,3478
0,B,2598,453.673077
0,X,2599,5603
0,Y,2599,1085
0,B,2599,408.615385
0,X,2600,3011
0,Y,2600,4056
0,B,2600,399.846154
0,X,2601,683
0,Y,2601,481
0,B,2601,403.403846
0,X,2602,4676
0,Y,2602,2245
0,B,2602,389.730769
0,X,2603,633
0,Y,2603,1470
0,B,2603,399.788462
0,X,2604,2127
0,Y,2604,4087
0,B,2604,404.423077
0,X,2605,3423
0,Y,2605,2780
0,B,2605,416.846154
0,X,2606,1562
0,Y,2606,2343
0,B,2606,404.269231
0,X,2607,4947
0,Y,2607,3839
0,B,2607,392.961538
0,X,2608,6088
0,Y,2608,3362
0,B,2608,397.538462
0,X,2609,169
0,Y,2609,2556
0,B,2609,406.519231
0,X,2610,1952
0,Y,2610,168
0,B,2610,378.865385
0,X,2611,5613
0,Y,2611,722
0,B,2611,442.153846
0,X,2612,5321
0,Y,2612,2795
0,B,2612,414.557692
0,X,2613,1185
0,Y,2613,1670
0,B,2613,434.019231
0,X,2614,217
0,Y,2614,2383
0,B,2614,413.903846
0,X,2615,5571
0,Y,2615,1386
0,B,2615,393.134615
0,X,2616,1793
0,Y,2616,798
0,B,2616,470.038462
0,X,2617,46
0,Y,2617,2752
0,B,2617,431.961538
0,X,2618,5057
0,Y,2618,3047
0,B,2618,383.903846
0,X,2619,2054
0,Y,2619,2245
0,B,2619,483.230769
0,X,2620,5765
0,Y,2620,1076
0,B,2620,431.75
0,X,2621,1843
0,Y,2621,3754
0,B,2621,429.576923
0,X,2622,4955
0,Y,2622,1144
0,B,2622,413.134615
0,X,2623,2130
0,Y,2623,1433
0,B,2623,366.653846
0,X,2624,4936
0,Y,2624,1397
0,B,2624,366.634615
0,X,2625,1028
0,Y,2625,192
0,B,2625,408.173077
0,X,2626,5127
0,Y,2626,2238
0,B,2626,408.096154
0,X,2627,4679
0,Y,2627,2697
0,B,2627,415.25
0,X,2628,335
0,Y,2628,1910
0,B,2628,418.692308
0,X,2629,957
0,Y,2629,2110
0,B,2629,410.192308
0,X,2630,5169
0,Y,2630,1439
0,B,2630,414.038462
0,X,2631,553
0,Y,2631,2739
0,B,2631,401.673077
0,X,2632,3581
0,Y,2632,2988
0,B,2632,398.269231
0,X,2633,676
0,Y,2633,2583
0,B,2633,363.442308
0,X,2634,1415
0,Y,2634,3276
0,B,2634,401.384615
0,X,2635,2628
0,Y,2635,2820
0,B,2635,410.019231
0,X,2636,1563
0,Y,2636,2324
0,B,2636,408.192308
0,X,2637,4493
0,Y,2637,2613
0,B,2637,447.269231
0,X,2638,3035
0,Y,2638,3964
0,B,2638,402.5
0,X,2639,1584
0,Y,2639,2479
0,B,2639,416.153846
0,X,2640,1963
0,Y,2640,804
0,B,2640,377.038462
0,X,2641,5200
0,Y,2641,2780
0,B,2641,443.865385
0,X,2642,5351
0,Y,2642,1454
0,B,2642,436.384615
0,X,2643,3756
0,Y,2643,2091
0,B,2643,387.192308
0,X,2644,2129
0,Y,2644,3362
0,B,2644,355.538462
0,X,2645,1964
0,Y,2645,230
0,B,2645,401.884615
0,X,2646,79
0,Y,2646,1258
0,B,2646,409.576923
0,X,2647,1245
0,Y,2647,3613
0,B,2647,394.096154
0,X,2648,514
0,Y,2648,1674
0,B,2648,387.423077
0,X,2649,2278
0,Y,2649,497
0,B,2649,383.153846
0,X,2650,4946
0,Y,2650,3280
0,B,2650,387.365385
0,X,2651,3640
0,Y,2651,3156
0,B,2651,388.769231
0,X,2652,724
0,Y,2652,3413
0,B,2652,360.557692
0,X,2653,589
0,Y,2653,3709
0,B,2653,518.634615
0,X,2654,1574
0,Y,2654,1718
0,B,2654,360.615385
0,X,2655,3612
0,Y,2655,935
0,B,2655,391.230769
0,X,2656,1296
0,Y,2656,538
0,B,2656,399.480769
0,X,2657,1484
0,Y,2657,4084
0,B,2657,428.25
0,X,2658,5089
0,Y,2658,1652
0,B,2658,415.615385
0,X,2659,3744
0,Y,2659,1308
0,B,2659,424.615385
0,X,2660,2423
0,Y,2660,3407
0,B,2660,420.096154
0,X,2661,2256
0,Y,2661,4026
0,B,2661,405.653846
0,X,2662,875
0,Y,2662,3387
0,B,2662,388.519231
0,X,2663,5657
0,Y,2663,441
0,B,2663,457.211538
0,X,2664,346
0,Y,2664,408
0,B,2664,373.596154
0,X,2665,2961
0,Y,2665,3646
0,B,2665,401
0,X,2666,2757
0,Y,2666,576
0,B,2666,426.019231
0,X,2667,2284
0,Y,2667,3838
0,B,2667,429.326923
0,X,2668,5856
0,Y,2668,2091
0,B,2668,402.692308
0,X,2669,917
0,Y,2669,533
0,B,2669,369.288462
0,X,2670,697
0,Y,2670,2433
0,B,2670,388.307692
0,X,2671,1577
0,Y,2671,3577
0,B,2671,385.903846
0,X,2672,1314
0,Y,2672,3928
0,B,2672,433.192308
0,X,2673,964
0,Y,2673,708
0,B,2673,394.038462
0,X,2674,3944
0,Y,2674,3749
0,B,2674,351.634615
0,X,2675,1119
0,Y,2675,2218
0,B,2675,410.576923
0,X,2676,929
0,Y,2676,578
0,B,2676,362.423077
0,X,2677,5224
0,Y,2677,3394
0,B,2677,435.557692
0,X,2678,3490
0,Y,2678,3533
0,B,2678,394.980769
0,X,2679,5435
0,Y,2679,3322
0,B,2679,406.980769
0,X,2680,1480
0,Y,2680,565
0,B,2680,373.365385
0,X,2681,1847
0,Y,2681,3848
0,B,2681,383.730769
0,X,2682,5445
0,Y,2682,703
0,B,2682,427.096154
0,X,2683,4860
0,Y,2683,736
0,B,2683,405.634615
0,X,2684,2482
0,Y,2684,2828
0,B,2684,415.480769
0,X,2685,2466
0,Y,2685,1159
0,B,2685,403.653846
0,X,2686,3608
0,Y,2686,255
0,B,2686,419.653846
0,X,2687,3395
0,Y,2687,3203
0,B,2687,404.634615
0,X,2688,7
0,Y,2688,1283
0,B,2688,362.596154
0,X,2689,5533
0,Y,2689,995
0,B,2689,380.173077
0,X,2690,2284
0,Y,2690,3557
0,B,2690,432.653846
0,X,2691,4363
0,Y,2691,2663
0,B,2691,382.673077
0,X,2692,5597
0,Y,2692,2466
0,B,2692,411.980769
0,X,2693,1184
0,Y,2693,1483
0,B,2693,385.019231
0,X,2694,2272
0,Y,2694,1663
0,B,2694,390.423077
0,X,2695,4945
0,Y,2695,744
0,B,2695,391.538462
0,X,2696,2090
0,Y,2696,3796
0,B,2696,372.634615
0,X,2697,651
0,Y,2697,3796
0,B,2697,399.346154
0,X,2698,5544
0,Y,2698,2644
0,B,2698,431.538462
0,X,2699,5580
0,Y,2699,1088
0,B,2699,392.057692
0,X,2700,2240
0,Y,2700,1562
0,B,2700,404.730769
0,X,2701,1779
0,Y,2701,3443
0,B,2701,372.634615
0,X,2702,1884
0,Y,2702,3657
0,B,2702,386.480769
0,X,2703,1741
0,Y,2703,3997
0,B,2703,389.326923
0,X,2704,4709
0,Y,2704,3878
0,B,2704,333.826923
0,X,2705,44
0,Y,2705,502
0,B,2705,399
0,X,2706,733
0,Y,2706,3917
0,B,2706,363.365385
0,X,2707,4480
0,Y,2707,2824
0,B,2707,389.346154
0,X,2708,3577
0,Y,2708,905
0,B,2708,393.5
0,X,2709,5141
0,Y,2709,3232
0,B,2709,393.173077
0,X,2710,3998
0,Y,2710,2144
0,B,2710,363.230769
0,X,2711,4930
0,Y,2711,1516
0,B,2711,397.576923
0,X,2712,6039
0,Y,2712,259
0,B,2712,402.942308
0,X,2713,1094
0,Y,2713,2022
0,B,2713,382.557692
0,X,2714,1513
0,Y,2714,1285
0,B,2714,387.115385
0,X,2715,2681
0,Y,2715,3085
0,B,2715,379.038462
0,X,2716,796
0,Y,2716,1206
0,B,2716,414.5
0,X,2717,561
0,Y,2717,3714
0,B,2717,528.153846
0,X,2718,2412
0,Y,2718,2274
0,B,2718,398.538462
0,X,2719,444
0,Y,2719,3505
0,B,2719,409.442308
0,X,2720,432
0,Y,2720,2491
0,B,2720,397.807692
0,X,2721,4469
0,Y,2721,1126
0,B,2721,368.173077
0,X,2722,2694
0,Y,2722,1418
0,B,2722,351.653846
0,X,2723,1481
0,Y,2723,3285
0,B,2723,379.057692
0,X,2724,1789
0,Y,2724,2847
0,B,2724,354
0,X,2725,5352
0,Y,2725,1833
0,B,2725,350.057692
0,X,2726,4959
0,Y,2726,1212
0,B,2726,409.423077
0,X,2727,4242
0,Y,2727,1009
0,B,2727,402.269231
0,X,2728,3163
0,Y,2728,832
0,B,2728,378.307692
0,X,2729,3618
0,Y,2729,1175
0,B,2729,381.807692
0,X,2730,1334
0,Y,2730,3159
0,B,2730,396.153846
0,X,2731,219
0,Y,2731,767
0,B,2731,353.692308
0,X,2732,5853
0,Y,2732,2070
0,B,2732,380.211538
0,X,2733,5221
0,Y,2733,1401
0,B,2733,377.807692
0,X,2734,541
0,Y,2734,1678
0,B,2734,390.846154
0,X,2735,3735
0,Y,2735,954
0,B,2735,389.961538
0,X,2736,3227
0,Y,2736,665
0,B,2736,379.307692
0,X,2737,4087
0,Y,2737,3997
0,B,2737,362.134615
0,X,2738,3268
0,Y,2738,3577
0,B,2738,372.538462
0,X,2739,615
0,Y,2739,3563
0,B,2739,405.576923
0,X,2740,1069
0,Y,2740,2213
0,B,2740,393.173077
0,X,2741,4733
0,Y,2741,3404
0,B,2741,357.615385
0,X,2742,974
0,Y,2742,1815
0,B,2742,375.307692
0,X,2743,2125
0,Y,2743,3307
0,B,2743,340.307692
0,X,2744,3629
0,Y,2744,4018
0,B,2744,401.673077
0,X,2745,2214
0,Y,2745,1590
0,B,2745,389.942308
0,X,2746,2263
0,Y,2746,3580
0,B,2746,384.346154
0,X,2747,629
0,Y,2747,3415
0,B,2747,377.634615
0,X,2748,5838
0,Y,2748,131
0,B,2748,360.942308
0,X,2749,1037
0,Y,2749,2764
0,B,2749,385.403846
0,X,2750,2455
0,Y,2750,726
0,B,2750,383.923077
0,X,2751,5923
0,Y,2751,2388
0,B,2751,450.653846
0,X,2752,3286
0,Y,2752,3176
0,B,2752,373.961538
0,X,2753,2975
0,Y,2753,3766
0,B,2753,355.846154
0,X,2754,5059
0,Y,2754,2919
0,B,2754,384.538462
0,X,2755,2807
0,Y,2755,2666
0,B,2755,392.730769
0,X,2756,1940
0,Y,2756,2470
0,B,2756,383.980769
0,X,2757,5330
0,Y,2757,2729
0,B,2757,364.846154
0,X,2758,2478
0,Y,2758,302
0,B,2758,357.384615
0,X,2759,1591
0,Y,2759,1220
0,B,2759,380.596154
0,X,2760,1164
0,Y,2760,1789
0,B,2760,352.25
0,X,2761,1126
0,Y,2761,656
0,B,2761,390.576923
0,X,2762,5986
0,Y,2762,113
0,B,2762,390.480769
0,X,2763,2053
0,Y,2763,402
0,B,2763,505.75
0,X,2764,222
0,Y,2764,2462
0,B,2764,379.307692
0,X,2765,803
0,Y,2765,3307
0,B,2765,381.769231
0,X,2766,1036
0,Y,2766,570
0,B,2766,342.634615
0,X,2767,2772
0,Y,2767,3077
0,B,2767,365.576923
0,X,2768,1019
0,Y,2768,576
0,B,2768,374.653846
0,X,2769,5967
0,Y,2769,90
0,B,2769,340.442308
0,X,2770,3047
0,Y,2770,2528
0,B,2770,392.288462
0,X,2771,1751
0,Y,2771,3404
0,B,2771,380.5
0,X,2772,6080
0,Y,2772,2043
0,B,2772,504.019231
0,X,2773,5539
0,Y,2773,4013
0,B,2773,381.442308
0,X,2774,434
0,Y,2774,2578
0,B,2774,381.75
0,X,2775,915
0,Y,2775,2593
0,B,2775,360.730769
0,X,2776,5532
0,Y,2776,256
0,B,2776,381.846154
0,X,2777,2970
0,Y,2777,4041
0,B,2777,358.865385
0,X,2778,1166
0,Y,2778,1049
0,B,2778,382.942308
0,X,2779,370
0,Y,2779,3692
0,B,2779,422.403846
0,X,2780,582
0,Y,2780,3564
0,B,2780,384.634615
0,X,2781,1297
0,Y,2781,1287
0,B,2781,336.826923
0,X,2782,5502
0,Y,2782,2241
0,B,2782,330.519231
0,X,2783,331
0,Y,2783,1962
0,B,2783,350.596154
0,X,2784,5598
0,Y,2784,3134
0,B,2784,356.326923
0,X,2785,5000
0,Y,2785,234
0,B,2785,357.153846
0,X,2786,4919
0,Y,2786,1824
0,B,2786,381.173077
0,X,2787,4915
0,Y,2787,1236
0,B,2787,350.211538
0,X,2788,4984
0,Y,2788,1084
0,B,2788,364.634615
0,X,2789,5656
0,Y,2789,1056
0,B,2789,347.269231
0,X,2790,1600
0,Y,2790,1192
0,B,2790,313.769231
0,X,2791,3177
0,Y,2791,2852
0,B,2791,367.403846
0,X,2792,5002
0,Y,2792,1162
0,B,2792,389.538462
0,X,2793,5619
0,Y,2793,2353
0,B,2793,364.173077
0,X,2794,4649
0,Y,2794,3140
0,B,2794,379.173077
0,X,2795,146
0,Y,2795,1422
0,B,2795,384.403846
0,X,2796,2530
0,Y,2796,3566
0,B,2796,388.884615
0,X,2797,2110
0,Y,2797,1166
0,B,2797,369.903846
0,X,2798,1115
0,Y,2798,1639
0,B,2798,321.442308
0,X,2799,2121
0,Y,2799,1294
0,B,2799,356.461538
0,X,2800,113
0,Y,2800,3836
0,B,2800,384.557692
0,X,2801,1050
0,Y,2801,2578
0,B,2801,352.5
0,X,2802,1569
0,Y,2802,809
0,B,2802,354.288462
0,X,2803,2915
0,Y,2803,2514
0,B,2803,380.692308
0,X,2804,3538
0,Y,2804,3397
0,B,2804,380.769231
0,X,2805,1729
0,Y,2805,3972
0,B,2805,335.038462
0,X,2806,2461
0,Y,2806,1010
0,B,2806,393.211538
0,X,2807,3124
0,Y,2807,377
0,B,2807,342.211538
0,X,2808,5824
0,Y,2808,3380
0,B,2808,369.115385
0,X,2809,5201
0,Y,2809,2534
0,B,2809,355.942308
0,X,2810,4841
0,Y,2810,2219
0,B,2810,375.865385
0,X,2811,3735
0,Y,2811,2106
0,B,2811,344.865385
0,X,2812,394
0,Y,2812,422
0,B,2812,384.096154
0,X,2813,5164
0,Y,2813,97
0,B,2813,367.769231
0,X,2814,2636
0,Y,2814,799
0,B,2814,383.826923
0,X,2815,920
0,Y,2815,3674
0,B,2815,372.442308
0,X,2816,1010
0,Y,2816,3074
0,B,2816,372.5
0,X,2817,5057
0,Y,2817,1388
0,B,2817,349.634615
0,X,2818,5290
0,Y,2818,391
0,B,2818,376.346154
0,X,2819,1992
0,Y,2819,700
0,B,2819,397.230769
0,X,2820,1168
0,Y,2820,339
0,B,2820,322.730769
0,X,2821,557
0,Y,2821,3468
0,B,2821,360.423077
0,X,2822,40
0,Y,2822,3391
0,B,2822,363.807692
0,X,2823,2621
0,Y,2823,3142
0,B,2823,332.923077
0,X,2824,4533
0,Y,2824,2055
0,B,2824,398.173077
0,X,2825,4909
0,Y,2825,3573
0,B,2825,350.692308
0,X,2826,4841
0,Y,2826,1189
0,B,2826,362.038462
0,X,2827,569
0,Y,2827,1258
0,B,2827,350.769231
0,X,2828,873
0,Y,2828,3909
0,B,2828,343.826923
0,X,2829,5358
0,Y,2829,360
0,B,2829,383.730769
0,X,2830,156
0,Y,2830,3176
0,B,2830,444.903846
0,X,2831,4278
0,Y,2831,3559
0,B,2831,368.346154
0,X,2832,2435
0,Y,2832,3107
0,B,2832,350.211538
0,X,2833,2401
0,Y,2833,1044
0,B,2833,361.75
0,X,2834,1782
0,Y,2834,3619
0,B,2834,348.326923
0,X,2835,4847
0,Y,2835,3381
0,B,2835,331.038462
0,X,2836,771
0,Y,2836,1251
0,B,2836,326
0,X,2837,1111
0,Y,2837,2991
0,B,2837,339.634615
0,X,2838,3813
0,Y,2838,3510
0,B,2838,367.557692
0,X,2839,5500
0,Y,2839,1485
0,B,2839,349.403846
0,X,2840,1375
0,Y,2840,1063
0,B,2840,382.192308
0,X,2841,424
0,Y,2841,3355
0,B,2841,354
0,X,2842,677
0,Y,2842,2658
0,B,2842,340.826923
0,X,2843,603
0,Y,2843,3445
0,B,2843,351.192308
0,X,2844,2490
0,Y,2844,2042
0,B,2844,410.826923
0,X,2845,682
0,Y,2845,3471
0,B,2845,362.692308
0,X,2846,4279
0,Y,2846,2670
0,B,2846,363.807692
0,X,2847,377
0,Y,2847,2999
0,B,2847,315.846154
0,X,2848,3445
0,Y,2848,3213
0,B,2848,355.865385
0,X,2849,2423
0,Y,2849,2829
0,B,2849,359.403846
0,X,2850,3040
0,Y,2850,1765
0,B,2850,357.769231
0,X,2851,2626
0,Y,2851,3870
0,B,2851,358.442308
0,X,2852,5289
0,Y,2852,3102
0,B,2852,319.980769
0,X,2853,932
0,Y,2853,1593
0,B,2853,320.942308
0,X,2854,1647
0,Y,2854,1307
0,B,2854,383.884615
0,X,2855,5808
0,Y,2855,2994
0,B,2855,321.403846
0,X,2856,4570
0,Y,2856,3640
0,B,2856,363.326923
0,X,2857,1527
0,Y,2857,782
0,B,2857,371.423077
0,X,2858,2270
0,Y,2858,1495
0,B,2858,329.807692
0,X,2859,3798
0,Y,2859,486
0,B,2859,361.826923
0,X,2860,5932
0,Y,2860,2874
0,B,2860,363.826923
0,X,2861,919
0,Y,2861,2658
0,B,2861,385.711538
0,X,2862,4527
0,Y,2862,3721
0,B,2862,322.269231
0,X,2863,178
0,Y,2863,62
0,B,2863,310.711538
0,X,2864,5253
0,Y,2864,3359
0,B,2864,320.153846
0,X,2865,5363
0,Y,2865,385
0,B,2865,364
0,X,2866,1128
0,Y,2866,712
0,B,2866,333.403846
0,X,2867,4924
0,Y,2867,1276
0,B,2867,325.557692
0,X,2868,4716
0,Y,2868,2280
0,B,2868,302.403846
0,X,2869,76
0,Y,2869,812
0,B,2869,332.134615
0,X,2870,2402
0,Y,2870,2836
0,B,2870,346.538462
0,X,2871,611
0,Y,2871,3379
0,B,2871,313.826923
0,X,2872,5378
0,Y,2872,312
0,B,2872,340.730769
0,X,2873,2202
0,Y,2873,3894
0,B,2873,329.634615
0,X,2874,5190
0,Y,2874,2945
0,B,2874,357.538462
0,X,2875,5285
0,Y,2875,439
0,B,2875,357.576923
0,X,2876,4678
0,Y,2876,1989
0,B,2876,317.884615
0,X,2877,2888
0,Y,2877,2794
0,B,2877,351
0,X,2878,871
0,Y,2878,3655
0,B,2878,278.769231
0,X,2879,1465
0,Y,2879,3821
0,B,2879,315.461538
0,X,2880,2345
0,Y,2880,3128
0,B,2880,285.461538
0,X,2881,2696
0,Y,2881,2159
0,B,2881,340.903846
0,X,2882,4570
0,Y,2882,1920
0,B,2882,337.538462
0,X,2883,3052
0,Y,2883,985
0,B,2883,366.519231
0,X,2884,5108
0,Y,2884,1406
0,B,2884,316.076923
0,X,2885,4981
0,Y,2885,990
0,B,2885,328.211538
0,X,2886,4559
0,Y,2886,522
0,B,2886,340.461538
0,X,2887,407
0,Y,2887,2373
0,B,2887,338.480769
0,X,2888,3074
0,Y,2888,2869
0,B,2888,340.865385
0,X,2889,3781
0,Y,2889,1816
0,B,2889,285.153846
0,X,2890,3588
0,Y,2890,608
0,B,2890,325.25
0,X,2891,2579
0,Y,2891,1891
0,B,2891,342.307692
0,X,2892,1785
0,Y,2892,3493
0,B,2892,320.75
0,X,2893,236
0,Y,2893,427
0,B,2893,334.211538
0,X,2894,3321
0,Y,2894,2828
0,B,2894,320.75
0,X,2895,2613
0,Y,2895,3255
0,B,2895,307.961538
0,X,2896,5703
0,Y,2896,309
0,B,2896,345.615385
0,X,2897,96
0,Y,2897,1591
0,B,2897,324.038462
0,X,2898,116
0,Y,2898,3543
0,B,2898,306.461538
0,X,2899,896
0,Y,2899,3000
0,B,2899,332.519231
0,X,2900,1106
0,Y,2900,104
0,B,2900,311.788462
0,X,2901,3524
0,Y,2901,1169
0,B,2901,292.153846
0,X,2902,2050
0,Y,2902,1505
0,B,2902,465.211538
1,X,0,4951
1,Y,0,2850
1,B,0,2917.365385
1,X,1,142
1,Y,1,811
1,B,1,3022.365385
1,X,2,5431
1,Y,2,3119
1,B,2,2449.096154
1,X,3,5288
1,Y,3,760
1,B,3,2259.192308
1,X,4,1840
1,Y,4,290
1,B,4,2315.442308
1,X,5,5296
1,Y,5,769
1,B,5,1891.730769
1,X,6,1555
1,Y,6,238
1,B,6,2010.403846
1,X,7,2309
1,Y,7,215
1,B,7,2063.769231
1,X,8,2727
1,Y,8,2792
1,B,8,2218.961538
1,X,9,3025
1,Y,9,1382
1,B,9,1953.865385
1,X,10,2639
1,Y,10,1423
1,B,10,2057.961538
1,X,11,869
1,Y,11,1708
1,B,11,1922.596154
1,X,12,391
1,Y,12,1193
1,B,12,1764.423077
1,X,13,1897
1,Y,13,196
1,B,13,1951.442308
1,X,14,2690
1,Y,14,3866
1,B,14,2053.615385
1,X,15,3415
1,Y,15,1876
1,B,15,1759.442308
1,X,16,1873
1,Y,16,1606
1,B,16,1871.480769
1,X,17,1690
1,Y,17,4037
1,B,17,2005.673077
1,X,18,850
1,Y,18,2220
1,B,18,1830.038462
1,X,19,1817
1,Y,19,1436
1,B,19,1782.5
1,X,20,4899
1,Y,20,3992
1,B,20,2007.269231
1,X,21,5869
1,Y,21,286
1,B,21,1605.307692
1,X,22,3994
1,Y,22,1994
1,B,22,1624.442308
1,X,23,2536
1,Y,23,4030
1,B,23,1473.673077
1,X,24,3249
1,Y,24,3122
1,B,24,1654.153846
1,X,25,3235
1,Y,25,1287
1,B,25,1612.288462
1,X,26,3307
1,Y,26,3796
1,B,26,1592.807692
1,X,27,5639
1,Y,27,2696
1,B,27,1661.115385
1,X,28,2220
1,Y,28,2629
1,B,28,1754.153846
1,X,29,2195
1,Y,29,2602
1,B,29,1653.538462
1,X,30,2839
1,Y,30,1778
1,B,30,1546.230769
1,X,31,2896
1,Y,31,72
1,B,31,1541.923077
1,X,32,4120
1,Y,32,1599
1,B,32,1348.942308
1,X,33,4182
1,Y,33,1563
1,B,33,1804.384615
1,X,34,5164
1,Y,34,3012
1,B,34,1524.942308
1,X,35,5857
1,Y,35,3918
1,B,35,1422.365385
1,X,36,2227
1,Y,36,2653
1,B,36,1613.076923
1,X,37,4613
1,Y,37,2209
1,B,37,1591.923077
1,X,38,4757
1,Y,38,1340
1,B,38,1473.673077
1,X,39,408
1,Y,39,2172
1,B,39,1643.173077
1,X,40,3553
1,Y,40,250
1,B,40,1572.673077
1,X,41,1420
1,Y,41,1616
1,B,41,1729.25
1,X,42,4163
1,Y,42,2640
1,B,42,2330.211538
1,X,43,3805
1,Y,43,3737
1,B,43,1311.173077
1,X,44,6098
1,Y,44,64
1,B,44,1499.807692
1,X,45,4897
1,Y,45,443
1,B,45,1541.211538
1,X,46,2686
1,Y,46,2669
1,B,46,1460.038462
1,X,47,3283
1,Y,47,3322
1,B,47,1414.557692
1,X,48,968
1,Y,48,2209
1,B,48,1332.076923
1,X,49,2310
1,Y,49,621
1,B,49,1442.326923
1,X,50,3770
1,Y,50,3824
1,B,50,1698.173077
1,X,51,1360
1,Y,51,342
1,B,51,1233.903846
1,X,52,258
1,Y,52,588
1,B,52,1553.153846
1,X,53,4874
1,Y,53,2381
1,B,53,1376.576923
1,X,54,2776
1,Y,54,758
1,B,54,1387.134615
1,X,55,2739
1,Y,55,1713
1,B,55,1537.173077
1,X,56,1543
1,Y,56,1088
1,B,56,1330.307692
1,X,57,5536
1,Y,57,1672
1,B,57,1368.673077
1,X,58,1446
1,Y,58,2283
1,B,58,1347.423077
1,X,59,2949
1,Y,59,3756
1,B,59,1549.519231
1,X,60,2018
1,Y,60,1160
1,B,60,2115.711538
1,X,61,4999
1,Y,61,2945
1,B,61,1505.653846
1,X,62,1534
1,Y,62,1688
1,B,62,1335.711538
1,X,63,3285
1,Y,63,504
1,B,63,1465.25
1,X,64,5072
1,Y,64,1767
1,B,64,1254.096154
1,X,65,3768
1,Y,65,2957
1,B,65,1230.615385
1,X,66,914
1,Y,66,1505
1,B,66,1379.923077
1,X,67,2835
1,Y,67,3733
1,B,67,1648.25
1,X,68,414
1,Y,68,824
1,B,68,1255.403846
1,X,69,826
1,Y,69,2266
1,B,69,1291.442308
1,X,70,4411
1,Y,70,2878
1,B,70,1213.615385
1,X,71,371
1,Y,71,271
1,B,71,1318.038462
1,X,72,5952
1,Y,72,3992
1,B,72,1441.365385
1,X,73,890
1,Y,73,2842
1,B,73,1462.75
1,X,74,896
1,Y,74,2294
1,B,74,1223.673077
1,X,75,5948
1,Y,75,914
1,B,75,1304.211538
1,X,76,5171
1,Y,76,2703
1,B,76,1312.326923
1,X,77,4251
1,Y,77,3244
1,B,77,1021.615385
1,X,78,737
1,Y,78,2221
1,B,78,1156.096154
1,X,79,3201
1,Y,79,2869
1,B,79,1270.673077
1,X,80,2778
1,Y,80,1052
1,B,80,1302.961538
1,X,81,2638
1,Y,81,145
1,B,81,1267.038462
1,X,82,4031
1,Y,82,3994
1,B,82,1288.826923
1,X,83,5201
1,Y,83,13
1,B,83,1249.903846
1,X,84,2098
1,Y,84,798
1,B,84,1297.596154
1,X,85,4903
1,Y,85,613
1,B,85,1203.423077
1,X,86,5518
1,Y,86,210
1,B,86,1670.769231
1,X,87,1606
1,Y,87,416
1,B,87,1339.269231
1,X,88,4461
1,Y,88,3231
1,B,88,1295.25
1,X,89,6050
1,Y,89,2528
1,B,89,1341.326923
1,X,90,1616
1,Y,90,3237
1,B,90,1281.076923
1,X,91,4362
1,Y,91,1266
1,B,91,1258.057692
1,X,92,1245
1,Y,92,3245
1,B,92,1309.673077
1,X,93,3826
1,Y,93,1878
1,B,93,1315.615385
1,X,94,5960
1,Y,94,736
1,B,94,1199.807692
1,X,95,5089
1,Y,95,3407
1,B,95,1382.846154
1,X,96,3966
1,Y,96,539
1,B,96,1377.903846
1,X,97,287
1,Y,97,2783
1,B,97,1368.865385
1,X,98,4059
1,Y,98,2383
1,B,98,1404.384615
1,X,99,3986
1,Y,99,1375
1,B,99,1244.730769
1,X,100,3673
1,Y,100,2154
1,B,100,1445.673077
1,X,101,3880
1,Y,101,510
1,B,101,1325.461538
1,X,102,3056
1,Y,102,2247
1,B,102,1320.615385
1,X,103,3654
1,Y,103,1311
1,B,103,1202.115385
1,X,104,4961
1,Y,104,445
1,B,104,1113.903846
1,X,105,4153
1,Y,105,2743
1,B,105,1124.096154
1,X,106,5414
1,Y,106,4077
1,B,106,1222.326923
1,X,107,160
1,Y,107,3349
1,B,107,1157.865385
1,X,108,2237
1,Y,108,1898
1,B,108,1192.288462
1,X,109,666
1,Y,109,3754
1,B,109,1207.942308
1,X,110,3397
1,Y,110,3486
1,B,110,1339.615385
1,X,111,4141
1,Y,111,1581
1,B,111,1332.423077
1,X,112,3534
1,Y,112,2256
1,B,112,1126.5
1,X,113,4167
1,Y,113,1516
1,B,113,1187.557692
1,X,114,3005
1,Y,114,856
1,B,114,1191.192308
1,X,115,3359
1,Y,115,4000
1,B,115,1255.326923
1,X,116,5148
1,Y,116,2865
1,B,116,1209.576923
1,X,117,208
1,Y,117,3914
1,B,117,1123.519231
1,X,118,3936
1,Y,118,3261
1,B,118,1350.961538
1,X,119,5657
1,Y,119,3060
1,B,119,1102.480769
1,X,120,5954
1,Y,120,2057
1,B,120,1282.057692
1,X,121,5747
1,Y,121,2563
1,B,121,1073.846154
1,X,122,5756
1,Y,122,2563
1,B,122,1149.826923
1,X,123,4029
1,Y,123,1618
1,B,123,1408.211538
1,X,124,5737
1,Y,124,3996
1,B,124,1338.884615
1,X,125,6083
1,Y,125,1972
1,B,125,1186.75
1,X,126,2140
1,Y,126,2038
1,B,126,1183.057692
1,X,127,5831
1,Y,127,3534
1,B,127,1210.096154
1,X,128,538
1,Y,128,2824
1,B,128,1042.423077
1,X,129,3281
1,Y,129,403
1,B,129,1105.807692
1,X,130,3832
1,Y,130,2070
1,B,130,1275.019231
1,X,131,4468
1,Y,131,3129
1,B,131,1347.980769
1,X,132,4585
1,Y,132,2036
1,B,132,1173.923077
1,X,133,4982
1,Y,133,434
1,B,133,1142.903846
1,X,134,5851
1,Y,134,2865
1,B,134,1102.057692
1,X,135,1457
1,Y,135,2605
1,B,135,1301.230769
1,X,136,2776
1,Y,136,123
1,B,136,1144.076923
1,X,137,541
1,Y,137,328
1,B,137,1128.115385
1,X,138,3390
1,Y,138,1703
1,B,138,1276.75
1,X,139,4154
1,Y,139,3851
1,B,139,1030.769231
1,X,140,2366
1,Y,140,3884
1,B,140,1125.942308
1,X,141,265
1,Y,141,3508
1,B,141,1194.346154
1,X,142,5696
1,Y,142,457
1,B,142,1055.923077
1,X,143,3553
1,Y,143,2562
1,B,143,1347.634615
1,X,144,155
1,Y,144,3202
1,B,144,1206.326923
1,X,145,4242
1,Y,145,4052
1,B,145,1163.173077
1,X,146,3760
1,Y,146,1497
1,B,146,1270.115385
1,X,147,6053
1,Y,147,2109
1,B,147,1299.288462
1,X,148,3332
1,Y,148,3851
1,B,148,1100.288462
1,X,149,4261
1,Y,149,2888
1,B,149,1079.461538
1,X,150,4430
1,Y,150,566
1,B,150,1083.423077
1,X,151,4698
1,Y,151,2192
1,B,151,1268.788462
1,X,152,6041
1,Y,152,2395
1,B,152,987.038462
1,X,153,2937
1,Y,153,38
1,B,153,1175.153846
1,X,154,3219
1,Y,154,2816
1,B,154,971.057692
1,X,155,5540
1,Y,155,80
1,B,155,1048.865385
1,X,156,2942
1,Y,156,3517
1,B,156,1122.346154
1,X,157,3087
1,Y,157,3591
1,B,157,1109.596154
1,X,158,4028
1,Y,158,2909
1,B,158,1131.403846
1,X,159,2439
1,Y,159,4061
1,B,159,1275.173077
1,X,160,568
1,Y,160,470
1,B,160,1209.961538
1,X,161,4695
1,Y,161,3807
1,B,161,1151.692308
1,X,162,2939
1,Y,162,1618
1,B,162,1201.653846
1,X,163,5940
1,Y,163,2084
1,B,163,1101.076923
1,X,164,1595
1,Y,164,1658
1,B,164,1137.596154
1,X,165,194
1,Y,165,2841
1,B,165,1185.076923
1,X,166,5022
1,Y,166,3720
1,B,166,1234.173077
1,X,167,5549
1,Y,167,69
1,B,167,1051.384615
1,X,168,4145
1,Y,168,2925
1,B,168,1371.403846
1,X,169,1990
1,Y,169,1982
1,B,169,1121.769231
1,X,170,4359
1,Y,170,2528
1,B,170,1174.653846
1,X,171,4183
1,Y,171,2195
1,B,171,1080.365385
1,X,172,4700
1,Y,172,2124
1,B,172,1073.673077
1,X,173,2627
1,Y,173,973
1,B,173,1086.096154
1,X,174,3211
1,Y,174,2307
1,B,174,1083.423077
1,X,175,2797
1,Y,175,1597
1,B,175,1089.923077
1,X,176,905
1,Y,176,1866
1,B,176,1202.634615
1,X,177,1628
1,Y,177,3559
1,B,177,1309.096154
1,X,178,190
1,Y,178,2488
1,B,178,1104.634615
1,X,179,3285
1,Y,179,558
1,B,179,1077.576923
1,X,180,5695
1,Y,180,196
1,B,180,1094.211538
1,X,181,4697
1,Y,181,3786
1,B,181,1015.903846
1,X,182,4489
1,Y,182,3294
1,B,182,1146.019231
1,X,183,908
1,Y,183,646
1,B,183,1137.269231
1,X,184,2303
1,Y,184,3140
1,B,184,1166.942308
1,X,185,5955
1,Y,185,14
1,B,185,1148.769231
1,X,186,14
1,Y,186,3342
1,B,186,1119.230769
1,X,187,1910
1,Y,187,1647
1,B,187,1075.75
1,X,188,3939
1,Y,188,3624
1,B,188,1278.923077
1,X,189,3550
1,Y,189,110
1,B,189,1025.75
1,X,190,5706
1,Y,190,3296
1,B,190,1023.596154
1,X,191,3604
1,Y,191,1842
1,B,191,995.596154
1,X,192,4739
1,Y,192,640
1,B,192,1033.653846
1,X,193,3947
1,Y,193,3613
1,B,193,1107.730769
1,X,194,696
1,Y,194,2377
1,B,194,1274.788462
1,X,195,5014
1,Y,195,1500
1,B,195,1037.942308
1,X,196,5172
1,Y,196,929
1,B,196,1175.903846
1,X,197,4775
1,Y,197,2988
1,B,197,1149.634615
1,X,198,4684
1,Y,198,670
1,B,198,992.961538
1,X,199,1732
1,Y,199,1903
1,B,199,1111.019231
1,X,200,2438
1,Y,200,3183
1,B,200,1080.288462
1,X,201,3676
1,Y,201,3658
1,B,201,1066.961538
1,X,202,3543
1,Y,202,510
1,B,202,1071.230769
1,X,203,2901
1,Y,203,1560
1,B,203,985.134615
1,X,204,1534
1,Y,204,1266
1,B,204,1055.461538
1,X,205,6040
1,Y,205,517
1,B,205,1019.519231
1,X,206,5203
1,Y,206,3586
1,B,206,941.538462
1,X,207,4338
1,Y,207,836
1,B,207,1015.961538
1,X,208,5153
1,Y,208,2984
1,B,208,1014.730769
1,X,209,2575
1,Y,209,3305
1,B,209,1023.596154
1,X,210,4190
1,Y,210,2822
1,B,210,1128.538462
1,X,211,5349
1,Y,211,2943
1,B,211,1083.326923
1,X,212,6017
1,Y,212,2394
1,B,212,891.346154
1,X,213,243
1,Y,213,1771
1,B,213,1087.115385
1,X,214,2162
1,Y,214,2708
1,B,214,996.961538
1,X,215,189
1,Y,215,602
1,B,215,1168.692308
1,X,216,3751
1,Y,216,2326
1,B,216,1028.673077
1,X,217,2336
1,Y,217,246
1,B,217,987.538462
1,X,218,4611
1,Y,218,33
1,B,218,1003.173077
1,X,219,5773
1,Y,219,3371
1,B,219,933.576923
1,X,220,2520
1,Y,220,2974
1,B,220,845.019231
1,X,221,3024
1,Y,221,1443
1,B,221,1099.75
1,X,222,5490
1,Y,222,2625
1,B,222,993.75
1,X,223,1845
1,Y,223,2661
1,B,223,996.884615
1,X,224,535
1,Y,224,1726
1,B,224,1083.692308
1,X,225,2690
1,Y,225,1745
1,B,225,1035.057692
1,X,226,962
1,Y,226,3778
1,B,226,1189.384615
1,X,227,1267
1,Y,227,3862
1,B,227,939.980769
1,X,228,168
1,Y,228,2605
1,B,228,914.346154
1,X,229,3120
1,Y,229,659
1,B,229,1074.365385
1,X,230,5970
1,Y,230,1957
1,B,230,1050.692308
1,X,231,721
1,Y,231,1945
1,B,231,1003.730769
1,X,232,4510
1,Y,232,3056
1,B,232,998.557692
1,X,233,1839
1,Y,233,3982
1,B,233,963.038462
1,X,234,2810
1,Y,234,1725
1,B,234,1136.096154
1,X,235,1185
1,Y,235,107
1,B,235,1237.230769
1,X,236,5573
1,Y,236,2490
1,B,236,1030.153846
1,X,237,503
1,Y,237,83
1,B,237,1157.25
1,X,238,918
1,Y,238,1899
1,B,238,1036.538462
1,X,239,3058
1,Y,239,1284
1,B,239,961
1,X,240,3312
1,Y,240,3033
1,B,240,976.423077
1,X,241,1168
1,Y,241,1913
1,B,241,1157.230769
1,X,242,2057
1,Y,242,3034
1,B,242,1062.096154
1,X,243,3673
1,Y,243,2264
1,B,243,941.192308
1,X,244,2276
1,Y,244,2780
1,B,244,1051.519231
1,X,245,1079
1,Y,245,2396
1,B,245,896.096154
1,X,246,576
1,Y,246,3627
1,B,246,1027.596154
1,X,247,1371
1,Y,247,2393
1,B,247,1084.692308
1,X,248,3670
1,Y,248,1046
1,B,248,966.865385
1,X,249,2467
1,Y,249,2109
1,B,249,1008.230769
1,X,250,3068
1,Y,250,3429
1,B,250,1122.076923
1,X,251,2953
1,Y,251,14
1,B,251,1030.980769
1,X,252,4901
1,Y,252,1104
1,B,252,1026.288462
1,X,253,5427
1,Y,253,1668
1,B,253,1000.826923
1,X,254,5622
1,Y,254,2211
1,B,254,937.423077
1,X,255,5746
1,Y,255,782
1,B,255,1070.230769
1,X,256,4814
1,Y,256,220
1,B,256,1100.596154
1,X,257,2767
1,Y,257,3649
1,B,257,1027.576923
1,X,258,5045
1,Y,258,37
1,B,258,1060.903846
1,X,259,873
1,Y,259,3550
1,B,259,945.442308
1,X,260,1859
1,Y,260,354
1,B,260,962.980769
1,X,261,5406
1,Y,261,1898
1,B,261,1028.346154
1,X,262,1979
1,Y,262,2414
1,B,262,926.769231
1,X,263,5036
1,Y,263,3833
1,B,263,953.057692
1,X,264,1153
1,Y,264,4039
1,B,264,1037.519231
1,X,265,774
1,Y,265,1690
1,B,265,1010.230769
1,X,266,4772
1,Y,266,1022
1,B,266,885.384615
1,X,267,4436
1,Y,267,3133
1,B,267,999.961538
1,X,268,2132
1,Y,268,1635
1,B,268,896.980769
1,X,269,6114
1,Y,269,1920
1,B,269,1006.365385
1,X,270,5397
1,Y,270,2389
1,B,270,908.653846
1,X,271,5751
1,Y,271,3896
1,B,271,1019.403846
1,X,272,2105
1,Y,272,191
1,B,272,1301.884615
1,X,273,1371
1,Y,273,3207
1,B,273,1108.711538
1,X,274,4805
1,Y,274,3688
1,B,274,989.192308
1,X,275,2037
1,Y,275,3376
1,B,275,994.019231
1,X,276,2789
1,Y,276,3627
1,B,276,977.923077
1,X,277,50
1,Y,277,3201
1,B,277,926.365385
1,X,278,4456
1,Y,278,1945
1,B,278,1219.230769
1,X,279,4469
1,Y,279,2245
1,B,279,976.538462
1,X,280,801
1,Y,280,3963
1,B,280,1028.211538
1,X,281,4359
1,Y,281,1629
1,B,281,886.538462
1,X,282,4121
1,Y,282,351
1,B,282,937.423077
1,X,283,2972
1,Y,283,3123
1,B,283,942.019231
1,X,284,1879
1,Y,284,1145
1,B,284,909.25
1,X,285,765
1,Y,285,2351
1,B,285,1142.326923
1,X,286,2364
1,Y,286,312
1,B,286,1040.403846
1,X,287,1442
1,Y,287,3873
1,B,287,1104.115385
1,X,288,5421
1,Y,288,2400
1,B,288,936.826923
1,X,289,1155
1,Y,289,1375
1,B,289,945.461538
1,X,290,4709
1,Y,290,812
1,B,290,1015.230769
1,X,291,1271
1,Y,291,1695
1,B,291,914.461538
1,X,292,4399
1,Y,292,1751
1,B,292,869.557692
1,X,293,1354
1,Y,293,2088
1,B,293,889.557692
1,X,294,31
1,Y,294,1498
1,B,294,1048.019231
1,X,295,5635
1,Y,295,140
1,B,295,892.730769
1,X,296,3687
1,Y,296,4053
1,B,296,935.384615
1,X,297,1694
1,Y,297,3785
1,B,297,970.461538
1,X,298,3250
1,Y,298,3440
1,B,298,929.730769
1,X,299,1918
1,Y,299,3232
1,B,299,1077.75
1,X,300,4440
1,Y,300,469
1,B,300,897.403846
1,X,301,796
1,Y,301,2353
1,B,301,877.173077
1,X,302,2177
1,Y,302,2281
1,B,302,834.865385
1,X,303,2164
1,Y,303,3046
1,B,303,918.980769
1,X,304,2943
1,Y,304,1775
1,B,304,1056.384615
1,X,305,536
1,Y,305,3771
1,B,305,879.115385
1,X,306,3195
1,Y,306,1986
1,B,306,971.923077
1,X,307,2415
1,Y,307,2487
1,B,307,920.211538
1,X,308,5676
1,Y,308,2890
1,B,308,967.442308
1,X,309,4957
1,Y,309,3196
1,B,309,1075.480769
1,X,310,2142
1,Y,310,1842
1,B,310,875.711538
1,X,311,5428
1,Y,311,1394
1,B,311,939.423077
1,X,312,4615
1,Y,312,4062
1,B,312,1107.115385
1,X,313,4710
1,Y,313,1183
1,B,313,945.903846
1,X,314,5497
1,Y,314,2496
1,B,314,898.057692
1,X,315,1980
1,Y,315,3912
1,B,315,895.423077
1,X,316,5906
1,Y,316,165
1,B,316,939.115385
1,X,317,2192
1,Y,317,1990
1,B,317,910.5
1,X,318,393
1,Y,318,493
1,B,318,873.153846
1,X,319,874
1,Y,319,2400
1,B,319,938.076923
1,X,320,1729
1,Y,320,3518
1,B,320,900.673077
1,X,321,3116
1,Y,321,3966
1,B,321,897.807692
1,X,322,4037
1,Y,322,3200
1,B,322,858.923077
1,X,323,3310
1,Y,323,377
1,B,323,890.673077
1,X,324,3052
1,Y,324,1833
1,B,324,1014.576923
1,X,325,550
1,Y,325,260
1,B,325,961.846154
1,X,326,693
1,Y,326,3367
1,B,326,869.115385
1,X,327,4231
1,Y,327,3689
1,B,327,892.711538
1,X,328,5617
1,Y,328,341
1,B,328,861.5
1,X,329,3932
1,Y,329,514
1,B,329,896.519231
1,X,330,4227
1,Y,330,2157
1,B,330,967.076923
1,X,331,5937
1,Y,331,2450
1,B,331,911.346154
1,X,332,4138
1,Y,332,3103
1,B,332,960.673077
1,X,333,4408
1,Y,333,2653
1,B,333,977.673077
1,X,334,1872
1,Y,334,2608
1,B,334,994.884615
1,X,335,5921
1,Y,335,1352
1,B,335,937.384615
1,X,336,93
1,Y,336,853
1,B,336,978.596154
1,X,337,421
1,Y,337,1823
1,B,337,869.442308
1,X,338,4762
1,Y,338,3576
1,B,338,889.865385
1,X,339,4150
1,Y,339,21
1,B,339,1120.480769
1,X,340,3395
1,Y,340,3407
1,B,340,861.519231
1,X,341,6066
1,Y,341,133
1,B,341,943.576923
1,X,342,1929
1,Y,342,503
1,B,342,862.019231
1,X,343,5901
1,Y,343,2642
1,B,343,930.461538
1,X,344,1143
1,Y,344,1389
1,B,344,920.019231
1,X,345,4661
1,Y,345,1784
1,B,345,903.634615
1,X,346,3732
1,Y,346,4020
1,B,346,986.384615
1,X,347,4011
1,Y,347,3258
1,B,347,921.923077
1,X,348,3478
1,Y,348,57
1,B,348,868.634615
1,X,349,4644
1,Y,349,1910
1,B,349,852.115385
1,X,350,4292
1,Y,350,1751
1,B,350,1074.365385
1,X,351,5471
1,Y,351,2335
1,B,351,936.865385
1,X,352,1074
1,Y,352,1852
1,B,352,996.576923
1,X,353,1884
1,Y,353,3918
1,B,353,928
1,X,354,4532
1,Y,354,2099
1,B,354,956.326923
1,X,355,898
1,Y,355,1592
1,B,355,989.211538
1,X,356,4832
1,Y,356,2545
1,B,356,986.230769
1,X,357,4445
1,Y,357,1756
1,B,357,983.096154
1,X,358,1146
1,Y,358,1898
1,B,358,954.288462
1,X,359,3208
1,Y,359,2128
1,B,359,910.980769
1,X,360,279
1,Y,360,3257
1,B,360,896.153846
1,X,361,5003
1,Y,361,3492
1,B,361,877.134615
1,X,362,5916
1,Y,362,128
1,B,362,810.576923
1,X,363,4946
1,Y,363,3208
1,B,363,924.076923
1,X,364,3706
1,Y,364,3771
1,B,364,938.403846
1,X,365,5901
1,Y,365,2430
1,B,365,972.711538
1,X,366,678
1,Y,366,570
1,B,366,853.134615
1,X,367,1306
1,Y,367,2290
1,B,367,1228.076923
1,X,368,2652
1,Y,368,3930
1,B,368,907.884615
1,X,369,1308
1,Y,369,2007
1,B,369,969.307692
1,X,370,4048
1,Y,370,2861
1,B,370,1020.365385
1,X,371,3375
1,Y,371,2240
1,B,371,870.192308
1,X,372,2670
1,Y,372,2815
1,B,372,848.538462
1,X,373,967
1,Y,373,3920
1,B,373,863.480769
1,X,374,5045
1,Y,374,863
1,B,374,935.807692
1,X,375,965
1,Y,375,1423
1,B,375,927.826923
1,X,376,5623
1,Y,376,4030
1,B,376,806.153846
1,X,377,4741
1,Y,377,169
1,B,377,899.846154
1,X,378,4571
1,Y,378,2108
1,B,378,869.923077
1,X,379,430
1,Y,379,3585
1,B,379,838.730769
1,X,380,2417
1,Y,380,269
1,B,380,832.596154
1,X,381,3593
1,Y,381,3895
1,B,381,825.730769
1,X,382,184
1,Y,382,525
1,B,382,901.711538
1,X,383,508
1,Y,383,1779
1,B,383,826.980769
1,X,384,3309
1,Y,384,407
1,B,384,789.923077
1,X,385,50
1,Y,385,1796
1,B,385,980.115385
1,X,386,513
1,Y,386,1936
1,B,386,717.211538
1,X,387,929
1,Y,387,1850
1,B,387,851.519231
1,X,388,6045
1,Y,388,1815
1,B,388,856.442308
1,X,389,2871
1,Y,389,447
1,B,389,814.115385
1,X,390,1907
1,Y,390,2278
1,B,390,825.884615
1,X,391,192
1,Y,391,2287
1,B,391,894.269231
1,X,392,2190
1,Y,392,1822
1,B,392,855.576923
1,X,393,1663
1,Y,393,801
1,B,393,901.173077
1,X,394,438
1,Y,394,3656
1,B,394,823.153846
1,X,395,5935
1,Y,395,2198
1,B,395,763.057692
1,X,396,3614
1,Y,396,2285
1,B,396,904.288462
1,X,397,1694
1,Y,397,4059
1,B,397,991.826923
1,X,398,5688
1,Y,398,2122
1,B,398,851.269231
1,X,399,321
1,Y,399,781
1,B,399,895.403846
1,X,400,660
1,Y,400,2071
1,B,400,914.75
1,X,401,488
1,Y,401,101
1,B,401,891.807692
1,X,402,4323
1,Y,402,1567
1,B,402,855.173077
1,X,403,2887
1,Y,403,651
1,B,403,951
1,X,404,3991
1,Y,404,1413
1,B,404,885.961538
1,X,405,3246
1,Y,405,2928
1,B,405,809.346154
1,X,406,3249
1,Y,406,2936
1,B,406,777.596154
1,X,407,4078
1,Y,407,2358
1,B,407,843.538462
1,X,408,4725
1,Y,408,3785
1,B,408,798.326923
1,X,409,2740
1,Y,409,3592
1,B,409,837.326923
1,X,410,4282
1,Y,410,2809
1,B,410,947.384615
1,X,411,5382
1,Y,411,3711
1,B,411,859.230769
1,X,412,3378
1,Y,412,1585
1,B,412,833.980769
1,X,413,5600
1,Y,413,3800
1,B,413,975.423077
1,X,414,4903
1,Y,414,3331
1,B,414,877.096154
1,X,415,2831
1,Y,415,233
1,B,415,886.538462
1,X,416,5635
1,Y,416,382
1,B,416,984.480769
1,X,417,1908
1,Y,417,3035
1,B,417,864.961538
1,X,418,2071
1,Y,418,1764
1,B,418,900.615385
1,X,419,2398
1,Y,419,215
1,B,419,834.403846
1,X,420,1199
1,Y,420,2690
1,B,420,890.134615
1,X,421,3669
1,Y,421,37
1,B,421,840.961538
1,X,422,4306
1,Y,422,1585
1,B,422,873.269231
1,X,423,5829
1,Y,423,3088
1,B,423,862.653846
1,X,424,5778
1,Y,424,1882
1,B,424,834.826923
1,X,425,1607
1,Y,425,54
1,B,425,837.576923
1,X,426,548
1,Y,426,2305
1,B,426,916.5
1,X,427,4118
1,Y,427,2496
1,B,427,1039.615385
1,X,428,4111
1,Y,428,404
1,B,428,1043.346154
1,X,429,5712
1,Y,429,2487
1,B,429,839.134615
1,X,430,3727
1,Y,430,1904
1,B,430,813.134615
1,X,431,1072
1,Y,431,3683
1,B,431,784.807692
1,X,432,172
1,Y,432,1984
1,B,432,839.557692
1,X,433,3997
1,Y,433,3923
1,B,433,848.423077
1,X,434,2251
1,Y,434,1969
1,B,434,896.519231
1,X,435,1987
1,Y,435,2160
1,B,435,972.038462
1,X,436,3166
1,Y,436,4072
1,B,436,890.076923
1,X,437,80
1,Y,437,2056
1,B,437,808.75
1,X,438,6135
1,Y,438,3337
1,B,438,876.480769
1,X,439,836
1,Y,439,1917
1,B,439,829.826923
1,X,440,5371
1,Y,440,2375
1,B,440,943.153846
1,X,441,4221
1,Y,441,1194
1,B,441,934.096154
1,X,442,357
1,Y,442,2892
1,B,442,867.980769
1,X,443,4244
1,Y,443,3169
1,B,443,760.173077
1,X,444,4868
1,Y,444,3982
1,B,444,927.384615
1,X,445,3187
1,Y,445,1770
1,B,445,767.326923
1,X,446,2894
1,Y,446,733
1,B,446,810.230769
1,X,447,1768
1,Y,447,2203
1,B,447,956.403846
1,X,448,1509
1,Y,448,4026
1,B,448,1006.692308
1,X,449,2115
1,Y,449,2344
1,B,449,888.961538
1,X,450,2341
1,Y,450,2466
1,B,450,834.596154
1,X,451,112
1,Y,451,1315
1,B,451,845.942308
1,X,452,4
1,Y,452,2898
1,B,452,787.326923
1,X,453,1546
1,Y,453,2721
1,B,453,762.365385
1,X,454,4559
1,Y,454,776
1,B,454,883.615385
1,X,455,1747
1,Y,455,997
1,B,455,943.557692
1,X,456,210
1,Y,456,3546
1,B,456,825.730769
1,X,457,3973
1,Y,457,3553
1,B,457,846.403846
1,X,458,2201
1,Y,458,3703
1,B,458,813.769231
1,X,459,5687
1,Y,459,2206
1,B,459,833.096154
1,X,460,1964
1,Y,460,318
1,B,460,797.442308
1,X,461,3914
1,Y,461,1384
1,B,461,895.673077
1,X,462,1351
1,Y,462,66
1,B,462,768.788462
1,X,463,4877
1,Y,463,4022
1,B,463,815
1,X,464,4269
1,Y,464,4000
1,B,464,847.807692
1,X,465,1354
1,Y,465,3874
1,B,465,860.192308
1,X,466,1801
1,Y,466,2690
1,B,466,811.326923
1,X,467,2691
1,Y,467,3281
1,B,467,918.365385
1,X,468,3643
1,Y,468,2302
1,B,468,835.788462
1,X,469,3485
1,Y,469,3743
1,B,469,876.884615
1,X,470,6072
1,Y,470,3998
1,B,470,991.480769
1,X,471,4352
1,Y,471,3825
1,B,471,814.557692
1,X,472,2774
1,Y,472,540
1,B,472,939.346154
1,X,473,663
1,Y,473,1985
1,B,473,919.538462
1,X,474,3477
1,Y,474,2922
1,B,474,965.903846
1,X,475,3692
1,Y,475,1451
1,B,475,893.884615
1,X,476,194
1,Y,476,1119
1,B,476,883.211538
1,X,477,4560
1,Y,477,1232
1,B,477,840.307692
1,X,478,4703
1,Y,478,1348
1,B,478,814.942308
1,X,479,3948
1,Y,479,4039
1,B,479,820.288462
1,X,480,4196
1,Y,480,3887
1,B,480,809.692308
1,X,481,3131
1,Y,481,2673
1,B,481,828.5
1,X,482,5958
1,Y,482,2754
1,B,482,764.346154
1,X,483,832
1,Y,483,413
1,B,483,771.769231
1,X,484,6129
1,Y,484,2112
1,B,484,815.961538
1,X,485,1604
1,Y,485,1364
1,B,485,808.480769
1,X,486,165
1,Y,486,2278
1,B,486,861.673077
1,X,487,5545
1,Y,487,3084
1,B,487,778.173077
1,X,488,1243
1,Y,488,883
1,B,488,846.884615
1,X,489,4859
1,Y,489,3862
1,B,489,856.019231
1,X,490,4182
1,Y,490,2408
1,B,490,822.173077
1,X,491,6079
1,Y,491,971
1,B,491,870.576923
1,X,492,4821
1,Y,492,199
1,B,492,830.384615
1,X,493,4526
1,Y,493,2537
1,B,493,781.442308
1,X,494,770
1,Y,494,2298
1,B,494,937.057692
1,X,495,5521
1,Y,495,1134
1,B,495,880.019231
1,X,496,5713
1,Y,496,2355
1,B,496,910.038462
1,X,497,78
1,Y,497,1300
1,B,497,1010.75
1,X,498,2970
1,Y,498,70
1,B,498,807.25
1,X,499,5512
1,Y,499,3714
1,B,499,866.307692
1,X,500,1636
1,Y,500,3540
1,B,500,900.653846
1,X,501,5048
1,Y,501,3703
1,B,501,825.076923
1,X,502,114
1,Y,502,2359
1,B,502,742.711538
1,X,503,5804
1,Y,503,3599
1,B,503,835.192308
1,X,504,5400
1,Y,504,1734
1,B,504,779.730769
1,X,505,711
1,Y,505,1022
1,B,505,806.442308
1,X,506,5944
1,Y,506,2757
1,B,506,817.846154
1,X,507,4943
1,Y,507,3540
1,B,507,871.634615
1,X,508,4551
1,Y,508,3354
1,B,508,1118.557692
1,X,509,5227
1,Y,509,2684
1,B,509,842.826923
1,X,510,4201
1,Y,510,1370
1,B,510,868.788462
1,X,511,4622
1,Y,511,283
1,B,511,867.961538
1,X,512,1162
1,Y,512,1299
1,B,512,882.903846
1,X,513,185
1,Y,513,3911
1,B,513,816.634615
1,X,514,3296
1,Y,514,2915
1,B,514,843.826923
1,X,515,3955
1,Y,515,291
1,B,515,792.961538
1,X,516,2081
1,Y,516,1843
1,B,516,908.365385
1,X,517,2720
1,Y,517,3218
1,B,517,827.076923
1,X,518,3467
1,Y,518,134
1,B,518,857.826923
1,X,519,1822
1,Y,519,3434
1,B,519,818.365385
1,X,520,5010
1,Y,520,3938
1,B,520,780.326923
1,X,521,5942
1,Y,521,1251
1,B,521,829.230769
1,X,522,5347
1,Y,522,3651
1,B,522,803.230769
1,X,523,260
1,Y,523,4084
1,B,523,778.076923
1,X,524,3955
1,Y,524,2798
1,B,524,825.846154
1,X,525,5620
1,Y,525,3369
1,B,525,803.153846
1,X,526,366
1,Y,526,217
1,B,526,900.019231
1,X,527,2161
1,Y,527,2500
1,B,527,819.884615
1,X,528,412
1,Y,528,1963
1,B,528,839.923077
1,X,529,2477
1,Y,529,3716
1,B,529,817.769231
1,X,530,5776
1,Y,530,1860
1,B,530,719.25
1,X,531,1880
1,Y,531,2419
1,B,531,845.615385
1,X,532,1505
1,Y,532,290
1,B,532,835.269231
1,X,533,624
1,Y,533,894
1,B,533,869.961538
1,X,534,5276
1,Y,534,3657
1,B,534,828.596154
1,X,535,3107
1,Y,535,2665
1,B,535,797.596154
1,X,536,3987
1,Y,536,981
1,B,536,760.442308
1,X,537,6125
1,Y,537,2836
1,B,537,840.326923
1,X,538,4394
1,Y,538,3711
1,B,538,795.134615
1,X,539,2127
1,Y,539,2949
1,B,539,766.038462
1,X,540,186
1,Y,540,3484
1,B,540,786.019231
1,X,541,902
1,Y,541,2364
1,B,541,868.230769
1,X,542,2648
1,Y,542,2394
1,B,542,816.288462
1,X,543,2507
1,Y,543,3883
1,B,543,776.096154
1,X,544,1174
1,Y,544,515
1,B,544,837.076923
1,X,545,2862
1,Y,545,1964
1,B,545,802.903846
1,X,546,3061
1,Y,546,2310
1,B,546,794.538462
1,X,547,2633
1,Y,547,2675
1,B,547,801.903846
1,X,548,3652
1,Y,548,2788
1,B,548,818.269231
1,X,549,5658
1,Y,549,2595
1,B,549,837.384615
1,X,550,3615
1,Y,550,3870
1,B,550,761.153846
1,X,551,5635
1,Y,551,3850
1,B,551,849.653846
1,X,552,4324
1,Y,552,2820
1,B,552,821.942308
1,X,553,6111
1,Y,553,1340
1,B,553,989.596154
1,X,554,1678
1,Y,554,2396
1,B,554,773.980769
1,X,555,3042
1,Y,555,1890
1,B,555,769.307692
1,X,556,3106
1,Y,556,2681
1,B,556,782.961538
1,X,557,2771
1,Y,557,2939
1,B,557,762.173077
1,X,558,780
1,Y,558,360
1,B,558,819.5
1,X,559,1122
1,Y,559,2836
1,B,559,822.461538
1,X,560,2390
1,Y,560,3804
1,B,560,901.884615
1,X,561,3995
1,Y,561,722
1,B,561,769.442308
1,X,562,4074
1,Y,562,939
1,B,562,775.807692
1,X,563,672
1,Y,563,2410
1,B,563,804.115385
1,X,564,924
1,Y,564,2212
1,B,564,895.307692
1,X,565,1972
1,Y,565,1636
1,B,565,758.961538
1,X,566,839
1,Y,566,551
1,B,566,815
1,X,567,1900
1,Y,567,3839
1,B,567,821.980769
1,X,568,3689
1,Y,568,2698
1,B,568,851.019231
1,X,569,1908
1,Y,569,2886
1,B,569,838.730769
1,X,570,4808
1,Y,570,952
1,B,570,745.615385
1,X,571,1503
1,Y,571,1754
1,B,571,816.134615
1,X,572,3620
1,Y,572,1386
1,B,572,797.826923
1,X,573,4581
1,Y,573,2691
1,B,573,831.769231
1,X,574,2889
1,Y,574,3336
1,B,574,752.826923
1,X,575,3724
1,Y,575,1856
1,B,575,791.442308
1,X,576,1219
1,Y,576,1343
1,B,576,829.038462
1,X,577,5647
1,Y,577,1274
1,B,577,779.615385
1,X,578,632
1,Y,578,3301
1,B,578,826.673077
1,X,579,1985
1,Y,579,2069
1,B,579,818.769231
1,X,580,3439
1,Y,580,72
1,B,580,904.307692
1,X,581,4103
1,Y,581,2225
1,B,581,1122.615385
1,X,582,2708
1,Y,582,1827
1,B,582,833.25
1,X,583,3262
1,Y,583,3684
1,B,583,791.057692
1,X,584,3815
1,Y,584,530
1,B,584,706.903846
1,X,585,416
1,Y,585,1089
1,B,585,787.673077
1,X,586,2230
1,Y,586,2203
1,B,586,808.692308
1,X,587,1707
1,Y,587,1318
1,B,587,823.192308
1,X,588,3985
1,Y,588,2267
1,B,588,776.288462
1,X,589,1356
1,Y,589,1335
1,B,589,792.807692
1,X,590,2664
1,Y,590,3733
1,B,590,865.230769
1,X,591,2898
1,Y,591,578
1,B,591,775
1,X,592,5966
1,Y,592,812
1,B,592,805.076923
1,X,593,5576
1,Y,593,1239
1,B,593,1038.673077
1,X,594,4857
1,Y,594,4037
1,B,594,755.076923
1,X,595,2190
1,Y,595,1325
1,B,595,850.961538
1,X,596,4678
1,Y,596,1126
1,B,596,791.211538
1,X,597,1427
1,Y,597,2111
1,B,597,899.288462
1,X,598,4245
1,Y,598,2267
1,B,598,747.365385
1,X,599,699
1,Y,599,3995
1,B,599,932.173077
1,X,600,2329
1,Y,600,167
1,B,600,786.711538
1,X,601,4932
1,Y,601,3254
1,B,601,781.115385
1,X,602,3491
1,Y,602,2430
1,B,602,802.326923
1,X,603,5820
1,Y,603,2776
1,B,603,864.692308
1,X,604,152
1,Y,604,2040
1,B,604,849.442308
1,X,605,460
1,Y,605,2870
1,B,605,844.634615
1,X,606,4087
1,Y,606,1108
1,B,606,749.5
1,X,607,4111
1,Y,607,3284
1,B,607,819.865385
1,X,608,1585
1,Y,608,3388
1,B,608,872.365385
1,X,609,4872
1,Y,609,3843
1,B,609,741.730769
1,X,610,4674
1,Y,610,3940
1,B,610,789.615385
1,X,611,4829
1,Y,611,3778
1,B,611,783.307692
1,X,612,4888
1,Y,612,495
1,B,612,929.461538
1,X,613,2316
1,Y,613,1709
1,B,613,814.903846
1,X,614,1806
1,Y,614,3816
1,B,614,895.326923
1,X,615,539
1,Y,615,3750
1,B,615,630.403846
1,X,616,2573
1,Y,616,3894
1,B,616,824.307692
1,X,617,4509
1,Y,617,2665
1,B,617,856.75
1,X,618,5714
1,Y,618,4036
1,B,618,758.096154
1,X,619,899
1,Y,619,2465
1,B,619,774.211538
1,X,620,1124
1,Y,620,2752
1,B,620,808.903846
1,X,621,3716
1,Y,621,3638
1,B,621,815.788462
1,X,622,905
1,Y,622,2229
1,B,622,793.153846
1,X,623,2023
1,Y,623,1391
1,B,623,802.980769
1,X,624,965
1,Y,624,1451
1,B,624,750.384615
1,X,625,404
1,Y,625,1799
1,B,625,702.653846
1,X,626,2755
1,Y,626,1690
1,B,626,809.519231
1,X,627,637
1,Y,627,1765
1,B,627,808.211538
1,X,628,4133
1,Y,628,2607
1,B,628,847.461538
1,X,629,5544
1,Y,629,355
1,B,629,782.038462
1,X,630,3015
1,Y,630,816
1,B,630,762.307692
1,X,631,1770
1,Y,631,1115
1,B,631,842.326923
1,X,632,3158
1,Y,632,2251
1,B,632,872.653846
1,X,633,5454
1,Y,633,3689
1,B,633,804.153846
1,X,634,2277
1,Y,634,2310
1,B,634,799.403846
1,X,635,2499
1,Y,635,779
1,B,635,715.634615
1,X,636,6013
1,Y,636,3278
1,B,636,780.038462
1,X,637,2041
1,Y,637,2957
1,B,637,842.096154
1,X,638,6033
1,Y,638,219
1,B,638,747.942308
1,X,639,3241
1,Y,639,896
1,B,639,803.711538
1,X,640,1045
1,Y,640,693
1,B,640,798.788462
1,X,641,5152
1,Y,641,3838
1,B,641,784.153846
1,X,642,4074
1,Y,642,592
1,B,642,773.076923
1,X,643,4574
1,Y,643,325
1,B,643,786.653846
1,X,644,1710
1,Y,644,3819
1,B,644,730.288462
1,X,645,2360
1,Y,645,2190
1,B,645,704.230769
1,X,646,1756
1,Y,646,2630
1,B,646,662.5
1,X,647,4148
1,Y,647,374
1,B,647,766.5
1,X,648,4761
1,Y,648,899
1,B,648,868.096154
1,X,649,5347
1,Y,649,1805
1,B,649,770.596154
1,X,650,1573
1,Y,650,2443
1,B,650,735.269231
1,X,651,3679
1,Y,651,1840
1,B,651,813.019231
1,X,652,556
1,Y,652,4052
1,B,652,730.634615
1,X,653,4739
1,Y,653,901
1,B,653,806.980769
1,X,654,2768
1,Y,654,3862
1,B,654,830.384615
1,X,655,2225
1,Y,655,2081
1,B,655,845.923077
1,X,656,2749
1,Y,656,1369
1,B,656,762.942308
1,X,657,2311
1,Y,657,593
1,B,657,694.615385
1,X,658,3765
1,Y,658,256
1,B,658,821.826923
1,X,659,1548
1,Y,659,409
1,B,659,750.653846
1,X,660,2314
1,Y,660,2216
1,B,660,904.403846
1,X,661,4272
1,Y,661,3698
1,B,661,689.076923
1,X,662,3942
1,Y,662,2123
1,B,662,751.653846
1,X,663,3374
1,Y,663,2884
1,B,663,813.673077
1,X,664,5938
1,Y,664,1638
1,B,664,683.769231
1,X,665,1545
1,Y,665,2399
1,B,665,767.403846
1,X,666,3214
1,Y,666,3888
1,B,666,746.538462
1,X,667,3484
1,Y,667,269
1,B,667,825.211538
1,X,668,5640
1,Y,668,1758
1,B,668,714.634615
1,X,669,3826
1,Y,669,1423
1,B,669,758.211538
1,X,670,4491
1,Y,670,1426
1,B,670,812.865385
1,X,671,3912
1,Y,671,3994
1,B,671,788.288462
1,X,672,111
1,Y,672,1156
1,B,672,716.480769
1,X,673,2558
1,Y,673,3417
1,B,673,739.403846
1,X,674,3597
1,Y,674,2748
1,B,674,785.942308
1,X,675,3821
1,Y,675,2083
1,B,675,868.788462
1,X,676,312
1,Y,676,2542
1,B,676,759.173077
1,X,677,1911
1,Y,677,1523
1,B,677,801.769231
1,X,678,3485
1,Y,678,1472
1,B,678,719.403846
1,X,679,2791
1,Y,679,3260
1,B,679,758.365385
1,X,680,3150
1,Y,680,3069
1,B,680,802.096154
1,X,681,970
1,Y,681,461
1,B,681,737.980769
1,X,682,5666
1,Y,682,1737
1,B,682,716.711538
1,X,683,176
1,Y,683,263
1,B,683,805.923077
1,X,684,3438
1,Y,684,175
1,B,684,820.788462
1,X,685,4846
1,Y,685,2029
1,B,685,756.442308
1,X,686,5932
1,Y,686,1083
1,B,686,833.192308
1,X,687,3933
1,Y,687,2193
1,B,687,693.057692
1,X,688,2085
1,Y,688,247
1,B,688,814.461538
1,X,689,5230
1,Y,689,3914
1,B,689,766.846154
1,X,690,1289
1,Y,690,3634
1,B,690,748.403846
1,X,691,5166
1,Y,691,3412
1,B,691,758.038462
1,X,692,5273
1,Y,692,552
1,B,692,800.673077
1,X,693,482
1,Y,693,411
1,B,693,755.903846
1,X,694,2012
1,Y,694,3720
1,B,694,715.423077
1,X,695,3117
1,Y,695,2234
1,B,695,859.461538
1,X,696,2993
1,Y,696,2213
1,B,696,794.711538
1,X,697,5497
1,Y,697,3078
1,B,697,763.115385
1,X,698,1329
1,Y,698,1869
1,B,698,813.692308
1,X,699,145
1,Y,699,1670
1,B,699,743.730769
1,X,700,2938
1,Y,700,638
1,B,700,771.153846
1,X,701,939
1,Y,701,1375
1,B,701,843.673077
1,X,702,4202
1,Y,702,3651
1,B,702,766.365385
1,X,703,1560
1,Y,703,155
1,B,703,775.673077
1,X,704,1590
1,Y,704,1845
1,B,704,814.346154
1,X,705,5877
1,Y,705,2745
1,B,705,855.211538
1,X,706,4828
1,Y,706,1968
1,B,706,840
1,X,707,4786
1,Y,707,3860
1,B,707,758.826923
1,X,708,5767
1,Y,708,333
1,B,708,788.634615
1,X,709,353
1,Y,709,1459
1,B,709,701.365385
1,X,710,1751
1,Y,710,2418
1,B,710,782.865385
1,X,711,3638
1,Y,711,1677
1,B,711,821.307692
1,X,712,375
1,Y,712,235
1,B,712,717.461538
1,X,713,5124
1,Y,713,3753
1,B,713,724.596154
1,X,714,111
1,Y,714,748
1,B,714,796.596154
1,X,715,1504
1,Y,715,2800
1,B,715,775.942308
1,X,716,6025
1,Y,716,2798
1,B,716,706.192308
1,X,717,5097
1,Y,717,196
1,B,717,728.115385
1,X,718,1686
1,Y,718,3990
1,B,718,716.923077
1,X,719,4644
1,Y,719,2559
1,B,719,733.076923
1,X,720,5869
1,Y,720,958
1,B,720,737.5
1,X,721,1535
1,Y,721,3331
1,B,721,749.75
1,X,722,989
1,Y,722,456
1,B,722,702.75
1,X,723,2533
1,Y,723,3417
1,B,723,762.807692
1,X,724,4027
1,Y,724,2135
1,B,724,1267.173077
1,X,725,2867
1,Y,725,3618
1,B,725,763.307692
1,X,726,3286
1,Y,726,2777
1,B,726,723
1,X,727,4408
1,Y,727,186
1,B,727,783.711538
1,X,728,3658
1,Y,728,4040
1,B,728,845.692308
1,X,729,5880
1,Y,729,1494
1,B,729,697.038462
1,X,730,3086
1,Y,730,2199
1,B,730,777.096154
1,X,731,4815
1,Y,731,1666
1,B,731,790.346154
1,X,732,1926
1,Y,732,400
1,B,732,763.961538
1,X,733,5206
1,Y,733,3674
1,B,733,758.711538
1,X,734,5670
1,Y,734,3388
1,B,734,996
1,X,735,5234
1,Y,735,544
1,B,735,780.692308
1,X,736,820
1,Y,736,2342
1,B,736,641.134615
1,X,737,3155
1,Y,737,74
1,B,737,793.269231
1,X,738,2477
1,Y,738,3957
1,B,738,699.961538
1,X,739,1304
1,Y,739,92
1,B,739,730.615385
1,X,740,2450
1,Y,740,2922
1,B,740,770.173077
1,X,741,4620
1,Y,741,1701
1,B,741,762.557692
1,X,742,2312
1,Y,742,140
1,B,742,805.461538
1,X,743,4302
1,Y,743,1187
1,B,743,710.423077
1,X,744,573
1,Y,744,906
1,B,744,754.403846
1,X,745,2755
1,Y,745,2724
1,B,745,807.980769
1,X,746,2378
1,Y,746,2343
1,B,746,719.538462
1,X,747,931
1,Y,747,2532
1,B,747,716.788462
1,X,748,946
1,Y,748,236
1,B,748,765.096154
1,X,749,593
1,Y,749,3786
1,B,749,693.403846
1,X,750,67
1,Y,750,157
1,B,750,759.615385
1,X,751,864
1,Y,751,328
1,B,751,810.5
1,X,752,4719
1,Y,752,3005
1,B,752,788.576923
1,X,753,107
1,Y,753,1890
1,B,753,804.057692
1,X,754,4198
1,Y,754,727
1,B,754,769.442308
1,X,755,1974
1,Y,755,2932
1,B,755,682.326923
1,X,756,1412
1,Y,756,1365
1,B,756,699.057692
1,X,757,5439
1,Y,757,19
1,B,757,824.807692
1,X,758,44
1,Y,758,670
1,B,758,759.596154
1,X,759,4368
1,Y,759,3851
1,B,759,901.211538
1,X,760,4205
1,Y,760,2875
1,B,760,652.057692
1,X,761,584
1,Y,761,3086
1,B,761,735.115385
1,X,762,5884
1,Y,762,3243
1,B,762,722.5
1,X,763,4280
1,Y,763,3483
1,B,763,820.711538
1,X,764,1140
1,Y,764,2825
1,B,764,725.480769
1,X,765,1904
1,Y,765,1881
1,B,765,850.980769
1,X,766,4617
1,Y,766,2182
1,B,766,782.173077
1,X,767,166
1,Y,767,220
1,B,767,754.346154
1,X,768,3453
1,Y,768,1272
1,B,768,619.115385
1,X,769,3659
1,Y,769,909
1,B,769,808.596154
1,X,770,1739
1,Y,770,843
1,B,770,733.096154
1,X,771,776
1,Y,771,3481
1,B,771,766.365385
1,X,772,5792
1,Y,772,2850
1,B,772,793.269231
1,X,773,793
1,Y,773,1555
1,B,773,714.384615
1,X,774,2746
1,Y,774,484
1,B,774,771.923077
1,X,775,15
1,Y,775,652
1,B,775,678.134615
1,X,776,711
1,Y,776,2299
1,B,776,767
1,X,777,469
1,Y,777,278
1,B,777,771.5
1,X,778,5488
1,Y,778,2697
1,B,778,731.211538
1,X,779,1341
1,Y,779,3693
1,B,779,709.75
1,X,780,3592
1,Y,780,2578
1,B,780,794.788462
1,X,781,1469
1,Y,781,597
1,B,781,778.480769
1,X,782,4507
1,Y,782,2712
1,B,782,759.057692
1,X,783,3149
1,Y,783,2506
1,B,783,745.346154
1,X,784,2356
1,Y,784,1439
1,B,784,756.923077
1,X,785,4944
1,Y,785,3441
1,B,785,719.692308
1,X,786,4910
1,Y,786,3973
1,B,786,745.346154
1,X,787,3033
1,Y,787,1933
1,B,787,679.980769
1,X,788,4628
1,Y,788,4012
1,B,788,798.423077
1,X,789,3841
1,Y,789,2422
1,B,789,827.903846
1,X,790,4088
1,Y,790,3248
1,B,790,687.807692
1,X,791,1280
1,Y,791,4054
1,B,791,815.403846
1,X,792,2625
1,Y,792,1469
1,B,792,745.711538
1,X,793,1006
1,Y,793,2690
1,B,793,696.5
1,X,794,3339
1,Y,794,2672
1,B,794,738.519231
1,X,795,5999
1,Y,795,340
1,B,795,765.365385
1,X,796,5782
1,Y,796,747
1,B,796,724.519231
1,X,797,1918
1,Y,797,3400
1,B,797,699.576923
1,X,798,6003
1,Y,798,2692
1,B,798,746.096154
1,X,799,4235
1,Y,799,152
1,B,799,690.692308
1,X,800,4725
1,Y,800,3641
1,B,800,799.884615
1,X,801,2628
1,Y,801,2179
1,B,801,877.826923
1,X,802,851
1,Y,802,1551
1,B,802,738.519231
1,X,803,1405
1,Y,803,1227
1,B,803,755.384615
1,X,804,159
1,Y,804,1852
1,B,804,743.057692
1,X,805,4013
1,Y,805,564
1,B,805,725.923077
1,X,806,4008
1,Y,806,1759
1,B,806,762.865385
1,X,807,1265
1,Y,807,876
1,B,807,714.288462
1,X,808,1483
1,Y,808,2193
1,B,808,808.769231
1,X,809,400
1,Y,809,1660
1,B,809,673.846154
1,X,810,3059
1,Y,810,3703
1,B,810,669.326923
1,X,811,3840
1,Y,811,293
1,B,811,716.461538
1,X,812,5169
1,Y,812,1740
1,B,812,731.307692
1,X,813,3336
1,Y,813,2604
1,B,813,765.326923
1,X,814,355
1,Y,814,2848
1,B,814,656.230769
1,X,815,4901
1,Y,815,2422
1,B,815,762.211538
1,X,816,4304
1,Y,816,2059
1,B,816,671.076923
1,X,817,2302
1,Y,817,3069
1,B,817,744.576923
1,X,818,1589
1,Y,818,2708
1,B,818,756.865385
1,X,819,6020
1,Y,819,807
1,B,819,740.903846
1,X,820,3945
1,Y,820,3827
1,B,820,730.923077
1,X,821,1142
1,Y,821,60
1,B,821,756.596154
1,X,822,4020
1,Y,822,3845
1,B,822,728.423077
1,X,823,2358
1,Y,823,2019
1,B,823,697.461538
1,X,824,1748
1,Y,824,1525
1,B,824,694.692308
1,X,825,753
1,Y,825,3482
1,B,825,702.230769
1,X,826,3723
1,Y,826,70
1,B,826,724.538462
1,X,827,4120
1,Y,827,3860
1,B,827,725.884615
1,X,828,1579
1,Y,828,1761
1,B,828,688.576923
1,X,829,3538
1,Y,829,20
1,B,829,695.25
1,X,830,2270
1,Y,830,362
1,B,830,683.5
1,X,831,1370
1,Y,831,4067
1,B,831,744.538462
1,X,832,2247
1,Y,832,705
1,B,832,726.173077
1,X,833,4026
1,Y,833,4079
1,B,833,683.384615
1,X,834,600
1,Y,834,3107
1,B,834,686.019231
1,X,835,2813
1,Y,835,803
1,B,835,692.884615
1,X,836,5077
1,Y,836,2470
1,B,836,746.480769
1,X,837,6134
1,Y,837,42
1,B,837,696.192308
1,X,838,1209
1,Y,838,1507
1,B,838,721.346154
1,X,839,1115
1,Y,839,2705
1,B,839,707.615385
1,X,840,716
1,Y,840,405
1,B,840,703.846154
1,X,841,399
1,Y,841,185
1,B,841,699.25
1,X,842,2919
1,Y,842,541
1,B,842,704.269231
1,X,843,3699
1,Y,843,3839
1,B,843,707.769231
1,X,844,2344
1,Y,844,991
1,B,844,659.769231
1,X,845,2574
1,Y,845,2203
1,B,845,716.519231
1,X,846,5269
1,Y,846,3172
1,B,846,702.038462
1,X,847,5179
1,Y,847,3117
1,B,847,718.365385
1,X,848,5008
1,Y,848,2159
1,B,848,709.961538
1,X,849,4325
1,Y,849,3612
1,B,849,692.884615
1,X,850,2362
1,Y,850,1700
1,B,850,701.673077
1,X,851,1268
1,Y,851,1431
1,B,851,850.519231
1,X,852,1051
1,Y,852,307
1,B,852,684.673077
1,X,853,3069
1,Y,853,1602
1,B,853,743.480769
1,X,854,6036
1,Y,854,2485
1,B,854,654.711538
1,X,855,1700
1,Y,855,2486
1,B,855,716.076923
1,X,856,4289
1,Y,856,3829
1,B,856,743.230769
1,X,857,5951
1,Y,857,2237
1,B,857,748.307692
1,X,858,3122
1,Y,858,817
1,B,858,714.634615
1,X,859,737
1,Y,859,1019
1,B,859,743.307692
1,X,860,3341
1,Y,860,3000
1,B,860,785.884615
1,X,861,288
1,Y,861,1734
1,B,861,663.75
1,X,862,4959
1,Y,862,2359
1,B,862,718.5
1,X,863,1297
1,Y,863,3976
1,B,863,675.634615
1,X,864,4196
1,Y,864,1474
1,B,864,727.403846
1,X,865,2835
1,Y,865,400
1,B,865,660.788462
1,X,866,2703
1,Y,866,77
1,B,866,776.5
1,X,867,4759
1,Y,867,960
1,B,867,638
1,X,868,3415
1,Y,868,2036
1,B,868,631.519231
1,X,869,2352
1,Y,869,984
1,B,869,601.057692
1,X,870,1656
1,Y,870,3210
1,B,870,712.730769
1,X,871,3535
1,Y,871,892
1,B,871,691.423077
1,X,872,2927
1,Y,872,4063
1,B,872,711.192308
1,X,873,4115
1,Y,873,669
1,B,873,738.538462
1,X,874,1463
1,Y,874,393
1,B,874,721.230769
1,X,875,4774
1,Y,875,263
1,B,875,681.538462
1,X,876,5674
1,Y,876,1273
1,B,876,679.346154
1,X,877,5317
1,Y,877,3986
1,B,877,719.826923
1,X,878,4217
1,Y,878,3969
1,B,878,786.480769
1,X,879,2203
1,Y,879,3745
1,B,879,670.480769
1,X,880,3395
1,Y,880,3762
1,B,880,700.192308
1,X,881,2700
1,Y,881,1364
1,B,881,682.519231
1,X,882,238
1,Y,882,2620
1,B,882,714.711538
1,X,883,4320
1,Y,883,2438
1,B,883,730.326923
1,X,884,1949
1,Y,884,3798
1,B,884,746.826923
1,X,885,4603
1,Y,885,1705
1,B,885,718.769231
1,X,886,3873
1,Y,886,3788
1,B,886,679.288462
1,X,887,4818
1,Y,887,710
1,B,887,737.557692
1,X,888,306
1,Y,888,2735
1,B,888,657.634615
1,X,889,3091
1,Y,889,2218
1,B,889,644.807692
1,X,890,3883
1,Y,890,3493
1,B,890,682.134615
1,X,891,5028
1,Y,891,3099
1,B,891,683.115385
1,X,892,3671
1,Y,892,1945
1,B,892,824.788462
1,X,893,370
1,Y,893,3053
1,B,893,700.980769
1,X,894,522
1,Y,894,3608
1,B,894,743.480769
1,X,895,6012
1,Y,895,3992
1,B,895,713
1,X,896,3068
1,Y,896,427
1,B,896,726.519231
1,X,897,1120
1,Y,897,3550
1,B,897,687.096154
1,X,898,1748
1,Y,898,3749
1,B,898,699.461538
1,X,899,1907
1,Y,899,3990
1,B,899,703.403846
1,X,900,6108
1,Y,900,379
1,B,900,722.538462
1,X,901,4666
1,Y,901,2020
1,B,901,671.826923
1,X,902,4527
1,Y,902,3573
1,B,902,670
1,X,903,2039
1,Y,903,3085
1,B,903,730.596154
1,X,904,5677
1,Y,904,3911
1,B,904,660.326923
1,X,905,4040
1,Y,905,2662
1,B,905,673.403846
1,X,906,388
1,Y,906,3045
1,B,906,602.326923
1,X,907,2581
1,Y,907,3838
1,B,907,752.038462
1,X,908,1696
1,Y,908,1511
1,B,908,843.711538
1,X,909,212
1,Y,909,2626
1,B,909,917.5
1,X,910,2847
1,Y,910,3469
1,B,910,732.076923
1,X,911,1148
1,Y,911,3364
1,B,911,725.519231
1,X,912,364
1,Y,912,326
1,B,912,724.326923
1,X,913,4309
1,Y,913,2331
1,B,913,637.903846
1,X,914,2326
1,Y,914,4066
1,B,914,701.153846
1,X,915,682
1,Y,915,3559
1,B,915,678.134615
1,X,916,101
1,Y,916,1822
1,B,916,763.980769
1,X,917,2571
1,Y,917,263
1,B,917,658.884615
1,X,918,142
1,Y,918,507
1,B,918,684.576923
1,X,919,2815
1,Y,919,2852
1,B,919,669.134615
1,X,920,1025
1,Y,920,2295
1,B,920,717.807692
1,X,921,1003
1,Y,921,2257
1,B,921,725.365385
1,X,922,4103
1,Y,922,75
1,B,922,736.115385
1,X,923,2569
1,Y,923,2403
1,B,923,744.884615
1,X,924,6139
1,Y,924,254
1,B,924,635.480769
1,X,925,5104
1,Y,925,2608
1,B,925,694.307692
1,X,926,3698
1,Y,926,2166
1,B,926,693.038462
1,X,927,3013
1,Y,927,3917
1,B,927,710.25
1,X,928,4580
1,Y,928,2060
1,B,928,646.230769
1,X,929,57
1,Y,929,1463
1,B,929,740.480769
1,X,930,935
1,Y,930,3971
1,B,930,597.884615
1,X,931,1149
1,Y,931,1413
1,B,931,721.730769
1,X,932,4438
1,Y,932,2533
1,B,932,739.096154
1,X,933,340
1,Y,933,2285
1,B,933,675.211538
1,X,934,5353
1,Y,934,2649
1,B,934,694.019231
1,X,935,5333
1,Y,935,3963
1,B,935,715.942308
1,X,936,4871
1,Y,936,950
1,B,936,643.923077
1,X,937,2926
1,Y,937,1354
1,B,937,704.557692
1,X,938,1760
1,Y,938,1788
1,B,938,700.153846
1,X,939,3658
1,Y,939,4016
1,B,939,710.057692
1,X,940,198
1,Y,940,243
1,B,940,684.634615
1,X,941,3341
1,Y,941,1431
1,B,941,715.865385
1,X,942,4469
1,Y,942,3598
1,B,942,777.807692
1,X,943,3038
1,Y,943,1185
1,B,943,651.884615
1,X,944,1627
1,Y,944,3925
1,B,944,653.615385
1,X,945,3769
1,Y,945,106
1,B,945,671.5
1,X,946,2129
1,Y,946,1228
1,B,946,652.480769
1,X,947,2373
1,Y,947,3417
1,B,947,669.75
1,X,948,944
1,Y,948,2701
1,B,948,713.019231
1,X,949,3067
1,Y,949,1475
1,B,949,882.230769
1,X,950,365
1,Y,950,1938
1,B,950,692.692308
1,X,951,1940
1,Y,951,2099
1,B,951,763.346154
1,X,952,1420
1,Y,952,752
1,B,952,649.769231
1,X,953,3605
1,Y,953,1406
1,B,953,695.307692
1,X,954,1060
1,Y,954,3445
1,B,954,653.326923
1,X,955,4899
1,Y,955,832
1,B,955,887.673077
1,X,956,2054
1,Y,956,1873
1,B,956,760.634615
1,X,957,1416
1,Y,957,20
1,B,957,651.75
1,X,958,642
1,Y,958,2143
1,B,958,682.423077
1,X,959,518
1,Y,959,1593
1,B,959,641.153846
1,X,960,3027
1,Y,960,2405
1,B,960,712.192308
1,X,961,4209
1,Y,961,3287
1,B,961,739.480769
1,X,962,5392
1,Y,962,1711
1,B,962,703.461538
1,X,963,30
1,Y,963,1202
1,B,963,717
1,X,964,947
1,Y,964,24
1,B,964,714.211538
1,X,965,4819
1,Y,965,2329
1,B,965,715.326923
1,X,966,5089
1,Y,966,3296
1,B,966,797.519231
1,X,967,829
1,Y,967,2936
1,B,967,868.173077
1,X,968,5751
1,Y,968,2841
1,B,968,684.423077
1,X,969,641
1,Y,969,1316
1,B,969,626.903846
1,X,970,4641
1,Y,970,3067
1,B,970,755.942308
1,X,971,2811
1,Y,971,2867
1,B,971,649.826923
1,X,972,6000
1,Y,972,3556
1,B,972,689.346154
1,X,973,675
1,Y,973,1502
1,B,973,680.557692
1,X,974,6016
1,Y,974,2489
1,B,974,663.75
1,X,975,1220
1,Y,975,1233
1,B,975,686.576923
1,X,976,3734
1,Y,976,223
1,B,976,763.519231
1,X,977,187
1,Y,977,1068
1,B,977,709.634615
1,X,978,700
1,Y,978,2522
1,B,978,599.538462
1,X,979,1557
1,Y,979,927
1,B,979,672.788462
1,X,980,2730
1,Y,980,1483
1,B,980,735.365385
1,X,981,5508
1,Y,981,3245
1,B,981,655.538462
1,X,982,3755
1,Y,982,4072
1,B,982,691.769231
1,X,983,1584
1,Y,983,918
1,B,983,639.75
1,X,984,1462
1,Y,984,1672
1,B,984,630.923077
1,X,985,1099
1,Y,985,1016
1,B,985,736.115385
1,X,986,1648
1,Y,986,2654
1,B,986,727.596154
1,X,987,156
1,Y,987,1649
1,B,987,724.788462
1,X,988,1650
1,Y,988,3867
1,B,988,653.076923
1,X,989,810
1,Y,989,888
1,B,989,727.692308
1,X,990,3303
1,Y,990,2691
1,B,990,700.288462
1,X,991,487
1,Y,991,1064
1,B,991,692.211538
1,X,992,128
1,Y,992,593
1,B,992,750.807692
1,X,993,5480
1,Y,993,1737
1,B,993,663.615385
1,X,994,58
1,Y,994,971
1,B,994,735.346154
1,X,995,4218
1,Y,995,2494
1,B,995,698.115385
1,X,996,1898
1,Y,996,3466
1,B,996,759.942308
1,X,997,1989
1,Y,997,1611
1,B,997,676.576923
1,X,998,91
1,Y,998,4046
1,B,998,690.923077
1,X,999,64
1,Y,999,3310
1,B,999,651.653846
1,X,1000,1788
1,Y,1000,47
1,B,1000,792.403846
1,X,1001,2325
1,Y,1001,3975
1,B,1001,625.75
1,X,1002,3381
1,Y,1002,3001
1,B,1002,674.807692
1,X,1003,371
1,Y,1003,3034
1,B,1003,708.403846
1,X,1004,2940
1,Y,1004,3144
1,B,1004,676.826923
1,X,1005,769
1,Y,1005,2730
1,B,1005,652.442308
1,X,1006,2787
1,Y,1006,1975
1,B,1006,671.173077
1,X,1007,2732
1,Y,1007,3073
1,B,1007,647
1,X,1008,4559
1,Y,1008,3251
1,B,1008,680.346154
1,X,1009,1810
1,Y,1009,835
1,B,1009,646.269231
1,X,1010,2628
1,Y,1010,3376
1,B,1010,719.557692
1,X,1011,2377
1,Y,1011,2656
1,B,1011,760.788462
1,X,1012,4987
1,Y,1012,392
1,B,1012,665.173077
1,X,1013,5592
1,Y,1013,2376
1,B,1013,701.519231
1,X,1014,4321
1,Y,1014,2953
1,B,1014,764.519231
1,X,1015,3305
1,Y,1015,3731
1,B,1015,575.634615
1,X,1016,5869
1,Y,1016,2642
1,B,1016,659.346154
1,X,1017,2582
1,Y,1017,248
1,B,1017,748.923077
1,X,1018,3969
1,Y,1018,343
1,B,1018,636.211538
1,X,1019,2128
1,Y,1019,3139
1,B,1019,653.019231
1,X,1020,312
1,Y,1020,3641
1,B,1020,629.346154
1,X,1021,5636
1,Y,1021,2471
1,B,1021,672.134615
1,X,1022,2377
1,Y,1022,1787
1,B,1022,669.5
1,X,1023,3822
1,Y,1023,80
1,B,1023,666.596154
1,X,1024,2003
1,Y,1024,2875
1,B,1024,676.019231
1,X,1025,4525
1,Y,1025,4054
1,B,1025,740.576923
1,X,1026,677
1,Y,1026,2194
1,B,1026,660.5
1,X,1027,914
1,Y,1027,2454
1,B,1027,693.211538
1,X,1028,5278
1,Y,1028,1866
1,B,1028,727.923077
1,X,1029,5811
1,Y,1029,3621
1,B,1029,663.057692
1,X,1030,3303
1,Y,1030,601
1,B,1030,669.826923
1,X,1031,485
1,Y,1031,4064
1,B,1031,609
1,X,1032,3901
1,Y,1032,3756
1,B,1032,615.673077
1,X,1033,1221
1,Y,1033,3000
1,B,1033,689.75
1,X,1034,6069
1,Y,1034,2262
1,B,1034,869.788462
1,X,1035,2470
1,Y,1035,1401
1,B,1035,660.403846
1,X,1036,318
1,Y,1036,2107
1,B,1036,734.403846
1,X,1037,264
1,Y,1037,333
1,B,1037,623.826923
1,X,1038,2278
1,Y,1038,3939
1,B,1038,624.673077
1,X,1039,3862
1,Y,1039,3692
1,B,1039,669.403846
1,X,1040,3426
1,Y,1040,2037
1,B,1040,620.403846
1,X,1041,2236
1,Y,1041,678
1,B,1041,675.019231
1,X,1042,4797
1,Y,1042,173
1,B,1042,706.384615
1,X,1043,788
1,Y,1043,2446
1,B,1043,712.942308
1,X,1044,4278
1,Y,1044,3299
1,B,1044,682.134615
1,X,1045,1629
1,Y,1045,3693
1,B,1045,688.615385
1,X,1046,2071
1,Y,1046,3334
1,B,1046,687.230769
1,X,1047,192
1,Y,1047,2814
1,B,1047,691.788462
1,X,1048,5022
1,Y,1048,2374
1,B,1048,658.038462
1,X,1049,1807
1,Y,1049,54
1,B,1049,797.192308
1,X,1050,103
1,Y,1050,2507
1,B,1050,672.884615
1,X,1051,3245
1,Y,1051,2567
1,B,1051,732.25
1,X,1052,1620
1,Y,1052,1088
1,B,1052,713.711538
1,X,1053,2695
1,Y,1053,2464
1,B,1053,653.423077
1,X,1054,4873
1,Y,1054,480
1,B,1054,632.769231
1,X,1055,5429
1,Y,1055,1704
1,B,1055,639.519231
1,X,1056,4769
1,Y,1056,2424
1,B,1056,678.211538
1,X,1057,3920
1,Y,1057,3753
1,B,1057,683.461538
1,X,1058,3525
1,Y,1058,2040
1,B,1058,664.596154
1,X,1059,1861
1,Y,1059,1809
1,B,1059,670.673077
1,X,1060,3865
1,Y,1060,1174
1,B,1060,617.519231
1,X,1061,2684
1,Y,1061,4014
1,B,1061,680.288462
1,X,1062,5190
1,Y,1062,3225
1,B,1062,708.134615
1,X,1063,5515
1,Y,1063,625
1,B,1063,648.711538
1,X,1064,329
1,Y,1064,3487
1,B,1064,562.692308
1,X,1065,967
1,Y,1065,3387
1,B,1065,725.711538
1,X,1066,4088
1,Y,1066,2104
1,B,1066,728.538462
1,X,1067,162
1,Y,1067,1804
1,B,1067,674.307692
1,X,1068,2970
1,Y,1068,1694
1,B,1068,647.019231
1,X,1069,4103
1,Y,1069,3411
1,B,1069,652.403846
1,X,1070,4586
1,Y,1070,2407
1,B,1070,802.173077
1,X,1071,5936
1,Y,1071,3738
1,B,1071,657.923077
1,X,1072,4878
1,Y,1072,1438
1,B,1072,720.288462
1,X,1073,3505
1,Y,1073,400
1,B,1073,650.942308
1,X,1074,486
1,Y,1074,2098
1,B,1074,640.230769
1,X,1075,4964
1,Y,1075,2092
1,B,1075,623.769231
1,X,1076,231
1,Y,1076,3721
1,B,1076,648.211538
1,X,1077,4720
1,Y,1077,2204
1,B,1077,615.557692
1,X,1078,2098
1,Y,1078,2097
1,B,1078,772.5
1,X,1079,5527
1,Y,1079,2402
1,B,1079,627.269231
1,X,1080,429
1,Y,1080,2770
1,B,1080,649.75
1,X,1081,3438
1,Y,1081,3001
1,B,1081,651.980769
1,X,1082,886
1,Y,1082,244
1,B,1082,679.615385
1,X,1083,3672
1,Y,1083,2546
1,B,1083,661.634615
1,X,1084,5065
1,Y,1084,90
1,B,1084,690.326923
1,X,1085,728
1,Y,1085,1903
1,B,1085,629.807692
1,X,1086,229
1,Y,1086,3797
1,B,1086,764.788462
1,X,1087,3360
1,Y,1087,2761
1,B,1087,606.538462
1,X,1088,6104
1,Y,1088,3226
1,B,1088,643.5
1,X,1089,4512
1,Y,1089,3967
1,B,1089,646.153846
1,X,1090,1603
1,Y,1090,3649
1,B,1090,617.865385
1,X,1091,3389
1,Y,1091,566
1,B,1091,603.961538
1,X,1092,3022
1,Y,1092,3462
1,B,1092,708.5
1,X,1093,411
1,Y,1093,2199
1,B,1093,656.634615
1,X,1094,1572
1,Y,1094,3159
1,B,1094,731.230769
1,X,1095,4848
1,Y,1095,118
1,B,1095,553.538462
1,X,1096,2017
1,Y,1096,2456
1,B,1096,695.538462
1,X,1097,1711
1,Y,1097,3913
1,B,1097,675.230769
1,X,1098,1610
1,Y,1098,720
1,B,1098,662.942308
1,X,1099,2340
1,Y,1099,4082
1,B,1099,643.769231
1,X,1100,2912
1,Y,1100,1368
1,B,1100,651.75
1,X,1101,1828
1,Y,1101,3794
1,B,1101,682.173077
1,X,1102,3764
1,Y,1102,2672
1,B,1102,657.769231
1,X,1103,1551
1,Y,1103,33
1,B,1103,710.384615
1,X,1104,872
1,Y,1104,3075
1,B,1104,647.115385
1,X,1105,1052
1,Y,1105,2670
1,B,1105,619.634615
1,X,1106,3523
1,Y,1106,1103
1,B,1106,627.442308
1,X,1107,3187
1,Y,1107,2563
1,B,1107,707.384615
1,X,1108,3548
1,Y,1108,3166
1,B,1108,660.403846
1,X,1109,2464
1,Y,1109,3019
1,B,1109,719.807692
1,X,1110,3996
1,Y,1110,3732
1,B,1110,627.653846
1,X,1111,3085
1,Y,1111,1664
1,B,1111,622.942308
1,X,1112,3163
1,Y,1112,1260
1,B,1112,641.826923
1,X,1113,3243
1,Y,1113,3736
1,B,1113,640.942308
1,X,1114,819
1,Y,1114,2833
1,B,1114,659.096154
1,X,1115,5913
1,Y,1115,3115
1,B,1115,726.134615
1,X,1116,2370
1,Y,1116,3500
1,B,1116,715.461538
1,X,1117,2123
1,Y,1117,721
1,B,1117,602.038462
1,X,1118,1716
1,Y,1118,43
1,B,1118,649.576923
1,X,1119,5136
1,Y,1119,3731
1,B,1119,651.365385
1,X,1120,152
1,Y,1120,377
1,B,1120,654.211538
1,X,1121,1450
1,Y,1121,3905
1,B,1121,678.269231
1,X,1122,3867
1,Y,1122,3620
1,B,1122,649.557692
1,X,1123,781
1,Y,1123,3376
1,B,1123,670.692308
1,X,1124,1936
1,Y,1124,3379
1,B,1124,648.942308
1,X,1125,3288
1,Y,1125,2489
1,B,1125,668.076923
1,X,1126,4188
1,Y,1126,3779
1,B,1126,668.365385
1,X,1127,2306
1,Y,1127,2184
1,B,1127,659.096154
1,X,1128,4841
1,Y,1128,112
1,B,1128,559.769231
1,X,1129,2916
1,Y,1129,2664
1,B,1129,654.692308
1,X,1130,2260
1,Y,1130,1777
1,B,1130,627.711538
1,X,1131,2123
1,Y,1131,2228
1,B,1131,638.980769
1,X,1132,2278
1,Y,1132,1740
1,B,1132,614.923077
1,X,1133,2811
1,Y,1133,1458
1,B,1133,558.403846
1,X,1134,2874
1,Y,1134,1620
1,B,1134,657.307692
1,X,1135,2948
1,Y,1135,3377
1,B,1135,646
1,X,1136,1003
1,Y,1136,2420
1,B,1136,736.673077
1,X,1137,2798
1,Y,1137,709
1,B,1137,654.673077
1,X,1138,1173
1,Y,1138,3441
1,B,1138,638.673077
1,X,1139,3368
1,Y,1139,119
1,B,1139,601.634615
1,X,1140,865
1,Y,1140,1509
1,B,1140,645.788462
1,X,1141,2157
1,Y,1141,2955
1,B,1141,640.461538
1,X,1142,3499
1,Y,1142,1094
1,B,1142,609.673077
1,X,1143,2746
1,Y,1143,3019
1,B,1143,674.269231
1,X,1144,1369
1,Y,1144,2036
1,B,1144,609.826923
1,X,1145,4934
1,Y,1145,3943
1,B,1145,671.403846
1,X,1146,4775
1,Y,1146,2034
1,B,1146,683.461538
1,X,1147,6087
1,Y,1147,2966
1,B,1147,568.230769
1,X,1148,2473
1,Y,1148,3051
1,B,1148,676.576923
1,X,1149,824
1,Y,1149,2736
1,B,1149,677.038462
1,X,1150,1762
1,Y,1150,146
1,B,1150,646.980769
1,X,1151,75
1,Y,1151,1982
1,B,1151,643.692308
1,X,1152,197
1,Y,1152,1159
1,B,1152,625.423077
1,X,1153,5321
1,Y,1153,1974
1,B,1153,602.788462
1,X,1154,77
1,Y,1154,580
1,B,1154,610.019231
1,X,1155,5950
1,Y,1155,2847
1,B,1155,619.096154
1,X,1156,4175
1,Y,1156,2992
1,B,1156,567.538462
1,X,1157,4204
1,Y,1157,2591
1,B,1157,687.75
1,X,1158,1000
1,Y,1158,1660
1,B,1158,606.730769
1,X,1159,5471
1,Y,1159,1260
1,B,1159,657.076923
1,X,1160,3120
1,Y,1160,2451
1,B,1160,560.365385
1,X,1161,4643
1,Y,1161,3717
1,B,1161,647.326923
1,X,1162,4431
1,Y,1162,3589
1,B,1162,697.211538
1,X,1163,5481
1,Y,1163,1353
1,B,1163,662.442308
1,X,1164,704
1,Y,1164,3261
1,B,1164,611
1,X,1165,2982
1,Y,1165,552
1,B,1165,669.173077
1,X,1166,3594
1,Y,1166,1476
1,B,1166,577.961538
1,X,1167,4649
1,Y,1167,2821
1,B,1167,666.788462
1,X,1168,2058
1,Y,1168,1562
1,B,1168,772.961538
1,X,1169,333
1,Y,1169,2968
1,B,1169,653.153846
1,X,1170,2769
1,Y,1170,388
1,B,1170,629.057692
1,X,1171,4236
1,Y,1171,3972
1,B,1171,723.557692
1,X,1172,1867
1,Y,1172,2093
1,B,1172,591.673077
1,X,1173,2774
1,Y,1173,3362
1,B,1173,580.423077
1,X,1174,4061
1,Y,1174,183
1,B,1174,688.961538
1,X,1175,1121
1,Y,1175,2728
1,B,1175,644.288462
1,X,1176,1788
1,Y,1176,4045
1,B,1176,678.942308
1,X,1177,5435
1,Y,1177,1076
1,B,1177,663.076923
1,X,1178,3655
1,Y,1178,451
1,B,1178,583.076923
1,X,1179,474
1,Y,1179,145
1,B,1179,700.461538
1,X,1180,2098
1,Y,1180,1710
1,B,1180,620.980769
1,X,1181,2634
1,Y,1181,1994
1,B,1181,641.846154
1,X,1182,389
1,Y,1182,2782
1,B,1182,656.019231
1,X,1183,4228
1,Y,1183,2416
1,B,1183,587.980769
1,X,1184,2405
1,Y,1184,2969
1,B,1184,591.923077
1,X,1185,2563
1,Y,1185,3684
1,B,1185,633.519231
1,X,1186,3663
1,Y,1186,3485
1,B,1186,704.134615
1,X,1187,881
1,Y,1187,1767
1,B,1187,612.653846
1,X,1188,3829
1,Y,1188,2603
1,B,1188,679.480769
1,X,1189,1173
1,Y,1189,2796
1,B,1189,564.730769
1,X,1190,2159
1,Y,1190,2966
1,B,1190,589
1,X,1191,953
1,Y,1191,892
1,B,1191,620.807692
1,X,1192,5115
1,Y,1192,1581
1,B,1192,706.346154
1,X,1193,218
1,Y,1193,2991
1,B,1193,620.673077
1,X,1194,4751
1,Y,1194,2702
1,B,1194,645.807692
1,X,1195,1357
1,Y,1195,1419
1,B,1195,629.942308
1,X,1196,2954
1,Y,1196,1194
1,B,1196,579.807692
1,X,1197,1185
1,Y,1197,2955
1,B,1197,797.557692
1,X,1198,3930
1,Y,1198,602
1,B,1198,629.711538
1,X,1199,1372
1,Y,1199,2452
1,B,1199,758.346154
1,X,1200,2276
1,Y,1200,1260
1,B,1200,655.653846
1,X,1201,4281
1,Y,1201,743
1,B,1201,601.653846
1,X,1202,2939
1,Y,1202,146
1,B,1202,617.173077
1,X,1203,2196
1,Y,1203,2649
1,B,1203,629.326923
1,X,1204,1005
1,Y,1204,2874
1,B,1204,724.326923
1,X,1205,386
1,Y,1205,3186
1,B,1205,626.115385
1,X,1206,4617
1,Y,1206,3552
1,B,1206,664.826923
1,X,1207,6098
1,Y,1207,200
1,B,1207,676.826923
1,X,1208,4614
1,Y,1208,1736
1,B,1208,581.634615
1,X,1209,5456
1,Y,1209,1044
1,B,1209,650.576923
1,X,1210,1873
1,Y,1210,2244
1,B,1210,556.961538
1,X,1211,2368
1,Y,1211,2672
1,B,1211,713.769231
1,X,1212,4790
1,Y,1212,2154
1,B,1212,674.692308
1,X,1213,5991
1,Y,1213,1623
1,B,1213,593.730769
1,X,1214,1065
1,Y,1214,2655
1,B,1214,661.865385
1,X,1215,3483
1,Y,1215,3056
1,B,1215,622.326923
1,X,1216,3759
1,Y,1216,1131
1,B,1216,578.846154
1,X,1217,1293
1,Y,1217,2137
1,B,1217,675.769231
1,X,1218,4075
1,Y,1218,3151
1,B,1218,584.115385
1,X,1219,415
1,Y,1219,2879
1,B,1219,631.307692
1,X,1220,5262
1,Y,1220,322
1,B,1220,593.269231
1,X,1221,990
1,Y,1221,1651
1,B,1221,650.461538
1,X,1222,4437
1,Y,1222,3243
1,B,1222,544.923077
1,X,1223,6086
1,Y,1223,930
1,B,1223,640.846154
1,X,1224,2080
1,Y,1224,1949
1,B,1224,765.442308
1,X,1225,2466
1,Y,1225,1109
1,B,1225,618.865385
1,X,1226,1868
1,Y,1226,3593
1,B,1226,661.153846
1,X,1227,4416
1,Y,1227,1626
1,B,1227,629.923077
1,X,1228,3019
1,Y,1228,2262
1,B,1228,549.903846
1,X,1229,3801
1,Y,1229,787
1,B,1229,589.538462
1,X,1230,5556
1,Y,1230,3859
1,B,1230,609.269231
1,X,1231,922
1,Y,1231,1658
1,B,1231,595.403846
1,X,1232,2978
1,Y,1232,1374
1,B,1232,620.480769
1,X,1233,75
1,Y,1233,181
1,B,1233,613.346154
1,X,1234,4056
1,Y,1234,3572
1,B,1234,673.25
1,X,1235,65
1,Y,1235,3376
1,B,1235,666.865385
1,X,1236,6009
1,Y,1236,1619
1,B,1236,609.519231
1,X,1237,2415
1,Y,1237,1425
1,B,1237,631.346154
1,X,1238,3841
1,Y,1238,2880
1,B,1238,578.307692
1,X,1239,4152
1,Y,1239,3460
1,B,1239,678.692308
1,X,1240,2719
1,Y,1240,3092
1,B,1240,671.942308
1,X,1241,2271
1,Y,1241,2398
1,B,1241,602.807692
1,X,1242,3378
1,Y,1242,3749
1,B,1242,581.288462
1,X,1243,732
1,Y,1243,2586
1,B,1243,609.25
1,X,1244,5182
1,Y,1244,3807
1,B,1244,619.5
1,X,1245,312
1,Y,1245,2193
1,B,1245,605.826923
1,X,1246,5047
1,Y,1246,3525
1,B,1246,601.326923
1,X,1247,5664
1,Y,1247,3237
1,B,1247,667.365385
1,X,1248,1270
1,Y,1248,1173
1,B,1248,618.346154
1,X,1249,2377
1,Y,1249,3434
1,B,1249,598.480769
1,X,1250,3649
1,Y,1250,3470
1,B,1250,708.173077
1,X,1251,3348
1,Y,1251,3691
1,B,1251,623.192308
1,X,1252,332
1,Y,1252,1618
1,B,1252,606
1,X,1253,3285
1,Y,1253,171
1,B,1253,658.365385
1,X,1254,257
1,Y,1254,3064
1,B,1254,668.673077
1,X,1255,587
1,Y,1255,2742
1,B,1255,777.211538
1,X,1256,3136
1,Y,1256,2287
1,B,1256,710.480769
1,X,1257,5436
1,Y,1257,2674
1,B,1257,588.596154
1,X,1258,4802
1,Y,1258,3398
1,B,1258,581.25
1,X,1259,5703
1,Y,1259,3963
1,B,1259,738.326923
1,X,1260,3917
1,Y,1260,2652
1,B,1260,702.692308
1,X,1261,2778
1,Y,1261,4003
1,B,1261,707.25
1,X,1262,5099
1,Y,1262,4007
1,B,1262,599.326923
1,X,1263,3462
1,Y,1263,3815
1,B,1263,607.038462
1,X,1264,3066
1,Y,1264,3933
1,B,1264,627.019231
1,X,1265,4953
1,Y,1265,3487
1,B,1265,597.346154
1,X,1266,318
1,Y,1266,1313
1,B,1266,624.923077
1,X,1267,482
1,Y,1267,3304
1,B,1267,651.269231
1,X,1268,3729
1,Y,1268,488
1,B,1268,672.846154
1,X,1269,3138
1,Y,1269,3431
1,B,1269,631.788462
1,X,1270,645
1,Y,1270,706
1,B,1270,675.519231
1,X,1271,4287
1,Y,1271,2716
1,B,1271,628.480769
1,X,1272,3426
1,Y,1272,2410
1,B,1272,663.038462
1,X,1273,586
1,Y,1273,2909
1,B,1273,564.596154
1,X,1274,3112
1,Y,1274,2969
1,B,1274,567.346154
1,X,1275,2311
1,Y,1275,1683
1,B,1275,676.365385
1,X,1276,4694
1,Y,1276,3290
1,B,1276,656.769231
1,X,1277,168
1,Y,1277,1724
1,B,1277,625.192308
1,X,1278,3420
1,Y,1278,4062
1,B,1278,592.865385
1,X,1279,4876
1,Y,1279,2737
1,B,1279,587.461538
1,X,1280,5392
1,Y,1280,1462
1,B,1280,593.538462
1,X,1281,5165
1,Y,1281,1523
1,B,1281,598.211538
1,X,1282,5916
1,Y,1282,3957
1,B,1282,754.769231
1,X,1283,5875
1,Y,1283,3869
1,B,1283,833.692308
1,X,1284,3076
1,Y,1284,3364
1,B,1284,594.769231
1,X,1285,2522
1,Y,1285,3852
1,B,1285,657.730769
1,X,1286,3185
1,Y,1286,3982
1,B,1286,591.711538
1,X,1287,4072
1,Y,1287,3065
1,B,1287,633.25
1,X,1288,2902
1,Y,1288,1846
1,B,1288,567.615385
1,X,1289,1702
1,Y,1289,1659
1,B,1289,680.826923
1,X,1290,1515
1,Y,1290,349
1,B,1290,616.634615
1,X,1291,1545
1,Y,1291,333
1,B,1291,655.153846
1,X,1292,1690
1,Y,1292,2327
1,B,1292,593.269231
1,X,1293,3870
1,Y,1293,863
1,B,1293,617.653846
1,X,1294,2537
1,Y,1294,2162
1,B,1294,656.615385
1,X,1295,4187
1,Y,1295,78
1,B,1295,535.096154
1,X,1296,1059
1,Y,1296,837
1,B,1296,591.942308
1,X,1297,4315
1,Y,1297,3333
1,B,1297,687.653846
1,X,1298,320
1,Y,1298,3255
1,B,1298,604.173077
1,X,1299,2886
1,Y,1299,1788
1,B,1299,642.384615
1,X,1300,1526
1,Y,1300,1147
1,B,1300,608.211538
1,X,1301,6022
1,Y,1301,2018
1,B,1301,629.057692
1,X,1302,4062
1,Y,1302,847
1,B,1302,650.423077
1,X,1303,5019
1,Y,1303,1405
1,B,1303,625.038462
1,X,1304,1681
1,Y,1304,3229
1,B,1304,681.519231
1,X,1305,200
1,Y,1305,2712
1,B,1305,563.923077
1,X,1306,1897
1,Y,1306,240
1,B,1306,631.576923
1,X,1307,3545
1,Y,1307,3966
1,B,1307,617.134615
1,X,1308,722
1,Y,1308,1849
1,B,1308,509.519231
1,X,1309,4941
1,Y,1309,3688
1,B,1309,638.057692
1,X,1310,48
1,Y,1310,892
1,B,1310,602.230769
1,X,1311,3423
1,Y,1311,1975
1,B,1311,591.403846
1,X,1312,2271
1,Y,1312,3794
1,B,1312,655.538462
1,X,1313,1121
1,Y,1313,22
1,B,1313,557.269231
1,X,1314,5448
1,Y,1314,1477
1,B,1314,619.480769
1,X,1315,5141
1,Y,1315,3951
1,B,1315,617.653846
1,X,1316,1345
1,Y,1316,808
1,B,1316,601.192308
1,X,1317,4568
1,Y,1317,3491
1,B,1317,653.730769
1,X,1318,2879
1,Y,1318,3688
1,B,1318,755.057692
1,X,1319,2761
1,Y,1319,4083
1,B,1319,581.769231
1,X,1320,4313
1,Y,1320,306
1,B,1320,597.961538
1,X,1321,992
1,Y,1321,2788
1,B,1321,644.557692
1,X,1322,4243
1,Y,1322,3717
1,B,1322,623.903846
1,X,1323,1035
1,Y,1323,1391
1,B,1323,623.634615
1,X,1324,188
1,Y,1324,1157
1,B,1324,560.923077
1,X,1325,2546
1,Y,1325,2619
1,B,1325,576.346154
1,X,1326,375
1,Y,1326,3435
1,B,1326,597.423077
1,X,1327,1779
1,Y,1327,3243
1,B,1327,580.076923
1,X,1328,2533
1,Y,1328,969
1,B,1328,580.730769
1,X,1329,4085
1,Y,1329,405
1,B,1329,567.057692
1,X,1330,5143
1,Y,1330,3503
1,B,1330,618.096154
1,X,1331,3130
1,Y,1331,2352
1,B,1331,622.711538
1,X,1332,3484
1,Y,1332,3966
1,B,1332,647.115385
1,X,1333,3963
1,Y,1333,1126
1,B,1333,620.538462
1,X,1334,3865
1,Y,1334,3480
1,B,1334,637.788462
1,X,1335,5376
1,Y,1335,2899
1,B,1335,579.826923
1,X,1336,408
1,Y,1336,230
1,B,1336,614.307692
1,X,1337,3101
1,Y,1337,980
1,B,1337,630.865385
1,X,1338,4878
1,Y,1338,1303
1,B,1338,600.076923
1,X,1339,4102
1,Y,1339,2242
1,B,1339,857.653846
1,X,1340,1428
1,Y,1340,1043
1,B,1340,624.153846
1,X,1341,4666
1,Y,1341,3903
1,B,1341,589.673077
1,X,1342,1737
1,Y,1342,3343
1,B,1342,721.461538
1,X,1343,419
1,Y,1343,3233
1,B,1343,668.692308
1,X,1344,4575
1,Y,1344,2012
1,B,1344,612.288462
1,X,1345,1105
1,Y,1345,4054
1,B,1345,623.326923
1,X,1346,242
1,Y,1346,3210
1,B,1346,607.326923
1,X,1347,6070
1,Y,1347,2304
1,B,1347,679.384615
1,X,1348,6117
1,Y,1348,3025
1,B,1348,558.711538
1,X,1349,3808
1,Y,1349,2264
1,B,1349,572.903846
1,X,1350,5971
1,Y,1350,3803
1,B,1350,605.211538
1,X,1351,812
1,Y,1351,3423
1,B,1351,639.519231
1,X,1352,1988
1,Y,1352,3715
1,B,1352,573.384615
1,X,1353,5034
1,Y,1353,162
1,B,1353,645.096154
1,X,1354,978
1,Y,1354,3489
1,B,1354,630.596154
1,X,1355,1530
1,Y,1355,1521
1,B,1355,602.076923
1,X,1356,243
1,Y,1356,2719
1,B,1356,623.019231
1,X,1357,1785
1,Y,1357,995
1,B,1357,619.442308
1,X,1358,3229
1,Y,1358,3626
1,B,1358,640.576923
1,X,1359,3142
1,Y,1359,1809
1,B,1359,623.846154
1,X,1360,264
1,Y,1360,739
1,B,1360,652.307692
1,X,1361,6014
1,Y,1361,3619
1,B,1361,640.692308
1,X,1362,2683
1,Y,1362,313
1,B,1362,695.423077
1,X,1363,1286
1,Y,1363,1463
1,B,1363,593.75
1,X,1364,4031
1,Y,1364,703
1,B,1364,660.403846
1,X,1365,3044
1,Y,1365,2484
1,B,1365,612.5
1,X,1366,3014
1,Y,1366,1688
1,B,1366,596.903846
1,X,1367,2705
1,Y,1367,2545
1,B,1367,580.384615
1,X,1368,1094
1,Y,1368,437
1,B,1368,641.230769
1,X,1369,6096
1,Y,1369,1471
1,B,1369,594.211538
1,X,1370,1002
1,Y,1370,3946
1,B,1370,626.538462
1,X,1371,4252
1,Y,1371,1967
1,B,1371,671.057692
1,X,1372,778
1,Y,1372,2133
1,B,1372,601.615385
1,X,1373,5986
1,Y,1373,2021
1,B,1373,689.423077
1,X,1374,2931
1,Y,1374,580
1,B,1374,589.346154
1,X,1375,5835
1,Y,1375,2651
1,B,1375,584.134615
1,X,1376,824
1,Y,1376,2577
1,B,1376,606.480769
1,X,1377,4172
1,Y,1377,2262
1,B,1377,583.596154
1,X,1378,825
1,Y,1378,1667
1,B,1378,593.865385
1,X,1379,4246
1,Y,1379,2360
1,B,1379,613.134615
1,X,1380,1837
1,Y,1380,3470
1,B,1380,601.346154
1,X,1381,2801
1,Y,1381,1007
1,B,1381,604.115385
1,X,1382,2075
1,Y,1382,1400
1,B,1382,625.807692
1,X,1383,5908
1,Y,1383,4059
1,B,1383,696.788462
1,X,1384,5018
1,Y,1384,2434
1,B,1384,619.269231
1,X,1385,4243
1,Y,1385,1562
1,B,1385,555.25
1,X,1386,111
1,Y,1386,1390
1,B,1386,597.519231
1,X,1387,2140
1,Y,1387,3841
1,B,1387,676.096154
1,X,1388,3752
1,Y,1388,3504
1,B,1388,522.346154
1,X,1389,3485
1,Y,1389,310
1,B,1389,625.769231
1,X,1390,4883
1,Y,1390,2652
1,B,1390,672.115385
1,X,1391,3004
1,Y,1391,1955
1,B,1391,583.115385
1,X,1392,3354
1,Y,1392,1226
1,B,1392,616.788462
1,X,1393,4313
1,Y,1393,2159
1,B,1393,708.038462
1,X,1394,2404
1,Y,1394,1649
1,B,1394,539.769231
1,X,1395,3416
1,Y,1395,3892
1,B,1395,616.788462
1,X,1396,2566
1,Y,1396,1305
1,B,1396,726.192308
1,X,1397,765
1,Y,1397,2969
1,B,1397,579.384615
1,X,1398,4951
1,Y,1398,2629
1,B,1398,577.5
1,X,1399,1522
1,Y,1399,108
1,B,1399,586.173077
1,X,1400,2951
1,Y,1400,789
1,B,1400,567.134615
1,X,1401,594
1,Y,1401,1583
1,B,1401,547.980769
1,X,1402,4784
1,Y,1402,3228
1,B,1402,567.711538
1,X,1403,303
1,Y,1403,3768
1,B,1403,574.038462
1,X,1404,3610
1,Y,1404,176
1,B,1404,562.538462
1,X,1405,2874
1,Y,1405,3598
1,B,1405,632.442308
1,X,1406,3979
1,Y,1406,429
1,B,1406,604.923077
1,X,1407,1211
1,Y,1407,3652
1,B,1407,549.615385
1,X,1408,1378
1,Y,1408,135
1,B,1408,500.461538
1,X,1409,4392
1,Y,1409,2327
1,B,1409,643.423077
1,X,1410,2869
1,Y,1410,1001
1,B,1410,710.615385
1,X,1411,1583
1,Y,1411,1598
1,B,1411,724.173077
1,X,1412,670
1,Y,1412,96
1,B,1412,605.980769
1,X,1413,5714
1,Y,1413,628
1,B,1413,532.326923
1,X,1414,3530
1,Y,1414,3815
1,B,1414,573.865385
1,X,1415,3009
1,Y,1415,2033
1,B,1415,602.019231
1,X,1416,602
1,Y,1416,24
1,B,1416,609.75
1,X,1417,5710
1,Y,1417,3177
1,B,1417,606.884615
1,X,1418,2366
1,Y,1418,2903
1,B,1418,635.115385
1,X,1419,1218
1,Y,1419,1614
1,B,1419,646.730769
1,X,1420,2691
1,Y,1420,3162
1,B,1420,586.615385
1,X,1421,3223
1,Y,1421,1612
1,B,1421,734.25
1,X,1422,457
1,Y,1422,1447
1,B,1422,618.365385
1,X,1423,4967
1,Y,1423,2487
1,B,1423,651.903846
1,X,1424,1702
1,Y,1424,2667
1,B,1424,545.576923
1,X,1425,741
1,Y,1425,2142
1,B,1425,582.25
1,X,1426,1186
1,Y,1426,1967
1,B,1426,576.134615
1,X,1427,1530
1,Y,1427,1404
1,B,1427,602.596154
1,X,1428,4454
1,Y,1428,2360
1,B,1428,544.461538
1,X,1429,2020
1,Y,1429,2294
1,B,1429,589.192308
1,X,1430,2807
1,Y,1430,3368
1,B,1430,682.730769
1,X,1431,2120
1,Y,1431,1516
1,B,1431,586.230769
1,X,1432,1231
1,Y,1432,3443
1,B,1432,586.288462
1,X,1433,794
1,Y,1433,3429
1,B,1433,650.596154
1,X,1434,4630
1,Y,1434,1494
1,B,1434,591.615385
1,X,1435,229
1,Y,1435,718
1,B,1435,607.846154
1,X,1436,830
1,Y,1436,2561
1,B,1436,567.865385
1,X,1437,1624
1,Y,1437,3131
1,B,1437,563.480769
1,X,1438,4773
1,Y,1438,3796
1,B,1438,574.942308
1,X,1439,3131
1,Y,1439,3012
1,B,1439,539.480769
1,X,1440,1867
1,Y,1440,305
1,B,1440,652.538462
1,X,1441,2683
1,Y,1441,580
1,B,1441,601.269231
1,X,1442,6100
1,Y,1442,3912
1,B,1442,558.884615
1,X,1443,1848
1,Y,1443,2042
1,B,1443,691.153846
1,X,1444,2025
1,Y,1444,24
1,B,1444,635.423077
1,X,1445,3501
1,Y,1445,1373
1,B,1445,609.346154
1,X,1446,4340
1,Y,1446,3786
1,B,1446,613.653846
1,X,1447,5475
1,Y,1447,3833
1,B,1447,588.307692
1,X,1448,2810
1,Y,1448,358
1,B,1448,657.846154
1,X,1449,675
1,Y,1449,4076
1,B,1449,671.269231
1,X,1450,3408
1,Y,1450,4080
1,B,1450,564.269231
1,X,1451,3379
1,Y,1451,2170
1,B,1451,551
1,X,1452,864
1,Y,1452,4045
1,B,1452,581.096154
1,X,1453,5429
1,Y,1453,2467
1,B,1453,604.25
1,X,1454,886
1,Y,1454,2722
1,B,1454,614.25
1,X,1455,381
1,Y,1455,1272
1,B,1455,669.980769
1,X,1456,2458
1,Y,1456,2521
1,B,1456,618.634615
1,X,1457,4706
1,Y,1457,2717
1,B,1457,585.403846
1,X,1458,305
1,Y,1458,2332
1,B,1458,560.269231
1,X,1459,5761
1,Y,1459,1327
1,B,1459,584.942308
1,X,1460,4503
1,Y,1460,3220
1,B,1460,607.230769
1,X,1461,4545
1,Y,1461,3773
1,B,1461,691.596154
1,X,1462,3709
1,Y,1462,3365
1,B,1462,573.615385
1,X,1463,3280
1,Y,1463,3823
1,B,1463,640.307692
1,X,1464,978
1,Y,1464,3944
1,B,1464,660.673077
1,X,1465,1515
1,Y,1465,2449
1,B,1465,580.557692
1,X,1466,1608
1,Y,1466,183
1,B,1466,567.269231
1,X,1467,3454
1,Y,1467,2199
1,B,1467,609.365385
1,X,1468,3919
1,Y,1468,3186
1,B,1468,593.615385
1,X,1469,4525
1,Y,1469,1456
1,B,1469,586.038462
1,X,1470,6101
1,Y,1470,2833
1,B,1470,678.942308
1,X,1471,729
1,Y,1471,2394
1,B,1471,614.230769
1,X,1472,5444
1,Y,1472,1794
1,B,1472,607.576923
1,X,1473,2217
1,Y,1473,1634
1,B,1473,654.365385
1,X,1474,5749
1,Y,1474,25
1,B,1474,621.192308
1,X,1475,2002
1,Y,1475,1213
1,B,1475,608.230769
1,X,1476,2654
1,Y,1476,3421
1,B,1476,641.173077
1,X,1477,3131
1,Y,1477,160
1,B,1477,545.557692
1,X,1478,4760
1,Y,1478,2312
1,B,1478,567.153846
1,X,1479,1199
1,Y,1479,989
1,B,1479,612.788462
1,X,1480,2183
1,Y,1480,2126
1,B,1480,630.153846
1,X,1481,1789
1,Y,1481,3846
1,B,1481,609.884615
1,X,1482,1537
1,Y,1482,3156
1,B,1482,588.307692
1,X,1483,5790
1,Y,1483,4004
1,B,1483,618.75
1,X,1484,4000
1,Y,1484,1884
1,B,1484,549.519231
1,X,1485,103
1,Y,1485,3778
1,B,1485,573.75
1,X,1486,4296
1,Y,1486,3974
1,B,1486,556.596154
1,X,1487,2740
1,Y,1487,3152
1,B,1487,598
1,X,1488,5544
1,Y,1488,844
1,B,1488,536.576923
1,X,1489,814
1,Y,1489,3478
1,B,1489,588.384615
1,X,1490,5476
1,Y,1490,3846
1,B,1490,563.634615
1,X,1491,1178
1,Y,1491,2755
1,B,1491,592.192308
1,X,1492,4505
1,Y,1492,3250
1,B,1492,620.480769
1,X,1493,1841
1,Y,1493,1339
1,B,1493,592.403846
1,X,1494,4932
1,Y,1494,3321
1,B,1494,599.826923
1,X,1495,82
1,Y,1495,3430
1,B,1495,607.653846
1,X,1496,4795
1,Y,1496,4066
1,B,1496,551.307692
1,X,1497,3700
1,Y,1497,830
1,B,1497,586.211538
1,X,1498,5377
1,Y,1498,844
1,B,1498,603.980769
1,X,1499,107
1,Y,1499,3427
1,B,1499,623.115385
1,X,1500,5117
1,Y,1500,1869
1,B,1500,563.884615
1,X,1501,2074
1,Y,1501,3038
1,B,1501,591.942308
1,X,1502,1224
1,Y,1502,602
1,B,1502,526.980769
1,X,1503,5114
1,Y,1503,1982
1,B,1503,627.75
1,X,1504,4676
1,Y,1504,3484
1,B,1504,546.307692
1,X,1505,2297
1,Y,1505,1813
1,B,1505,522.307692
1,X,1506,2322
1,Y,1506,1213
1,B,1506,562.673077
1,X,1507,5682
1,Y,1507,2383
1,B,1507,577.461538
1,X,1508,893
1,Y,1508,1287
1,B,1508,497.403846
1,X,1509,127
1,Y,1509,4035
1,B,1509,602.807692
1,X,1510,3287
1,Y,1510,1376
1,B,1510,739.5
1,X,1511,1812
1,Y,1511,1981
1,B,1511,574.615385
1,X,1512,1873
1,Y,1512,2750
1,B,1512,534.480769
1,X,1513,138
1,Y,1513,2519
1,B,1513,571.596154
1,X,1514,1337
1,Y,1514,2267
1,B,1514,569.653846
1,X,1515,5573
1,Y,1515,2527
1,B,1515,548.25
1,X,1516,4783
1,Y,1516,1977
1,B,1516,600.365385
1,X,1517,3816
1,Y,1517,1158
1,B,1517,590.615385
1,X,1518,2686
1,Y,1518,2335
1,B,1518,631.057692
1,X,1519,1656
1,Y,1519,2701
1,B,1519,631.211538
1,X,1520,1124
1,Y,1520,3597
1,B,1520,675.038462
1,X,1521,3520
1,Y,1521,453
1,B,1521,648.25
1,X,1522,4383
1,Y,1522,2025
1,B,1522,628.826923
1,X,1523,6085
1,Y,1523,2320
1,B,1523,662.230769
1,X,1524,4872
1,Y,1524,2602
1,B,1524,611.173077
1,X,1525,4103
1,Y,1525,1450
1,B,1525,603.057692
1,X,1526,2038
1,Y,1526,708
1,B,1526,674.307692
1,X,1527,5319
1,Y,1527,4019
1,B,1527,553.365385
1,X,1528,4178
1,Y,1528,1209
1,B,1528,587.884615
1,X,1529,1231
1,Y,1529,3748
1,B,1529,662.019231
1,X,1530,5077
1,Y,1530,3457
1,B,1530,534.615385
1,X,1531,1371
1,Y,1531,1845
1,B,1531,581.153846
1,X,1532,1733
1,Y,1532,767
1,B,1532,581.230769
1,X,1533,5840
1,Y,1533,149
1,B,1533,590.576923
1,X,1534,294
1,Y,1534,211
1,B,1534,533.211538
1,X,1535,1719
1,Y,1535,2687
1,B,1535,654.865385
1,X,1536,4562
1,Y,1536,2261
1,B,1536,583.730769
1,X,1537,1421
1,Y,1537,3058
1,B,1537,557.865385
1,X,1538,5742
1,Y,1538,3949
1,B,1538,640.75
1,X,1539,6035
1,Y,1539,2304
1,B,1539,605.75
1,X,1540,1138
1,Y,1540,3442
1,B,1540,569.173077
1,X,1541,2910
1,Y,1541,1926
1,B,1541,533.115385
1,X,1542,4007
1,Y,1542,2931
1,B,1542,620.826923
1,X,1543,3880
1,Y,1543,152
1,B,1543,615.692308
1,X,1544,4877
1,Y,1544,1736
1,B,1544,584.461538
1,X,1545,147
1,Y,1545,235
1,B,1545,613.538462
1,X,1546,3323
1,Y,1546,2106
1,B,1546,594.865385
1,X,1547,2913
1,Y,1547,971
1,B,1547,602.519231
1,X,1548,2670
1,Y,1548,3012
1,B,1548,591.980769
1,X,1549,2280
1,Y,1549,3412
1,B,1549,556.826923
1,X,1550,602
1,Y,1550,824
1,B,1550,735.25
1,X,1551,5121
1,Y,1551,3905
1,B,1551,547.057692
1,X,1552,4103
1,Y,1552,2806
1,B,1552,638.596154
1,X,1553,4938
1,Y,1553,934
1,B,1553,567.615385
1,X,1554,4928
1,Y,1554,2803
1,B,1554,563.057692
1,X,1555,796
1,Y,1555,2571
1,B,1555,621.038462
1,X,1556,2773
1,Y,1556,452
1,B,1556,570.653846
1,X,1557,5725
1,Y,1557,2404
1,B,1557,630.192308
1,X,1558,5761
1,Y,1558,2088
1,B,1558,632.846154
1,X,1559,1348
1,Y,1559,3973
1,B,1559,565.711538
1,X,1560,2616
1,Y,1560,2261
1,B,1560,645.942308
1,X,1561,3613
1,Y,1561,137
1,B,1561,601.25
1,X,1562,2034
1,Y,1562,3039
1,B,1562,535.269231
1,X,1563,5955
1,Y,1563,2030
1,B,1563,568.903846
1,X,1564,3566
1,Y,1564,951
1,B,1564,723.538462
1,X,1565,363
1,Y,1565,130
1,B,1565,596.442308
1,X,1566,5717
1,Y,1566,1892
1,B,1566,578.980769
1,X,1567,1049
1,Y,1567,757
1,B,1567,554.307692
1,X,1568,6000
1,Y,1568,4066
1,B,1568,645.615385
1,X,1569,6103
1,Y,1569,2176
1,B,1569,657.711538
1,X,1570,280
1,Y,1570,1286
1,B,1570,531.442308
1,X,1571,733
1,Y,1571,1919
1,B,1571,531.942308
1,X,1572,3314
1,Y,1572,634
1,B,1572,552.692308
1,X,1573,1413
1,Y,1573,1653
1,B,1573,614.384615
1,X,1574,2021
1,Y,1574,1838
1,B,1574,591.807692
1,X,1575,4079
1,Y,1575,2837
1,B,1575,604.269231
1,X,1576,4169
1,Y,1576,370
1,B,1576,541.519231
1,X,1577,6053
1,Y,1577,1110
1,B,1577,597.615385
1,X,1578,3768
1,Y,1578,200
1,B,1578,584
1,X,1579,6121
1,Y,1579,1288
1,B,1579,523.865385
1,X,1580,1388
1,Y,1580,1480
1,B,1580,591.903846
1,X,1581,5530
1,Y,1581,1587
1,B,1581,593.326923
1,X,1582,4247
1,Y,1582,2752
1,B,1582,680.980769
1,X,1583,4762
1,Y,1583,2347
1,B,1583,629.846154
1,X,1584,4437
1,Y,1584,2941
1,B,1584,532.923077
1,X,1585,161
1,Y,1585,2947
1,B,1585,598.980769
1,X,1586,1410
1,Y,1586,3940
1,B,1586,542.173077
1,X,1587,4763
1,Y,1587,2153
1,B,1587,557.307692
1,X,1588,905
1,Y,1588,316
1,B,1588,609.038462
1,X,1589,4403
1,Y,1589,3111
1,B,1589,608.788462
1,X,1590,3656
1,Y,1590,2066
1,B,1590,587.711538
1,X,1591,261
1,Y,1591,3355
1,B,1591,633.326923
1,X,1592,735
1,Y,1592,232
1,B,1592,504.788462
1,X,1593,3035
1,Y,1593,1617
1,B,1593,584.942308
1,X,1594,2682
1,Y,1594,567
1,B,1594,574.923077
1,X,1595,5628
1,Y,1595,1470
1,B,1595,583.615385
1,X,1596,3134
1,Y,1596,958
1,B,1596,570.865385
1,X,1597,1679
1,Y,1597,330
1,B,1597,565.384615
1,X,1598,5599
1,Y,1598,106
1,B,1598,635.538462
1,X,1599,4787
1,Y,1599,2542
1,B,1599,619.807692
1,X,1600,1181
1,Y,1600,88
1,B,1600,573.692308
1,X,1601,2105
1,Y,1601,342
1,B,1601,638.096154
1,X,1602,3841
1,Y,1602,4017
1,B,1602,612.961538
1,X,1603,6009
1,Y,1603,1586
1,B,1603,577.288462
1,X,1604,3416
1,Y,1604,755
1,B,1604,526.557692
1,X,1605,1479
1,Y,1605,1691
1,B,1605,545.730769
1,X,1606,3251
1,Y,1606,2302
1,B,1606,589.461538
1,X,1607,4069
1,Y,1607,122
1,B,1607,572.730769
1,X,1608,3445
1,Y,1608,2758
1,B,1608,547.596154
1,X,1609,6036
1,Y,1609,3446
1,B,1609,593.807692
1,X,1610,2654
1,Y,1610,2924
1,B,1610,660.423077
1,X,1611,5191
1,Y,1611,3962
1,B,1611,575.788462
1,X,1612,2420
1,Y,1612,3951
1,B,1612,585.711538
1,X,1613,5779
1,Y,1613,2040
1,B,1613,542.692308
1,X,1614,2152
1,Y,1614,3591
1,B,1614,575.192308
1,X,1615,4045
1,Y,1615,507
1,B,1615,563.5
1,X,1616,5854
1,Y,1616,328
1,B,1616,561.403846
1,X,1617,3690
1,Y,1617,386
1,B,1617,602.519231
1,X,1618,1599
1,Y,1618,2621
1,B,1618,653.134615
1,X,1619,3592
1,Y,1619,715
1,B,1619,491.788462
1,X,1620,2450
1,Y,1620,2357
1,B,1620,580.25
1,X,1621,4151
1,Y,1621,687
1,B,1621,576.730769
1,X,1622,5129
1,Y,1622,131
1,B,1622,591.692308
1,X,1623,3547
1,Y,1623,825
1,B,1623,563.365385
1,X,1624,1998
1,Y,1624,97
1,B,1624,611.230769
1,X,1625,2120
1,Y,1625,225
1,B,1625,575.307692
1,X,1626,4780
1,Y,1626,3348
1,B,1626,628.711538
1,X,1627,2074
1,Y,1627,1552
1,B,1627,617.634615
1,X,1628,2222
1,Y,1628,2928
1,B,1628,580.057692
1,X,1629,369
1,Y,1629,146
1,B,1629,568.365385
1,X,1630,1567
1,Y,1630,646
1,B,1630,525.807692
1,X,1631,2055
1,Y,1631,1127
1,B,1631,619.519231
1,X,1632,5684
1,Y,1632,1921
1,B,1632,523.692308
1,X,1633,2768
1,Y,1633,3219
1,B,1633,528.115385
1,X,1634,3164
1,Y,1634,3858
1,B,1634,558.173077
1,X,1635,966
1,Y,1635,3508
1,B,1635,565.153846
1,X,1636,6128
1,Y,1636,2252
1,B,1636,632.884615
1,X,1637,6100
1,Y,1637,1811
1,B,1637,540.942308
1,X,1638,765
1,Y,1638,2823
1,B,1638,593.615385
1,X,1639,2647
1,Y,1639,3617
1,B,1639,563.557692
1,X,1640,4353
1,Y,1640,3042
1,B,1640,531.596154
1,X,1641,71
1,Y,1641,2364
1,B,1641,563
1,X,1642,1574
1,Y,1642,3904
1,B,1642,528.5
1,X,1643,769
1,Y,1643,2532
1,B,1643,622.384615
1,X,1644,4232
1,Y,1644,2806
1,B,1644,598.942308
1,X,1645,913
1,Y,1645,3435
1,B,1645,586.057692
1,X,1646,278
1,Y,1646,302
1,B,1646,531.346154
1,X,1647,3560
1,Y,1647,66
1,B,1647,582.019231
1,X,1648,3500
1,Y,1648,2575
1,B,1648,564.076923
1,X,1649,4428
1,Y,1649,2156
1,B,1649,514.596154
1,X,1650,4635
1,Y,1650,349
1,B,1650,558.346154
1,X,1651,609
1,Y,1651,3344
1,B,1651,586.884615
1,X,1652,2023
1,Y,1652,2749
1,B,1652,524.346154
1,X,1653,4401
1,Y,1653,3205
1,B,1653,526.846154
1,X,1654,1401
1,Y,1654,138
1,B,1654,543.173077
1,X,1655,160
1,Y,1655,1146
1,B,1655,535.192308
1,X,1656,2591
1,Y,1656,3517
1,B,1656,583.384615
1,X,1657,5398
1,Y,1657,53
1,B,1657,560.576923
1,X,1658,404
1,Y,1658,2287
1,B,1658,482.557692
1,X,1659,497
1,Y,1659,1376
1,B,1659,520.173077
1,X,1660,1758
1,Y,1660,1830
1,B,1660,553.480769
1,X,1661,6069
1,Y,1661,1870
1,B,1661,572.5
1,X,1662,659
1,Y,1662,2759
1,B,1662,559.807692
1,X,1663,290
1,Y,1663,2012
1,B,1663,555.211538
1,X,1664,3283
1,Y,1664,3623
1,B,1664,516.884615
1,X,1665,1156
1,Y,1665,2645
1,B,1665,538.980769
1,X,1666,4683
1,Y,1666,2801
1,B,1666,631.769231
1,X,1667,5352
1,Y,1667,2530
1,B,1667,562.75
1,X,1668,5914
1,Y,1668,3185
1,B,1668,578.711538
1,X,1669,2849
1,Y,1669,4052
1,B,1669,524.846154
1,X,1670,1398
1,Y,1670,1505
1,B,1670,528.173077
1,X,1671,2531
1,Y,1671,3497
1,B,1671,603.903846
1,X,1672,2428
1,Y,1672,2326
1,B,1672,520.346154
1,X,1673,5891
1,Y,1673,2526
1,B,1673,589.711538
1,X,1674,4284
1,Y,1674,2195
1,B,1674,626.269231
1,X,1675,6125
1,Y,1675,159
1,B,1675,590.307692
1,X,1676,851
1,Y,1676,1630
1,B,1676,599.288462
1,X,1677,1162
1,Y,1677,1967
1,B,1677,541.192308
1,X,1678,4121
1,Y,1678,1290
1,B,1678,552.615385
1,X,1679,4699
1,Y,1679,2479
1,B,1679,577.557692
1,X,1680,2791
1,Y,1680,491
1,B,1680,569.173077
1,X,1681,2261
1,Y,1681,2927
1,B,1681,545.115385
1,X,1682,3475
1,Y,1682,2893
1,B,1682,551.153846
1,X,1683,1461
1,Y,1683,1561
1,B,1683,582.230769
1,X,1684,4552
1,Y,1684,2941
1,B,1684,684.307692
1,X,1685,3736
1,Y,1685,2448
1,B,1685,572.788462
1,X,1686,4188
1,Y,1686,152
1,B,1686,546.096154
1,X,1687,1216
1,Y,1687,651
1,B,1687,520.096154
1,X,1688,544
1,Y,1688,3957
1,B,1688,642.903846
1,X,1689,4878
1,Y,1689,3134
1,B,1689,569.903846
1,X,1690,198
1,Y,1690,3264
1,B,1690,471.326923
1,X,1691,1036
1,Y,1691,1714
1,B,1691,586.653846
1,X,1692,1121
1,Y,1692,2267
1,B,1692,529.307692
1,X,1693,5823
1,Y,1693,3186
1,B,1693,589.692308
1,X,1694,4854
1,Y,1694,2263
1,B,1694,470.923077
1,X,1695,2515
1,Y,1695,1233
1,B,1695,522.826923
1,X,1696,5572
1,Y,1696,1524
1,B,1696,550.211538
1,X,1697,4573
1,Y,1697,1967
1,B,1697,617.75
1,X,1698,5076
1,Y,1698,1830
1,B,1698,576
1,X,1699,2432
1,Y,1699,3451
1,B,1699,596.173077
1,X,1700,1560
1,Y,1700,1265
1,B,1700,519.788462
1,X,1701,5588
1,Y,1701,3899
1,B,1701,579.884615
1,X,1702,4708
1,Y,1702,1781
1,B,1702,591.192308
1,X,1703,3368
1,Y,1703,1282
1,B,1703,611.538462
1,X,1704,1045
1,Y,1704,1427
1,B,1704,610.442308
1,X,1705,3905
1,Y,1705,2537
1,B,1705,545.5
1,X,1706,1530
1,Y,1706,712
1,B,1706,573.115385
1,X,1707,3241
1,Y,1707,2247
1,B,1707,539.192308
1,X,1708,2036
1,Y,1708,2190
1,B,1708,583.846154
1,X,1709,5247
1,Y,1709,2997
1,B,1709,517.884615
1,X,1710,3135
1,Y,1710,3378
1,B,1710,575.230769
1,X,1711,1546
1,Y,1711,3795
1,B,1711,546.076923
1,X,1712,2407
1,Y,1712,4016
1,B,1712,487.826923
1,X,1713,2157
1,Y,1713,1604
1,B,1713,627.153846
1,X,1714,2740
1,Y,1714,3719
1,B,1714,517.807692
1,X,1715,3501
1,Y,1715,609
1,B,1715,499.423077
1,X,1716,4982
1,Y,1716,3606
1,B,1716,597.442308
1,X,1717,2911
1,Y,1717,767
1,B,1717,583.211538
1,X,1718,1177
1,Y,1718,2284
1,B,1718,629.480769
1,X,1719,5167
1,Y,1719,4005
1,B,1719,545.769231
1,X,1720,1203
1,Y,1720,3269
1,B,1720,532.076923
1,X,1721,4734
1,Y,1721,4032
1,B,1721,590.711538
1,X,1722,583
1,Y,1722,35
1,B,1722,532.884615
1,X,1723,1704
1,Y,1723,1815
1,B,1723,540.538462
1,X,1724,5265
1,Y,1724,925
1,B,1724,512.788462
1,X,1725,3486
1,Y,1725,3076
1,B,1725,549.903846
1,X,1726,3869
1,Y,1726,1922
1,B,1726,502.288462
1,X,1727,1273
1,Y,1727,684
1,B,1727,621.057692
1,X,1728,4578
1,Y,1728,3196
1,B,1728,571.519231
1,X,1729,4800
1,Y,1729,3458
1,B,1729,546.634615
1,X,1730,4481
1,Y,1730,3760
1,B,1730,615
1,X,1731,4486
1,Y,1731,2872
1,B,1731,553.442308
1,X,1732,282
1,Y,1732,2933
1,B,1732,559.519231
1,X,1733,3004
1,Y,1733,178
1,B,1733,467.826923
1,X,1734,1837
1,Y,1734,619
1,B,1734,579.653846
1,X,1735,31
1,Y,1735,3298
1,B,1735,594.057692
1,X,1736,1572
1,Y,1736,753
1,B,1736,588.346154
1,X,1737,2005
1,Y,1737,949
1,B,1737,563.692308
1,X,1738,3869
1,Y,1738,1984
1,B,1738,618.115385
1,X,1739,4309
1,Y,1739,3179
1,B,1739,526.942308
1,X,1740,2253
1,Y,1740,2356
1,B,1740,515.519231
1,X,1741,854
1,Y,1741,2651
1,B,1741,531.25
1,X,1742,1636
1,Y,1742,4047
1,B,1742,668
1,X,1743,1838
1,Y,1743,107
1,B,1743,562.057692
1,X,1744,5359
1,Y,1744,3015
1,B,1744,604.461538
1,X,1745,4593
1,Y,1745,365
1,B,1745,608.326923
1,X,1746,4453
1,Y,1746,2607
1,B,1746,564.288462
1,X,1747,108
1,Y,1747,2434
1,B,1747,482.230769
1,X,1748,5087
1,Y,1748,64
1,B,1748,553.211538
1,X,1749,5430
1,Y,1749,956
1,B,1749,534.403846
1,X,1750,1474
1,Y,1750,263
1,B,1750,622.538462
1,X,1751,5974
1,Y,1751,2528
1,B,1751,614.326923
1,X,1752,4088
1,Y,1752,206
1,B,1752,553.865385
1,X,1753,4369
1,Y,1753,1388
1,B,1753,530.153846
1,X,1754,4717
1,Y,1754,676
1,B,1754,522.826923
1,X,1755,3170
1,Y,1755,2198
1,B,1755,523.403846
1,X,1756,2326
1,Y,1756,2856
1,B,1756,547.807692
1,X,1757,953
1,Y,1757,1828
1,B,1757,571.25
1,X,1758,2100
1,Y,1758,2286
1,B,1758,577.692308
1,X,1759,346
1,Y,1759,1276
1,B,1759,543.019231
1,X,1760,5052
1,Y,1760,2530
1,B,1760,467.942308
1,X,1761,4563
1,Y,1761,3108
1,B,1761,504.403846
1,X,1762,5269
1,Y,1762,4076
1,B,1762,611.326923
1,X,1763,2620
1,Y,1763,2322
1,B,1763,565.884615
1,X,1764,443
1,Y,1764,101
1,B,1764,541.769231
1,X,1765,3688
1,Y,1765,294
1,B,1765,544.346154
1,X,1766,2541
1,Y,1766,1844
1,B,1766,596.5
1,X,1767,2595
1,Y,1767,808
1,B,1767,523.403846
1,X,1768,4010
1,Y,1768,1333
1,B,1768,545.692308
1,X,1769,4472
1,Y,1769,750
1,B,1769,516.307692
1,X,1770,4378
1,Y,1770,2817
1,B,1770,577.961538
1,X,1771,3398
1,Y,1771,2861
1,B,1771,546.096154
1,X,1772,1255
1,Y,1772,3014
1,B,1772,562.307692
1,X,1773,4964
1,Y,1773,1454
1,B,1773,556.711538
1,X,1774,5849
1,Y,1774,2610
1,B,1774,529.307692
1,X,1775,653
1,Y,1775,848
1,B,1775,540.711538
1,X,1776,1970
1,Y,1776,374
1,B,1776,562.538462
1,X,1777,1528
1,Y,1777,3666
1,B,1777,506.769231
1,X,1778,3308
1,Y,1778,3538
1,B,1778,490.923077
1,X,1779,5054
1,Y,1779,1165
1,B,1779,580.846154
1,X,1780,2904
1,Y,1780,3951
1,B,1780,559.288462
1,X,1781,5902
1,Y,1781,2156
1,B,1781,564.365385
1,X,1782,4408
1,Y,1782,1604
1,B,1782,538.326923
1,X,1783,1428
1,Y,1783,3003
1,B,1783,526.980769
1,X,1784,6032
1,Y,1784,893
1,B,1784,550.788462
1,X,1785,1851
1,Y,1785,507
1,B,1785,541.75
1,X,1786,4758
1,Y,1786,1877
1,B,1786,541.019231
1,X,1787,5910
1,Y,1787,2525
1,B,1787,541.865385
1,X,1788,2425
1,Y,1788,1595
1,B,1788,487.326923
1,X,1789,2042
1,Y,1789,1787
1,B,1789,574.423077
1,X,1790,5771
1,Y,1790,2257
1,B,1790,527.192308
1,X,1791,3950
1,Y,1791,2247
1,B,1791,572.192308
1,X,1792,4906
1,Y,1792,2465
1,B,1792,601.076923
1,X,1793,801
1,Y,1793,603
1,B,1793,568.961538
1,X,1794,2972
1,Y,1794,2197
1,B,1794,518.423077
1,X,1795,197
1,Y,1795,1317
1,B,1795,539.942308
1,X,1796,2791
1,Y,1796,513
1,B,1796,533.173077
1,X,1797,1078
1,Y,1797,191
1,B,1797,537.153846
1,X,1798,3174
1,Y,1798,3536
1,B,1798,535.5
1,X,1799,1948
1,Y,1799,3002
1,B,1799,506.769231
1,X,1800,4074
1,Y,1800,3916
1,B,1800,529.961538
1,X,1801,3757
1,Y,1801,3452
1,B,1801,520.307692
1,X,1802,1626
1,Y,1802,758
1,B,1802,486.846154
1,X,1803,1545
1,Y,1803,4063
1,B,1803,596.826923
1,X,1804,2148
1,Y,1804,804
1,B,1804,499.307692
1,X,1805,930
1,Y,1805,2337
1,B,1805,553.711538
1,X,1806,2292
1,Y,1806,2445
1,B,1806,613.923077
1,X,1807,3631
1,Y,1807,3432
1,B,1807,563.980769
1,X,1808,2838
1,Y,1808,49
1,B,1808,578.134615
1,X,1809,2220
1,Y,1809,3994
1,B,1809,528.096154
1,X,1810,2541
1,Y,1810,1957
1,B,1810,518.211538
1,X,1811,476
1,Y,1811,1757
1,B,1811,553.615385
1,X,1812,2692
1,Y,1812,2179
1,B,1812,519.25
1,X,1813,2128
1,Y,1813,566
1,B,1813,492.596154
1,X,1814,2651
1,Y,1814,3017
1,B,1814,485.403846
1,X,1815,2837
1,Y,1815,1637
1,B,1815,518.576923
1,X,1816,3048
1,Y,1816,1605
1,B,1816,568.826923
1,X,1817,1406
1,Y,1817,1427
1,B,1817,545.596154
1,X,1818,2231
1,Y,1818,3005
1,B,1818,528
1,X,1819,1569
1,Y,1819,3069
1,B,1819,493.653846
1,X,1820,3456
1,Y,1820,1557
1,B,1820,532.615385
1,X,1821,6084
1,Y,1821,1134
1,B,1821,528.365385
1,X,1822,578
1,Y,1822,1298
1,B,1822,610.173077
1,X,1823,409
1,Y,1823,345
1,B,1823,501.134615
1,X,1824,220
1,Y,1824,2752
1,B,1824,597.115385
1,X,1825,2334
1,Y,1825,1629
1,B,1825,482.711538
1,X,1826,6042
1,Y,1826,937
1,B,1826,591.076923
1,X,1827,3602
1,Y,1827,2372
1,B,1827,534.769231
1,X,1828,2390
1,Y,1828,2166
1,B,1828,570.5
1,X,1829,1266
1,Y,1829,3502
1,B,1829,511
1,X,1830,2015
1,Y,1830,1351
1,B,1830,546.615385
1,X,1831,2113
1,Y,1831,1906
1,B,1831,539.115385
1,X,1832,617
1,Y,1832,2641
1,B,1832,441.807692
1,X,1833,5299
1,Y,1833,2862
1,B,1833,538.269231
1,X,1834,4547
1,Y,1834,3692
1,B,1834,593.115385
1,X,1835,1573
1,Y,1835,3983
1,B,1835,524.25
1,X,1836,2571
1,Y,1836,3516
1,B,1836,490.730769
1,X,1837,562
1,Y,1837,2558
1,B,1837,490.326923
1,X,1838,1470
1,Y,1838,2668
1,B,1838,566.403846
1,X,1839,3804
1,Y,1839,3166
1,B,1839,560.634615
1,X,1840,975
1,Y,1840,2629
1,B,1840,505.442308
1,X,1841,5449
1,Y,1841,960
1,B,1841,533
1,X,1842,3891
1,Y,1842,1326
1,B,1842,572.865385
1,X,1843,376
1,Y,1843,59
1,B,1843,523.884615
1,X,1844,611
1,Y,1844,2254
1,B,1844,531.192308
1,X,1845,2053
1,Y,1845,344
1,B,1845,683.307692
1,X,1846,1875
1,Y,1846,4023
1,B,1846,528.461538
1,X,1847,1821
1,Y,1847,2433
1,B,1847,567.096154
1,X,1848,1641
1,Y,1848,2613
1,B,1848,552.596154
1,X,1849,4170
1,Y,1849,1900
1,B,1849,594.173077
1,X,1850,1470
1,Y,1850,358
1,B,1850,520.096154
1,X,1851,578
1,Y,1851,1539
1,B,1851,493.115385
1,X,1852,2114
1,Y,1852,300
1,B,1852,561.365385
1,X,1853,1872
1,Y,1853,778
1,B,1853,586.519231
1,X,1854,5652
1,Y,1854,2322
1,B,1854,650.134615
1,X,1855,1628
1,Y,1855,1122
1,B,1855,588.480769
1,X,1856,3441
1,Y,1856,617
1,B,1856,482.769231
1,X,1857,77
1,Y,1857,2585
1,B,1857,499.403846
1,X,1858,98
1,Y,1858,1739
1,B,1858,513.634615
1,X,1859,28
1,Y,1859,2477
1,B,1859,531.346154
1,X,1860,4882
1,Y,1860,1514
1,B,1860,571.519231
1,X,1861,11
1,Y,1861,1998
1,B,1861,502.942308
1,X,1862,1138
1,Y,1862,2693
1,B,1862,468.269231
1,X,1863,2489
1,Y,1863,604
1,B,1863,539.846154
1,X,1864,5757
1,Y,1864,80
1,B,1864,578.711538
1,X,1865,710
1,Y,1865,9
1,B,1865,497.480769
1,X,1866,4394
1,Y,1866,2546
1,B,1866,526.461538
1,X,1867,2487
1,Y,1867,2320
1,B,1867,518.403846
1,X,1868,3443
1,Y,1868,3642
1,B,1868,500.980769
1,X,1869,3393
1,Y,1869,3130
1,B,1869,487.115385
1,X,1870,2055
1,Y,1870,1408
1,B,1870,530.692308
1,X,1871,4327
1,Y,1871,3143
1,B,1871,474.096154
1,X,1872,2224
1,Y,1872,397
1,B,1872,573.634615
1,X,1873,5053
1,Y,1873,2889
1,B,1873,521.346154
1,X,1874,710
1,Y,1874,1358
1,B,1874,524.557692
1,X,1875,503
1,Y,1875,3475
1,B,1875,506.730769
1,X,1876,2165
1,Y,1876,281
1,B,1876,510.423077
1,X,1877,157
1,Y,1877,2776
1,B,1877,491.211538
1,X,1878,629
1,Y,1878,2034
1,B,1878,542.230769
1,X,1879,6124
1,Y,1879,2223
1,B,1879,527.019231
1,X,1880,6045
1,Y,1880,4083
1,B,1880,608.461538
1,X,1881,638
1,Y,1881,941
1,B,1881,585.192308
1,X,1882,240
1,Y,1882,1713
1,B,1882,520.903846
1,X,1883,5966
1,Y,1883,419
1,B,1883,538.846154
1,X,1884,158
1,Y,1884,1574
1,B,1884,501.153846
1,X,1885,3047
1,Y,1885,612
1,B,1885,492.711538
1,X,1886,2040
1,Y,1886,32
1,B,1886,555.923077
1,X,1887,5502
1,Y,1887,2561
1,B,1887,565.192308
1,X,1888,5885
1,Y,1888,3309
1,B,1888,551
1,X,1889,3411
1,Y,1889,2904
1,B,1889,523.634615
1,X,1890,2591
1,Y,1890,1542
1,B,1890,549.826923
1,X,1891,1196
1,Y,1891,3233
1,B,1891,557.826923
1,X,1892,4038
1,Y,1892,1046
1,B,1892,520.25
1,X,1893,3821
1,Y,1893,1348
1,B,1893,522.211538
1,X,1894,3232
1,Y,1894,107
1,B,1894,595.596154
1,X,1895,693
1,Y,1895,3167
1,B,1895,518.038462
1,X,1896,5092
1,Y,1896,2291
1,B,1896,540.307692
1,X,1897,3266
1,Y,1897,1632
1,B,1897,556.557692
1,X,1898,1890
1,Y,1898,1435
1,B,1898,490.480769
1,X,1899,5299
1,Y,1899,2950
1,B,1899,514.557692
1,X,1900,3566
1,Y,1900,2336
1,B,1900,549.038462
1,X,1901,4809
1,Y,1901,3340
1,B,1901,550.519231
1,X,1902,819
1,Y,1902,2195
1,B,1902,540.384615
1,X,1903,3219
1,Y,1903,2264
1,B,1903,549.942308
1,X,1904,5477
1,Y,1904,301
1,B,1904,598.692308
1,X,1905,1037
1,Y,1905,1465
1,B,1905,487.25
1,X,1906,2851
1,Y,1906,3597
1,B,1906,542.25
1,X,1907,2511
1,Y,1907,2843
1,B,1907,507.076923
1,X,1908,1322
1,Y,1908,3517
1,B,1908,517.673077
1,X,1909,5148
1,Y,1909,98
1,B,1909,496.788462
1,X,1910,6072
1,Y,1910,3588
1,B,1910,577.865385
1,X,1911,460
1,Y,1911,452
1,B,1911,570.596154
1,X,1912,1123
1,Y,1912,180
1,B,1912,575.923077
1,X,1913,1028
1,Y,1913,524
1,B,1913,525.903846
1,X,1914,2402
1,Y,1914,3098
1,B,1914,553.115385
1,X,1915,2724
1,Y,1915,3288
1,B,1915,581.269231
1,X,1916,3196
1,Y,1916,3809
1,B,1916,539.942308
1,X,1917,2522
1,Y,1917,209
1,B,1917,495.461538
1,X,1918,2814
1,Y,1918,375
1,B,1918,546.326923
1,X,1919,1211
1,Y,1919,3700
1,B,1919,555.230769
1,X,1920,4638
1,Y,1920,2892
1,B,1920,503.653846
1,X,1921,496
1,Y,1921,2487
1,B,1921,554.961538
1,X,1922,2476
1,Y,1922,453
1,B,1922,564.692308
1,X,1923,272
1,Y,1923,50
1,B,1923,563.788462
1,X,1924,1792
1,Y,1924,650
1,B,1924,480.730769
1,X,1925,5988
1,Y,1925,1213
1,B,1925,504.673077
1,X,1926,572
1,Y,1926,1375
1,B,1926,501.5
1,X,1927,3418
1,Y,1927,3293
1,B,1927,563.153846
1,X,1928,3321
1,Y,1928,1426
1,B,1928,556.403846
1,X,1929,4146
1,Y,1929,304
1,B,1929,514.634615
1,X,1930,3391
1,Y,1930,3313
1,B,1930,540.942308
1,X,1931,3531
1,Y,1931,3450
1,B,1931,526.903846
1,X,1932,2621
1,Y,1932,362
1,B,1932,536.307692
1,X,1933,785
1,Y,1933,1644
1,B,1933,575.961538
1,X,1934,4509
1,Y,1934,734
1,B,1934,503.173077
1,X,1935,1211
1,Y,1935,1447
1,B,1935,572.288462
1,X,1936,3915
1,Y,1936,1625
1,B,1936,541
1,X,1937,2952
1,Y,1937,2877
1,B,1937,465.307692
1,X,1938,1849
1,Y,1938,2138
1,B,1938,604.769231
1,X,1939,4109
1,Y,1939,1168
1,B,1939,529.480769
1,X,1940,1899
1,Y,1940,2243
1,B,1940,483.807692
1,X,1941,161
1,Y,1941,3048
1,B,1941,547.75
1,X,1942,672
1,Y,1942,383
1,B,1942,495.865385
1,X,1943,1208
1,Y,1943,3967
1,B,1943,512.019231
1,X,1944,3988
1,Y,1944,205
1,B,1944,526.673077
1,X,1945,1229
1,Y,1945,723
1,B,1945,596.980769
1,X,1946,5797
1,Y,1946,1038
1,B,1946,541.653846
1,X,1947,5230
1,Y,1947,2633
1,B,1947,539.153846
1,X,1948,2142
1,Y,1948,1428
1,B,1948,472.538462
1,X,1949,5653
1,Y,1949,2509
1,B,1949,494.692308
1,X,1950,2468
1,Y,1950,875
1,B,1950,527.884615
1,X,1951,4755
1,Y,1951,3315
1,B,1951,468.692308
1,X,1952,1190
1,Y,1952,3602
1,B,1952,504.096154
1,X,1953,1242
1,Y,1953,3775
1,B,1953,582.134615
1,X,1954,452
1,Y,1954,3795
1,B,1954,533.403846
1,X,1955,4339
1,Y,1955,2931
1,B,1955,498.403846
1,X,1956,2549
1,Y,1956,2033
1,B,1956,570.884615
1,X,1957,5923
1,Y,1957,1278
1,B,1957,504.923077
1,X,1958,220
1,Y,1958,82
1,B,1958,544.076923
1,X,1959,5812
1,Y,1959,143
1,B,1959,516.807692
1,X,1960,373
1,Y,1960,111
1,B,1960,506.615385
1,X,1961,555
1,Y,1961,2220
1,B,1961,501.5
1,X,1962,1467
1,Y,1962,1396
1,B,1962,524.423077
1,X,1963,1597
1,Y,1963,639
1,B,1963,518.846154
1,X,1964,1662
1,Y,1964,1478
1,B,1964,534.538462
1,X,1965,2058
1,Y,1965,631
1,B,1965,536.038462
1,X,1966,5668
1,Y,1966,4077
1,B,1966,547.711538
1,X,1967,1873
1,Y,1967,3881
1,B,1967,537.942308
1,X,1968,3906
1,Y,1968,2876
1,B,1968,531.865385
1,X,1969,2316
1,Y,1969,1344
1,B,1969,534.019231
1,X,1970,5150
1,Y,1970,3290
1,B,1970,504.942308
1,X,1971,2810
1,Y,1971,2039
1,B,1971,542.942308
1,X,1972,4416
1,Y,1972,2761
1,B,1972,519.557692
1,X,1973,3018
1,Y,1973,202
1,B,1973,480.173077
1,X,1974,1361
1,Y,1974,3740
1,B,1974,474.153846
1,X,1975,2898
1,Y,1975,1759
1,B,1975,556.326923
1,X,1976,458
1,Y,1976,3778
1,B,1976,530.346154
1,X,1977,188
1,Y,1977,158
1,B,1977,496.269231
1,X,1978,3810
1,Y,1978,999
1,B,1978,473.269231
1,X,1979,3348
1,Y,1979,3806
1,B,1979,514.826923
1,X,1980,466
1,Y,1980,2307
1,B,1980,473.480769
1,X,1981,5407
1,Y,1981,1034
1,B,1981,500.076923
1,X,1982,5607
1,Y,1982,260
1,B,1982,487.230769
1,X,1983,4055
1,Y,1983,3804
1,B,1983,462.423077
1,X,1984,3148
1,Y,1984,3928
1,B,1984,483.423077
1,X,1985,2643
1,Y,1985,3348
1,B,1985,589.346154
1,X,1986,2652
1,Y,1986,2545
1,B,1986,501.115385
1,X,1987,1036
1,Y,1987,1757
1,B,1987,465.134615
1,X,1988,4716
1,Y,1988,3662
1,B,1988,561.346154
1,X,1989,357
1,Y,1989,3311
1,B,1989,496.403846
1,X,1990,3145
1,Y,1990,3469
1,B,1990,554.923077
1,X,1991,5009
1,Y,1991,2292
1,B,1991,560.076923
1,X,1992,1809
1,Y,1992,95
1,B,1992,556.038462
1,X,1993,5921
1,Y,1993,2711
1,B,1993,500.25
1,X,1994,2404
1,Y,1994,845
1,B,1994,567.134615
1,X,1995,2384
1,Y,1995,1081
1,B,1995,532.961538
1,X,1996,5894
1,Y,1996,955
1,B,1996,502.884615
1,X,1997,2205
1,Y,1997,3835
1,B,1997,523.115385
1,X,1998,3183
1,Y,1998,3388
1,B,1998,513.615385
1,X,1999,1335
1,Y,1999,3473
1,B,1999,476.634615
1,X,2000,480
1,Y,2000,3134
1,B,2000,462.307692
1,X,2001,1267
1,Y,2001,778
1,B,2001,541.461538
1,X,2002,1515
1,Y,2002,2578
1,B,2002,538.211538
1,X,2003,3972
1,Y,2003,3977
1,B,2003,488.942308
1,X,2004,625
1,Y,2004,1822
1,B,2004,506.115385
1,X,2005,3492
1,Y,2005,2711
1,B,2005,538.153846
1,X,2006,1438
1,Y,2006,500
1,B,2006,463.615385
1,X,2007,217
1,Y,2007,1097
1,B,2007,579.096154
1,X,2008,33
1,Y,2008,793
1,B,2008,517.480769
1,X,2009,309
1,Y,2009,183
1,B,2009,526.807692
1,X,2010,2273
1,Y,2010,4067
1,B,2010,455.230769
1,X,2011,6121
1,Y,2011,2687
1,B,2011,562.865385
1,X,2012,947
1,Y,2012,3842
1,B,2012,489.769231
1,X,2013,4124
1,Y,2013,1038
1,B,2013,485.576923
1,X,2014,6070
1,Y,2014,3454
1,B,2014,509.634615
1,X,2015,3759
1,Y,2015,408
1,B,2015,506.711538
1,X,2016,3159
1,Y,2016,2839
1,B,2016,529.153846
1,X,2017,1281
1,Y,2017,3128
1,B,2017,459.653846
1,X,2018,644
1,Y,2018,3169
1,B,2018,517.173077
1,X,2019,4063
1,Y,2019,562
1,B,2019,526.384615
1,X,2020,2173
1,Y,2020,3549
1,B,2020,514.961538
1,X,2021,1026
1,Y,2021,2813
1,B,2021,528.192308
1,X,2022,3077
1,Y,2022,3835
1,B,2022,520.326923
1,X,2023,2149
1,Y,2023,2814
1,B,2023,494
1,X,2024,1215
1,Y,2024,3492
1,B,2024,533.557692
1,X,2025,4671
1,Y,2025,2126
1,B,2025,502.288462
1,X,2026,2754
1,Y,2026,2310
1,B,2026,500.076923
1,X,2027,2380
1,Y,2027,1598
1,B,2027,543.788462
1,X,2028,1704
1,Y,2028,438
1,B,2028,534.480769
1,X,2029,2217
1,Y,2029,3523
1,B,2029,554.230769
1,X,2030,1795
1,Y,2030,1224
1,B,2030,488.846154
1,X,2031,2987
1,Y,2031,1859
1,B,2031,463.961538
1,X,2032,2330
1,Y,2032,1527
1,B,2032,507.442308
1,X,2033,2017
1,Y,2033,426
1,B,2033,527.903846
1,X,2034,3032
1,Y,2034,928
1,B,2034,512.788462
1,X,2035,46
1,Y,2035,1341
1,B,2035,463.980769
1,X,2036,2570
1,Y,2036,2110
1,B,2036,469.211538
1,X,2037,2756
1,Y,2037,2560
1,B,2037,442.134615
1,X,2038,3141
1,Y,2038,3745
1,B,2038,514.769231
1,X,2039,3493
1,Y,2039,524
1,B,2039,571.384615
1,X,2040,2609
1,Y,2040,3894
1,B,2040,512.076923
1,X,2041,5604
1,Y,2041,1406
1,B,2041,443.653846
1,X,2042,360
1,Y,2042,3187
1,B,2042,476.423077
1,X,2043,3198
1,Y,2043,31
1,B,2043,500.711538
1,X,2044,3370
1,Y,2044,602
1,B,2044,507.615385
1,X,2045,3893
1,Y,2045,1229
1,B,2045,484.826923
1,X,2046,803
1,Y,2046,483
1,B,2046,464.673077
1,X,2047,68
1,Y,2047,3259
1,B,2047,555.423077
1,X,2048,4656
1,Y,2048,2998
1,B,2048,495.557692
1,X,2049,2062
1,Y,2049,284
1,B,2049,489.173077
1,X,2050,2013
1,Y,2050,1745
1,B,2050,516.480769
1,X,2051,4182
1,Y,2051,2055
1,B,2051,508.826923
1,X,2052,1052
1,Y,2052,517
1,B,2052,454.711538
1,X,2053,1603
1,Y,2053,4069
1,B,2053,452.346154
1,X,2054,5671
1,Y,2054,762
1,B,2054,508.961538
1,X,2055,611
1,Y,2055,1014
1,B,2055,460.903846
1,X,2056,4311
1,Y,2056,3507
1,B,2056,525.076923
1,X,2057,2583
1,Y,2057,2995
1,B,2057,491.519231
1,X,2058,5083
1,Y,2058,1321
1,B,2058,538.711538
1,X,2059,3421
1,Y,2059,1420
1,B,2059,508.230769
1,X,2060,2511
1,Y,2060,1058
1,B,2060,449.519231
1,X,2061,4908
1,Y,2061,3622
1,B,2061,546.961538
1,X,2062,1117
1,Y,2062,311
1,B,2062,517.615385
1,X,2063,5864
1,Y,2063,245
1,B,2063,560.173077
1,X,2064,2123
1,Y,2064,18
1,B,2064,481.75
1,X,2065,5716
1,Y,2065,2297
1,B,2065,509.596154
1,X,2066,4689
1,Y,2066,1463
1,B,2066,477.961538
1,X,2067,4069
1,Y,2067,1567
1,B,2067,515.865385
1,X,2068,2664
1,Y,2068,3971
1,B,2068,470.769231
1,X,2069,47
1,Y,2069,1826
1,B,2069,482.153846
1,X,2070,1332
1,Y,2070,3387
1,B,2070,470.365385
1,X,2071,1928
1,Y,2071,4076
1,B,2071,492.980769
1,X,2072,2189
1,Y,2072,3069
1,B,2072,526
1,X,2073,5319
1,Y,2073,1693
1,B,2073,448.461538
1,X,2074,5359
1,Y,2074,1635
1,B,2074,459.75
1,X,2075,5424
1,Y,2075,1633
1,B,2075,544.384615
1,X,2076,1429
1,Y,2076,854
1,B,2076,537.480769
1,X,2077,4802
1,Y,2077,661
1,B,2077,491.192308
1,X,2078,4478
1,Y,2078,2676
1,B,2078,537.365385
1,X,2079,2542
1,Y,2079,1155
1,B,2079,434.846154
1,X,2080,3516
1,Y,2080,347
1,B,2080,514.269231
1,X,2081,5219
1,Y,2081,848
1,B,2081,494.403846
1,X,2082,3274
1,Y,2082,3505
1,B,2082,522
1,X,2083,2803
1,Y,2083,1684
1,B,2083,484.788462
1,X,2084,3404
1,Y,2084,2543
1,B,2084,457.692308
1,X,2085,3888
1,Y,2085,3939
1,B,2085,479.788462
1,X,2086,5331
1,Y,2086,1478
1,B,2086,546.692308
1,X,2087,4746
1,Y,2087,3893
1,B,2087,448.5
1,X,2088,5015
1,Y,2088,1602
1,B,2088,510.384615
1,X,2089,5140
1,Y,2089,3673
1,B,2089,520.730769
1,X,2090,4569
1,Y,2090,3346
1,B,2090,532.019231
1,X,2091,3015
1,Y,2091,1408
1,B,2091,502.519231
1,X,2092,2569
1,Y,2092,3538
1,B,2092,494.480769
1,X,2093,1008
1,Y,2093,2593
1,B,2093,449.384615
1,X,2094,129
1,Y,2094,1038
1,B,2094,463.730769
1,X,2095,3718
1,Y,2095,3462
1,B,2095,522.192308
1,X,2096,4122
1,Y,2096,1110
1,B,2096,516.403846
1,X,2097,1093
1,Y,2097,1902
1,B,2097,487.903846
1,X,2098,4264
1,Y,2098,3609
1,B,2098,451.365385
1,X,2099,1256
1,Y,2099,2430
1,B,2099,504.403846
1,X,2100,2683
1,Y,2100,3627
1,B,2100,495
1,X,2101,5436
1,Y,2101,3987
1,B,2101,502.826923
1,X,2102,4832
1,Y,2102,799
1,B,2102,477.903846
1,X,2103,5333
1,Y,2103,978
1,B,2103,516.634615
1,X,2104,2175
1,Y,2104,1751
1,B,2104,450.480769
1,X,2105,216
1,Y,2105,1863
1,B,2105,456.423077
1,X,2106,1212
1,Y,2106,2970
1,B,2106,537.5
1,X,2107,4883
1,Y,2107,757
1,B,2107,484.384615
1,X,2108,5399
1,Y,2108,2785
1,B,2108,518.865385
1,X,2109,1686
1,Y,2109,2566
1,B,2109,470.211538
1,X,2110,1177
1,Y,2110,65
1,B,2110,519
1,X,2111,3478
1,Y,2111,3228
1,B,2111,493.057692
1,X,2112,5187
1,Y,2112,2515
1,B,2112,537.423077
1,X,2113,6004
1,Y,2113,988
1,B,2113,505.269231
1,X,2114,599
1,Y,2114,437
1,B,2114,424.480769
1,X,2115,4302
1,Y,2115,2593
1,B,2115,485.980769
1,X,2116,3694
1,Y,2116,2066
1,B,2116,483.211538
1,X,2117,4684
1,Y,2117,1407
1,B,2117,489.961538
1,X,2118,2563
1,Y,2118,2040
1,B,2118,517.846154
1,X,2119,1847
1,Y,2119,1648
1,B,2119,482.692308
1,X,2120,1933
1,Y,2120,154
1,B,2120,523.096154
1,X,2121,3475
1,Y,2121,3911
1,B,2121,469.346154
1,X,2122,203
1,Y,2122,888
1,B,2122,503.980769
1,X,2123,1499
1,Y,2123,837
1,B,2123,457.019231
1,X,2124,5936
1,Y,2124,3299
1,B,2124,504.519231
1,X,2125,4961
1,Y,2125,1873
1,B,2125,423.076923
1,X,2126,4042
1,Y,2126,1179
1,B,2126,460.25
1,X,2127,132
1,Y,2127,3810
1,B,2127,512.730769
1,X,2128,4471
1,Y,2128,1338
1,B,2128,474.730769
1,X,2129,5223
1,Y,2129,3213
1,B,2129,478.923077
1,X,2130,5996
1,Y,2130,2232
1,B,2130,512.692308
1,X,2131,553
1,Y,2131,3285
1,B,2131,475.653846
1,X,2132,4070
1,Y,2132,2994
1,B,2132,496.807692
1,X,2133,1674
1,Y,2133,2560
1,B,2133,448.673077
1,X,2134,1683
1,Y,2134,1171
1,B,2134,513.038462
1,X,2135,1403
1,Y,2135,3614
1,B,2135,507.653846
1,X,2136,1946
1,Y,2136,3317
1,B,2136,466.442308
1,X,2137,5245
1,Y,2137,1471
1,B,2137,534.692308
1,X,2138,1046
1,Y,2138,3261
1,B,2138,471.807692
1,X,2139,5778
1,Y,2139,2453
1,B,2139,468.192308
1,X,2140,1589
1,Y,2140,326
1,B,2140,511.423077
1,X,2141,4357
1,Y,2141,3763
1,B,2141,505.153846
1,X,2142,5766
1,Y,2142,2934
1,B,2142,431.884615
1,X,2143,4088
1,Y,2143,3466
1,B,2143,429.134615
1,X,2144,2223
1,Y,2144,3151
1,B,2144,488.865385
1,X,2145,4658
1,Y,2145,2144
1,B,2145,491.884615
1,X,2146,349
1,Y,2146,2575
1,B,2146,525.326923
1,X,2147,4728
1,Y,2147,1678
1,B,2147,456.423077
1,X,2148,4738
1,Y,2148,2850
1,B,2148,454.653846
1,X,2149,4088
1,Y,2149,302
1,B,2149,497.519231
1,X,2150,1516
1,Y,2150,599
1,B,2150,463.365385
1,X,2151,5477
1,Y,2151,3140
1,B,2151,481.75
1,X,2152,4326
1,Y,2152,2771
1,B,2152,521.269231
1,X,2153,481
1,Y,2153,3226
1,B,2153,495.326923
1,X,2154,1161
1,Y,2154,2304
1,B,2154,499.961538
1,X,2155,267
1,Y,2155,3824
1,B,2155,442.423077
1,X,2156,3867
1,Y,2156,2109
1,B,2156,542.673077
1,X,2157,3137
1,Y,2157,1709
1,B,2157,450.730769
1,X,2158,326
1,Y,2158,2680
1,B,2158,482.711538
1,X,2159,2380
1,Y,2159,447
1,B,2159,488.923077
1,X,2160,2823
1,Y,2160,2949
1,B,2160,470.634615
1,X,2161,3662
1,Y,2161,2212
1,B,2161,476.384615
1,X,2162,1248
1,Y,2162,2299
1,B,2162,530.653846
1,X,2163,1474
1,Y,2163,3679
1,B,2163,534
1,X,2164,2545
1,Y,2164,1021
1,B,2164,534.153846
1,X,2165,2171
1,Y,2165,2815
1,B,2165,463.461538
1,X,2166,1864
1,Y,2166,3533
1,B,2166,499.903846
1,X,2167,235
1,Y,2167,1142
1,B,2167,496.826923
1,X,2168,4846
1,Y,2168,2796
1,B,2168,458.096154
1,X,2169,3300
1,Y,2169,126
1,B,2169,493.461538
1,X,2170,5189
1,Y,2170,3313
1,B,2170,440.038462
1,X,2171,1980
1,Y,2171,1307
1,B,2171,479.884615
1,X,2172,5948
1,Y,2172,2711
1,B,2172,487.211538
1,X,2173,494
1,Y,2173,2575
1,B,2173,465.173077
1,X,2174,5627
1,Y,2174,2289
1,B,2174,494.403846
1,X,2175,5183
1,Y,2175,3892
1,B,2175,519.557692
1,X,2176,2071
1,Y,2176,2199
1,B,2176,499.980769
1,X,2177,2041
1,Y,2177,117
1,B,2177,536.615385
1,X,2178,3303
1,Y,2178,2074
1,B,2178,457.538462
1,X,2179,1865
1,Y,2179,2979
1,B,2179,471.153846
1,X,2180,4716
1,Y,2180,3685
1,B,2180,515.615385
1,X,2181,3361
1,Y,2181,1902
1,B,2181,501.019231
1,X,2182,2052
1,Y,2182,1522
1,B,2182,626.288462
1,X,2183,5682
1,Y,2183,572
1,B,2183,429.192308
1,X,2184,1009
1,Y,2184,1419
1,B,2184,477.173077
1,X,2185,4145
1,Y,2185,1014
1,B,2185,479.807692
1,X,2186,2658
1,Y,2186,254
1,B,2186,514.519231
1,X,2187,2992
1,Y,2187,3862
1,B,2187,463.711538
1,X,2188,5050
1,Y,2188,3296
1,B,2188,489.846154
1,X,2189,199
1,Y,2189,347
1,B,2189,485.730769
1,X,2190,6104
1,Y,2190,232
1,B,2190,466.807692
1,X,2191,175
1,Y,2191,983
1,B,2191,494.596154
1,X,2192,4232
1,Y,2192,3914
1,B,2192,476.653846
1,X,2193,2000
1,Y,2193,2734
1,B,2193,510.865385
1,X,2194,3714
1,Y,2194,580
1,B,2194,462.365385
1,X,2195,964
1,Y,2195,841
1,B,2195,462.846154
1,X,2196,995
1,Y,2196,2926
1,B,2196,495.923077
1,X,2197,4421
1,Y,2197,3637
1,B,2197,493.057692
1,X,2198,1347
1,Y,2198,3296
1,B,2198,512.038462
1,X,2199,927
1,Y,2199,583
1,B,2199,452.865385
1,X,2200,2383
1,Y,2200,2095
1,B,2200,496.461538
1,X,2201,5713
1,Y,2201,2003
1,B,2201,469.615385
1,X,2202,5412
1,Y,2202,1336
1,B,2202,522.846154
1,X,2203,1655
1,Y,2203,3298
1,B,2203,509.019231
1,X,2204,37
1,Y,2204,1040
1,B,2204,476.134615
1,X,2205,704
1,Y,2205,1567
1,B,2205,466.192308
1,X,2206,314
1,Y,2206,4008
1,B,2206,454.307692
1,X,2207,5585
1,Y,2207,3994
1,B,2207,459.923077
1,X,2208,1518
1,Y,2208,3879
1,B,2208,498.865385
1,X,2209,3067
1,Y,2209,1347
1,B,2209,523.25
1,X,2210,3888
1,Y,2210,947
1,B,2210,492.769231
1,X,2211,4107
1,Y,2211,1384
1,B,2211,492.615385
1,X,2212,2088
1,Y,2212,2269
1,B,2212,481.942308
1,X,2213,2248
1,Y,2213,2865
1,B,2213,446.884615
1,X,2214,2852
1,Y,2214,3883
1,B,2214,458
1,X,2215,2827
1,Y,2215,1335
1,B,2215,475.788462
1,X,2216,5715
1,Y,2216,1402
1,B,2216,497.596154
1,X,2217,4926
1,Y,2217,3862
1,B,2217,479.75
1,X,2218,3826
1,Y,2218,2183
1,B,2218,496.461538
1,X,2219,3904
1,Y,2219,80
1,B,2219,391.384615
1,X,2220,2365
1,Y,2220,622
1,B,2220,464.230769
1,X,2221,980
1,Y,2221,291
1,B,2221,475.365385
1,X,2222,2460
1,Y,2222,2972
1,B,2222,485.096154
1,X,2223,5477
1,Y,2223,2996
1,B,2223,441.653846
1,X,2224,1443
1,Y,2224,2345
1,B,2224,497.153846
1,X,2225,2473
1,Y,2225,3519
1,B,2225,462.769231
1,X,2226,2581
1,Y,2226,1744
1,B,2226,454.576923
1,X,2227,2200
1,Y,2227,3549
1,B,2227,465.942308
1,X,2228,1079
1,Y,2228,2809
1,B,2228,473.307692
1,X,2229,2518
1,Y,2229,498
1,B,2229,402.769231
1,X,2230,2294
1,Y,2230,2217
1,B,2230,460.019231
1,X,2231,2550
1,Y,2231,2587
1,B,2231,531.596154
1,X,2232,4377
1,Y,2232,3172
1,B,2232,489.692308
1,X,2233,343
1,Y,2233,854
1,B,2233,488.365385
1,X,2234,5707
1,Y,2234,1035
1,B,2234,492.384615
1,X,2235,2308
1,Y,2235,1756
1,B,2235,481.269231
1,X,2236,3423
1,Y,2236,2853
1,B,2236,468.884615
1,X,2237,3769
1,Y,2237,389
1,B,2237,456.826923
1,X,2238,5569
1,Y,2238,2303
1,B,2238,435.557692
1,X,2239,3412
1,Y,2239,3145
1,B,2239,438.634615
1,X,2240,2696
1,Y,2240,788
1,B,2240,494.442308
1,X,2241,2753
1,Y,2241,47
1,B,2241,516.846154
1,X,2242,850
1,Y,2242,3426
1,B,2242,461.230769
1,X,2243,3975
1,Y,2243,3159
1,B,2243,450.788462
1,X,2244,225
1,Y,2244,1318
1,B,2244,436.307692
1,X,2245,3401
1,Y,2245,1360
1,B,2245,464.230769
1,X,2246,3109
1,Y,2246,2806
1,B,2246,487.788462
1,X,2247,5397
1,Y,2247,2667
1,B,2247,485.25
1,X,2248,5659
1,Y,2248,1385
1,B,2248,502.692308
1,X,2249,5391
1,Y,2249,2947
1,B,2249,473.307692
1,X,2250,5784
1,Y,2250,3217
1,B,2250,465.211538
1,X,2251,2912
1,Y,2251,2719
1,B,2251,474.596154
1,X,2252,1279
1,Y,2252,1823
1,B,2252,511.884615
1,X,2253,219
1,Y,2253,1846
1,B,2253,411.288462
1,X,2254,2090
1,Y,2254,148
1,B,2254,447.903846
1,X,2255,4805
1,Y,2255,757
1,B,2255,444.326923
1,X,2256,838
1,Y,2256,3675
1,B,2256,469.980769
1,X,2257,510
1,Y,2257,2186
1,B,2257,447.730769
1,X,2258,2827
1,Y,2258,569
1,B,2258,480.576923
1,X,2259,5508
1,Y,2259,2872
1,B,2259,480.557692
1,X,2260,1405
1,Y,2260,2068
1,B,2260,508.576923
1,X,2261,2355
1,Y,2261,4040
1,B,2261,482.557692
1,X,2262,1952
1,Y,2262,2759
1,B,2262,477.038462
1,X,2263,1183
1,Y,2263,2510
1,B,2263,399.692308
1,X,2264,1136
1,Y,2264,3632
1,B,2264,525.980769
1,X,2265,5398
1,Y,2265,3772
1,B,2265,441.096154
1,X,2266,2015
1,Y,2266,1893
1,B,2266,441.596154
1,X,2267,1389
1,Y,2267,3301
1,B,2267,481.711538
1,X,2268,3262
1,Y,2268,2634
1,B,2268,461.211538
1,X,2269,3727
1,Y,2269,171
1,B,2269,492.288462
1,X,2270,2514
1,Y,2270,2020
1,B,2270,468.153846
1,X,2271,4355
1,Y,2271,1434
1,B,2271,449.115385
1,X,2272,1824
1,Y,2272,1950
1,B,2272,470.288462
1,X,2273,1478
1,Y,2273,3997
1,B,2273,491.076923
1,X,2274,1445
1,Y,2274,3247
1,B,2274,443.730769
1,X,2275,2671
1,Y,2275,2236
1,B,2275,494.038462
1,X,2276,3663
1,Y,2276,3725
1,B,2276,551.884615
1,X,2277,351
1,Y,2277,1109
1,B,2277,481.019231
1,X,2278,5186
1,Y,2278,1588
1,B,2278,440.923077
1,X,2279,2974
1,Y,2279,4081
1,B,2279,457.461538
1,X,2280,3799
1,Y,2280,275
1,B,2280,447.269231
1,X,2281,4244
1,Y,2281,3913
1,B,2281,426.576923
1,X,2282,4324
1,Y,2282,3265
1,B,2282,478.038462
1,X,2283,360
1,Y,2283,3345
1,B,2283,445.576923
1,X,2284,4698
1,Y,2284,3678
1,B,2284,485.230769
1,X,2285,1637
1,Y,2285,2512
1,B,2285,421.5
1,X,2286,4597
1,Y,2286,3734
1,B,2286,494.826923
1,X,2287,5505
1,Y,2287,3954
1,B,2287,505.903846
1,X,2288,772
1,Y,2288,2500
1,B,2288,492
1,X,2289,2850
1,Y,2289,3807
1,B,2289,389.923077
1,X,2290,1708
1,Y,2290,3643
1,B,2290,442.846154
1,X,2291,5954
1,Y,2291,2423
1,B,2291,493.615385
1,X,2292,3423
1,Y,2292,2800
1,B,2292,470.019231
1,X,2293,5434
1,Y,2293,1856
1,B,2293,473.480769
1,X,2294,2519
1,Y,2294,2564
1,B,2294,472.423077
1,X,2295,1808
1,Y,2295,1932
1,B,2295,449.884615
1,X,2296,1474
1,Y,2296,2457
1,B,2296,453.403846
1,X,2297,4912
1,Y,2297,1582
1,B,2297,451.461538
1,X,2298,5447
1,Y,2298,696
1,B,2298,501.730769
1,X,2299,5501
1,Y,2299,3939
1,B,2299,499.288462
1,X,2300,1267
1,Y,2300,3294
1,B,2300,471.365385
1,X,2301,1309
1,Y,2301,3813
1,B,2301,454
1,X,2302,3092
1,Y,2302,2812
1,B,2302,430.634615
1,X,2303,2965
1,Y,2303,2760
1,B,2303,492.75
1,X,2304,644
1,Y,2304,3800
1,B,2304,477.153846
1,X,2305,3037
1,Y,2305,2786
1,B,2305,437.326923
1,X,2306,1439
1,Y,2306,1847
1,B,2306,447.057692
1,X,2307,218
1,Y,2307,2412
1,B,2307,450
1,X,2308,5580
1,Y,2308,2242
1,B,2308,466.423077
1,X,2309,2503
1,Y,2309,3669
1,B,2309,539.153846
1,X,2310,279
1,Y,2310,3174
1,B,2310,473.442308
1,X,2311,4242
1,Y,2311,3036
1,B,2311,482.288462
1,X,2312,6050
1,Y,2312,3167
1,B,2312,448.673077
1,X,2313,5705
1,Y,2313,2336
1,B,2313,487.75
1,X,2314,5256
1,Y,2314,3723
1,B,2314,491.576923
1,X,2315,1761
1,Y,2315,204
1,B,2315,500.826923
1,X,2316,971
1,Y,2316,59
1,B,2316,488.865385
1,X,2317,3886
1,Y,2317,2815
1,B,2317,502.5
1,X,2318,3356
1,Y,2318,2937
1,B,2318,465.307692
1,X,2319,134
1,Y,2319,2858
1,B,2319,435.480769
1,X,2320,4301
1,Y,2320,2514
1,B,2320,470.442308
1,X,2321,5702
1,Y,2321,2437
1,B,2321,489.980769
1,X,2322,5268
1,Y,2322,3476
1,B,2322,488.596154
1,X,2323,2438
1,Y,2323,1061
1,B,2323,447.096154
1,X,2324,3650
1,Y,2324,86
1,B,2324,430.096154
1,X,2325,478
1,Y,2325,1322
1,B,2325,482.480769
1,X,2326,2532
1,Y,2326,1496
1,B,2326,487.538462
1,X,2327,488
1,Y,2327,1446
1,B,2327,452.403846
1,X,2328,4373
1,Y,2328,2279
1,B,2328,382.403846
1,X,2329,1946
1,Y,2329,26
1,B,2329,451.519231
1,X,2330,1485
1,Y,2330,424
1,B,2330,489.269231
1,X,2331,5245
1,Y,2331,3724
1,B,2331,467.75
1,X,2332,4248
1,Y,2332,3056
1,B,2332,471.846154
1,X,2333,5587
1,Y,2333,603
1,B,2333,485.634615
1,X,2334,1293
1,Y,2334,768
1,B,2334,443.442308
1,X,2335,1227
1,Y,2335,3478
1,B,2335,495.673077
1,X,2336,5721
1,Y,2336,3115
1,B,2336,490.192308
1,X,2337,591
1,Y,2337,3275
1,B,2337,514.096154
1,X,2338,4154
1,Y,2338,2066
1,B,2338,446.576923
1,X,2339,2215
1,Y,2339,3056
1,B,2339,452.769231
1,X,2340,4002
1,Y,2340,162
1,B,2340,457.846154
1,X,2341,2523
1,Y,2341,531
1,B,2341,471.115385
1,X,2342,3473
1,Y,2342,253
1,B,2342,457.903846
1,X,2343,2403
1,Y,2343,4075
1,B,2343,444.115385
1,X,2344,3350
1,Y,2344,683
1,B,2344,517.019231
1,X,2345,5445
1,Y,2345,1561
1,B,2345,453.173077
1,X,2346,1741
1,Y,2346,1373
1,B,2346,474.711538
1,X,2347,3655
1,Y,2347,1118
1,B,2347,447.75
1,X,2348,1613
1,Y,2348,352
1,B,2348,444.480769
1,X,2349,2367
1,Y,2349,1557
1,B,2349,482
1,X,2350,1996
1,Y,2350,1699
1,B,2350,460.307692
1,X,2351,560
1,Y,2351,2044
1,B,2351,635.961538
1,X,2352,2055
1,Y,2352,2244
1,B,2352,524.923077
1,X,2353,2581
1,Y,2353,2307
1,B,2353,489.615385
1,X,2354,4865
1,Y,2354,2451
1,B,2354,495.980769
1,X,2355,3034
1,Y,2355,45
1,B,2355,413.346154
1,X,2356,1251
1,Y,2356,1582
1,B,2356,492.288462
1,X,2357,4977
1,Y,2357,2674
1,B,2357,441.173077
1,X,2358,789
1,Y,2358,1216
1,B,2358,446.923077
1,X,2359,5263
1,Y,2359,1478
1,B,2359,478.557692
1,X,2360,36
1,Y,2360,2808
1,B,2360,411
1,X,2361,4868
1,Y,2361,2687
1,B,2361,408.634615
1,X,2362,3605
1,Y,2362,1091
1,B,2362,446.903846
1,X,2363,3801
1,Y,2363,2371
1,B,2363,472.153846
1,X,2364,1181
1,Y,2364,1620
1,B,2364,475.076923
1,X,2365,4718
1,Y,2365,2682
1,B,2365,467.365385
1,X,2366,1859
1,Y,2366,864
1,B,2366,452
1,X,2367,2910
1,Y,2367,439
1,B,2367,436.615385
1,X,2368,4977
1,Y,2368,3032
1,B,2368,494.576923
1,X,2369,1864
1,Y,2369,3743
1,B,2369,465.057692
1,X,2370,5887
1,Y,2370,226
1,B,2370,464.634615
1,X,2371,1636
1,Y,2371,3370
1,B,2371,465.442308
1,X,2372,521
1,Y,2372,998
1,B,2372,449.557692
1,X,2373,353
1,Y,2373,2777
1,B,2373,424.826923
1,X,2374,3488
1,Y,2374,3505
1,B,2374,415.019231
1,X,2375,4301
1,Y,2375,3010
1,B,2375,464.903846
1,X,2376,4303
1,Y,2376,3392
1,B,2376,455.442308
1,X,2377,4497
1,Y,2377,1288
1,B,2377,436.557692
1,X,2378,3496
1,Y,2378,1827
1,B,2378,505.307692
1,X,2379,3956
1,Y,2379,1433
1,B,2379,426.942308
1,X,2380,1243
1,Y,2380,2829
1,B,2380,484.807692
1,X,2381,2333
1,Y,2381,473
1,B,2381,398.615385
1,X,2382,3932
1,Y,2382,1151
1,B,2382,446.211538
1,X,2383,2296
1,Y,2383,644
1,B,2383,454.596154
1,X,2384,2735
1,Y,2384,2111
1,B,2384,459.807692
1,X,2385,540
1,Y,2385,2080
1,B,2385,432.673077
1,X,2386,3140
1,Y,2386,3519
1,B,2386,461.846154
1,X,2387,5126
1,Y,2387,1277
1,B,2387,427.442308
1,X,2388,3960
1,Y,2388,2698
1,B,2388,445.634615
1,X,2389,3860
1,Y,2389,936
1,B,2389,474.673077
1,X,2390,1251
1,Y,2390,2201
1,B,2390,459.423077
1,X,2391,4650
1,Y,2391,2272
1,B,2391,468.826923
1,X,2392,619
1,Y,2392,509
1,B,2392,494.730769
1,X,2393,472
1,Y,2393,533
1,B,2393,459.653846
1,X,2394,207
1,Y,2394,1456
1,B,2394,409.384615
1,X,2395,2651
1,Y,2395,765
1,B,2395,438.288462
1,X,2396,835
1,Y,2396,2493
1,B,2396,446.019231
1,X,2397,5401
1,Y,2397,3386
1,B,2397,432.788462
1,X,2398,4334
1,Y,2398,2730
1,B,2398,491.153846
1,X,2399,4495
1,Y,2399,2421
1,B,2399,408.288462
1,X,2400,1962
1,Y,2400,3144
1,B,2400,462.826923
1,X,2401,3780
1,Y,2401,1845
1,B,2401,437.769231
1,X,2402,5505
1,Y,2402,2221
1,B,2402,424.269231
1,X,2403,470
1,Y,2403,1217
1,B,2403,457.596154
1,X,2404,3906
1,Y,2404,2026
1,B,2404,413.25
1,X,2405,5784
1,Y,2405,452
1,B,2405,472.846154
1,X,2406,5270
1,Y,2406,3494
1,B,2406,498.115385
1,X,2407,6025
1,Y,2407,1860
1,B,2407,470.75
1,X,2408,61
1,Y,2408,2427
1,B,2408,379.903846
1,X,2409,4227
1,Y,2409,596
1,B,2409,438.730769
1,X,2410,4540
1,Y,2410,3154
1,B,2410,451.884615
1,X,2411,5917
1,Y,2411,267
1,B,2411,442.538462
1,X,2412,221
1,Y,2412,1659
1,B,2412,468.134615
1,X,2413,1409
1,Y,2413,1958
1,B,2413,430.5
1,X,2414,5427
1,Y,2414,1837
1,B,2414,436.269231
1,X,2415,934
1,Y,2415,1351
1,B,2415,456.865385
1,X,2416,821
1,Y,2416,1611
1,B,2416,468.365385
1,X,2417,2121
1,Y,2417,4085
1,B,2417,451.019231
1,X,2418,2649
1,Y,2418,2747
1,B,2418,430.403846
1,X,2419,1785
1,Y,2419,2374
1,B,2419,458.423077
1,X,2420,5878
1,Y,2420,1938
1,B,2420,454.653846
1,X,2421,4834
1,Y,2421,2467
1,B,2421,455.961538
1,X,2422,1056
1,Y,2422,3517
1,B,2422,469.057692
1,X,2423,5607
1,Y,2423,2457
1,B,2423,451.615385
1,X,2424,1703
1,Y,2424,3609
1,B,2424,462.5
1,X,2425,552
1,Y,2425,2740
1,B,2425,460.230769
1,X,2426,1675
1,Y,2426,1580
1,B,2426,461.615385
1,X,2427,703
1,Y,2427,2422
1,B,2427,420.826923
1,X,2428,4453
1,Y,2428,3026
1,B,2428,429.269231
1,X,2429,3229
1,Y,2429,171
1,B,2429,420.019231
1,X,2430,2324
1,Y,2430,1434
1,B,2430,470.769231
1,X,2431,782
1,Y,2431,3618
1,B,2431,460.615385
1,X,2432,5992
1,Y,2432,376
1,B,2432,440.192308
1,X,2433,5140
1,Y,2433,2457
1,B,2433,489.903846
1,X,2434,1170
1,Y,2434,2173
1,B,2434,388.519231
1,X,2435,5141
1,Y,2435,2812
1,B,2435,453.326923
1,X,2436,72
1,Y,2436,1257
1,B,2436,466.826923
1,X,2437,2441
1,Y,2437,3237
1,B,2437,381.596154
1,X,2438,4667
1,Y,2438,2446
1,B,2438,440.942308
1,X,2439,1614
1,Y,2439,3176
1,B,2439,489.980769
1,X,2440,2992
1,Y,2440,384
1,B,2440,445.615385
1,X,2441,1644
1,Y,2441,1166
1,B,2441,498.384615
1,X,2442,4500
1,Y,2442,3997
1,B,2442,427.346154
1,X,2443,5335
1,Y,2443,1323
1,B,2443,451.730769
1,X,2444,3998
1,Y,2444,2145
1,B,2444,430.442308
1,X,2445,1634
1,Y,2445,1527
1,B,2445,423.211538
1,X,2446,1979
1,Y,2446,1916
1,B,2446,394.596154
1,X,2447,5820
1,Y,2447,1329
1,B,2447,440.442308
1,X,2448,2328
1,Y,2448,2041
1,B,2448,492.788462
1,X,2449,1827
1,Y,2449,156
1,B,2449,456.442308
1,X,2450,5355
1,Y,2450,1832
1,B,2450,404.826923
1,X,2451,5849
1,Y,2451,1414
1,B,2451,478.461538
1,X,2452,6012
1,Y,2452,2337
1,B,2452,446.211538
1,X,2453,3792
1,Y,2453,4084
1,B,2453,437.615385
1,X,2454,5319
1,Y,2454,1335
1,B,2454,439.076923
1,X,2455,3031
1,Y,2455,3951
1,B,2455,447.192308
1,X,2456,2405
1,Y,2456,3126
1,B,2456,425.326923
1,X,2457,3565
1,Y,2457,4035
1,B,2457,484.865385
1,X,2458,5074
1,Y,2458,3553
1,B,2458,482.634615
1,X,2459,732
1,Y,2459,305
1,B,2459,529.173077
1,X,2460,2522
1,Y,2460,3007
1,B,2460,489.192308
1,X,2461,547
1,Y,2461,207
1,B,2461,474.346154
1,X,2462,3646
1,Y,2462,586
1,B,2462,439.211538
1,X,2463,1640
1,Y,2463,3507
1,B,2463,423.076923
1,X,2464,4826
1,Y,2464,3232
1,B,2464,405.961538
1,X,2465,846
1,Y,2465,2029
1,B,2465,393.865385
1,X,2466,5436
1,Y,2466,3047
1,B,2466,448.307692
1,X,2467,1153
1,Y,2467,2328
1,B,2467,453.269231
1,X,2468,5662
1,Y,2468,448
1,B,2468,449.653846
1,X,2469,3001
1,Y,2469,2729
1,B,2469,425.576923
1,X,2470,3611
1,Y,2470,3262
1,B,2470,450.096154
1,X,2471,5233
1,Y,2471,3398
1,B,2471,467.769231
1,X,2472,2278
1,Y,2472,3667
1,B,2472,427.384615
1,X,2473,3563
1,Y,2473,3047
1,B,2473,434.442308
1,X,2474,1483
1,Y,2474,3730
1,B,2474,430.480769
1,X,2475,5503
1,Y,2475,3529
1,B,2475,460.923077
1,X,2476,1276
1,Y,2476,2469
1,B,2476,438.903846
1,X,2477,324
1,Y,2477,1125
1,B,2477,463.807692
1,X,2478,1894
1,Y,2478,2072
1,B,2478,467.173077
1,X,2479,6072
1,Y,2479,2685
1,B,2479,435.634615
1,X,2480,2564
1,Y,2480,1062
1,B,2480,444.557692
1,X,2481,4417
1,Y,2481,1364
1,B,2481,480.038462
1,X,2482,5507
1,Y,2482,1285
1,B,2482,441.307692
1,X,2483,2065
1,Y,2483,690
1,B,2483,445.211538
1,X,2484,41
1,Y,2484,1246
1,B,2484,432.057692
1,X,2485,2448
1,Y,2485,1491
1,B,2485,452.557692
1,X,2486,126
1,Y,2486,940
1,B,2486,368.692308
1,X,2487,2939
1,Y,2487,2548
1,B,2487,466.615385
1,X,2488,5648
1,Y,2488,3391
1,B,2488,462.25
1,X,2489,892
1,Y,2489,3400
1,B,2489,435.519231
1,X,2490,4489
1,Y,2490,1658
1,B,2490,396
1,X,2491,4723
1,Y,2491,3399
1,B,2491,451.076923
1,X,2492,1020
1,Y,2492,1326
1,B,2492,438.307692
1,X,2493,214
1,Y,2493,2372
1,B,2493,464.576923
1,X,2494,225
1,Y,2494,1944
1,B,2494,430.903846
1,X,2495,1657
1,Y,2495,2751
1,B,2495,461.038462
1,X,2496,966
1,Y,2496,2377
1,B,2496,425.846154
1,X,2497,3938
1,Y,2497,1459
1,B,2497,447.846154
1,X,2498,34
1,Y,2498,1893
1,B,2498,418.961538
1,X,2499,1181
1,Y,2499,3733
1,B,2499,460.384615
1,X,2500,5346
1,Y,2500,1162
1,B,2500,411.923077
1,X,2501,5824
1,Y,2501,125
1,B,2501,425.153846
1,X,2502,2799
1,Y,2502,3746
1,B,2502,422.346154
1,X,2503,2436
1,Y,2503,687
1,B,2503,445.480769
1,X,2504,2822
1,Y,2504,3329
1,B,2504,435.038462
1,X,2505,4559
1,Y,2505,2820
1,B,2505,414.826923
1,X,2506,2688
1,Y,2506,2883
1,B,2506,466.173077
1,X,2507,424
1,Y,2507,660
1,B,2507,490.211538
1,X,2508,5359
1,Y,2508,3153
1,B,2508,411.230769
1,X,2509,180
1,Y,2509,2331
1,B,2509,461.961538
1,X,2510,742
1,Y,2510,506
1,B,2510,474.596154
1,X,2511,5914
1,Y,2511,3382
1,B,2511,432.826923
1,X,2512,5396
1,Y,2512,2648
1,B,2512,434.923077
1,X,2513,3771
1,Y,2513,3376
1,B,2513,466.384615
1,X,2514,44
1,Y,2514,2755
1,B,2514,459.653846
1,X,2515,2628
1,Y,2515,2115
1,B,2515,408.615385
1,X,2516,5152
1,Y,2516,2775
1,B,2516,446.442308
1,X,2517,1081
1,Y,2517,3574
1,B,2517,487.384615
1,X,2518,3147
1,Y,2518,3702
1,B,2518,461.730769
1,X,2519,2876
1,Y,2519,1148
1,B,2519,455.711538
1,X,2520,1305
1,Y,2520,2999
1,B,2520,433.192308
1,X,2521,22
1,Y,2521,3941
1,B,2521,401.576923
1,X,2522,293
1,Y,2522,133
1,B,2522,476.519231
1,X,2523,4459
1,Y,2523,2530
1,B,2523,452.134615
1,X,2524,2015
1,Y,2524,319
1,B,2524,466.153846
1,X,2525,4504
1,Y,2525,1654
1,B,2525,405.5
1,X,2526,2167
1,Y,2526,2011
1,B,2526,464.269231
1,X,2527,5608
1,Y,2527,1083
1,B,2527,439.211538
1,X,2528,3801
1,Y,2528,2423
1,B,2528,407.461538
1,X,2529,5032
1,Y,2529,1054
1,B,2529,438.346154
1,X,2530,5228
1,Y,2530,1389
1,B,2530,440.365385
1,X,2531,2255
1,Y,2531,3107
1,B,2531,453.653846
1,X,2532,6084
1,Y,2532,3351
1,B,2532,420.346154
1,X,2533,958
1,Y,2533,2773
1,B,2533,412.903846
1,X,2534,5924
1,Y,2534,1392
1,B,2534,449.884615
1,X,2535,5922
1,Y,2535,3582
1,B,2535,411.519231
1,X,2536,4498
1,Y,2536,876
1,B,2536,457.423077
1,X,2537,95
1,Y,2537,3241
1,B,2537,416.596154
1,X,2538,5760
1,Y,2538,1483
1,B,2538,432.576923
1,X,2539,5554
1,Y,2539,2335
1,B,2539,383.115385
1,X,2540,1007
1,Y,2540,745
1,B,2540,475.423077
1,X,2541,38
1,Y,2541,2440
1,B,2541,435.923077
1,X,2542,3516
1,Y,2542,3217
1,B,2542,453.365385
1,X,2543,4592
1,Y,2543,2975
1,B,2543,420.173077
1,X,2544,3355
1,Y,2544,1129
1,B,2544,407.442308
1,X,2545,2604
1,Y,2545,327
1,B,2545,447.038462
1,X,2546,4888
1,Y,2546,2142
1,B,2546,481.384615
1,X,2547,5267
1,Y,2547,3251
1,B,2547,411.115385
1,X,2548,2857
1,Y,2548,686
1,B,2548,430.942308
1,X,2549,3209
1,Y,2549,3555
1,B,2549,421.865385
1,X,2550,917
1,Y,2550,3042
1,B,2550,395.307692
1,X,2551,5920
1,Y,2551,2389
1,B,2551,468.288462
1,X,2552,3154
1,Y,2552,946
1,B,2552,410.75
1,X,2553,5766
1,Y,2553,1075
1,B,2553,455.365385
1,X,2554,1942
1,Y,2554,2632
1,B,2554,424.634615
1,X,2555,2974
1,Y,2555,2513
1,B,2555,429.288462
1,X,2556,552
1,Y,2556,2464
1,B,2556,428.423077
1,X,2557,2683
1,Y,2557,1516
1,B,2557,428.5
1,X,2558,5194
1,Y,2558,2786
1,B,2558,453.365385
1,X,2559,4846
1,Y,2559,3508
1,B,2559,470.461538
1,X,2560,3204
1,Y,2560,600
1,B,2560,449.192308
1,X,2561,231
1,Y,2561,1184
1,B,2561,410.134615
1,X,2562,5851
1,Y,2562,1902
1,B,2562,425.365385
1,X,2563,4562
1,Y,2563,1341
1,B,2563,440.019231
1,X,2564,907
1,Y,2564,527
1,B,2564,393.173077
1,X,2565,5343
1,Y,2565,476
1,B,2565,411.461538
1,X,2566,5526
1,Y,2566,1375
1,B,2566,462.038462
1,X,2567,1583
1,Y,2567,2477
1,B,2567,431.019231
1,X,2568,1201
1,Y,2568,3726
1,B,2568,417.480769
1,X,2569,2596
1,Y,2569,1116
1,B,2569,423.980769
1,X,2570,5909
1,Y,2570,3550
1,B,2570,458.865385
1,X,2571,3759
1,Y,2571,2089
1,B,2571,378.846154
1,X,2572,2403
1,Y,2572,3717
1,B,2572,419.038462
1,X,2573,5778
1,Y,2573,410
1,B,2573,445.903846
1,X,2574,488
1,Y,2574,1669
1,B,2574,419.019231
1,X,2575,4710
1,Y,2575,2949
1,B,2575,424.288462
1,X,2576,141
1,Y,2576,25
1,B,2576,429.615385
1,X,2577,580
1,Y,2577,3711
1,B,2577,533.711538
1,X,2578,534
1,Y,2578,3417
1,B,2578,380.019231
1,X,2579,1246
1,Y,2579,3613
1,B,2579,412.153846
1,X,2580,328
1,Y,2580,1919
1,B,2580,437.884615
1,X,2581,4956
1,Y,2581,1144
1,B,2581,428.346154
1,X,2582,1464
1,Y,2582,1224
1,B,2582,414.307692
1,X,2583,2380
1,Y,2583,1191
1,B,2583,400.884615
1,X,2584,678
1,Y,2584,2456
1,B,2584,440.134615
1,X,2585,5380
1,Y,2585,3450
1,B,2585,395.423077
1,X,2586,732
1,Y,2586,4068
1,B,2586,401.076923
1,X,2587,3260
1,Y,2587,3960
1,B,2587,458.384615
1,X,2588,1188
1,Y,2588,1671
1,B,2588,472.865385
1,X,2589,554
1,Y,2589,955
1,B,2589,382.769231
1,X,2590,5878
1,Y,2590,1547
1,B,2590,425.307692
1,X,2591,4961
1,Y,2591,1556
1,B,2591,429.057692
1,X,2592,2101
1,Y,2592,3789
1,B,2592,413.846154
1,X,2593,4635
1,Y,2593,3265
1,B,2593,398.634615
1,X,2594,5040
1,Y,2594,1114
1,B,2594,437.75
1,X,2595,2148
1,Y,2595,2857
1,B,2595,437.711538
1,X,2596,1679
1,Y,2596,757
1,B,2596,440.615385
1,X,2597,1111
1,Y,2597,2462
1,B,2597,409.961538
1,X,2598,685
1,Y,2598,477
1,B,2598,411.5
1,X,2599,1780
1,Y,2599,3433
1,B,2599,406.807692
1,X,2600,5849
1,Y,2600,1299
1,B,2600,404.211538
1,X,2601,3166
1,Y,2601,1490
1,B,2601,373.5
1,X,2602,5818
1,Y,2602,3380
1,B,2602,413.673077
1,X,2603,463
1,Y,2603,1362
1,B,2603,445.942308
1,X,2604,5321
1,Y,2604,2782
1,B,2604,422.153846
1,X,2605,101
1,Y,2605,3844
1,B,2605,484.576923
1,X,2606,1232
1,Y,2606,4078
1,B,2606,356.211538
1,X,2607,4717
1,Y,2607,3867
1,B,2607,391
1,X,2608,4677
1,Y,2608,2245
1,B,2608,405.057692
1,X,2609,5355
1,Y,2609,1454
1,B,2609,467.096154
1,X,2610,27
1,Y,2610,81
1,B,2610,434.788462
1,X,2611,3125
1,Y,2611,2878
1,B,2611,518.076923
1,X,2612,4941
1,Y,2612,717
1,B,2612,414.076923
1,X,2613,3390
1,Y,2613,3208
1,B,2613,420.75
1,X,2614,3155
1,Y,2614,865
1,B,2614,430.25
1,X,2615,1563
1,Y,2615,2344
1,B,2615,417.134615
1,X,2616,5129
1,Y,2616,2238
1,B,2616,417.711538
1,X,2617,2966
1,Y,2617,3645
1,B,2617,415.75
1,X,2618,589
1,Y,2618,2387
1,B,2618,412.480769
1,X,2619,3712
1,Y,2619,2022
1,B,2619,421.384615
1,X,2620,912
1,Y,2620,1692
1,B,2620,426.596154
1,X,2621,1603
1,Y,2621,3325
1,B,2621,415.384615
1,X,2622,1120
1,Y,2622,2214
1,B,2622,433.442308
1,X,2623,712
1,Y,2623,2055
1,B,2623,423.75
1,X,2624,5572
1,Y,2624,1376
1,B,2624,357.730769
1,X,2625,2249
1,Y,2625,4024
1,B,2625,415.134615
1,X,2626,3608
1,Y,2626,264
1,B,2626,486.519231
1,X,2627,4933
1,Y,2627,1404
1,B,2627,422.980769
1,X,2628,2627
1,Y,2628,3698
1,B,2628,343.557692
1,X,2629,4236
1,Y,2629,632
1,B,2629,425.865385
1,X,2630,1740
1,Y,2630,3997
1,B,2630,409.173077
1,X,2631,2630
1,Y,2631,2820
1,B,2631,417.826923
1,X,2632,4950
1,Y,2632,3280
1,B,2632,394.980769
1,X,2633,5056
1,Y,2633,3049
1,B,2633,385.096154
1,X,2634,5059
1,Y,2634,2913
1,B,2634,416.192308
1,X,2635,5406
1,Y,2635,877
1,B,2635,421.711538
1,X,2636,6109
1,Y,2636,1679
1,B,2636,391.576923
1,X,2637,1087
1,Y,2637,1717
1,B,2637,416.788462
1,X,2638,1962
1,Y,2638,804
1,B,2638,395.480769
1,X,2639,602
1,Y,2639,773
1,B,2639,407.230769
1,X,2640,725
1,Y,2640,3410
1,B,2640,378.076923
1,X,2641,2641
1,Y,2641,3872
1,B,2641,434.115385
1,X,2642,4530
1,Y,2642,2055
1,B,2642,412.192308
1,X,2643,712
1,Y,2643,708
1,B,2643,388.826923
1,X,2644,5537
1,Y,2644,998
1,B,2644,407.788462
1,X,2645,4650
1,Y,2645,3632
1,B,2645,430.826923
1,X,2646,5512
1,Y,2646,1468
1,B,2646,397.5
1,X,2647,4801
1,Y,2647,1926
1,B,2647,367.576923
1,X,2648,3583
1,Y,2648,2988
1,B,2648,408.519231
1,X,2649,2273
1,Y,2649,495
1,B,2649,389.384615
1,X,2650,5585
1,Y,2650,3135
1,B,2650,401.884615
1,X,2651,1204
1,Y,2651,3569
1,B,2651,418.538462
1,X,2652,2130
1,Y,2652,3362
1,B,2652,368.115385
1,X,2653,4364
1,Y,2653,2663
1,B,2653,405.365385
1,X,2654,2434
1,Y,2654,3121
1,B,2654,406.673077
1,X,2655,4242
1,Y,2655,1011
1,B,2655,413.692308
1,X,2656,4743
1,Y,2656,1576
1,B,2656,391.865385
1,X,2657,1691
1,Y,2657,698
1,B,2657,392.615385
1,X,2658,5255
1,Y,2658,3414
1,B,2658,428.865385
1,X,2659,961
1,Y,2659,2110
1,B,2659,408.057692
1,X,2660,1419
1,Y,2660,3276
1,B,2660,398.865385
1,X,2661,4920
1,Y,2661,1822
1,B,2661,413.211538
1,X,2662,2285
1,Y,2662,3837
1,B,2662,438.346154
1,X,2663,5090
1,Y,2663,1649
1,B,2663,427.25
1,X,2664,3100
1,Y,2664,4039
1,B,2664,399.019231
1,X,2665,1319
1,Y,2665,3922
1,B,2665,452.173077
1,X,2666,1100
1,Y,2666,1422
1,B,2666,416.846154
1,X,2667,887
1,Y,2667,1684
1,B,2667,344.230769
1,X,2668,6041
1,Y,2668,258
1,B,2668,393.423077
1,X,2669,1176
1,Y,2669,1811
1,B,2669,417.076923
1,X,2670,4543
1,Y,2670,513
1,B,2670,411.615385
1,X,2671,2397
1,Y,2671,383
1,B,2671,420.480769
1,X,2672,2206
1,Y,2672,1688
1,B,2672,406.153846
1,X,2673,1572
1,Y,2673,1711
1,B,2673,356.788462
1,X,2674,148
1,Y,2674,3454
1,B,2674,401.711538
1,X,2675,1485
1,Y,2675,4082
1,B,2675,447.5
1,X,2676,3492
1,Y,2676,3530
1,B,2676,398.057692
1,X,2677,89
1,Y,2677,2814
1,B,2677,388.153846
1,X,2678,3013
1,Y,2678,4054
1,B,2678,391.5
1,X,2679,34
1,Y,2679,1575
1,B,2679,377.346154
1,X,2680,1849
1,Y,2680,3846
1,B,2680,391.75
1,X,2681,1075
1,Y,2681,503
1,B,2681,357.942308
1,X,2682,3742
1,Y,2682,1306
1,B,2682,438.423077
1,X,2683,3044
1,Y,2683,2521
1,B,2683,429.403846
1,X,2684,1029
1,Y,2684,193
1,B,2684,399.538462
1,X,2685,4928
1,Y,2685,1503
1,B,2685,422.442308
1,X,2686,170
1,Y,2686,2557
1,B,2686,392.153846
1,X,2687,978
1,Y,2687,2331
1,B,2687,424.076923
1,X,2688,1481
1,Y,2688,561
1,B,2688,372.730769
1,X,2689,3274
1,Y,2689,3575
1,B,2689,393.326923
1,X,2690,5227
1,Y,2690,1508
1,B,2690,412.019231
1,X,2691,2573
1,Y,2691,912
1,B,2691,397.230769
1,X,2692,583
1,Y,2692,3555
1,B,2692,413.519231
1,X,2693,1046
1,Y,2693,2760
1,B,2693,421.173077
1,X,2694,1574
1,Y,2694,781
1,B,2694,450.788462
1,X,2695,1299
1,Y,2695,538
1,B,2695,394.480769
1,X,2696,1984
1,Y,2696,1809
1,B,2696,392.115385
1,X,2697,5550
1,Y,2697,2657
1,B,2697,434.384615
1,X,2698,1885
1,Y,2698,3657
1,B,2698,383.673077
1,X,2699,5436
1,Y,2699,3321
1,B,2699,403.25
1,X,2700,612
1,Y,2700,3552
1,B,2700,418.557692
1,X,2701,428
1,Y,2701,2494
1,B,2701,407.211538
1,X,2702,1484
1,Y,2702,1283
1,B,2702,395.461538
1,X,2703,1565
1,Y,2703,2325
1,B,2703,401.307692
1,X,2704,5993
1,Y,2704,117
1,B,2704,409.865385
1,X,2705,5859
1,Y,2705,2094
1,B,2705,390.326923
1,X,2706,4472
1,Y,2706,1127
1,B,2706,393.423077
1,X,2707,2278
1,Y,2707,3562
1,B,2707,426.134615
1,X,2708,1148
1,Y,2708,2056
1,B,2708,332.865385
1,X,2709,2424
1,Y,2709,3403
1,B,2709,414.961538
1,X,2710,3738
1,Y,2710,952
1,B,2710,405.057692
1,X,2711,4096
1,Y,2711,3433
1,B,2711,530.807692
1,X,2712,1514
1,Y,2712,1289
1,B,2712,404.076923
1,X,2713,4491
1,Y,2713,2613
1,B,2713,447.634615
1,X,2714,390
1,Y,2714,3691
1,B,2714,416.423077
1,X,2715,2259
1,Y,2715,3585
1,B,2715,368.519231
1,X,2716,5179
1,Y,2716,99
1,B,2716,407.769231
1,X,2717,5806
1,Y,2717,2991
1,B,2717,375.634615
1,X,2718,2760
1,Y,2718,574
1,B,2718,421.846154
1,X,2719,437
1,Y,2719,2577
1,B,2719,394.442308
1,X,2720,2128
1,Y,2720,3307
1,B,2720,344.769231
1,X,2721,5533
1,Y,2721,257
1,B,2721,400.538462
1,X,2722,2970
1,Y,2722,4041
1,B,2722,390.173077
1,X,2723,1586
1,Y,2723,1225
1,B,2723,385.576923
1,X,2724,1574
1,Y,2724,3576
1,B,2724,387.730769
1,X,2725,2978
1,Y,2725,3764
1,B,2725,377.173077
1,X,2726,45
1,Y,2726,502
1,B,2726,379.480769
1,X,2727,348
1,Y,2727,405
1,B,2727,380.538462
1,X,2728,5419
1,Y,2728,3060
1,B,2728,413.288462
1,X,2729,5855
1,Y,2729,2072
1,B,2729,374.519231
1,X,2730,3955
1,Y,2730,3720
1,B,2730,352.788462
1,X,2731,636
1,Y,2731,1459
1,B,2731,397.442308
1,X,2732,4809
1,Y,2732,3981
1,B,2732,379.980769
1,X,2733,1566
1,Y,2733,802
1,B,2733,369.942308
1,X,2734,2411
1,Y,2734,2277
1,B,2734,424.326923
1,X,2735,5361
1,Y,2735,357
1,B,2735,425.173077
1,X,2736,2481
1,Y,2736,2824
1,B,2736,413.173077
1,X,2737,1095
1,Y,2737,2023
1,B,2737,385.423077
1,X,2738,5175
1,Y,2738,1439
1,B,2738,378.096154
1,X,2739,2681
1,Y,2739,3084
1,B,2739,376.076923
1,X,2740,5970
1,Y,2740,95
1,B,2740,331.423077
1,X,2741,2071
1,Y,2741,1306
1,B,2741,393.269231
1,X,2742,1730
1,Y,2742,3973
1,B,2742,347
1,X,2743,4465
1,Y,2743,2828
1,B,2743,388.538462
1,X,2744,735
1,Y,2744,3915
1,B,2744,360.673077
1,X,2745,4670
1,Y,2745,2701
1,B,2745,392.557692
1,X,2746,561
1,Y,2746,3470
1,B,2746,391.173077
1,X,2747,674
1,Y,2747,2583
1,B,2747,333.096154
1,X,2748,2812
1,Y,2748,2668
1,B,2748,403.173077
1,X,2749,1755
1,Y,2749,3396
1,B,2749,381.961538
1,X,2750,1789
1,Y,2750,2849
1,B,2750,353.903846
1,X,2751,3737
1,Y,2751,2103
1,B,2751,365.076923
1,X,2752,1490
1,Y,2752,3288
1,B,2752,380.807692
1,X,2753,1939
1,Y,2753,2470
1,B,2753,393.173077
1,X,2754,2454
1,Y,2754,721
1,B,2754,395.346154
1,X,2755,9
1,Y,2755,2729
1,B,2755,371.211538
1,X,2756,4088
1,Y,2756,3994
1,B,2756,369.134615
1,X,2757,5002
1,Y,2757,1158
1,B,2757,403.230769
1,X,2758,2426
1,Y,2758,2832
1,B,2758,383.019231
1,X,2759,5141
1,Y,2759,3232
1,B,2759,387.5
1,X,2760,5003
1,Y,2760,231
1,B,2760,388.692308
1,X,2761,5332
1,Y,2761,2726
1,B,2761,371.980769
1,X,2762,3037
1,Y,2762,1766
1,B,2762,405.423077
1,X,2763,4960
1,Y,2763,1209
1,B,2763,402.307692
1,X,2764,1602
1,Y,2764,1197
1,B,2764,339.096154
1,X,2765,209
1,Y,2765,767
1,B,2765,344.480769
1,X,2766,5292
1,Y,2766,392
1,B,2766,400.673077
1,X,2767,1963
1,Y,2767,225
1,B,2767,392.673077
1,X,2768,2751
1,Y,2768,3184
1,B,2768,469.903846
1,X,2769,1033
1,Y,2769,574
1,B,2769,369.865385
1,X,2770,3619
1,Y,2770,1174
1,B,2770,373.25
1,X,2771,917
1,Y,2771,2589
1,B,2771,371.596154
1,X,2772,1115
1,Y,2772,665
1,B,2772,390.788462
1,X,2773,841
1,Y,2773,696
1,B,2773,387.076923
1,X,2774,2914
1,Y,2774,2514
1,B,2774,392.865385
1,X,2775,3610
1,Y,2775,935
1,B,2775,371
1,X,2776,3533
1,Y,2776,3388
1,B,2776,410.365385
1,X,2777,2271
1,Y,2777,1663
1,B,2777,382.807692
1,X,2778,2221
1,Y,2778,1595
1,B,2778,390.538462
1,X,2779,1781
1,Y,2779,2825
1,B,2779,387.211538
1,X,2780,1070
1,Y,2780,2212
1,B,2780,409.134615
1,X,2781,2699
1,Y,2781,1421
1,B,2781,344.615385
1,X,2782,4826
1,Y,2782,1928
1,B,2782,381.461538
1,X,2783,3228
1,Y,2783,662
1,B,2783,376.307692
1,X,2784,2459
1,Y,2784,1015
1,B,2784,416.423077
1,X,2785,4291
1,Y,2785,3552
1,B,2785,399.807692
1,X,2786,2469
1,Y,2786,1163
1,B,2786,394.884615
1,X,2787,2532
1,Y,2787,3567
1,B,2787,383.538462
1,X,2788,5623
1,Y,2788,2352
1,B,2788,365.673077
1,X,2789,228
1,Y,2789,2461
1,B,2789,360.192308
1,X,2790,2480
1,Y,2790,302
1,B,2790,355.076923
1,X,2791,333
1,Y,2791,1963
1,B,2791,365.596154
1,X,2792,5658
1,Y,2792,1057
1,B,2792,355.5
1,X,2793,2405
1,Y,2793,1038
1,B,2793,385.576923
1,X,2794,887
1,Y,2794,3905
1,B,2794,365.846154
1,X,2795,3639
1,Y,2795,3153
1,B,2795,373.653846
1,X,2796,370
1,Y,2796,3010
1,B,2796,346.403846
1,X,2797,2122
1,Y,2797,1294
1,B,2797,374.019231
1,X,2798,4909
1,Y,2798,3573
1,B,2798,373.269231
1,X,2799,449
1,Y,2799,3509
1,B,2799,399.423077
1,X,2800,627
1,Y,2800,3412
1,B,2800,368.423077
1,X,2801,2789
1,Y,2801,3058
1,B,2801,368.192308
1,X,2802,1116
1,Y,2802,1637
1,B,2802,327.019231
1,X,2803,2617
1,Y,2803,3158
1,B,2803,349.403846
1,X,2804,1790
1,Y,2804,795
1,B,2804,403.673077
1,X,2805,4649
1,Y,2805,3138
1,B,2805,375.057692
1,X,2806,4090
1,Y,2806,1572
1,B,2806,471.923077
1,X,2807,1165
1,Y,2807,1049
1,B,2807,384.634615
1,X,2808,966
1,Y,2808,708
1,B,2808,369.057692
1,X,2809,1338
1,Y,2809,3161
1,B,2809,387.942308
1,X,2810,4834
1,Y,2810,2210
1,B,2810,393.307692
1,X,2811,5544
1,Y,2811,4014
1,B,2811,392.038462
1,X,2812,2255
1,Y,2812,1564
1,B,2812,378.173077
1,X,2813,2111
1,Y,2813,1165
1,B,2813,360.596154
1,X,2814,5158
1,Y,2814,1444
1,B,2814,379.884615
1,X,2815,4520
1,Y,2815,3718
1,B,2815,335.269231
1,X,2816,604
1,Y,2816,3444
1,B,2816,365.615385
1,X,2817,803
1,Y,2817,3306
1,B,2817,373.423077
1,X,2818,400
1,Y,2818,411
1,B,2818,382.5
1,X,2819,5205
1,Y,2819,2948
1,B,2819,392.653846
1,X,2820,150
1,Y,2820,1420
1,B,2820,375.288462
1,X,2821,4986
1,Y,2821,1083
1,B,2821,360.615385
1,X,2822,3576
1,Y,2822,905
1,B,2822,384.365385
1,X,2823,3427
1,Y,2823,3493
1,B,2823,531.230769
1,X,2824,2273
1,Y,2824,1502
1,B,2824,337.519231
1,X,2825,1169
1,Y,2825,1775
1,B,2825,376.788462
1,X,2826,3121
1,Y,2826,376
1,B,2826,342.576923
1,X,2827,2889
1,Y,2827,2792
1,B,2827,381.884615
1,X,2828,4843
1,Y,2828,1188
1,B,2828,362.942308
1,X,2829,37
1,Y,2829,3389
1,B,2829,380.75
1,X,2830,4568
1,Y,2830,3638
1,B,2830,377.846154
1,X,2831,515
1,Y,2831,1671
1,B,2831,378.153846
1,X,2832,421
1,Y,2832,3362
1,B,2832,333.057692
1,X,2833,1302
1,Y,2833,1292
1,B,2833,335.596154
1,X,2834,1169
1,Y,2834,337
1,B,2834,326.884615
1,X,2835,567
1,Y,2835,1250
1,B,2835,356.423077
1,X,2836,2641
1,Y,2836,800
1,B,2836,384.038462
1,X,2837,5077
1,Y,2837,3062
1,B,2837,365.076923
1,X,2838,922
1,Y,2838,3672
1,B,2838,376.115385
1,X,2839,149
1,Y,2839,3165
1,B,2839,448.384615
1,X,2840,1061
1,Y,2840,2579
1,B,2840,351.269231
1,X,2841,606
1,Y,2841,3700
1,B,2841,448.423077
1,X,2842,3211
1,Y,2842,3739
1,B,2842,377.423077
1,X,2843,4923
1,Y,2843,1234
1,B,2843,338.326923
1,X,2844,17
1,Y,2844,1296
1,B,2844,327.384615
1,X,2845,1785
1,Y,2845,3618
1,B,2845,355.653846
1,X,2846,3068
1,Y,2846,2870
1,B,2846,363.769231
1,X,2847,2351
1,Y,2847,3139
1,B,2847,310.846154
1,X,2848,3274
1,Y,2848,3170
1,B,2848,347.230769
1,X,2849,2000
1,Y,2849,705
1,B,2849,392.057692
1,X,2850,4714
1,Y,2850,2279
1,B,2850,305.923077
1,X,2851,1141
1,Y,2851,701
1,B,2851,348.538462
1,X,2852,2191
1,Y,2852,3894
1,B,2852,346.134615
1,X,2853,5111
1,Y,2853,1400
1,B,2853,340.923077
1,X,2854,1010
1,Y,2854,3069
1,B,2854,353.442308
1,X,2855,1020
1,Y,2855,1873
1,B,2855,381.230769
1,X,2856,773
1,Y,2856,1267
1,B,2856,312.115385
1,X,2857,933
1,Y,2857,1592
1,B,2857,337
1,X,2858,5618
1,Y,2858,708
1,B,2858,355.865385
1,X,2859,1533
1,Y,2859,772
1,B,2859,366.980769
1,X,2860,2702
1,Y,2860,2157
1,B,2860,368.346154
1,X,2861,3815
1,Y,2861,3512
1,B,2861,358.5
1,X,2862,5055
1,Y,2862,1387
1,B,2862,325.730769
1,X,2863,5367
1,Y,2863,381
1,B,2863,378.615385
1,X,2864,2405
1,Y,2864,2836
1,B,2864,361.557692
1,X,2865,1788
1,Y,2865,3487
1,B,2865,363.807692
1,X,2866,4848
1,Y,2866,3378
1,B,2866,325.75
1,X,2867,5241
1,Y,2867,3355
1,B,2867,321.326923
1,X,2868,4924
1,Y,2868,1272
1,B,2868,319.115385
1,X,2869,677
1,Y,2869,3470
1,B,2869,344
1,X,2870,407
1,Y,2870,2375
1,B,2870,348.576923
1,X,2871,5250
1,Y,2871,1355
1,B,2871,339.730769
1,X,2872,1111
1,Y,2872,2996
1,B,2872,355.730769
1,X,2873,181
1,Y,2873,56
1,B,2873,346.961538
1,X,2874,5379
1,Y,2874,311
1,B,2874,363.673077
1,X,2875,3445
1,Y,2875,3212
1,B,2875,355.519231
1,X,2876,5288
1,Y,2876,438
1,B,2876,362.153846
1,X,2877,1375
1,Y,2877,1064
1,B,2877,381.846154
1,X,2878,919
1,Y,2878,2658
1,B,2878,399.115385
1,X,2879,120
1,Y,2879,3542
1,B,2879,321.134615
1,X,2880,1467
1,Y,2880,3823
1,B,2880,327.942308
1,X,2881,684
1,Y,2881,2666
1,B,2881,338.711538
1,X,2882,4269
1,Y,2882,2663
1,B,2882,366.730769
1,X,2883,1375
1,Y,2883,3537
1,B,2883,378.269231
1,X,2884,3056
1,Y,2884,997
1,B,2884,381.615385
1,X,2885,5291
1,Y,2885,3100
1,B,2885,316.038462
1,X,2886,976
1,Y,2886,1797
1,B,2886,330.442308
1,X,2887,103
1,Y,2887,1582
1,B,2887,333.788462
1,X,2888,897
1,Y,2888,2996
1,B,2888,366.557692
1,X,2889,3781
1,Y,2889,1816
1,B,2889,302.134615
1,X,2890,5730
1,Y,2890,296
1,B,2890,361.019231
1,X,2891,3802
1,Y,2891,484
1,B,2891,360.711538
1,X,2892,609
1,Y,2892,3380
1,B,2892,309.653846
1,X,2893,5036
1,Y,2893,1222
1,B,2893,365.384615
1,X,2894,235
1,Y,2894,430
1,B,2894,347.538462
1,X,2895,2613
1,Y,2895,3251
1,B,2895,323.096154
1,X,2896,3508
1,Y,2896,1157
1,B,2896,300.076923
1,X,2897,3587
1,Y,2897,610
1,B,2897,321.076923
1,X,2898,1111
1,Y,2898,99
1,B,2898,317.980769
1,X,2899,4773
1,Y,2899,1659
1,B,2899,298.711538
1,X,2900,2579
1,Y,2900,1890
1,B,2900,347.769231
1,X,2901,3732
1,Y,2901,799
1,B,2901,322.5
1,X,2902,413
1,Y,2902,3388
1,B,2902,337.423077
1,X,2903,83
1,Y,2903,813
1,B,2903,317.826923
1,X,2904,4571
1,Y,2904,1905
1,B,2904,309.692308
2,X,0,4954
2,Y,0,2849
2,B,0,3853.5
2,X,1,5440
2,Y,1,3128
2,B,1,3157.653846
2,X,2,142
2,Y,2,811
2,B,2,3541.826923
2,X,3,1836
2,Y,3,287
2,B,3,2797.403846
2,X,4,1535
2,Y,4,231
2,B,4,2334.692308
2,X,5,2304
2,Y,5,209
2,B,5,2467.884615
2,X,6,2732
2,Y,6,2784
2,B,6,2400.057692
2,X,7,1892
2,Y,7,199
2,B,7,2500.653846
2,X,8,5309
2,Y,8,797
2,B,8,2239.153846
2,X,9,2639
2,Y,9,1421
2,B,9,2576.769231
2,X,10,1874
2,Y,10,1607
2,B,10,2308.5
2,X,11,5307
2,Y,11,777
2,B,11,2054.826923
2,X,12,414
2,Y,12,2174
2,B,12,2363.807692
2,X,13,3247
2,Y,13,3110
2,B,13,2049.230769
2,X,14,882
2,Y,14,1710
2,B,14,2148.461538
2,X,15,2510
2,Y,15,4034
2,B,15,2050.730769
2,X,16,3414
2,Y,16,1873
2,B,16,2032.076923
2,X,17,2219
2,Y,17,2634
2,B,17,2026.269231
2,X,18,3218
2,Y,18,1317
2,B,18,1989.038462
2,X,19,382
2,Y,19,1191
2,B,19,1832.942308
2,X,20,846
2,Y,20,2231
2,B,20,1887.307692
2,X,21,1817
2,Y,21,1439
2,B,21,2002.788462
2,X,22,5853
2,Y,22,3934
2,B,22,1817.192308
2,X,23,5649
2,Y,23,2686
2,B,23,1934.923077
2,X,24,4900
2,Y,24,3992
2,B,24,2192.846154
2,X,25,3569
2,Y,25,238
2,B,25,2020.807692
2,X,26,3021
2,Y,26,1386
2,B,26,1365.192308
2,X,27,2681
2,Y,27,2669
2,B,27,1783.788462
2,X,28,3994
2,Y,28,1999
2,B,28,1755.480769
2,X,29,5826
2,Y,29,254
2,B,29,1695.769231
2,X,30,2691
2,Y,30,3869
2,B,30,1931.576923
2,X,31,5963
2,Y,31,3972
2,B,31,1975.442308
2,X,32,4872
2,Y,32,2366
2,B,32,1874.615385
2,X,33,1729
2,Y,33,3014
2,B,33,1876
2,X,34,2842
2,Y,34,1779
2,B,34,1787.711538
2,X,35,4569
2,Y,35,2206
2,B,35,1720.5
2,X,36,4750
2,Y,36,1313
2,B,36,1839.730769
2,X,37,2193
2,Y,37,2602
2,B,37,1853.865385
2,X,38,4248
2,Y,38,3246
2,B,38,2207
2,X,39,2307
2,Y,39,621
2,B,39,1829.519231
2,X,40,2950
2,Y,40,3758
2,B,40,1965.942308
2,X,41,159
2,Y,41,3231
2,B,41,1827.115385
2,X,42,1435
2,Y,42,2299
2,B,42,1629.269231
2,X,43,1546
2,Y,43,1108
2,B,43,1606.230769
2,X,44,267
2,Y,44,578
2,B,44,1701.211538
2,X,45,1547
2,Y,45,1090
2,B,45,1598.75
2,X,46,3304
2,Y,46,3791
2,B,46,1673.865385
2,X,47,4882
2,Y,47,437
2,B,47,1670.25
2,X,48,4957
2,Y,48,3203
2,B,48,1723.807692
2,X,49,4407
2,Y,49,2888
2,B,49,1497.865385
2,X,50,1600
2,Y,50,417
2,B,50,1771.923077
2,X,51,398
2,Y,51,261
2,B,51,1668.365385
2,X,52,4162
2,Y,52,2635
2,B,52,2367.134615
2,X,53,940
2,Y,53,2210
2,B,53,1514.211538
2,X,54,3069
2,Y,54,3430
2,B,54,2109.846154
2,X,55,5949
2,Y,55,919
2,B,55,1663.75
2,X,56,2617
2,Y,56,988
2,B,56,1515.730769
2,X,57,5173
2,Y,57,3025
2,B,57,1513.538462
2,X,58,2773
2,Y,58,759
2,B,58,1548.596154
2,X,59,1261
2,Y,59,3265
2,B,59,1552.653846
2,X,60,4461
2,Y,60,3233
2,B,60,1832.115385
2,X,61,2740
2,Y,61,1712
2,B,61,1710.365385
2,X,62,3807
2,Y,62,3737
2,B,62,1313.134615
2,X,63,3284
2,Y,63,3322
2,B,63,1486.730769
2,X,64,3009
2,Y,64,856
2,B,64,1522.115385
2,X,65,2880
2,Y,65,88
2,B,65,1575.903846
2,X,66,890
2,Y,66,2301
2,B,66,1431.615385
2,X,67,5520
2,Y,67,212
2,B,67,1925.903846
2,X,68,4999
2,Y,68,2947
2,B,68,1646.173077
2,X,69,4117
2,Y,69,1599
2,B,69,1472.365385
2,X,70,3183
2,Y,70,2878
2,B,70,1569.596154
2,X,71,4164
2,Y,71,2728
2,B,71,1394.038462
2,X,72,6072
2,Y,72,1981
2,B,72,1483.538462
2,X,73,1418
2,Y,73,1612
2,B,73,1776.884615
2,X,74,6075
2,Y,74,46
2,B,74,1536.365385
2,X,75,5173
2,Y,75,2703
2,B,75,1548.769231
2,X,76,2435
2,Y,76,4077
2,B,76,1644.692308
2,X,77,5530
2,Y,77,1675
2,B,77,1494.980769
2,X,78,1926
2,Y,78,521
2,B,78,1422.807692
2,X,79,2343
2,Y,79,3868
2,B,79,1463.692308
2,X,80,2237
2,Y,80,1900
2,B,80,1470.403846
2,X,81,954
2,Y,81,2228
2,B,81,1500.019231
2,X,82,745
2,Y,82,2215
2,B,82,1386.730769
2,X,83,1361
2,Y,83,349
2,B,83,1274.807692
2,X,84,1680
2,Y,84,4045
2,B,84,1489.365385
2,X,85,430
2,Y,85,843
2,B,85,1490.865385
2,X,86,2022
2,Y,86,1157
2,B,86,2220.711538
2,X,87,2935
2,Y,87,18
2,B,87,1527.384615
2,X,88,2832
2,Y,88,3735
2,B,88,1705.326923
2,X,89,268
2,Y,89,3503
2,B,89,1256.5
2,X,90,2645
2,Y,90,150
2,B,90,1450.192308
2,X,91,5086
2,Y,91,3407
2,B,91,1615.403846
2,X,92,3209
2,Y,92,2815
2,B,92,1322.634615
2,X,93,906
2,Y,93,1863
2,B,93,1687.019231
2,X,94,5759
2,Y,94,2561
2,B,94,1344.288462
2,X,95,5959
2,Y,95,2080
2,B,95,1464.057692
2,X,96,153
2,Y,96,3351
2,B,96,1398.826923
2,X,97,5069
2,Y,97,1759
2,B,97,1409.519231
2,X,98,3832
2,Y,98,2067
2,B,98,1528.038462
2,X,99,3061
2,Y,99,2261
2,B,99,1570.807692
2,X,100,3931
2,Y,100,3623
2,B,100,1764.230769
2,X,101,2780
2,Y,101,1049
2,B,101,1494.519231
2,X,102,3670
2,Y,102,2153
2,B,102,1691.634615
2,X,103,1611
2,Y,103,3241
2,B,103,1468.961538
2,X,104,3653
2,Y,104,1303
2,B,104,1373.538462
2,X,105,3871
2,Y,105,461
2,B,105,1455.192308
2,X,106,9
2,Y,106,1114
2,B,106,1642.788462
2,X,107,200
2,Y,107,2818
2,B,107,1465.826923
2,X,108,3741
2,Y,108,3830
2,B,108,1595.615385
2,X,109,3532
2,Y,109,2257
2,B,109,1312.653846
2,X,110,3555
2,Y,110,2567
2,B,110,1637.769231
2,X,111,291
2,Y,111,2797
2,B,111,1553.942308
2,X,112,899
2,Y,112,1490
2,B,112,1452
2,X,113,818
2,Y,113,2276
2,B,113,1384.519231
2,X,114,5944
2,Y,114,2073
2,B,114,1409.653846
2,X,115,6038
2,Y,115,2528
2,B,115,1500.865385
2,X,116,3963
2,Y,116,540
2,B,116,1536.461538
2,X,117,2098
2,Y,117,798
2,B,117,1394.653846
2,X,118,5962
2,Y,118,738
2,B,118,1387.692308
2,X,119,4168
2,Y,119,1520
2,B,119,1379.769231
2,X,120,4359
2,Y,120,1269
2,B,120,1348.346154
2,X,121,4956
2,Y,121,442
2,B,121,1285.153846
2,X,122,1909
2,Y,122,1661
2,B,122,1362.076923
2,X,123,4150
2,Y,123,3836
2,B,123,1301.615385
2,X,124,5334
2,Y,124,14
2,B,124,1336.423077
2,X,125,4868
2,Y,125,599
2,B,125,1362.038462
2,X,126,4979
2,Y,126,433
2,B,126,1306.288462
2,X,127,5183
2,Y,127,10
2,B,127,1408.961538
2,X,128,3783
2,Y,128,2955
2,B,128,1222.326923
2,X,129,3086
2,Y,129,3592
2,B,129,1319.826923
2,X,130,4696
2,Y,130,2202
2,B,130,1456.326923
2,X,131,538
2,Y,131,2822
2,B,131,1230.865385
2,X,132,216
2,Y,132,3912
2,B,132,1244.692308
2,X,133,567
2,Y,133,472
2,B,133,1400.134615
2,X,134,3289
2,Y,134,406
2,B,134,1274.730769
2,X,135,1756
2,Y,135,3027
2,B,135,1330.903846
2,X,136,3263
2,Y,136,552
2,B,136,1356.288462
2,X,137,4578
2,Y,137,2030
2,B,137,1347.173077
2,X,138,4426
2,Y,138,561
2,B,138,1197.25
2,X,139,4521
2,Y,139,3041
2,B,139,1213.769231
2,X,140,4702
2,Y,140,2110
2,B,140,1281.269231
2,X,141,5147
2,Y,141,2867
2,B,141,1344.192308
2,X,142,4239
2,Y,142,4042
2,B,142,1294.269231
2,X,143,2439
2,Y,143,3180
2,B,143,1171.788462
2,X,144,5413
2,Y,144,2372
2,B,144,1275.846154
2,X,145,5710
2,Y,145,3297
2,B,145,1204.865385
2,X,146,4020
2,Y,146,2911
2,B,146,1324.192308
2,X,147,3326
2,Y,147,3850
2,B,147,1263.615385
2,X,148,4359
2,Y,148,2528
2,B,148,1298.634615
2,X,149,1476
2,Y,149,2622
2,B,149,1414.5
2,X,150,1526
2,Y,150,1693
2,B,150,1655.769231
2,X,151,5738
2,Y,151,3994
2,B,151,1502.115385
2,X,152,3390
2,Y,152,1703
2,B,152,1436.942308
2,X,153,4182
2,Y,153,2811
2,B,153,1457.923077
2,X,154,5540
2,Y,154,82
2,B,154,1217.615385
2,X,155,3963
2,Y,155,1373
2,B,155,1283.288462
2,X,156,5694
2,Y,156,198
2,B,156,1263.096154
2,X,157,4301
2,Y,157,4010
2,B,157,1348.423077
2,X,158,5550
2,Y,158,69
2,B,158,1230.634615
2,X,159,8
2,Y,159,3123
2,B,159,1295.365385
2,X,160,4784
2,Y,160,2962
2,B,160,1397.576923
2,X,161,4021
2,Y,161,4006
2,B,161,1247.711538
2,X,162,3869
2,Y,162,1871
2,B,162,1366.403846
2,X,163,6042
2,Y,163,2400
2,B,163,1082.442308
2,X,164,2954
2,Y,164,1617
2,B,164,1382.942308
2,X,165,5656
2,Y,165,3059
2,B,165,1235.384615
2,X,166,3401
2,Y,166,3491
2,B,166,1126.192308
2,X,167,1911
2,Y,167,3254
2,B,167,1440.288462
2,X,168,4180
2,Y,168,2183
2,B,168,1216.057692
2,X,169,530
2,Y,169,311
2,B,169,1203.230769
2,X,170,1624
2,Y,170,3561
2,B,170,1477.423077
2,X,171,5009
2,Y,171,1476
2,B,171,1284.942308
2,X,172,5698
2,Y,172,463
2,B,172,1164.730769
2,X,173,909
2,Y,173,647
2,B,173,1277.384615
2,X,174,3933
2,Y,174,3262
2,B,174,1395.692308
2,X,175,3529
2,Y,175,510
2,B,175,1280.653846
2,X,176,3290
2,Y,176,502
2,B,176,1579.326923
2,X,177,553
2,Y,177,268
2,B,177,1286.153846
2,X,178,162
2,Y,178,2616
2,B,178,1223.288462
2,X,179,4784
2,Y,179,3559
2,B,179,1218.903846
2,X,180,6073
2,Y,180,2084
2,B,180,1262.057692
2,X,181,5629
2,Y,181,360
2,B,181,1221.307692
2,X,182,3215
2,Y,182,2298
2,B,182,1204.519231
2,X,183,4409
2,Y,183,2655
2,B,183,1380.461538
2,X,184,3761
2,Y,184,1497
2,B,184,1372.557692
2,X,185,229
2,Y,185,1762
2,B,185,1277.115385
2,X,186,4057
2,Y,186,2376
2,B,186,1404.730769
2,X,187,4590
2,Y,187,2118
2,B,187,1173.326923
2,X,188,3588
2,Y,188,102
2,B,188,1256.673077
2,X,189,4338
2,Y,189,836
2,B,189,1268.115385
2,X,190,173
2,Y,190,265
2,B,190,1193.423077
2,X,191,5413
2,Y,191,4067
2,B,191,1164.980769
2,X,192,2786
2,Y,192,3635
2,B,192,1331.326923
2,X,193,839
2,Y,193,426
2,B,193,1173.269231
2,X,194,4487
2,Y,194,3294
2,B,194,1271.307692
2,X,195,2778
2,Y,195,129
2,B,195,1178.076923
2,X,196,2478
2,Y,196,3877
2,B,196,1296.25
2,X,197,4766
2,Y,197,1024
2,B,197,1119.961538
2,X,198,2904
2,Y,198,1565
2,B,198,1148.057692
2,X,199,175
2,Y,199,2481
2,B,199,1234.653846
2,X,200,1139
2,Y,200,4035
2,B,200,1273.711538
2,X,201,5350
2,Y,201,2946
2,B,201,1234.673077
2,X,202,4642
2,Y,202,13
2,B,202,1204.269231
2,X,203,4844
2,Y,203,4040
2,B,203,1129.884615
2,X,204,3052
2,Y,204,1299
2,B,204,1115.576923
2,X,205,1978
2,Y,205,2414
2,B,205,1135.673077
2,X,206,1605
2,Y,206,1663
2,B,206,1203.442308
2,X,207,1842
2,Y,207,3983
2,B,207,1108.403846
2,X,208,509
2,Y,208,88
2,B,208,1326.769231
2,X,209,4141
2,Y,209,1588
2,B,209,1177.134615
2,X,210,5827
2,Y,210,3553
2,B,210,1173.134615
2,X,211,3680
2,Y,211,3663
2,B,211,1197.230769
2,X,212,5956
2,Y,212,1967
2,B,212,1132.442308
2,X,213,5885
2,Y,213,152
2,B,213,1180.384615
2,X,214,3320
2,Y,214,3018
2,B,214,1079.057692
2,X,215,677
2,Y,215,2379
2,B,215,1403.153846
2,X,216,2162
2,Y,216,2710
2,B,216,1094.173077
2,X,217,2946
2,Y,217,1770
2,B,217,1185.192308
2,X,218,1837
2,Y,218,2660
2,B,218,1105.653846
2,X,219,5763
2,Y,219,3355
2,B,219,1137.615385
2,X,220,6019
2,Y,220,2400
2,B,220,1030.096154
2,X,221,5438
2,Y,221,2382
2,B,221,1133.557692
2,X,222,4731
2,Y,222,676
2,B,222,1137.903846
2,X,223,5035
2,Y,223,3840
2,B,223,1130.596154
2,X,224,5972
2,Y,224,19
2,B,224,1235.788462
2,X,225,4683
2,Y,225,670
2,B,225,1076.826923
2,X,226,532
2,Y,226,3755
2,B,226,1141.673077
2,X,227,2521
2,Y,227,2975
2,B,227,847.134615
2,X,228,5938
2,Y,228,149
2,B,228,1163.711538
2,X,229,1168
2,Y,229,1891
2,B,229,1217.153846
2,X,230,654
2,Y,230,3763
2,B,230,1149.134615
2,X,231,2100
2,Y,231,2024
2,B,231,1110.288462
2,X,232,716
2,Y,232,3363
2,B,232,1097.096154
2,X,233,769
2,Y,233,2348
2,B,233,1251.692308
2,X,234,5748
2,Y,234,783
2,B,234,1252.423077
2,X,235,2001
2,Y,235,1983
2,B,235,1101.038462
2,X,236,5779
2,Y,236,3364
2,B,236,1051.769231
2,X,237,2937
2,Y,237,44
2,B,237,1096.423077
2,X,238,1172
2,Y,238,82
2,B,238,1325.057692
2,X,239,5503
2,Y,239,2489
2,B,239,1095.25
2,X,240,919
2,Y,240,1898
2,B,240,1176.615385
2,X,241,4047
2,Y,241,3206
2,B,241,1056.596154
2,X,242,2692
2,Y,242,1746
2,B,242,1132.057692
2,X,243,808
2,Y,243,3971
2,B,243,1209.980769
2,X,244,3121
2,Y,244,657
2,B,244,1193.115385
2,X,245,5039
2,Y,245,47
2,B,245,1185.326923
2,X,246,1726
2,Y,246,1878
2,B,246,1140.923077
2,X,247,5403
2,Y,247,3707
2,B,247,1174.173077
2,X,248,1862
2,Y,248,356
2,B,248,1015.365385
2,X,249,2799
2,Y,249,1594
2,B,249,1078.211538
2,X,250,4401
2,Y,250,1754
2,B,250,1031.038462
2,X,251,5024
2,Y,251,3715
2,B,251,1221.788462
2,X,252,5931
2,Y,252,2470
2,B,252,1091.442308
2,X,253,2349
2,Y,253,319
2,B,253,1202.673077
2,X,254,1136
2,Y,254,1379
2,B,254,1115.980769
2,X,255,3485
2,Y,255,2915
2,B,255,1233.423077
2,X,256,1440
2,Y,256,3874
2,B,256,1351.365385
2,X,257,4035
2,Y,257,2852
2,B,257,1226.75
2,X,258,4699
2,Y,258,3820
2,B,258,997.384615
2,X,259,1072
2,Y,259,2382
2,B,259,1050.115385
2,X,260,1306
2,Y,260,2004
2,B,260,1123.846154
2,X,261,4815
2,Y,261,222
2,B,261,1248.596154
2,X,262,4249
2,Y,262,2883
2,B,262,1006.115385
2,X,263,960
2,Y,263,3762
2,B,263,1474.576923
2,X,264,1081
2,Y,264,2386
2,B,264,986.942308
2,X,265,3369
2,Y,265,3976
2,B,265,1089.923077
2,X,266,938
2,Y,266,2833
2,B,266,1189.769231
2,X,267,5635
2,Y,267,391
2,B,267,1209.596154
2,X,268,2126
2,Y,268,1634
2,B,268,1024.769231
2,X,269,4676
2,Y,269,1780
2,B,269,1121.788462
2,X,270,2037
2,Y,270,3366
2,B,270,1113.057692
2,X,271,6050
2,Y,271,514
2,B,271,1075.769231
2,X,272,2972
2,Y,272,3124
2,B,272,1058.461538
2,X,273,5626
2,Y,273,2207
2,B,273,1187.461538
2,X,274,4366
2,Y,274,1630
2,B,274,931.480769
2,X,275,4444
2,Y,275,2262
2,B,275,1092.538462
2,X,276,677
2,Y,276,559
2,B,276,1030.346154
2,X,277,408
2,Y,277,1980
2,B,277,1220.25
2,X,278,1363
2,Y,278,3217
2,B,278,1195.596154
2,X,279,5874
2,Y,279,2897
2,B,279,1001.519231
2,X,280,1542
2,Y,280,2716
2,B,280,998.5
2,X,281,4335
2,Y,281,2837
2,B,281,1273.211538
2,X,282,222
2,Y,282,648
2,B,282,1105.673077
2,X,283,2763
2,Y,283,3643
2,B,283,1093.788462
2,X,284,3990
2,Y,284,3572
2,B,284,1080.923077
2,X,285,2814
2,Y,285,1724
2,B,285,1206.096154
2,X,286,2142
2,Y,286,1843
2,B,286,1030.384615
2,X,287,536
2,Y,287,3741
2,B,287,1117.365385
2,X,288,2933
2,Y,288,3517
2,B,288,1037.057692
2,X,289,5448
2,Y,289,1663
2,B,289,1072.230769
2,X,290,419
2,Y,290,1832
2,B,290,1027.903846
2,X,291,1903
2,Y,291,3834
2,B,291,1106.461538
2,X,292,5209
2,Y,292,3610
2,B,292,989.192308
2,X,293,1983
2,Y,293,3912
2,B,293,1032.596154
2,X,294,6073
2,Y,294,128
2,B,294,1105.173077
2,X,295,3208
2,Y,295,1994
2,B,295,1119.403846
2,X,296,2455
2,Y,296,2109
2,B,296,1079.807692
2,X,297,3672
2,Y,297,2266
2,B,297,1020.230769
2,X,298,4436
2,Y,298,3126
2,B,298,1135.230769
2,X,299,1284
2,Y,299,1688
2,B,299,1022.115385
2,X,300,4126
2,Y,300,340
2,B,300,1085.134615
2,X,301,5912
2,Y,301,2641
2,B,301,1086.865385
2,X,302,393
2,Y,302,491
2,B,302,1019.75
2,X,303,2109
2,Y,303,190
2,B,303,1382.326923
2,X,304,3686
2,Y,304,4048
2,B,304,1051.961538
2,X,305,3748
2,Y,305,2322
2,B,305,1067.788462
2,X,306,3117
2,Y,306,3969
2,B,306,1037.326923
2,X,307,2720
2,Y,307,1849
2,B,307,1095.326923
2,X,308,918
2,Y,308,2212
2,B,308,1198.692308
2,X,309,4086
2,Y,309,3265
2,B,309,1068.807692
2,X,310,4230
2,Y,310,3689
2,B,310,1021.076923
2,X,311,2429
2,Y,311,3744
2,B,311,1089.5
2,X,312,1376
2,Y,312,2389
2,B,312,1161.115385
2,X,313,5406
2,Y,313,1898
2,B,313,1111.519231
2,X,314,4937
2,Y,314,3503
2,B,314,1129.942308
2,X,315,92
2,Y,315,851
2,B,315,1124.846154
2,X,316,183
2,Y,316,2292
2,B,316,1120.038462
2,X,317,1731
2,Y,317,3531
2,B,317,1044.019231
2,X,318,5622
2,Y,318,4026
2,B,318,971.903846
2,X,319,1138
2,Y,319,1888
2,B,319,1142
2,X,320,4148
2,Y,320,8
2,B,320,1361.596154
2,X,321,4005
2,Y,321,3931
2,B,321,1113.730769
2,X,322,1881
2,Y,322,1147
2,B,322,1032.230769
2,X,323,4473
2,Y,323,3136
2,B,323,1173.692308
2,X,324,2159
2,Y,324,3048
2,B,324,1021.384615
2,X,325,4446
2,Y,325,1758
2,B,325,1168.865385
2,X,326,3371
2,Y,326,2994
2,B,326,1097.730769
2,X,327,2314
2,Y,327,4082
2,B,327,1041.038462
2,X,328,5176
2,Y,328,2992
2,B,328,1006.115385
2,X,329,3669
2,Y,329,1051
2,B,329,1038.269231
2,X,330,3315
2,Y,330,380
2,B,330,991.884615
2,X,331,22
2,Y,331,2890
2,B,331,1074.019231
2,X,332,4179
2,Y,332,3901
2,B,332,1038.326923
2,X,333,1266
2,Y,333,3862
2,B,333,932.576923
2,X,334,3614
2,Y,334,1830
2,B,334,986.942308
2,X,335,4802
2,Y,335,3691
2,B,335,1063.269231
2,X,336,4433
2,Y,336,462
2,B,336,969.730769
2,X,337,2414
2,Y,337,2495
2,B,337,992.346154
2,X,338,4613
2,Y,338,4060
2,B,338,1209.653846
2,X,339,4195
2,Y,339,726
2,B,339,1044.153846
2,X,340,3085
2,Y,340,1593
2,B,340,1002.365385
2,X,341,772
2,Y,341,1686
2,B,341,1041.307692
2,X,342,3208
2,Y,342,2125
2,B,342,1067.115385
2,X,343,5579
2,Y,343,2481
2,B,343,1074.75
2,X,344,771
2,Y,344,1704
2,B,344,1118.673077
2,X,345,4903
2,Y,345,1105
2,B,345,1216.269231
2,X,346,5924
2,Y,346,1354
2,B,346,1037.980769
2,X,347,2727
2,Y,347,3603
2,B,347,992.846154
2,X,348,2149
2,Y,348,2936
2,B,348,1001.153846
2,X,349,2055
2,Y,349,3030
2,B,349,1197.384615
2,X,350,2415
2,Y,350,267
2,B,350,957.692308
2,X,351,2278
2,Y,351,2773
2,B,351,1065.557692
2,X,352,3244
2,Y,352,2921
2,B,352,1002.038462
2,X,353,3588
2,Y,353,3890
2,B,353,948.769231
2,X,354,3064
2,Y,354,1819
2,B,354,1121.25
2,X,355,6114
2,Y,355,1340
2,B,355,1297.019231
2,X,356,1361
2,Y,356,1329
2,B,356,1066.403846
2,X,357,3270
2,Y,357,508
2,B,357,1223.403846
2,X,358,5827
2,Y,358,3089
2,B,358,1042.923077
2,X,359,4569
2,Y,359,2120
2,B,359,1029.346154
2,X,360,2177
2,Y,360,2281
2,B,360,945.942308
2,X,361,3316
2,Y,361,412
2,B,361,917.557692
2,X,362,5389
2,Y,362,2365
2,B,362,1101.134615
2,X,363,221
2,Y,363,3555
2,B,363,983.961538
2,X,364,5498
2,Y,364,2623
2,B,364,979.211538
2,X,365,1122
2,Y,365,1392
2,B,365,1009.365385
2,X,366,540
2,Y,366,1726
2,B,366,1018.269231
2,X,367,3101
2,Y,367,1592
2,B,367,944.826923
2,X,368,5230
2,Y,368,3943
2,B,368,1023.153846
2,X,369,81
2,Y,369,2056
2,B,369,955.711538
2,X,370,3997
2,Y,370,1753
2,B,370,1073.769231
2,X,371,5625
2,Y,371,3854
2,B,371,1058.038462
2,X,372,5754
2,Y,372,3895
2,B,372,1031.5
2,X,373,3368
2,Y,373,1566
2,B,373,988.153846
2,X,374,3929
2,Y,374,516
2,B,374,989.653846
2,X,375,3654
2,Y,375,2786
2,B,375,1071.403846
2,X,376,839
2,Y,376,1921
2,B,376,962.5
2,X,377,2192
2,Y,377,1828
2,B,377,993.230769
2,X,378,6060
2,Y,378,4012
2,B,378,1354.615385
2,X,379,3614
2,Y,379,2284
2,B,379,1045.557692
2,X,380,199
2,Y,380,3486
2,B,380,981.115385
2,X,381,824
2,Y,381,2520
2,B,381,1104.5
2,X,382,2091
2,Y,382,1856
2,B,382,1156.557692
2,X,383,963
2,Y,383,3922
2,B,383,990.461538
2,X,384,1203
2,Y,384,2696
2,B,384,1077.903846
2,X,385,5422
2,Y,385,1384
2,B,385,1025.384615
2,X,386,3481
2,Y,386,62
2,B,386,980.788462
2,X,387,437
2,Y,387,3668
2,B,387,945.326923
2,X,388,80
2,Y,388,1301
2,B,388,1199.038462
2,X,389,1793
2,Y,389,2712
2,B,389,1007.153846
2,X,390,5201
2,Y,390,1754
2,B,390,1035.134615
2,X,391,1907
2,Y,391,3035
2,B,391,994.365385
2,X,392,2766
2,Y,392,3196
2,B,392,1010.673077
2,X,393,1959
2,Y,393,321
2,B,393,946.884615
2,X,394,3693
2,Y,394,37
2,B,394,1029.326923
2,X,395,4715
2,Y,395,808
2,B,395,1002.711538
2,X,396,1349
2,Y,396,58
2,B,396,990.423077
2,X,397,5763
2,Y,397,714
2,B,397,1034.942308
2,X,398,1624
2,Y,398,1377
2,B,398,971.153846
2,X,399,2762
2,Y,399,1392
2,B,399,976.346154
2,X,400,4132
2,Y,400,2924
2,B,400,1098.25
2,X,401,1666
2,Y,401,806
2,B,401,1023.846154
2,X,402,3973
2,Y,402,340
2,B,402,955.634615
2,X,403,894
2,Y,403,1599
2,B,403,1052.980769
2,X,404,843
2,Y,404,315
2,B,404,1088.596154
2,X,405,4120
2,Y,405,2488
2,B,405,1261.019231
2,X,406,674
2,Y,406,2082
2,B,406,943.961538
2,X,407,350
2,Y,407,2907
2,B,407,1009.519231
2,X,408,4674
2,Y,408,3065
2,B,408,948.269231
2,X,409,1691
2,Y,409,4066
2,B,409,1175.807692
2,X,410,5934
2,Y,410,2202
2,B,410,838.384615
2,X,411,4642
2,Y,411,294
2,B,411,1072.865385
2,X,412,1766
2,Y,412,2203
2,B,412,1142.788462
2,X,413,3237
2,Y,413,3431
2,B,413,991.788462
2,X,414,3294
2,Y,414,2915
2,B,414,1001.019231
2,X,415,4300
2,Y,415,1768
2,B,415,1125.019231
2,X,416,5051
2,Y,416,868
2,B,416,993.519231
2,X,417,4457
2,Y,417,1948
2,B,417,1242.096154
2,X,418,4081
2,Y,418,2347
2,B,418,965.057692
2,X,419,1371
2,Y,419,3869
2,B,419,987.576923
2,X,420,550
2,Y,420,2303
2,B,420,1036.038462
2,X,421,3045
2,Y,421,1891
2,B,421,934.5
2,X,422,2842
2,Y,422,236
2,B,422,1018.403846
2,X,423,1909
2,Y,423,2283
2,B,423,933.942308
2,X,424,407
2,Y,424,191
2,B,424,956
2,X,425,2311
2,Y,425,2214
2,B,425,1122.788462
2,X,426,3704
2,Y,426,3773
2,B,426,1013.711538
2,X,427,4781
2,Y,427,953
2,B,427,912.442308
2,X,428,119
2,Y,428,1319
2,B,428,973.230769
2,X,429,2782
2,Y,429,537
2,B,429,1053.192308
2,X,430,3404
2,Y,430,3425
2,B,430,935.365385
2,X,431,2087
2,Y,431,240
2,B,431,1092.634615
2,X,432,5902
2,Y,432,2429
2,B,432,1045.634615
2,X,433,1542
2,Y,433,1693
2,B,433,991.730769
2,X,434,2754
2,Y,434,1691
2,B,434,1031.788462
2,X,435,4808
2,Y,435,954
2,B,435,940.153846
2,X,436,4778
2,Y,436,2426
2,B,436,920.615385
2,X,437,1366
2,Y,437,2094
2,B,437,913.576923
2,X,438,2408
2,Y,438,207
2,B,438,942.673077
2,X,439,927
2,Y,439,1846
2,B,439,920.288462
2,X,440,489
2,Y,440,98
2,B,440,999.557692
2,X,441,1515
2,Y,441,280
2,B,441,999.173077
2,X,442,3913
2,Y,442,1383
2,B,442,1033.865385
2,X,443,630
2,Y,443,1752
2,B,443,1067.230769
2,X,444,1121
2,Y,444,2692
2,B,444,936.865385
2,X,445,1516
2,Y,445,1266
2,B,445,999.365385
2,X,446,4016
2,Y,446,3246
2,B,446,985.442308
2,X,447,2670
2,Y,447,2814
2,B,447,910.846154
2,X,448,4102
2,Y,448,2221
2,B,448,1303.134615
2,X,449,4394
2,Y,449,3704
2,B,449,953.019231
2,X,450,5946
2,Y,450,2761
2,B,450,825.576923
2,X,451,4058
2,Y,451,1678
2,B,451,1070.769231
2,X,452,2212
2,Y,452,2003
2,B,452,959.596154
2,X,453,510
2,Y,453,1768
2,B,453,998.538462
2,X,454,2204
2,Y,454,3697
2,B,454,924.692308
2,X,455,2252
2,Y,455,1960
2,B,455,1021.5
2,X,456,3187
2,Y,456,1767
2,B,456,880.711538
2,X,457,5612
2,Y,457,3385
2,B,457,918.557692
2,X,458,4321
2,Y,458,1569
2,B,458,949.25
2,X,459,2720
2,Y,459,3090
2,B,459,948.538462
2,X,460,737
2,Y,460,2296
2,B,460,1067.980769
2,X,461,3994
2,Y,461,723
2,B,461,883.769231
2,X,462,5190
2,Y,462,932
2,B,462,1005.269231
2,X,463,321
2,Y,463,780
2,B,463,993.442308
2,X,464,5555
2,Y,464,357
2,B,464,967.038462
2,X,465,4877
2,Y,465,490
2,B,465,1225.75
2,X,466,5674
2,Y,466,2590
2,B,466,988.134615
2,X,467,1677
2,Y,467,2394
2,B,467,909.384615
2,X,468,157
2,Y,468,2280
2,B,468,964.269231
2,X,469,6119
2,Y,469,2840
2,B,469,993.384615
2,X,470,1297
2,Y,470,2292
2,B,470,1194.865385
2,X,471,798
2,Y,471,2353
2,B,471,891.980769
2,X,472,4725
2,Y,472,1181
2,B,472,931.692308
2,X,473,5613
2,Y,473,169
2,B,473,974.25
2,X,474,4744
2,Y,474,189
2,B,474,947.365385
2,X,475,2230
2,Y,475,2203
2,B,475,976.557692
2,X,476,4220
2,Y,476,1195
2,B,476,1028.192308
2,X,477,3608
2,Y,477,3862
2,B,477,879.5
2,X,478,2341
2,Y,478,2464
2,B,478,935.903846
2,X,479,5661
2,Y,479,2119
2,B,479,942.557692
2,X,480,586
2,Y,480,3602
2,B,480,971.115385
2,X,481,115
2,Y,481,2359
2,B,481,840.5
2,X,482,3512
2,Y,482,424
2,B,482,1003.25
2,X,483,621
2,Y,483,897
2,B,483,891.903846
2,X,484,5399
2,Y,484,1729
2,B,484,883.730769
2,X,485,1633
2,Y,485,3542
2,B,485,994.096154
2,X,486,2893
2,Y,486,733
2,B,486,885.788462
2,X,487,4000
2,Y,487,1413
2,B,487,959.153846
2,X,488,1973
2,Y,488,2075
2,B,488,969.865385
2,X,489,4943
2,Y,489,3247
2,B,489,936.269231
2,X,490,3958
2,Y,490,2789
2,B,490,954.192308
2,X,491,1072
2,Y,491,3681
2,B,491,871.173077
2,X,492,1805
2,Y,492,3811
2,B,492,1141.096154
2,X,493,2649
2,Y,493,2395
2,B,493,970.076923
2,X,494,1245
2,Y,494,885
2,B,494,919.365385
2,X,495,669
2,Y,495,1996
2,B,495,1039.942308
2,X,496,1750
2,Y,496,3744
2,B,496,946.173077
2,X,497,5613
2,Y,497,3791
2,B,497,1006.807692
2,X,498,2676
2,Y,498,60
2,B,498,996.096154
2,X,499,4178
2,Y,499,2397
2,B,499,927.653846
2,X,500,2863
2,Y,500,446
2,B,500,877.403846
2,X,501,820
2,Y,501,2334
2,B,501,829.403846
2,X,502,1554
2,Y,502,405
2,B,502,907.038462
2,X,503,1090
2,Y,503,1834
2,B,503,985.211538
2,X,504,3975
2,Y,504,2274
2,B,504,936.865385
2,X,505,2894
2,Y,505,3342
2,B,505,911.576923
2,X,506,5716
2,Y,506,2487
2,B,506,957.634615
2,X,507,6007
2,Y,507,3253
2,B,507,912.711538
2,X,508,5934
2,Y,508,2766
2,B,508,920.75
2,X,509,194
2,Y,509,3910
2,B,509,941.038462
2,X,510,4285
2,Y,510,3837
2,B,510,962.673077
2,X,511,1885
2,Y,511,2421
2,B,511,976.826923
2,X,512,232
2,Y,512,2649
2,B,512,972.365385
2,X,513,4549
2,Y,513,3358
2,B,513,1236.884615
2,X,514,4869
2,Y,514,3974
2,B,514,1008.326923
2,X,515,1296
2,Y,515,3958
2,B,515,901.711538
2,X,516,4561
2,Y,516,781
2,B,516,939.576923
2,X,517,3925
2,Y,517,4042
2,B,517,933.788462
2,X,518,5803
2,Y,518,3600
2,B,518,930.346154
2,X,519,1439
2,Y,519,2110
2,B,519,1104.615385
2,X,520,3642
2,Y,520,2300
2,B,520,913
2,X,521,843
2,Y,521,551
2,B,521,962
2,X,522,4717
2,Y,522,3769
2,B,522,876.5
2,X,523,3132
2,Y,523,2675
2,B,523,954.961538
2,X,524,3729
2,Y,524,1904
2,B,524,873.596154
2,X,525,2633
2,Y,525,2675
2,B,525,882.25
2,X,526,4702
2,Y,526,1352
2,B,526,884.442308
2,X,527,713
2,Y,527,1021
2,B,527,883.038462
2,X,528,5714
2,Y,528,4039
2,B,528,886.596154
2,X,529,3783
2,Y,529,97
2,B,529,969.576923
2,X,530,5482
2,Y,530,2336
2,B,530,915.807692
2,X,531,3027
2,Y,531,1433
2,B,531,969.961538
2,X,532,567
2,Y,532,4056
2,B,532,891
2,X,533,988
2,Y,533,1440
2,B,533,985.961538
2,X,534,3254
2,Y,534,3692
2,B,534,948.673077
2,X,535,4855
2,Y,535,2533
2,B,535,934.846154
2,X,536,1459
2,Y,536,593
2,B,536,1038.884615
2,X,537,5649
2,Y,537,1271
2,B,537,910.442308
2,X,538,6124
2,Y,538,2111
2,B,538,904.5
2,X,539,3692
2,Y,539,1454
2,B,539,958.5
2,X,540,5774
2,Y,540,1884
2,B,540,888.884615
2,X,541,1964
2,Y,541,2933
2,B,541,862.615385
2,X,542,2864
2,Y,542,1964
2,B,542,920.019231
2,X,543,1572
2,Y,543,1760
2,B,543,951.903846
2,X,544,4855
2,Y,544,2013
2,B,544,938
2,X,545,2604
2,Y,545,3965
2,B,545,1015.807692
2,X,546,5349
2,Y,546,1804
2,B,546,939.25
2,X,547,3836
2,Y,547,305
2,B,547,947.538462
2,X,548,941
2,Y,548,2537
2,B,548,908.076923
2,X,549,443
2,Y,549,3588
2,B,549,866.557692
2,X,550,4543
2,Y,550,3219
2,B,550,923.096154
2,X,551,5891
2,Y,551,1498
2,B,551,898.788462
2,X,552,781
2,Y,552,360
2,B,552,915.807692
2,X,553,682
2,Y,553,3541
2,B,553,947.769231
2,X,554,2761
2,Y,554,3841
2,B,554,930.730769
2,X,555,5936
2,Y,555,1248
2,B,555,943.634615
2,X,556,961
2,Y,556,221
2,B,556,936.826923
2,X,557,4083
2,Y,557,943
2,B,557,859.788462
2,X,558,5052
2,Y,558,3708
2,B,558,958.923077
2,X,559,3375
2,Y,559,2239
2,B,559,880.596154
2,X,560,4202
2,Y,560,1371
2,B,560,979.673077
2,X,561,1821
2,Y,561,3435
2,B,561,907.115385
2,X,562,1966
2,Y,562,1637
2,B,562,860.019231
2,X,563,2023
2,Y,563,1390
2,B,563,981.019231
2,X,564,3036
2,Y,564,1916
2,B,564,874.057692
2,X,565,4822
2,Y,565,199
2,B,565,886.788462
2,X,566,3721
2,Y,566,4012
2,B,566,1004.346154
2,X,567,4147
2,Y,567,377
2,B,567,882.865385
2,X,568,4581
2,Y,568,2690
2,B,568,896.75
2,X,569,2593
2,Y,569,3312
2,B,569,924.326923
2,X,570,163
2,Y,570,2000
2,B,570,917.403846
2,X,571,3154
2,Y,571,1254
2,B,571,959.019231
2,X,572,3036
2,Y,572,1935
2,B,572,839.673077
2,X,573,59
2,Y,573,1523
2,B,573,962.75
2,X,574,3152
2,Y,574,3071
2,B,574,979.134615
2,X,575,766
2,Y,575,2747
2,B,575,898.788462
2,X,576,2383
2,Y,576,2359
2,B,576,884.230769
2,X,577,5345
2,Y,577,3654
2,B,577,894.673077
2,X,578,869
2,Y,578,3551
2,B,578,872.019231
2,X,579,2449
2,Y,579,2925
2,B,579,919.653846
2,X,580,5268
2,Y,580,3669
2,B,580,954
2,X,581,1122
2,Y,581,2835
2,B,581,909.653846
2,X,582,1498
2,Y,582,1765
2,B,582,916.538462
2,X,583,4503
2,Y,583,2665
2,B,583,972.5
2,X,584,174
2,Y,584,522
2,B,584,919.365385
2,X,585,838
2,Y,585,1539
2,B,585,986.384615
2,X,586,2070
2,Y,586,1766
2,B,586,935.480769
2,X,587,5000
2,Y,587,3499
2,B,587,901.980769
2,X,588,4736
2,Y,588,904
2,B,588,922.576923
2,X,589,278
2,Y,589,3235
2,B,589,871.596154
2,X,590,6038
2,Y,590,219
2,B,590,883.288462
2,X,591,3210
2,Y,591,3888
2,B,591,897.730769
2,X,592,5273
2,Y,592,3175
2,B,592,890.346154
2,X,593,5710
2,Y,593,2352
2,B,593,954.096154
2,X,594,1227
2,Y,594,1344
2,B,594,946.865385
2,X,595,4649
2,Y,595,1923
2,B,595,777.730769
2,X,596,1699
2,Y,596,3785
2,B,596,895.846154
2,X,597,2224
2,Y,597,2084
2,B,597,991.326923
2,X,598,3726
2,Y,598,3641
2,B,598,987.442308
2,X,599,3987
2,Y,599,979
2,B,599,826.076923
2,X,600,3432
2,Y,600,51
2,B,600,1048.5
2,X,601,3064
2,Y,601,2320
2,B,601,855.538462
2,X,602,2356
2,Y,602,1426
2,B,602,943.711538
2,X,603,5440
2,Y,603,1076
2,B,603,930.980769
2,X,604,902
2,Y,604,2365
2,B,604,963.211538
2,X,605,6101
2,Y,605,1920
2,B,605,862.115385
2,X,606,359
2,Y,606,337
2,B,606,905.019231
2,X,607,1983
2,Y,607,1962
2,B,607,887.788462
2,X,608,4303
2,Y,608,1589
2,B,608,895.365385
2,X,609,1049
2,Y,609,687
2,B,609,895.923077
2,X,610,2889
2,Y,610,580
2,B,610,877.384615
2,X,611,2673
2,Y,611,3727
2,B,611,952.384615
2,X,612,737
2,Y,612,1021
2,B,612,897.903846
2,X,613,3685
2,Y,613,2703
2,B,613,947.288462
2,X,614,4139
2,Y,614,3105
2,B,614,962.653846
2,X,615,3111
2,Y,615,2686
2,B,615,890.884615
2,X,616,4859
2,Y,616,3862
2,B,616,904.403846
2,X,617,4754
2,Y,617,904
2,B,617,982.307692
2,X,618,2297
2,Y,618,3155
2,B,618,864.096154
2,X,619,5638
2,Y,619,1758
2,B,619,825.826923
2,X,620,3730
2,Y,620,1857
2,B,620,869.057692
2,X,621,4782
2,Y,621,3862
2,B,621,885.346154
2,X,622,381
2,Y,622,216
2,B,622,947.346154
2,X,623,4239
2,Y,623,2262
2,B,623,861.134615
2,X,624,870
2,Y,624,2404
2,B,624,832.134615
2,X,625,4197
2,Y,625,2879
2,B,625,814.538462
2,X,626,460
2,Y,626,286
2,B,626,928.076923
2,X,627,6134
2,Y,627,3334
2,B,627,912.115385
2,X,628,3624
2,Y,628,1373
2,B,628,866.865385
2,X,629,2582
2,Y,629,3300
2,B,629,907.038462
2,X,630,3919
2,Y,630,2194
2,B,630,818.096154
2,X,631,4498
2,Y,631,2710
2,B,631,876.634615
2,X,632,3546
2,Y,632,3159
2,B,632,887.788462
2,X,633,3242
2,Y,633,896
2,B,633,903.038462
2,X,634,390
2,Y,634,230
2,B,634,833.096154
2,X,635,1349
2,Y,635,4051
2,B,635,876.846154
2,X,636,5924
2,Y,636,1094
2,B,636,960.538462
2,X,637,1921
2,Y,637,2889
2,B,637,931.576923
2,X,638,1869
2,Y,638,2620
2,B,638,975.653846
2,X,639,111
2,Y,639,748
2,B,639,931.25
2,X,640,393
2,Y,640,1804
2,B,640,817.115385
2,X,641,2116
2,Y,641,2344
2,B,641,931.961538
2,X,642,1312
2,Y,642,1877
2,B,642,933.5
2,X,643,704
2,Y,643,4005
2,B,643,969.211538
2,X,644,2994
2,Y,644,2216
2,B,644,921.115385
2,X,645,1906
2,Y,645,1880
2,B,645,1017.461538
2,X,646,1757
2,Y,646,2632
2,B,646,754.673077
2,X,647,503
2,Y,647,1904
2,B,647,714.269231
2,X,648,416
2,Y,648,1096
2,B,648,857.596154
2,X,649,2359
2,Y,649,2192
2,B,649,803.096154
2,X,650,1980
2,Y,650,2159
2,B,650,1017.230769
2,X,651,4574
2,Y,651,324
2,B,651,865
2,X,652,1494
2,Y,652,2806
2,B,652,898.788462
2,X,653,287
2,Y,653,3228
2,B,653,813.961538
2,X,654,1534
2,Y,654,2402
2,B,654,912.653846
2,X,655,4229
2,Y,655,2149
2,B,655,830.826923
2,X,656,1191
2,Y,656,1500
2,B,656,934.346154
2,X,657,2005
2,Y,657,3703
2,B,657,845.807692
2,X,658,2191
2,Y,658,1326
2,B,658,919.769231
2,X,659,6022
2,Y,659,2795
2,B,659,828.807692
2,X,660,2310
2,Y,660,1708
2,B,660,902.769231
2,X,661,2503
2,Y,661,770
2,B,661,805.653846
2,X,662,313
2,Y,662,2545
2,B,662,823.769231
2,X,663,4907
2,Y,663,3329
2,B,663,898.423077
2,X,664,5936
2,Y,664,1645
2,B,664,789.884615
2,X,665,5456
2,Y,665,3689
2,B,665,911.480769
2,X,666,3483
2,Y,666,1471
2,B,666,816.057692
2,X,667,2163
2,Y,667,2503
2,B,667,897.346154
2,X,668,5768
2,Y,668,328
2,B,668,909.846154
2,X,669,110
2,Y,669,1157
2,B,669,829.5
2,X,670,590
2,Y,670,3796
2,B,670,796.846154
2,X,671,1926
2,Y,671,401
2,B,671,913.980769
2,X,672,2171
2,Y,672,2950
2,B,672,873.057692
2,X,673,570
2,Y,673,905
2,B,673,951
2,X,674,5965
2,Y,674,813
2,B,674,906.653846
2,X,675,3127
2,Y,675,2225
2,B,675,1030.134615
2,X,676,3792
2,Y,676,226
2,B,676,903.961538
2,X,677,4780
2,Y,677,3875
2,B,677,808.596154
2,X,678,3940
2,Y,678,2135
2,B,678,819.980769
2,X,679,6000
2,Y,679,341
2,B,679,880.403846
2,X,680,4078
2,Y,680,591
2,B,680,855.115385
2,X,681,2748
2,Y,681,489
2,B,681,885.115385
2,X,682,2761
2,Y,682,1456
2,B,682,856.25
2,X,683,967
2,Y,683,455
2,B,683,887.115385
2,X,684,4271
2,Y,684,3700
2,B,684,749.134615
2,X,685,518
2,Y,685,3620
2,B,685,894.865385
2,X,686,2365
2,Y,686,1697
2,B,686,851.076923
2,X,687,2751
2,Y,687,2728
2,B,687,941.769231
2,X,688,5319
2,Y,688,1003
2,B,688,1021.423077
2,X,689,3159
2,Y,689,2242
2,B,689,955.942308
2,X,690,2277
2,Y,690,2308
2,B,690,873.576923
2,X,691,4256
2,Y,691,3199
2,B,691,781.788462
2,X,692,5666
2,Y,692,1740
2,B,692,810.019231
2,X,693,4573
2,Y,693,1236
2,B,693,823.115385
2,X,694,4716
2,Y,694,2177
2,B,694,874.153846
2,X,695,2055
2,Y,695,1875
2,B,695,905.634615
2,X,696,6012
2,Y,696,2694
2,B,696,912.846154
2,X,697,352
2,Y,697,1462
2,B,697,822.788462
2,X,698,4520
2,Y,698,2542
2,B,698,803.788462
2,X,699,2763
2,Y,699,2941
2,B,699,802.807692
2,X,700,6035
2,Y,700,2491
2,B,700,797.942308
2,X,701,3827
2,Y,701,1423
2,B,701,865.846154
2,X,702,4873
2,Y,702,3842
2,B,702,836.807692
2,X,703,3717
2,Y,703,220
2,B,703,971.326923
2,X,704,4117
2,Y,704,395
2,B,704,1000.673077
2,X,705,674
2,Y,705,2405
2,B,705,851.942308
2,X,706,1002
2,Y,706,2682
2,B,706,819.519231
2,X,707,1844
2,Y,707,3912
2,B,707,903.961538
2,X,708,2282
2,Y,708,4089
2,B,708,887.519231
2,X,709,5778
2,Y,709,1860
2,B,709,761.403846
2,X,710,5584
2,Y,710,1238
2,B,710,1032.769231
2,X,711,1750
2,Y,711,843
2,B,711,853.173077
2,X,712,3478
2,Y,712,2406
2,B,712,852.5
2,X,713,2776
2,Y,713,1983
2,B,713,876.423077
2,X,714,175
2,Y,714,228
2,B,714,825.288462
2,X,715,4328
2,Y,715,3605
2,B,715,866.884615
2,X,716,2082
2,Y,716,1397
2,B,716,932.826923
2,X,717,4598
2,Y,717,2178
2,B,717,860.153846
2,X,718,1570
2,Y,718,2443
2,B,718,828.25
2,X,719,3681
2,Y,719,1844
2,B,719,925.596154
2,X,720,2796
2,Y,720,3260
2,B,720,841.057692
2,X,721,1528
2,Y,721,3338
2,B,721,860.346154
2,X,722,3309
2,Y,722,2697
2,B,722,920.25
2,X,723,4107
2,Y,723,3293
2,B,723,903.25
2,X,724,787
2,Y,724,1550
2,B,724,828.596154
2,X,725,3069
2,Y,725,1459
2,B,725,944.230769
2,X,726,6036
2,Y,726,1843
2,B,726,813.134615
2,X,727,984
2,Y,727,451
2,B,727,811.038462
2,X,728,3077
2,Y,728,2231
2,B,728,825.980769
2,X,729,5692
2,Y,729,2202
2,B,729,781.134615
2,X,730,472
2,Y,730,2869
2,B,730,939.365385
2,X,731,5868
2,Y,731,963
2,B,731,842.423077
2,X,732,6111
2,Y,732,377
2,B,732,877.038462
2,X,733,2791
2,Y,733,3615
2,B,733,870.615385
2,X,734,4718
2,Y,734,3007
2,B,734,882.711538
2,X,735,898
2,Y,735,2233
2,B,735,834.307692
2,X,736,3682
2,Y,736,3837
2,B,736,837.615385
2,X,737,898
2,Y,737,2465
2,B,737,797.576923
2,X,738,4903
2,Y,738,2418
2,B,738,881.865385
2,X,739,1139
2,Y,739,2825
2,B,739,830.384615
2,X,740,1757
2,Y,740,1077
2,B,740,908.634615
2,X,741,14
2,Y,741,650
2,B,741,805.576923
2,X,742,5782
2,Y,742,2843
2,B,742,889.788462
2,X,743,3074
2,Y,743,2216
2,B,743,869.173077
2,X,744,2385
2,Y,744,3788
2,B,744,998.576923
2,X,745,1126
2,Y,745,2750
2,B,745,845.538462
2,X,746,3288
2,Y,746,2789
2,B,746,821.211538
2,X,747,4039
2,Y,747,3852
2,B,747,890.288462
2,X,748,2639
2,Y,748,2184
2,B,748,1080.596154
2,X,749,5223
2,Y,749,2677
2,B,749,832.038462
2,X,750,4676
2,Y,750,3925
2,B,750,832.096154
2,X,751,2998
2,Y,751,816
2,B,751,834.173077
2,X,752,4302
2,Y,752,1183
2,B,752,807.942308
2,X,753,3048
2,Y,753,3717
2,B,753,794.173077
2,X,754,5537
2,Y,754,1125
2,B,754,885.557692
2,X,755,70
2,Y,755,154
2,B,755,857.75
2,X,756,3940
2,Y,756,290
2,B,756,873.557692
2,X,757,2900
2,Y,757,544
2,B,757,853.403846
2,X,758,144
2,Y,758,1669
2,B,758,846.923077
2,X,759,4931
2,Y,759,3531
2,B,759,859.346154
2,X,760,5876
2,Y,760,2753
2,B,760,889.923077
2,X,761,2800
2,Y,761,800
2,B,761,874.019231
2,X,762,5951
2,Y,762,2237
2,B,762,870.5
2,X,763,1273
2,Y,763,881
2,B,763,805.115385
2,X,764,3599
2,Y,764,2743
2,B,764,847.826923
2,X,765,3836
2,Y,765,530
2,B,765,755.461538
2,X,766,2248
2,Y,766,705
2,B,766,871.5
2,X,767,316
2,Y,767,2131
2,B,767,938.192308
2,X,768,1916
2,Y,768,3474
2,B,768,936.403846
2,X,769,1357
2,Y,769,3692
2,B,769,841.576923
2,X,770,3654
2,Y,770,4040
2,B,770,976
2,X,771,588
2,Y,771,3086
2,B,771,812.673077
2,X,772,4875
2,Y,772,931
2,B,772,790.826923
2,X,773,634
2,Y,773,2156
2,B,773,844.115385
2,X,774,582
2,Y,774,1587
2,B,774,874.230769
2,X,775,1591
2,Y,775,1845
2,B,775,884.365385
2,X,776,6020
2,Y,776,799
2,B,776,850.788462
2,X,777,3048
2,Y,777,1185
2,B,777,843.153846
2,X,778,305
2,Y,778,2737
2,B,778,780.653846
2,X,779,351
2,Y,779,2862
2,B,779,786.115385
2,X,780,4408
2,Y,780,184
2,B,780,871.423077
2,X,781,4023
2,Y,781,2140
2,B,781,1432.576923
2,X,782,3111
2,Y,782,2666
2,B,782,833.980769
2,X,783,5153
2,Y,783,3421
2,B,783,841.5
2,X,784,1919
2,Y,784,3403
2,B,784,797.423077
2,X,785,2318
2,Y,785,3104
2,B,785,867.480769
2,X,786,1266
2,Y,786,1429
2,B,786,1042.730769
2,X,787,3893
2,Y,787,3504
2,B,787,852.692308
2,X,788,43
2,Y,788,672
2,B,788,856.826923
2,X,789,5499
2,Y,789,3082
2,B,789,829.557692
2,X,790,1001
2,Y,790,2264
2,B,790,899.019231
2,X,791,2296
2,Y,791,132
2,B,791,868
2,X,792,1301
2,Y,792,86
2,B,792,823.134615
2,X,793,1883
2,Y,793,2624
2,B,793,778.826923
2,X,794,1652
2,Y,794,3219
2,B,794,814.153846
2,X,795,2371
2,Y,795,3416
2,B,795,795.807692
2,X,796,3304
2,Y,796,3721
2,B,796,750.096154
2,X,797,604
2,Y,797,3107
2,B,797,810.673077
2,X,798,65
2,Y,798,3198
2,B,798,867.423077
2,X,799,2629
2,Y,799,3376
2,B,799,994.557692
2,X,800,107
2,Y,800,1839
2,B,800,924.096154
2,X,801,2560
2,Y,801,3417
2,B,801,792.576923
2,X,802,5884
2,Y,802,3246
2,B,802,797.576923
2,X,803,3532
2,Y,803,26
2,B,803,828.75
2,X,804,4784
2,Y,804,253
2,B,804,798.019231
2,X,805,188
2,Y,805,506
2,B,805,801.326923
2,X,806,3637
2,Y,806,1674
2,B,806,902.653846
2,X,807,1687
2,Y,807,3987
2,B,807,765.75
2,X,808,3007
2,Y,808,3912
2,B,808,946.173077
2,X,809,3149
2,Y,809,2506
2,B,809,826.538462
2,X,810,996
2,Y,810,1472
2,B,810,825.288462
2,X,811,5551
2,Y,811,3097
2,B,811,727.923077
2,X,812,5528
2,Y,812,3266
2,B,812,824.807692
2,X,813,122
2,Y,813,1911
2,B,813,883.057692
2,X,814,3952
2,Y,814,288
2,B,814,754.096154
2,X,815,4235
2,Y,815,152
2,B,815,770.5
2,X,816,1573
2,Y,816,2723
2,B,816,845.307692
2,X,817,2579
2,Y,817,3894
2,B,817,796
2,X,818,4071
2,Y,818,3559
2,B,818,907.25
2,X,819,4648
2,Y,819,2562
2,B,819,792.230769
2,X,820,2575
2,Y,820,2202
2,B,820,830.442308
2,X,821,2311
2,Y,821,595
2,B,821,752.576923
2,X,822,2534
2,Y,822,3417
2,B,822,816.461538
2,X,823,1466
2,Y,823,1684
2,B,823,799.980769
2,X,824,5028
2,Y,824,3101
2,B,824,779.076923
2,X,825,4198
2,Y,825,3651
2,B,825,810.384615
2,X,826,5676
2,Y,826,3379
2,B,826,1124.596154
2,X,827,1586
2,Y,827,3400
2,B,827,931.461538
2,X,828,2235
2,Y,828,678
2,B,828,833.096154
2,X,829,5008
2,Y,829,3954
2,B,829,786.403846
2,X,830,80
2,Y,830,2515
2,B,830,878.25
2,X,831,4278
2,Y,831,3465
2,B,831,826.865385
2,X,832,1031
2,Y,832,2292
2,B,832,863.846154
2,X,833,2316
2,Y,833,239
2,B,833,775.230769
2,X,834,2041
2,Y,834,2959
2,B,834,864.923077
2,X,835,5819
2,Y,835,2779
2,B,835,883.403846
2,X,836,5757
2,Y,836,3389
2,B,836,764.384615
2,X,837,3597
2,Y,837,2592
2,B,837,898.5
2,X,838,5331
2,Y,838,3974
2,B,838,838.576923
2,X,839,6015
2,Y,839,3997
2,B,839,845
2,X,840,4482
2,Y,840,1448
2,B,840,852.480769
2,X,841,4443
2,Y,841,2535
2,B,841,821.403846
2,X,842,3394
2,Y,842,3767
2,B,842,789.019231
2,X,843,1716
2,Y,843,3816
2,B,843,754.692308
2,X,844,4279
2,Y,844,2797
2,B,844,935.173077
2,X,845,231
2,Y,845,3722
2,B,845,802.153846
2,X,846,2861
2,Y,846,3613
2,B,846,782.903846
2,X,847,1701
2,Y,847,2483
2,B,847,810.115385
2,X,848,691
2,Y,848,2296
2,B,848,880.269231
2,X,849,4627
2,Y,849,4009
2,B,849,895.115385
2,X,850,3948
2,Y,850,3828
2,B,850,819.403846
2,X,851,404
2,Y,851,1661
2,B,851,770.480769
2,X,852,1751
2,Y,852,2417
2,B,852,840.711538
2,X,853,1485
2,Y,853,2193
2,B,853,891.057692
2,X,854,4367
2,Y,854,3852
2,B,854,959.807692
2,X,855,5675
2,Y,855,1270
2,B,855,782.192308
2,X,856,58
2,Y,856,1462
2,B,856,853.615385
2,X,857,4810
2,Y,857,2026
2,B,857,695.923077
2,X,858,4329
2,Y,858,319
2,B,858,769.134615
2,X,859,4689
2,Y,859,1123
2,B,859,787.730769
2,X,860,338
2,Y,860,2276
2,B,860,802.384615
2,X,861,4308
2,Y,861,2451
2,B,861,849.653846
2,X,862,5309
2,Y,862,3993
2,B,862,801.096154
2,X,863,1753
2,Y,863,1515
2,B,863,762.846154
2,X,864,40
2,Y,864,979
2,B,864,1102.307692
2,X,865,6016
2,Y,865,2493
2,B,865,761.480769
2,X,866,4812
2,Y,866,1964
2,B,866,863.288462
2,X,867,358
2,Y,867,3069
2,B,867,784.173077
2,X,868,4852
2,Y,868,3778
2,B,868,799.903846
2,X,869,210
2,Y,869,2999
2,B,869,731.153846
2,X,870,376
2,Y,870,3061
2,B,870,685.173077
2,X,871,3903
2,Y,871,3757
2,B,871,892.057692
2,X,872,2328
2,Y,872,4050
2,B,872,820.384615
2,X,873,3632
2,Y,873,1398
2,B,873,826.923077
2,X,874,213
2,Y,874,1116
2,B,874,837.557692
2,X,875,4331
2,Y,875,3835
2,B,875,789.038462
2,X,876,5177
2,Y,876,3118
2,B,876,808.173077
2,X,877,1462
2,Y,877,3904
2,B,877,825
2,X,878,4019
2,Y,878,4071
2,B,878,775.557692
2,X,879,719
2,Y,879,409
2,B,879,738.923077
2,X,880,4192
2,Y,880,1473
2,B,880,821.019231
2,X,881,2827
2,Y,881,2857
2,B,881,771.730769
2,X,882,5599
2,Y,882,1459
2,B,882,847.096154
2,X,883,5148
2,Y,883,3840
2,B,883,814.115385
2,X,884,228
2,Y,884,3194
2,B,884,799.519231
2,X,885,1951
2,Y,885,2104
2,B,885,924.057692
2,X,886,1325
2,Y,886,3693
2,B,886,792.769231
2,X,887,771
2,Y,887,3460
2,B,887,841.288462
2,X,888,5348
2,Y,888,2648
2,B,888,817
2,X,889,4640
2,Y,889,3918
2,B,889,799.557692
2,X,890,3065
2,Y,890,429
2,B,890,809.115385
2,X,891,3840
2,Y,891,2425
2,B,891,924.942308
2,X,892,2329
2,Y,892,1322
2,B,892,842.153846
2,X,893,3416
2,Y,893,2036
2,B,893,717.653846
2,X,894,1129
2,Y,894,75
2,B,894,842.365385
2,X,895,142
2,Y,895,503
2,B,895,771.173077
2,X,896,5231
2,Y,896,544
2,B,896,844.134615
2,X,897,2885
2,Y,897,653
2,B,897,882.096154
2,X,898,2938
2,Y,898,635
2,B,898,790.75
2,X,899,4814
2,Y,899,705
2,B,899,846.057692
2,X,900,2359
2,Y,900,2020
2,B,900,781.788462
2,X,901,3445
2,Y,901,1271
2,B,901,644.807692
2,X,902,559
2,Y,902,1540
2,B,902,830.634615
2,X,903,3344
2,Y,903,2673
2,B,903,785.25
2,X,904,3470
2,Y,904,281
2,B,904,832.134615
2,X,905,3337
2,Y,905,2604
2,B,905,823.403846
2,X,906,4635
2,Y,906,1693
2,B,906,813.326923
2,X,907,2822
2,Y,907,2882
2,B,907,758.019231
2,X,908,873
2,Y,908,3070
2,B,908,802.346154
2,X,909,5089
2,Y,909,3315
2,B,909,1020.596154
2,X,910,2707
2,Y,910,1364
2,B,910,779.019231
2,X,911,4116
2,Y,911,3853
2,B,911,798
2,X,912,3006
2,Y,912,1956
2,B,912,773.519231
2,X,913,4982
2,Y,913,391
2,B,913,801.576923
2,X,914,5479
2,Y,914,2696
2,B,914,785.596154
2,X,915,289
2,Y,915,1729
2,B,915,766.365385
2,X,916,2363
2,Y,916,972
2,B,916,749.269231
2,X,917,1421
2,Y,917,748
2,B,917,758.961538
2,X,918,747
2,Y,918,3481
2,B,918,775.384615
2,X,919,53
2,Y,919,1784
2,B,919,936.788462
2,X,920,4877
2,Y,920,2741
2,B,920,763
2,X,921,4877
2,Y,921,1449
2,B,921,820.519231
2,X,922,2584
2,Y,922,250
2,B,922,881.865385
2,X,923,518
2,Y,923,1588
2,B,923,735.096154
2,X,924,1660
2,Y,924,3876
2,B,924,793.115385
2,X,925,626
2,Y,925,711
2,B,925,852.192308
2,X,926,2055
2,Y,926,3082
2,B,926,832.115385
2,X,927,1763
2,Y,927,162
2,B,927,828.634615
2,X,928,2063
2,Y,928,3330
2,B,928,817.807692
2,X,929,4138
2,Y,929,2602
2,B,929,863.173077
2,X,930,1513
2,Y,930,108
2,B,930,791.326923
2,X,931,1618
2,Y,931,704
2,B,931,807
2,X,932,176
2,Y,932,1850
2,B,932,800.134615
2,X,933,4911
2,Y,933,3973
2,B,933,802
2,X,934,1060
2,Y,934,3442
2,B,934,779.019231
2,X,935,4215
2,Y,935,2802
2,B,935,804.980769
2,X,936,485
2,Y,936,4064
2,B,936,713.038462
2,X,937,5003
2,Y,937,2157
2,B,937,776.615385
2,X,938,5392
2,Y,938,1705
2,B,938,832.25
2,X,939,5911
2,Y,939,3110
2,B,939,940.75
2,X,940,4231
2,Y,940,3965
2,B,940,856.865385
2,X,941,2350
2,Y,941,982
2,B,941,739.557692
2,X,942,3906
2,Y,942,3997
2,B,942,829.134615
2,X,943,1280
2,Y,943,4047
2,B,943,908.673077
2,X,944,1762
2,Y,944,1782
2,B,944,799.365385
2,X,945,1421
2,Y,945,1356
2,B,945,770.115385
2,X,946,4932
2,Y,946,3440
2,B,946,765.923077
2,X,947,2916
2,Y,947,1345
2,B,947,821.288462
2,X,948,2340
2,Y,948,4066
2,B,948,796.538462
2,X,949,5678
2,Y,949,2895
2,B,949,816
2,X,950,2124
2,Y,950,719
2,B,950,754.865385
2,X,951,3695
2,Y,951,2165
2,B,951,769.269231
2,X,952,3459
2,Y,952,178
2,B,952,837.903846
2,X,953,5629
2,Y,953,2499
2,B,953,812.673077
2,X,954,705
2,Y,954,2519
2,B,954,711.884615
2,X,955,2749
2,Y,955,3381
2,B,955,713.057692
2,X,956,4764
2,Y,956,2129
2,B,956,783
2,X,957,3465
2,Y,957,121
2,B,957,846.673077
2,X,958,4038
2,Y,958,2659
2,B,958,755.403846
2,X,959,2331
2,Y,959,3980
2,B,959,722.230769
2,X,960,945
2,Y,960,2699
2,B,960,797.057692
2,X,961,1998
2,Y,961,2870
2,B,961,779.461538
2,X,962,1796
2,Y,962,36
2,B,962,915.519231
2,X,963,3727
2,Y,963,78
2,B,963,794.480769
2,X,964,639
2,Y,964,1311
2,B,964,710.019231
2,X,965,1043
2,Y,965,308
2,B,965,741.980769
2,X,966,2570
2,Y,966,261
2,B,966,730.5
2,X,967,1285
2,Y,967,3613
2,B,967,762.346154
2,X,968,4526
2,Y,968,3564
2,B,968,733.538462
2,X,969,2007
2,Y,969,2439
2,B,969,795.076923
2,X,970,358
2,Y,970,2969
2,B,970,809.423077
2,X,971,4109
2,Y,971,681
2,B,971,799.307692
2,X,972,5102
2,Y,972,2606
2,B,972,776.884615
2,X,973,6077
2,Y,973,973
2,B,973,787.807692
2,X,974,422
2,Y,974,224
2,B,974,772.326923
2,X,975,5095
2,Y,975,183
2,B,975,752.653846
2,X,976,1409
2,Y,976,21
2,B,976,744.673077
2,X,977,1947
2,Y,977,3800
2,B,977,792.307692
2,X,978,425
2,Y,978,2199
2,B,978,791.576923
2,X,979,2564
2,Y,979,2402
2,B,979,809.326923
2,X,980,6108
2,Y,980,188
2,B,980,812.365385
2,X,981,2967
2,Y,981,1695
2,B,981,787.576923
2,X,982,1110
2,Y,982,3545
2,B,982,765.942308
2,X,983,156
2,Y,983,1648
2,B,983,792.384615
2,X,984,4792
2,Y,984,3400
2,B,984,741.192308
2,X,985,2688
2,Y,985,2362
2,B,985,708.038462
2,X,986,1503
2,Y,986,4034
2,B,986,885.846154
2,X,987,1705
2,Y,987,2669
2,B,987,673.115385
2,X,988,2126
2,Y,988,3143
2,B,988,776.538462
2,X,989,359
2,Y,989,3050
2,B,989,804.442308
2,X,990,1807
2,Y,990,829
2,B,990,733.403846
2,X,991,2939
2,Y,991,3147
2,B,991,772.884615
2,X,992,3473
2,Y,992,3749
2,B,992,783.442308
2,X,993,4298
2,Y,993,2055
2,B,993,785.096154
2,X,994,1553
2,Y,994,924
2,B,994,745.903846
2,X,995,1980
2,Y,995,1612
2,B,995,790.942308
2,X,996,5481
2,Y,996,1737
2,B,996,741.807692
2,X,997,1532
2,Y,997,1671
2,B,997,802.230769
2,X,998,5809
2,Y,998,3621
2,B,998,749.057692
2,X,999,1470
2,Y,999,392
2,B,999,788.596154
2,X,1000,482
2,Y,1000,409
2,B,1000,770.961538
2,X,1001,5130
2,Y,1001,3751
2,B,1001,751.211538
2,X,1002,946
2,Y,1002,23
2,B,1002,840.076923
2,X,1003,1627
2,Y,1003,3930
2,B,1003,744.384615
2,X,1004,4579
2,Y,1004,2056
2,B,1004,715.961538
2,X,1005,1731
2,Y,1005,3915
2,B,1005,795.673077
2,X,1006,3868
2,Y,1006,3489
2,B,1006,808.75
2,X,1007,2674
2,Y,1007,4018
2,B,1007,792.884615
2,X,1008,3293
2,Y,1008,601
2,B,1008,748.807692
2,X,1009,2720
2,Y,1009,3221
2,B,1009,802.211538
2,X,1010,2473
2,Y,1010,1402
2,B,1010,808.019231
2,X,1011,1835
2,Y,1011,3790
2,B,1011,786.5
2,X,1012,3668
2,Y,1012,918
2,B,1012,844.711538
2,X,1013,3018
2,Y,1013,2275
2,B,1013,696.673077
2,X,1014,4157
2,Y,1014,3455
2,B,1014,826.826923
2,X,1015,1102
2,Y,1015,1019
2,B,1015,838.192308
2,X,1016,324
2,Y,1016,3477
2,B,1016,751.653846
2,X,1017,901
2,Y,1017,1661
2,B,1017,729.826923
2,X,1018,5133
2,Y,1018,3967
2,B,1018,774.519231
2,X,1019,3028
2,Y,1019,2405
2,B,1019,773.192308
2,X,1020,1582
2,Y,1020,915
2,B,1020,732.903846
2,X,1021,4619
2,Y,1021,1698
2,B,1021,783.75
2,X,1022,5937
2,Y,1022,3736
2,B,1022,760.711538
2,X,1023,12
2,Y,1023,530
2,B,1023,790.903846
2,X,1024,3863
2,Y,1024,3689
2,B,1024,752.826923
2,X,1025,2983
2,Y,1025,545
2,B,1025,799.596154
2,X,1026,1221
2,Y,1026,3001
2,B,1026,791.269231
2,X,1027,128
2,Y,1027,592
2,B,1027,839.096154
2,X,1028,1867
2,Y,1028,1801
2,B,1028,765.096154
2,X,1029,5301
2,Y,1029,13
2,B,1029,826.173077
2,X,1030,162
2,Y,1030,1801
2,B,1030,792.346154
2,X,1031,4208
2,Y,1031,3289
2,B,1031,795.346154
2,X,1032,4963
2,Y,1032,2099
2,B,1032,745.307692
2,X,1033,940
2,Y,1033,1378
2,B,1033,776.961538
2,X,1034,4435
2,Y,1034,3245
2,B,1034,662.423077
2,X,1035,3376
2,Y,1035,567
2,B,1035,726.211538
2,X,1036,479
2,Y,1036,2081
2,B,1036,747.480769
2,X,1037,5076
2,Y,1037,2470
2,B,1037,782.173077
2,X,1038,2354
2,Y,1038,2684
2,B,1038,835.019231
2,X,1039,3362
2,Y,1039,2760
2,B,1039,720.326923
2,X,1040,5546
2,Y,1040,3875
2,B,1040,718.096154
2,X,1041,4651
2,Y,1041,2818
2,B,1041,743.076923
2,X,1042,5736
2,Y,1042,2838
2,B,1042,783.865385
2,X,1043,3526
2,Y,1043,2039
2,B,1043,782.865385
2,X,1044,233
2,Y,1044,3085
2,B,1044,795.673077
2,X,1045,2828
2,Y,1045,405
2,B,1045,735.730769
2,X,1046,2375
2,Y,1046,3432
2,B,1046,718.769231
2,X,1047,916
2,Y,1047,2452
2,B,1047,792.365385
2,X,1048,2906
2,Y,1048,2671
2,B,1048,772.211538
2,X,1049,1846
2,Y,1049,2041
2,B,1049,813.288462
2,X,1050,4865
2,Y,1050,478
2,B,1050,738.25
2,X,1051,3864
2,Y,1051,3616
2,B,1051,750.615385
2,X,1052,3241
2,Y,1052,3739
2,B,1052,726.730769
2,X,1053,51
2,Y,1053,3318
2,B,1053,741.442308
2,X,1054,5462
2,Y,1054,1049
2,B,1054,746.942308
2,X,1055,3658
2,Y,1055,4006
2,B,1055,805.173077
2,X,1056,752
2,Y,1056,1845
2,B,1056,634.807692
2,X,1057,5873
2,Y,1057,2642
2,B,1057,751.192308
2,X,1058,1147
2,Y,1058,531
2,B,1058,810.634615
2,X,1059,5594
2,Y,1059,2372
2,B,1059,801.634615
2,X,1060,5516
2,Y,1060,622
2,B,1060,746.711538
2,X,1061,3529
2,Y,1061,899
2,B,1061,731.057692
2,X,1062,5293
2,Y,1062,1865
2,B,1062,783.211538
2,X,1063,2467
2,Y,1063,1107
2,B,1063,746
2,X,1064,5953
2,Y,1064,2847
2,B,1064,728.75
2,X,1065,2262
2,Y,1065,375
2,B,1065,735.673077
2,X,1066,270
2,Y,1066,328
2,B,1066,715.403846
2,X,1067,1603
2,Y,1067,3649
2,B,1067,716.769231
2,X,1068,2886
2,Y,1068,1625
2,B,1068,787.442308
2,X,1069,5478
2,Y,1069,1346
2,B,1069,750.596154
2,X,1070,2489
2,Y,1070,3947
2,B,1070,702.057692
2,X,1071,2192
2,Y,1071,3745
2,B,1071,747.923077
2,X,1072,5024
2,Y,1072,2376
2,B,1072,749.826923
2,X,1073,2485
2,Y,1073,3039
2,B,1073,799.153846
2,X,1074,5680
2,Y,1074,3916
2,B,1074,719.653846
2,X,1075,3441
2,Y,1075,3006
2,B,1075,708.961538
2,X,1076,467
2,Y,1076,3293
2,B,1076,784.115385
2,X,1077,2849
2,Y,1077,3475
2,B,1077,804.057692
2,X,1078,5988
2,Y,1078,1635
2,B,1078,710.057692
2,X,1079,4879
2,Y,1079,1304
2,B,1079,776.019231
2,X,1080,4513
2,Y,1080,3967
2,B,1080,715.673077
2,X,1081,3480
2,Y,1081,3057
2,B,1081,740.115385
2,X,1082,78
2,Y,1082,180
2,B,1082,714.230769
2,X,1083,1791
2,Y,1083,3258
2,B,1083,738.865385
2,X,1084,1000
2,Y,1084,1662
2,B,1084,757.423077
2,X,1085,1113
2,Y,1085,3422
2,B,1085,758.903846
2,X,1086,602
2,Y,1086,2734
2,B,1086,916.596154
2,X,1087,3671
2,Y,1087,2544
2,B,1087,763.884615
2,X,1088,673
2,Y,1088,1507
2,B,1088,745.884615
2,X,1089,2706
2,Y,1089,3285
2,B,1089,832.423077
2,X,1090,3524
2,Y,1090,1098
2,B,1090,720.730769
2,X,1091,2898
2,Y,1091,1366
2,B,1091,732.269231
2,X,1092,5093
2,Y,1092,4009
2,B,1092,756.192308
2,X,1093,2277
2,Y,1093,1736
2,B,1093,706.788462
2,X,1094,4304
2,Y,1094,2324
2,B,1094,660.096154
2,X,1095,1629
2,Y,1095,3693
2,B,1095,769.288462
2,X,1096,1049
2,Y,1096,2669
2,B,1096,710.557692
2,X,1097,3129
2,Y,1097,2441
2,B,1097,658.923077
2,X,1098,1718
2,Y,1098,44
2,B,1098,742.057692
2,X,1099,366
2,Y,1099,1939
2,B,1099,758.115385
2,X,1100,2287
2,Y,1100,3413
2,B,1100,739.961538
2,X,1101,2584
2,Y,1101,3835
2,B,1101,795.153846
2,X,1102,1575
2,Y,1102,3157
2,B,1102,826.019231
2,X,1103,1203
2,Y,1103,2798
2,B,1103,699.538462
2,X,1104,729
2,Y,1104,1901
2,B,1104,690.615385
2,X,1105,4104
2,Y,1105,69
2,B,1105,753.807692
2,X,1106,712
2,Y,1106,1968
2,B,1106,738.403846
2,X,1107,3152
2,Y,1107,3427
2,B,1107,789.019231
2,X,1108,3823
2,Y,1108,79
2,B,1108,715.423077
2,X,1109,4862
2,Y,1109,122
2,B,1109,632.730769
2,X,1110,4930
2,Y,1110,3946
2,B,1110,748.480769
2,X,1111,4824
2,Y,1111,1656
2,B,1111,756.346154
2,X,1112,4749
2,Y,1112,2691
2,B,1112,732.519231
2,X,1113,3601
2,Y,1113,170
2,B,1113,751.653846
2,X,1114,4387
2,Y,1114,2342
2,B,1114,846.115385
2,X,1115,1546
2,Y,1115,49
2,B,1115,788.923077
2,X,1116,5366
2,Y,1116,2518
2,B,1116,787.230769
2,X,1117,331
2,Y,1117,1621
2,B,1117,729.5
2,X,1118,2099
2,Y,1118,1714
2,B,1118,726.692308
2,X,1119,4219
2,Y,1119,2495
2,B,1119,767.75
2,X,1120,4221
2,Y,1120,2598
2,B,1120,781.903846
2,X,1121,2537
2,Y,1121,2621
2,B,1121,694.653846
2,X,1122,3764
2,Y,1122,2672
2,B,1122,743.942308
2,X,1123,3760
2,Y,1123,4068
2,B,1123,748.519231
2,X,1124,1030
2,Y,1124,2880
2,B,1124,799.557692
2,X,1125,3919
2,Y,1125,598
2,B,1125,745.846154
2,X,1126,3709
2,Y,1126,829
2,B,1126,738.288462
2,X,1127,2636
2,Y,1127,1996
2,B,1127,745.903846
2,X,1128,5523
2,Y,1128,3705
2,B,1128,710.980769
2,X,1129,2025
2,Y,1129,3036
2,B,1129,710.769231
2,X,1130,5471
2,Y,1130,1261
2,B,1130,779.980769
2,X,1131,1175
2,Y,1131,2945
2,B,1131,895.211538
2,X,1132,5429
2,Y,1132,1705
2,B,1132,725.442308
2,X,1133,2383
2,Y,1133,1790
2,B,1133,717.038462
2,X,1134,73
2,Y,1134,2357
2,B,1134,714.153846
2,X,1135,4186
2,Y,1135,2265
2,B,1135,716.461538
2,X,1136,6106
2,Y,1136,3220
2,B,1136,707.115385
2,X,1137,390
2,Y,1137,3184
2,B,1137,752.596154
2,X,1138,1060
2,Y,1138,2652
2,B,1138,737.25
2,X,1139,1896
2,Y,1139,241
2,B,1139,740
2,X,1140,3894
2,Y,1140,2664
2,B,1140,847.211538
2,X,1141,5896
2,Y,1141,4048
2,B,1141,859.076923
2,X,1142,152
2,Y,1142,375
2,B,1142,714.057692
2,X,1143,735
2,Y,1143,2587
2,B,1143,711.519231
2,X,1144,3710
2,Y,1144,86
2,B,1144,735.903846
2,X,1145,3867
2,Y,1145,1175
2,B,1145,705.5
2,X,1146,1786
2,Y,1146,4045
2,B,1146,780.942308
2,X,1147,952
2,Y,1147,892
2,B,1147,728.403846
2,X,1148,2405
2,Y,1148,2970
2,B,1148,673.807692
2,X,1149,4087
2,Y,1149,390
2,B,1149,695.480769
2,X,1150,856
2,Y,1150,4057
2,B,1150,711.057692
2,X,1151,401
2,Y,1151,2799
2,B,1151,778.653846
2,X,1152,635
2,Y,1152,3314
2,B,1152,858.192308
2,X,1153,4161
2,Y,1153,2980
2,B,1153,689.115385
2,X,1154,1371
2,Y,1154,2038
2,B,1154,703.903846
2,X,1155,4621
2,Y,1155,1500
2,B,1155,714.576923
2,X,1156,1294
2,Y,1156,2138
2,B,1156,778.480769
2,X,1157,6002
2,Y,1157,3554
2,B,1157,721.711538
2,X,1158,484
2,Y,1158,1060
2,B,1158,762.269231
2,X,1159,1875
2,Y,1159,2246
2,B,1159,676.134615
2,X,1160,2762
2,Y,1160,382
2,B,1160,725.442308
2,X,1161,423
2,Y,1161,3232
2,B,1161,771.25
2,X,1162,2270
2,Y,1162,3924
2,B,1162,726.038462
2,X,1163,5962
2,Y,1163,3796
2,B,1163,690.5
2,X,1164,3834
2,Y,1164,2884
2,B,1164,664.519231
2,X,1165,1914
2,Y,1165,3976
2,B,1165,742.980769
2,X,1166,4865
2,Y,1166,2634
2,B,1166,790.326923
2,X,1167,1179
2,Y,1167,1306
2,B,1167,768.326923
2,X,1168,308
2,Y,1168,3764
2,B,1168,674.442308
2,X,1169,674
2,Y,1169,96
2,B,1169,783.980769
2,X,1170,196
2,Y,1170,1158
2,B,1170,698.653846
2,X,1171,4317
2,Y,1171,2143
2,B,1171,860.538462
2,X,1172,2296
2,Y,1172,1815
2,B,1172,681.961538
2,X,1173,1345
2,Y,1173,806
2,B,1173,708.673077
2,X,1174,3496
2,Y,1174,1085
2,B,1174,706.980769
2,X,1175,3806
2,Y,1175,997
2,B,1175,674.442308
2,X,1176,3664
2,Y,1176,3486
2,B,1176,720.076923
2,X,1177,216
2,Y,1177,2609
2,B,1177,784.846154
2,X,1178,76
2,Y,1178,579
2,B,1178,690.403846
2,X,1179,4287
2,Y,1179,3305
2,B,1179,737.615385
2,X,1180,239
2,Y,1180,2717
2,B,1180,710.961538
2,X,1181,56
2,Y,1181,3375
2,B,1181,793.653846
2,X,1182,3430
2,Y,1182,2411
2,B,1182,812.980769
2,X,1183,5277
2,Y,1183,568
2,B,1183,736.807692
2,X,1184,3025
2,Y,1184,3454
2,B,1184,775.173077
2,X,1185,1710
2,Y,1185,1315
2,B,1185,739.115385
2,X,1186,3993
2,Y,1186,3745
2,B,1186,689.653846
2,X,1187,3804
2,Y,1187,2259
2,B,1187,683.153846
2,X,1188,5987
2,Y,1188,2026
2,B,1188,816.173077
2,X,1189,2563
2,Y,1189,1315
2,B,1189,837.846154
2,X,1190,6095
2,Y,1190,2286
2,B,1190,853.903846
2,X,1191,1390
2,Y,1191,1237
2,B,1191,764.057692
2,X,1192,6009
2,Y,1192,1632
2,B,1192,703.230769
2,X,1193,2126
2,Y,1193,2228
2,B,1193,703.384615
2,X,1194,5392
2,Y,1194,1457
2,B,1194,708
2,X,1195,2786
2,Y,1195,715
2,B,1195,738.173077
2,X,1196,708
2,Y,1196,3257
2,B,1196,670.673077
2,X,1197,167
2,Y,1197,1725
2,B,1197,745.25
2,X,1198,23
2,Y,1198,3212
2,B,1198,613.942308
2,X,1199,6102
2,Y,1199,1471
2,B,1199,697.5
2,X,1200,4163
2,Y,1200,1546
2,B,1200,774.961538
2,X,1201,3800
2,Y,1201,797
2,B,1201,677.942308
2,X,1202,2519
2,Y,1202,3840
2,B,1202,744.980769
2,X,1203,5187
2,Y,1203,1525
2,B,1203,703.096154
2,X,1204,3757
2,Y,1204,1133
2,B,1204,667.442308
2,X,1205,3082
2,Y,1205,1672
2,B,1205,666.596154
2,X,1206,671
2,Y,1206,2173
2,B,1206,683.807692
2,X,1207,1532
2,Y,1207,1147
2,B,1207,723.25
2,X,1208,5894
2,Y,1208,3197
2,B,1208,725.538462
2,X,1209,1625
2,Y,1209,1088
2,B,1209,815.346154
2,X,1210,3122
2,Y,1210,3005
2,B,1210,735.596154
2,X,1211,3080
2,Y,1211,3364
2,B,1211,680.25
2,X,1212,768
2,Y,1212,2976
2,B,1212,708.115385
2,X,1213,2066
2,Y,1213,1118
2,B,1213,777.711538
2,X,1214,1638
2,Y,1214,3130
2,B,1214,700.673077
2,X,1215,1184
2,Y,1215,3437
2,B,1215,719.961538
2,X,1216,1388
2,Y,1216,2448
2,B,1216,818.038462
2,X,1217,416
2,Y,1217,2870
2,B,1217,704.538462
2,X,1218,2563
2,Y,1218,3690
2,B,1218,720.557692
2,X,1219,4017
2,Y,1219,549
2,B,1219,708.538462
2,X,1220,5432
2,Y,1220,2671
2,B,1220,682.826923
2,X,1221,4246
2,Y,1221,2747
2,B,1221,807.153846
2,X,1222,3346
2,Y,1222,1433
2,B,1222,719.115385
2,X,1223,2106
2,Y,1223,1954
2,B,1223,832.134615
2,X,1224,76
2,Y,1224,1991
2,B,1224,762.615385
2,X,1225,3369
2,Y,1225,1228
2,B,1225,722.634615
2,X,1226,1607
2,Y,1226,30
2,B,1226,702.442308
2,X,1227,3127
2,Y,1227,820
2,B,1227,710.865385
2,X,1228,422
2,Y,1228,2755
2,B,1228,722.942308
2,X,1229,5460
2,Y,1229,29
2,B,1229,776.423077
2,X,1230,1936
2,Y,1230,3380
2,B,1230,702.019231
2,X,1231,4500
2,Y,1231,2861
2,B,1231,749.25
2,X,1232,3136
2,Y,1232,2283
2,B,1232,813.538462
2,X,1233,4087
2,Y,1233,3155
2,B,1233,667.884615
2,X,1234,2353
2,Y,1234,175
2,B,1234,662.25
2,X,1235,5214
2,Y,1235,3684
2,B,1235,721.75
2,X,1236,1628
2,Y,1236,38
2,B,1236,674.75
2,X,1237,2465
2,Y,1237,3015
2,B,1237,801.826923
2,X,1238,3454
2,Y,1238,3814
2,B,1238,678.461538
2,X,1239,5083
2,Y,1239,3457
2,B,1239,676.25
2,X,1240,5531
2,Y,1240,2400
2,B,1240,682.326923
2,X,1241,101
2,Y,1241,3793
2,B,1241,686.692308
2,X,1242,4365
2,Y,1242,3784
2,B,1242,801.480769
2,X,1243,197
2,Y,1243,3286
2,B,1243,618.384615
2,X,1244,4432
2,Y,1244,3590
2,B,1244,793.75
2,X,1245,5865
2,Y,1245,2616
2,B,1245,682.307692
2,X,1246,1570
2,Y,1246,161
2,B,1246,698.673077
2,X,1247,4615
2,Y,1247,3546
2,B,1247,731.384615
2,X,1248,324
2,Y,1248,1301
2,B,1248,673.288462
2,X,1249,2127
2,Y,1249,1227
2,B,1249,673.346154
2,X,1250,4614
2,Y,1250,1732
2,B,1250,647.173077
2,X,1251,1111
2,Y,1251,4064
2,B,1251,742
2,X,1252,4281
2,Y,1252,739
2,B,1252,667.307692
2,X,1253,96
2,Y,1253,4062
2,B,1253,785.557692
2,X,1254,1681
2,Y,1254,3229
2,B,1254,766.980769
2,X,1255,1429
2,Y,1255,1045
2,B,1255,742.596154
2,X,1256,2934
2,Y,1256,4080
2,B,1256,703.865385
2,X,1257,3320
2,Y,1257,3541
2,B,1257,688.134615
2,X,1258,2697
2,Y,1258,2462
2,B,1258,700.5
2,X,1259,3727
2,Y,1259,484
2,B,1259,782.326923
2,X,1260,3424
2,Y,1260,4059
2,B,1260,697.346154
2,X,1261,3639
2,Y,1261,460
2,B,1261,652.25
2,X,1262,1138
2,Y,1262,1420
2,B,1262,717.307692
2,X,1263,271
2,Y,1263,48
2,B,1263,795.192308
2,X,1264,2357
2,Y,1264,2668
2,B,1264,792.942308
2,X,1265,3451
2,Y,1265,2202
2,B,1265,736.403846
2,X,1266,3650
2,Y,1266,3471
2,B,1266,790.192308
2,X,1267,4065
2,Y,1267,850
2,B,1267,738.115385
2,X,1268,4103
2,Y,1268,3410
2,B,1268,699.115385
2,X,1269,1050
2,Y,1269,756
2,B,1269,701.461538
2,X,1270,1704
2,Y,1270,1662
2,B,1270,784.75
2,X,1271,4786
2,Y,1271,3228
2,B,1271,649.730769
2,X,1272,1515
2,Y,1272,349
2,B,1272,695.346154
2,X,1273,1752
2,Y,1273,3351
2,B,1273,859.519231
2,X,1274,3190
2,Y,1274,2549
2,B,1274,753.692308
2,X,1275,805
2,Y,1275,2838
2,B,1275,720.557692
2,X,1276,2539
2,Y,1276,2160
2,B,1276,754.615385
2,X,1277,2887
2,Y,1277,3710
2,B,1277,896.192308
2,X,1278,1689
2,Y,1278,1512
2,B,1278,813.076923
2,X,1279,2968
2,Y,1279,1361
2,B,1279,705.634615
2,X,1280,3118
2,Y,1280,3828
2,B,1280,806.884615
2,X,1281,3907
2,Y,1281,2532
2,B,1281,715.615385
2,X,1282,3348
2,Y,1282,3689
2,B,1282,708.038462
2,X,1283,1941
2,Y,1283,3391
2,B,1283,714.442308
2,X,1284,2276
2,Y,1284,1775
2,B,1284,651.865385
2,X,1285,1653
2,Y,1285,2662
2,B,1285,733.096154
2,X,1286,5185
2,Y,1286,3226
2,B,1286,755.923077
2,X,1287,3873
2,Y,1287,3782
2,B,1287,648.961538
2,X,1288,4468
2,Y,1288,3607
2,B,1288,806.346154
2,X,1289,103
2,Y,1289,3838
2,B,1289,875.461538
2,X,1290,3420
2,Y,1290,3901
2,B,1290,729.288462
2,X,1291,585
2,Y,1291,2906
2,B,1291,609.038462
2,X,1292,2896
2,Y,1292,1787
2,B,1292,673.442308
2,X,1293,5705
2,Y,1293,3955
2,B,1293,818.346154
2,X,1294,1036
2,Y,1294,1391
2,B,1294,720.019231
2,X,1295,5171
2,Y,1295,4012
2,B,1295,717.730769
2,X,1296,985
2,Y,1296,3508
2,B,1296,703.557692
2,X,1297,2272
2,Y,1297,2398
2,B,1297,673.346154
2,X,1298,5828
2,Y,1298,141
2,B,1298,698.423077
2,X,1299,1684
2,Y,1299,2332
2,B,1299,671.75
2,X,1300,1866
2,Y,1300,3593
2,B,1300,634.173077
2,X,1301,1787
2,Y,1301,996
2,B,1301,706.711538
2,X,1302,1925
2,Y,1302,1505
2,B,1302,712.096154
2,X,1303,318
2,Y,1303,2194
2,B,1303,667.326923
2,X,1304,1338
2,Y,1304,1407
2,B,1304,689.384615
2,X,1305,948
2,Y,1305,3440
2,B,1305,740.673077
2,X,1306,1543
2,Y,1306,326
2,B,1306,750.269231
2,X,1307,1429
2,Y,1307,3944
2,B,1307,682.980769
2,X,1308,3371
2,Y,1308,117
2,B,1308,640.961538
2,X,1309,2305
2,Y,1309,2182
2,B,1309,699.096154
2,X,1310,4233
2,Y,1310,2419
2,B,1310,657.346154
2,X,1311,4066
2,Y,1311,2820
2,B,1311,752.711538
2,X,1312,4058
2,Y,1312,182
2,B,1312,725.961538
2,X,1313,2955
2,Y,1313,1194
2,B,1313,671.019231
2,X,1314,50
2,Y,1314,1202
2,B,1314,724.269231
2,X,1315,2278
2,Y,1315,1263
2,B,1315,727.538462
2,X,1316,5322
2,Y,1316,1975
2,B,1316,662.788462
2,X,1317,5376
2,Y,1317,2900
2,B,1317,668.288462
2,X,1318,3374
2,Y,1318,2873
2,B,1318,700.115385
2,X,1319,819
2,Y,1319,2740
2,B,1319,728.884615
2,X,1320,1164
2,Y,1320,61
2,B,1320,747.692308
2,X,1321,3526
2,Y,1321,3815
2,B,1321,691.673077
2,X,1322,4954
2,Y,1322,2477
2,B,1322,748.211538
2,X,1323,4245
2,Y,1323,1974
2,B,1323,761.076923
2,X,1324,4287
2,Y,1324,2718
2,B,1324,706.538462
2,X,1325,1618
2,Y,1325,177
2,B,1325,679.596154
2,X,1326,2803
2,Y,1326,357
2,B,1326,717.326923
2,X,1327,267
2,Y,1327,736
2,B,1327,711.461538
2,X,1328,4329
2,Y,1328,3327
2,B,1328,770.192308
2,X,1329,4558
2,Y,1329,2261
2,B,1329,713.480769
2,X,1330,4190
2,Y,1330,3792
2,B,1330,684.057692
2,X,1331,821
2,Y,1331,2944
2,B,1331,850.461538
2,X,1332,2825
2,Y,1332,1460
2,B,1332,675.423077
2,X,1333,3405
2,Y,1333,2180
2,B,1333,654
2,X,1334,5443
2,Y,1334,1472
2,B,1334,698.615385
2,X,1335,3285
2,Y,1335,169
2,B,1335,701.25
2,X,1336,4802
2,Y,1336,165
2,B,1336,708.076923
2,X,1337,3111
2,Y,1337,2974
2,B,1337,635.307692
2,X,1338,228
2,Y,1338,719
2,B,1338,710.653846
2,X,1339,1001
2,Y,1339,3945
2,B,1339,715.326923
2,X,1340,1118
2,Y,1340,20
2,B,1340,641.115385
2,X,1341,6071
2,Y,1341,2307
2,B,1341,765.5
2,X,1342,1842
2,Y,1342,3474
2,B,1342,692.730769
2,X,1343,3292
2,Y,1343,2483
2,B,1343,669.423077
2,X,1344,4565
2,Y,1344,3483
2,B,1344,705.115385
2,X,1345,122
2,Y,1345,2035
2,B,1345,828.173077
2,X,1346,1195
2,Y,1346,3660
2,B,1346,644.557692
2,X,1347,175
2,Y,1347,2918
2,B,1347,764.692308
2,X,1348,2866
2,Y,1348,998
2,B,1348,813.442308
2,X,1349,5014
2,Y,1349,1391
2,B,1349,711.634615
2,X,1350,2064
2,Y,1350,1576
2,B,1350,846.557692
2,X,1351,4442
2,Y,1351,2159
2,B,1351,658.884615
2,X,1352,4688
2,Y,1352,3288
2,B,1352,733.25
2,X,1353,6102
2,Y,1353,2975
2,B,1353,618.846154
2,X,1354,2952
2,Y,1354,784
2,B,1354,660.788462
2,X,1355,4794
2,Y,1355,2331
2,B,1355,719.576923
2,X,1356,5777
2,Y,1356,2040
2,B,1356,694.134615
2,X,1357,1968
2,Y,1357,400
2,B,1357,756.096154
2,X,1358,1038
2,Y,1358,1710
2,B,1358,720.288462
2,X,1359,1368
2,Y,1359,3969
2,B,1359,673.75
2,X,1360,3140
2,Y,1360,62
2,B,1360,699.692308
2,X,1361,4558
2,Y,1361,3267
2,B,1361,664.538462
2,X,1362,3429
2,Y,1362,1411
2,B,1362,706.480769
2,X,1363,6014
2,Y,1363,3620
2,B,1363,746.384615
2,X,1364,1409
2,Y,1364,1236
2,B,1364,757.980769
2,X,1365,1528
2,Y,1365,1525
2,B,1365,677.365385
2,X,1366,2271
2,Y,1366,3794
2,B,1366,743.326923
2,X,1367,892
2,Y,1367,1764
2,B,1367,665.096154
2,X,1368,187
2,Y,1368,1157
2,B,1368,624.884615
2,X,1369,992
2,Y,1369,2788
2,B,1369,729.846154
2,X,1370,5748
2,Y,1370,25
2,B,1370,722.076923
2,X,1371,3874
2,Y,1371,860
2,B,1371,672.115385
2,X,1372,4319
2,Y,1372,2917
2,B,1372,751.596154
2,X,1373,1230
2,Y,1373,607
2,B,1373,618.903846
2,X,1374,175
2,Y,1374,3034
2,B,1374,717.288462
2,X,1375,3052
2,Y,1375,2479
2,B,1375,698.173077
2,X,1376,5136
2,Y,1376,3724
2,B,1376,680.192308
2,X,1377,4943
2,Y,1377,3690
2,B,1377,686.134615
2,X,1378,3012
2,Y,1378,1693
2,B,1378,667.903846
2,X,1379,2904
2,Y,1379,1846
2,B,1379,632.942308
2,X,1380,2660
2,Y,1380,3412
2,B,1380,771.615385
2,X,1381,3925
2,Y,1381,3757
2,B,1381,687.173077
2,X,1382,1112
2,Y,1382,3599
2,B,1382,791.365385
2,X,1383,4191
2,Y,1383,77
2,B,1383,586.538462
2,X,1384,1739
2,Y,1384,998
2,B,1384,701.076923
2,X,1385,5263
2,Y,1385,321
2,B,1385,643.942308
2,X,1386,3268
2,Y,1386,3966
2,B,1386,832.692308
2,X,1387,1230
2,Y,1387,3441
2,B,1387,662.634615
2,X,1388,1158
2,Y,1388,3361
2,B,1388,716.769231
2,X,1389,1871
2,Y,1389,2752
2,B,1389,690.846154
2,X,1390,740
2,Y,1390,2143
2,B,1390,687.692308
2,X,1391,1066
2,Y,1391,831
2,B,1391,656.961538
2,X,1392,779
2,Y,1392,2132
2,B,1392,656.096154
2,X,1393,1028
2,Y,1393,528
2,B,1393,626.846154
2,X,1394,197
2,Y,1394,2703
2,B,1394,650.307692
2,X,1395,1704
2,Y,1395,1827
2,B,1395,741.923077
2,X,1396,783
2,Y,1396,3383
2,B,1396,697.730769
2,X,1397,2736
2,Y,1397,3034
2,B,1397,661.365385
2,X,1398,2304
2,Y,1398,2870
2,B,1398,691.730769
2,X,1399,2170
2,Y,1399,281
2,B,1399,714.826923
2,X,1400,3545
2,Y,1400,3969
2,B,1400,685.173077
2,X,1401,926
2,Y,1401,3955
2,B,1401,616.557692
2,X,1402,3184
2,Y,1402,3978
2,B,1402,661.173077
2,X,1403,782
2,Y,1403,2433
2,B,1403,693.730769
2,X,1404,2405
2,Y,1404,1419
2,B,1404,638.326923
2,X,1405,2533
2,Y,1405,968
2,B,1405,631.730769
2,X,1406,3143
2,Y,1406,1810
2,B,1406,682.192308
2,X,1407,5182
2,Y,1407,3809
2,B,1407,674.5
2,X,1408,1573
2,Y,1408,3907
2,B,1408,644.230769
2,X,1409,1096
2,Y,1409,436
2,B,1409,707.807692
2,X,1410,4968
2,Y,1410,2368
2,B,1410,708.096154
2,X,1411,4561
2,Y,1411,2002
2,B,1411,652.692308
2,X,1412,2737
2,Y,1412,3160
2,B,1412,741.5
2,X,1413,820
2,Y,1413,881
2,B,1413,736.923077
2,X,1414,301
2,Y,1414,217
2,B,1414,657.038462
2,X,1415,3506
2,Y,1415,1378
2,B,1415,695.269231
2,X,1416,2404
2,Y,1416,1638
2,B,1416,602.326923
2,X,1417,4252
2,Y,1417,3967
2,B,1417,732.692308
2,X,1418,2445
2,Y,1418,2340
2,B,1418,709.788462
2,X,1419,836
2,Y,1419,1674
2,B,1419,671.903846
2,X,1420,1286
2,Y,1420,1461
2,B,1420,662.365385
2,X,1421,283
2,Y,1421,1302
2,B,1421,643.480769
2,X,1422,3224
2,Y,1422,3625
2,B,1422,706.346154
2,X,1423,3377
2,Y,1423,3747
2,B,1423,649.634615
2,X,1424,1219
2,Y,1424,1611
2,B,1424,735.807692
2,X,1425,5676
2,Y,1425,3238
2,B,1425,722.903846
2,X,1426,4956
2,Y,1426,2629
2,B,1426,645.673077
2,X,1427,5918
2,Y,1427,3964
2,B,1427,819.788462
2,X,1428,6087
2,Y,1428,929
2,B,1428,675.019231
2,X,1429,53
2,Y,1429,894
2,B,1429,657.326923
2,X,1430,2528
2,Y,1430,758
2,B,1430,683.461538
2,X,1431,476
2,Y,1431,155
2,B,1431,696.288462
2,X,1432,2800
2,Y,1432,1007
2,B,1432,655.596154
2,X,1433,4468
2,Y,1433,717
2,B,1433,690.423077
2,X,1434,3495
2,Y,1434,2895
2,B,1434,666.769231
2,X,1435,614
2,Y,1435,814
2,B,1435,845.480769
2,X,1436,5764
2,Y,1436,1324
2,B,1436,652.076923
2,X,1437,5057
2,Y,1437,2538
2,B,1437,653.076923
2,X,1438,2183
2,Y,1438,2127
2,B,1438,712.961538
2,X,1439,863
2,Y,1439,1518
2,B,1439,663.711538
2,X,1440,1481
2,Y,1440,271
2,B,1440,746.923077
2,X,1441,3918
2,Y,1441,3184
2,B,1441,677.288462
2,X,1442,1862
2,Y,1442,2091
2,B,1442,589.019231
2,X,1443,451
2,Y,1443,1429
2,B,1443,720.730769
2,X,1444,5046
2,Y,1444,93
2,B,1444,655.884615
2,X,1445,564
2,Y,1445,2043
2,B,1445,911.538462
2,X,1446,1806
2,Y,1446,1986
2,B,1446,649.269231
2,X,1447,368
2,Y,1447,2586
2,B,1447,787.807692
2,X,1448,5476
2,Y,1448,3835
2,B,1448,661.884615
2,X,1449,4513
2,Y,1449,3204
2,B,1449,735.211538
2,X,1450,4630
2,Y,1450,3720
2,B,1450,672.75
2,X,1451,322
2,Y,1451,3239
2,B,1451,669.230769
2,X,1452,1174
2,Y,1452,2760
2,B,1452,680.615385
2,X,1453,885
2,Y,1453,2721
2,B,1453,680.846154
2,X,1454,288
2,Y,1454,185
2,B,1454,772.230769
2,X,1455,4515
2,Y,1455,3250
2,B,1455,763
2,X,1456,147
2,Y,1456,234
2,B,1456,733.038462
2,X,1457,5838
2,Y,1457,2653
2,B,1457,650.115385
2,X,1458,4032
2,Y,1458,704
2,B,1458,733.615385
2,X,1459,801
2,Y,1459,3489
2,B,1459,685
2,X,1460,5718
2,Y,1460,626
2,B,1460,579.192308
2,X,1461,5144
2,Y,1461,3513
2,B,1461,685.480769
2,X,1462,1261
2,Y,1462,1165
2,B,1462,669.846154
2,X,1463,2805
2,Y,1463,516
2,B,1463,729.230769
2,X,1464,5428
2,Y,1464,2468
2,B,1464,683.480769
2,X,1465,2414
2,Y,1465,4089
2,B,1465,709.076923
2,X,1466,386
2,Y,1466,1281
2,B,1466,723.653846
2,X,1467,4243
2,Y,1467,1562
2,B,1467,597.230769
2,X,1468,153
2,Y,1468,1059
2,B,1468,721.5
2,X,1469,3410
2,Y,1469,4079
2,B,1469,641.25
2,X,1470,3088
2,Y,1470,973
2,B,1470,631.134615
2,X,1471,4107
2,Y,1471,2810
2,B,1471,707.557692
2,X,1472,110
2,Y,1472,1390
2,B,1472,659.980769
2,X,1473,2456
2,Y,1473,2534
2,B,1473,680.134615
2,X,1474,5547
2,Y,1474,849
2,B,1474,640.788462
2,X,1475,1535
2,Y,1475,3158
2,B,1475,663.461538
2,X,1476,2912
2,Y,1476,1935
2,B,1476,640.115385
2,X,1477,4301
2,Y,1477,3969
2,B,1477,633.230769
2,X,1478,4084
2,Y,1478,2122
2,B,1478,698.884615
2,X,1479,5578
2,Y,1479,2514
2,B,1479,653.307692
2,X,1480,672
2,Y,1480,385
2,B,1480,644.711538
2,X,1481,3448
2,Y,1481,1553
2,B,1481,638.461538
2,X,1482,311
2,Y,1482,3641
2,B,1482,614.730769
2,X,1483,548
2,Y,1483,1612
2,B,1483,663.038462
2,X,1484,3238
2,Y,1484,2551
2,B,1484,685.653846
2,X,1485,4310
2,Y,1485,3160
2,B,1485,740.134615
2,X,1486,305
2,Y,1486,2678
2,B,1486,705.615385
2,X,1487,1782
2,Y,1487,14
2,B,1487,682.884615
2,X,1488,2953
2,Y,1488,3379
2,B,1488,648.442308
2,X,1489,1168
2,Y,1489,2277
2,B,1489,768.730769
2,X,1490,818
2,Y,1490,3405
2,B,1490,687.826923
2,X,1491,881
2,Y,1491,231
2,B,1491,697.615385
2,X,1492,4760
2,Y,1492,2309
2,B,1492,635.942308
2,X,1493,5868
2,Y,1493,3888
2,B,1493,810.346154
2,X,1494,969
2,Y,1494,3528
2,B,1494,692.346154
2,X,1495,5476
2,Y,1495,3845
2,B,1495,630.557692
2,X,1496,5698
2,Y,1496,3182
2,B,1496,681.403846
2,X,1497,3747
2,Y,1497,2441
2,B,1497,716.346154
2,X,1498,400
2,Y,1498,3454
2,B,1498,627.326923
2,X,1499,1470
2,Y,1499,354
2,B,1499,644.923077
2,X,1500,1614
2,Y,1500,1593
2,B,1500,795.403846
2,X,1501,4002
2,Y,1501,1885
2,B,1501,584.115385
2,X,1502,202
2,Y,1502,1311
2,B,1502,662.730769
2,X,1503,304
2,Y,1503,2333
2,B,1503,636.057692
2,X,1504,2387
2,Y,1504,3481
2,B,1504,725.923077
2,X,1505,5808
2,Y,1505,138
2,B,1505,653.846154
2,X,1506,5309
2,Y,1506,4018
2,B,1506,649.730769
2,X,1507,3752
2,Y,1507,3506
2,B,1507,551.557692
2,X,1508,2142
2,Y,1508,3830
2,B,1508,694.461538
2,X,1509,4792
2,Y,1509,4067
2,B,1509,625.403846
2,X,1510,764
2,Y,1510,2818
2,B,1510,674.403846
2,X,1511,3817
2,Y,1511,2600
2,B,1511,706.423077
2,X,1512,5795
2,Y,1512,1032
2,B,1512,740.269231
2,X,1513,4634
2,Y,1513,356
2,B,1513,681.711538
2,X,1514,6087
2,Y,1514,2323
2,B,1514,758.038462
2,X,1515,3133
2,Y,1515,162
2,B,1515,602.807692
2,X,1516,4068
2,Y,1516,3904
2,B,1516,702.596154
2,X,1517,2693
2,Y,1517,3167
2,B,1517,655.634615
2,X,1518,3690
2,Y,1518,300
2,B,1518,677.076923
2,X,1519,6127
2,Y,1519,3036
2,B,1519,606.692308
2,X,1520,5674
2,Y,1520,2379
2,B,1520,664.519231
2,X,1521,3713
2,Y,1521,3367
2,B,1521,642.442308
2,X,1522,4104
2,Y,1522,1450
2,B,1522,670.230769
2,X,1523,1701
2,Y,1523,416
2,B,1523,714.326923
2,X,1524,3979
2,Y,1524,427
2,B,1524,647.692308
2,X,1525,4683
2,Y,1525,2452
2,B,1525,671.596154
2,X,1526,6102
2,Y,1526,3912
2,B,1526,624.057692
2,X,1527,1365
2,Y,1527,1844
2,B,1527,625.307692
2,X,1528,4876
2,Y,1528,1736
2,B,1528,663.288462
2,X,1529,4248
2,Y,1529,2357
2,B,1529,672.442308
2,X,1530,1197
2,Y,1530,990
2,B,1530,693.076923
2,X,1531,3282
2,Y,1531,3820
2,B,1531,672.846154
2,X,1532,2097
2,Y,1532,2101
2,B,1532,717.423077
2,X,1533,3425
2,Y,1533,3289
2,B,1533,715.692308
2,X,1534,1187
2,Y,1534,1971
2,B,1534,620.403846
2,X,1535,1674
2,Y,1535,334
2,B,1535,673.211538
2,X,1536,5529
2,Y,1536,1587
2,B,1536,708.711538
2,X,1537,976
2,Y,1537,3946
2,B,1537,726.019231
2,X,1538,2681
2,Y,1538,311
2,B,1538,711.884615
2,X,1539,3485
2,Y,1539,3965
2,B,1539,700.788462
2,X,1540,6015
2,Y,1540,2028
2,B,1540,706.096154
2,X,1541,1865
2,Y,1541,305
2,B,1541,715.903846
2,X,1542,2914
2,Y,1542,969
2,B,1542,701.134615
2,X,1543,3598
2,Y,1543,1474
2,B,1543,602.692308
2,X,1544,1421
2,Y,1544,3062
2,B,1544,650.423077
2,X,1545,6123
2,Y,1545,141
2,B,1545,682.326923
2,X,1546,900
2,Y,1546,319
2,B,1546,692.25
2,X,1547,2038
2,Y,1547,707
2,B,1547,754.692308
2,X,1548,4517
2,Y,1548,1466
2,B,1548,710.538462
2,X,1549,5044
2,Y,1549,140
2,B,1549,687.346154
2,X,1550,2012
2,Y,1550,2292
2,B,1550,646.692308
2,X,1551,2221
2,Y,1551,2930
2,B,1551,683.423077
2,X,1552,4080
2,Y,1552,3056
2,B,1552,661.826923
2,X,1553,4179
2,Y,1553,1211
2,B,1553,655.846154
2,X,1554,2707
2,Y,1554,2549
2,B,1554,602.557692
2,X,1555,2115
2,Y,1555,1509
2,B,1555,632.423077
2,X,1556,2025
2,Y,1556,24
2,B,1556,692.557692
2,X,1557,3071
2,Y,1557,3934
2,B,1557,636.980769
2,X,1558,1511
2,Y,1558,2451
2,B,1558,627.5
2,X,1559,4399
2,Y,1559,3097
2,B,1559,720.346154
2,X,1560,3287
2,Y,1560,1376
2,B,1560,774.961538
2,X,1561,5426
2,Y,1561,959
2,B,1561,637.884615
2,X,1562,4445
2,Y,1562,2961
2,B,1562,622.884615
2,X,1563,4553
2,Y,1563,2923
2,B,1563,753.673077
2,X,1564,2326
2,Y,1564,1224
2,B,1564,631.980769
2,X,1565,1646
2,Y,1565,2695
2,B,1565,679.057692
2,X,1566,109
2,Y,1566,2434
2,B,1566,596.692308
2,X,1567,3592
2,Y,1567,721
2,B,1567,580.269231
2,X,1568,3009
2,Y,1568,2035
2,B,1568,612.480769
2,X,1569,1272
2,Y,1569,684
2,B,1569,741.192308
2,X,1570,3759
2,Y,1570,3453
2,B,1570,650.576923
2,X,1571,4930
2,Y,1571,2803
2,B,1571,640.576923
2,X,1572,4591
2,Y,1572,2408
2,B,1572,743.826923
2,X,1573,1038
2,Y,1573,1470
2,B,1573,627.538462
2,X,1574,3839
2,Y,1574,1353
2,B,1574,642.423077
2,X,1575,2933
2,Y,1575,568
2,B,1575,656.884615
2,X,1576,2328
2,Y,1576,1676
2,B,1576,688.826923
2,X,1577,5121
2,Y,1577,1982
2,B,1577,703.557692
2,X,1578,3565
2,Y,1578,960
2,B,1578,810.134615
2,X,1579,4938
2,Y,1579,3322
2,B,1579,662.307692
2,X,1580,2883
2,Y,1580,3602
2,B,1580,670.307692
2,X,1581,1733
2,Y,1581,768
2,B,1581,643.461538
2,X,1582,2053
2,Y,1582,330
2,B,1582,765.519231
2,X,1583,99
2,Y,1583,3430
2,B,1583,622.788462
2,X,1584,3418
2,Y,1584,753
2,B,1584,600.423077
2,X,1585,5122
2,Y,1585,1570
2,B,1585,787.653846
2,X,1586,1651
2,Y,1586,3279
2,B,1586,690.019231
2,X,1587,3963
2,Y,1587,1127
2,B,1587,634.403846
2,X,1588,3764
2,Y,1588,199
2,B,1588,655.538462
2,X,1589,6030
2,Y,1589,2293
2,B,1589,640.538462
2,X,1590,2678
2,Y,1590,565
2,B,1590,630.442308
2,X,1591,284
2,Y,1591,2951
2,B,1591,677.115385
2,X,1592,981
2,Y,1592,3390
2,B,1592,579.442308
2,X,1593,602
2,Y,1593,21
2,B,1593,640.134615
2,X,1594,3447
2,Y,1594,1973
2,B,1594,599.538462
2,X,1595,3880
2,Y,1595,153
2,B,1595,685.076923
2,X,1596,1078
2,Y,1596,2795
2,B,1596,710.653846
2,X,1597,6100
2,Y,1597,1809
2,B,1597,632.538462
2,X,1598,2736
2,Y,1598,3718
2,B,1598,611.769231
2,X,1599,2678
2,Y,1599,3614
2,B,1599,660.653846
2,X,1600,4288
2,Y,1600,2189
2,B,1600,715.769231
2,X,1601,4108
2,Y,1601,1210
2,B,1601,689.576923
2,X,1602,804
2,Y,1602,3429
2,B,1602,683.769231
2,X,1603,3437
2,Y,1603,2057
2,B,1603,741.538462
2,X,1604,6120
2,Y,1604,1287
2,B,1604,621.480769
2,X,1605,4238
2,Y,1605,3720
2,B,1605,683.923077
2,X,1606,5439
2,Y,1606,1319
2,B,1606,772.846154
2,X,1607,5054
2,Y,1607,2887
2,B,1607,607.288462
2,X,1608,3614
2,Y,1608,141
2,B,1608,655.884615
2,X,1609,3542
2,Y,1609,463
2,B,1609,740.288462
2,X,1610,5661
2,Y,1610,2332
2,B,1610,779.5
2,X,1611,3844
2,Y,1611,4019
2,B,1611,703.326923
2,X,1612,406
2,Y,1612,2298
2,B,1612,605.557692
2,X,1613,5720
2,Y,1613,1892
2,B,1613,650.307692
2,X,1614,1332
2,Y,1614,2269
2,B,1614,632.730769
2,X,1615,4356
2,Y,1615,3034
2,B,1615,618.596154
2,X,1616,5820
2,Y,1616,3185
2,B,1616,666.173077
2,X,1617,285
2,Y,1617,295
2,B,1617,610.211538
2,X,1618,3502
2,Y,1618,2575
2,B,1618,654.788462
2,X,1619,6012
2,Y,1619,1592
2,B,1619,662.961538
2,X,1620,4775
2,Y,1620,3793
2,B,1620,614.211538
2,X,1621,735
2,Y,1621,2400
2,B,1621,661.576923
2,X,1622,1844
2,Y,1622,1334
2,B,1622,654.230769
2,X,1623,5121
2,Y,1623,3910
2,B,1623,598.730769
2,X,1624,2154
2,Y,1624,1587
2,B,1624,690.230769
2,X,1625,2106
2,Y,1625,336
2,B,1625,698.365385
2,X,1626,802
2,Y,1626,596
2,B,1626,662.865385
2,X,1627,5120
2,Y,1627,1864
2,B,1627,682.019231
2,X,1628,2201
2,Y,1628,1630
2,B,1628,674.576923
2,X,1629,5924
2,Y,1629,2146
2,B,1629,678.25
2,X,1630,369
2,Y,1630,131
2,B,1630,660.769231
2,X,1631,1380
2,Y,1631,147
2,B,1631,499.942308
2,X,1632,761
2,Y,1632,2531
2,B,1632,681.596154
2,X,1633,2669
2,Y,1633,3015
2,B,1633,652.173077
2,X,1634,2073
2,Y,1634,150
2,B,1634,623.480769
2,X,1635,4588
2,Y,1635,363
2,B,1635,761.788462
2,X,1636,2295
2,Y,1636,2448
2,B,1636,740.038462
2,X,1637,1760
2,Y,1637,1824
2,B,1637,627.423077
2,X,1638,3313
2,Y,1638,632
2,B,1638,629.576923
2,X,1639,2057
2,Y,1639,1422
2,B,1639,623
2,X,1640,973
2,Y,1640,875
2,B,1640,662.692308
2,X,1641,74
2,Y,1641,3437
2,B,1641,644.038462
2,X,1642,746
2,Y,1642,1343
2,B,1642,647.634615
2,X,1643,126
2,Y,1643,2536
2,B,1643,610.480769
2,X,1644,1720
2,Y,1644,2688
2,B,1644,716.653846
2,X,1645,5466
2,Y,1645,1784
2,B,1645,642.519231
2,X,1646,3827
2,Y,1646,1136
2,B,1646,642.557692
2,X,1647,3325
2,Y,1647,2108
2,B,1647,654.673077
2,X,1648,3399
2,Y,1648,2863
2,B,1648,674.480769
2,X,1649,5852
2,Y,1649,318
2,B,1649,598.75
2,X,1650,1220
2,Y,1650,3702
2,B,1650,697.423077
2,X,1651,3125
2,Y,1651,2360
2,B,1651,623.384615
2,X,1652,2005
2,Y,1652,1216
2,B,1652,636.903846
2,X,1653,4769
2,Y,1653,1881
2,B,1653,629.846154
2,X,1654,6060
2,Y,1654,1082
2,B,1654,632.711538
2,X,1655,6031
2,Y,1655,3456
2,B,1655,638
2,X,1656,1818
2,Y,1656,2433
2,B,1656,686.903846
2,X,1657,3292
2,Y,1657,1643
2,B,1657,709.173077
2,X,1658,445
2,Y,1658,108
2,B,1658,632.25
2,X,1659,354
2,Y,1659,1281
2,B,1659,627.403846
2,X,1660,2791
2,Y,1660,3988
2,B,1660,682.538462
2,X,1661,2402
2,Y,1661,3098
2,B,1661,671.576923
2,X,1662,4455
2,Y,1662,2607
2,B,1662,630.134615
2,X,1663,5447
2,Y,1663,965
2,B,1663,609.461538
2,X,1664,2028
2,Y,1664,2746
2,B,1664,602.596154
2,X,1665,2650
2,Y,1665,258
2,B,1665,708.211538
2,X,1666,5209
2,Y,1666,850
2,B,1666,663.153846
2,X,1667,3358
2,Y,1667,607
2,B,1667,646.134615
2,X,1668,4463
2,Y,1668,3754
2,B,1668,734.269231
2,X,1669,3467
2,Y,1669,198
2,B,1669,605.538462
2,X,1670,5029
2,Y,1670,2444
2,B,1670,628.326923
2,X,1671,4978
2,Y,1671,3607
2,B,1671,697.134615
2,X,1672,969
2,Y,1672,2621
2,B,1672,610.230769
2,X,1673,733
2,Y,1673,211
2,B,1673,580.25
2,X,1674,3135
2,Y,1674,959
2,B,1674,637.115385
2,X,1675,6054
2,Y,1675,1876
2,B,1675,653.557692
2,X,1676,2580
2,Y,1676,2031
2,B,1676,737.692308
2,X,1677,5260
2,Y,1677,923
2,B,1677,600.769231
2,X,1678,613
2,Y,1678,2250
2,B,1678,649.75
2,X,1679,2424
2,Y,1679,3452
2,B,1679,661.442308
2,X,1680,4795
2,Y,1680,2544
2,B,1680,674.384615
2,X,1681,6071
2,Y,1681,3624
2,B,1681,671.846154
2,X,1682,3246
2,Y,1682,155
2,B,1682,640.25
2,X,1683,2646
2,Y,1683,3617
2,B,1683,617.942308
2,X,1684,2815
2,Y,1684,367
2,B,1684,678.173077
2,X,1685,4088
2,Y,1685,308
2,B,1685,636.038462
2,X,1686,4187
2,Y,1686,154
2,B,1686,626.403846
2,X,1687,3675
2,Y,1687,1937
2,B,1687,665.192308
2,X,1688,4880
2,Y,1688,2687
2,B,1688,603.211538
2,X,1689,908
2,Y,1689,583
2,B,1689,668.519231
2,X,1690,5372
2,Y,1690,3010
2,B,1690,741.519231
2,X,1691,1569
2,Y,1691,650
2,B,1691,576.615385
2,X,1692,1155
2,Y,1692,2647
2,B,1692,596.442308
2,X,1693,5688
2,Y,1693,1920
2,B,1693,581.192308
2,X,1694,4702
2,Y,1694,2727
2,B,1694,590.596154
2,X,1695,946
2,Y,1695,1822
2,B,1695,634.75
2,X,1696,3412
2,Y,1696,734
2,B,1696,632.576923
2,X,1697,4720
2,Y,1697,718
2,B,1697,612.961538
2,X,1698,75
2,Y,1698,2585
2,B,1698,610.576923
2,X,1699,4399
2,Y,1699,3204
2,B,1699,595.423077
2,X,1700,5380
2,Y,1700,3704
2,B,1700,650.173077
2,X,1701,2837
2,Y,1701,1652
2,B,1701,604.653846
2,X,1702,4840
2,Y,1702,2270
2,B,1702,552.211538
2,X,1703,5399
2,Y,1703,47
2,B,1703,623.173077
2,X,1704,4363
2,Y,1704,1404
2,B,1704,621.961538
2,X,1705,1531
2,Y,1705,711
2,B,1705,633.230769
2,X,1706,1548
2,Y,1706,4057
2,B,1706,708.403846
2,X,1707,4881
2,Y,1707,3133
2,B,1707,588.846154
2,X,1708,5765
2,Y,1708,2093
2,B,1708,666.576923
2,X,1709,4562
2,Y,1709,3106
2,B,1709,610.403846
2,X,1710,5135
2,Y,1710,129
2,B,1710,625.230769
2,X,1711,2800
2,Y,1711,3368
2,B,1711,686.230769
2,X,1712,5743
2,Y,1712,3946
2,B,1712,701.75
2,X,1713,3711
2,Y,1713,394
2,B,1713,663.75
2,X,1714,1640
2,Y,1714,4058
2,B,1714,746.423077
2,X,1715,2409
2,Y,1715,4020
2,B,1715,565.442308
2,X,1716,4906
2,Y,1716,2662
2,B,1716,653.576923
2,X,1717,1011
2,Y,1717,539
2,B,1717,622.480769
2,X,1718,374
2,Y,1718,147
2,B,1718,611.692308
2,X,1719,611
2,Y,1719,1010
2,B,1719,522.423077
2,X,1720,4043
2,Y,1720,505
2,B,1720,634.173077
2,X,1721,1548
2,Y,1721,1412
2,B,1721,604.230769
2,X,1722,5076
2,Y,1722,1830
2,B,1722,651.653846
2,X,1723,2837
2,Y,1723,33
2,B,1723,654.846154
2,X,1724,1334
2,Y,1724,3471
2,B,1724,597.538462
2,X,1725,500
2,Y,1725,3459
2,B,1725,593.25
2,X,1726,4705
2,Y,1726,3638
2,B,1726,619.076923
2,X,1727,2601
2,Y,1727,816
2,B,1727,606.423077
2,X,1728,5592
2,Y,1728,3976
2,B,1728,632.596154
2,X,1729,570
2,Y,1729,1382
2,B,1729,580.769231
2,X,1730,5571
2,Y,1730,1524
2,B,1730,599.173077
2,X,1731,2416
2,Y,1731,3944
2,B,1731,639.903846
2,X,1732,3005
2,Y,1732,176
2,B,1732,526.096154
2,X,1733,4789
2,Y,1733,2170
2,B,1733,596.134615
2,X,1734,1994
2,Y,1734,97
2,B,1734,668.596154
2,X,1735,25
2,Y,1735,3298
2,B,1735,670.769231
2,X,1736,1168
2,Y,1736,2294
2,B,1736,663.519231
2,X,1737,1626
2,Y,1737,758
2,B,1737,568.596154
2,X,1738,1078
2,Y,1738,191
2,B,1738,635.461538
2,X,1739,522
2,Y,1739,3960
2,B,1739,720.057692
2,X,1740,2772
2,Y,1740,451
2,B,1740,604.923077
2,X,1741,2490
2,Y,1741,604
2,B,1741,635.596154
2,X,1742,1832
2,Y,1742,626
2,B,1742,660.557692
2,X,1743,1790
2,Y,1743,3842
2,B,1743,655.384615
2,X,1744,2516
2,Y,1744,1234
2,B,1744,589.461538
2,X,1745,1727
2,Y,1745,237
2,B,1745,699.384615
2,X,1746,2082
2,Y,1746,1565
2,B,1746,700.653846
2,X,1747,3664
2,Y,1747,2066
2,B,1747,689.884615
2,X,1748,4062
2,Y,1748,115
2,B,1748,615.538462
2,X,1749,4814
2,Y,1749,3320
2,B,1749,655.596154
2,X,1750,3502
2,Y,1750,609
2,B,1750,565.173077
2,X,1751,373
2,Y,1751,65
2,B,1751,603.134615
2,X,1752,3136
2,Y,1752,3386
2,B,1752,624.730769
2,X,1753,678
2,Y,1753,4066
2,B,1753,665.961538
2,X,1754,2121
2,Y,1754,222
2,B,1754,619
2,X,1755,986
2,Y,1755,2424
2,B,1755,697.576923
2,X,1756,190
2,Y,1756,2380
2,B,1756,653.346154
2,X,1757,2855
2,Y,1757,4046
2,B,1757,606.096154
2,X,1758,10
2,Y,1758,1982
2,B,1758,609.538462
2,X,1759,1850
2,Y,1759,504
2,B,1759,633.25
2,X,1760,2252
2,Y,1760,2357
2,B,1760,591.461538
2,X,1761,4117
2,Y,1761,1286
2,B,1761,620.019231
2,X,1762,2230
2,Y,1762,3008
2,B,1762,592.096154
2,X,1763,897
2,Y,1763,1286
2,B,1763,573.826923
2,X,1764,1217
2,Y,1764,652
2,B,1764,593.903846
2,X,1765,1150
2,Y,1765,2690
2,B,1765,514.961538
2,X,1766,6088
2,Y,1766,2169
2,B,1766,645.673077
2,X,1767,1160
2,Y,1767,1968
2,B,1767,577.423077
2,X,1768,1281
2,Y,1768,1828
2,B,1768,690.538462
2,X,1769,2093
2,Y,1769,2293
2,B,1769,641.692308
2,X,1770,1627
2,Y,1770,2617
2,B,1770,653.134615
2,X,1771,5615
2,Y,1771,273
2,B,1771,592.076923
2,X,1772,2155
2,Y,1772,3598
2,B,1772,604.307692
2,X,1773,2671
2,Y,1773,549
2,B,1773,592.403846
2,X,1774,2048
2,Y,1774,1807
2,B,1774,754.423077
2,X,1775,5257
2,Y,1775,2989
2,B,1775,598.211538
2,X,1776,2976
2,Y,1776,2201
2,B,1776,593.615385
2,X,1777,559
2,Y,1777,2558
2,B,1777,554.326923
2,X,1778,4845
2,Y,1778,795
2,B,1778,616.519231
2,X,1779,4634
2,Y,1779,2882
2,B,1779,591.192308
2,X,1780,1279
2,Y,1780,18
2,B,1780,611
2,X,1781,617
2,Y,1781,2645
2,B,1781,532.865385
2,X,1782,1320
2,Y,1782,3520
2,B,1782,606.807692
2,X,1783,1110
2,Y,1783,2276
2,B,1783,573.230769
2,X,1784,3050
2,Y,1784,611
2,B,1784,572.346154
2,X,1785,4012
2,Y,1785,1334
2,B,1785,629.557692
2,X,1786,2022
2,Y,1786,1843
2,B,1786,634.269231
2,X,1787,4745
2,Y,1787,2352
2,B,1787,695.153846
2,X,1788,2620
2,Y,1788,2315
2,B,1788,659.769231
2,X,1789,2624
2,Y,1789,371
2,B,1789,662.346154
2,X,1790,3549
2,Y,1790,818
2,B,1790,626.788462
2,X,1791,1056
2,Y,1791,1428
2,B,1791,669.442308
2,X,1792,2268
2,Y,1792,2931
2,B,1792,607.019231
2,X,1793,5191
2,Y,1793,3961
2,B,1793,594.307692
2,X,1794,2036
2,Y,1794,2192
2,B,1794,628.769231
2,X,1795,5299
2,Y,1795,2872
2,B,1795,609.903846
2,X,1796,2645
2,Y,1796,2922
2,B,1796,671.057692
2,X,1797,2950
2,Y,1797,130
2,B,1797,568.384615
2,X,1798,2745
2,Y,1798,2317
2,B,1798,605.25
2,X,1799,1651
2,Y,1799,2611
2,B,1799,675.076923
2,X,1800,4903
2,Y,1800,3894
2,B,1800,653.711538
2,X,1801,2533
2,Y,1801,3466
2,B,1801,647.557692
2,X,1802,3568
2,Y,1802,52
2,B,1802,636.846154
2,X,1803,1670
2,Y,1803,1476
2,B,1803,695.769231
2,X,1804,446
2,Y,1804,1726
2,B,1804,622.769231
2,X,1805,2239
2,Y,1805,2881
2,B,1805,557.653846
2,X,1806,2488
2,Y,1806,875
2,B,1806,660.596154
2,X,1807,3151
2,Y,1807,2188
2,B,1807,548.442308
2,X,1808,1544
2,Y,1808,3802
2,B,1808,599.653846
2,X,1809,1406
2,Y,1809,145
2,B,1809,593.423077
2,X,1810,5378
2,Y,1810,842
2,B,1810,583.038462
2,X,1811,3446
2,Y,1811,3639
2,B,1811,571.884615
2,X,1812,294
2,Y,1812,2012
2,B,1812,625.769231
2,X,1813,5730
2,Y,1813,2402
2,B,1813,649.634615
2,X,1814,2658
2,Y,1814,3357
2,B,1814,680.25
2,X,1815,3218
2,Y,1815,2252
2,B,1815,626.480769
2,X,1816,4774
2,Y,1816,3357
2,B,1816,690.173077
2,X,1817,4802
2,Y,1817,3447
2,B,1817,619.211538
2,X,1818,497
2,Y,1818,1372
2,B,1818,557.5
2,X,1819,1530
2,Y,1819,3662
2,B,1819,532.326923
2,X,1820,3242
2,Y,1820,2239
2,B,1820,607
2,X,1821,855
2,Y,1821,2650
2,B,1821,587.942308
2,X,1822,1949
2,Y,1822,3001
2,B,1822,574.019231
2,X,1823,1333
2,Y,1823,3383
2,B,1823,579.788462
2,X,1824,2121
2,Y,1824,1906
2,B,1824,646.019231
2,X,1825,1222
2,Y,1825,3962
2,B,1825,585.115385
2,X,1826,5052
2,Y,1826,1188
2,B,1826,647.230769
2,X,1827,3282
2,Y,1827,3625
2,B,1827,542.519231
2,X,1828,4575
2,Y,1828,1971
2,B,1828,660.115385
2,X,1829,2868
2,Y,1829,1747
2,B,1829,605.442308
2,X,1830,2429
2,Y,1830,1588
2,B,1830,558.076923
2,X,1831,5303
2,Y,1831,2952
2,B,1831,588.423077
2,X,1832,3412
2,Y,1832,2905
2,B,1832,597.75
2,X,1833,4684
2,Y,1833,3499
2,B,1833,553.961538
2,X,1834,5161
2,Y,1834,93
2,B,1834,589.307692
2,X,1835,3253
2,Y,1835,2298
2,B,1835,616.403846
2,X,1836,1405
2,Y,1836,1426
2,B,1836,615.230769
2,X,1837,466
2,Y,1837,2307
2,B,1837,586.038462
2,X,1838,3219
2,Y,1838,97
2,B,1838,727.730769
2,X,1839,2919
2,Y,1839,765
2,B,1839,619.5
2,X,1840,1567
2,Y,1840,3071
2,B,1840,547.25
2,X,1841,3736
2,Y,1841,2426
2,B,1841,630.25
2,X,1842,250
2,Y,1842,1715
2,B,1842,586.134615
2,X,1843,2849
2,Y,1843,3451
2,B,1843,588.5
2,X,1844,5771
2,Y,1844,2255
2,B,1844,596.846154
2,X,1845,2118
2,Y,1845,297
2,B,1845,620.942308
2,X,1846,4465
2,Y,1846,2354
2,B,1846,550.673077
2,X,1847,5808
2,Y,1847,122
2,B,1847,579.826923
2,X,1848,2698
2,Y,1848,2175
2,B,1848,556.211538
2,X,1849,2787
2,Y,1849,489
2,B,1849,656.480769
2,X,1850,4874
2,Y,1850,1519
2,B,1850,640.711538
2,X,1851,2367
2,Y,1851,2905
2,B,1851,591.057692
2,X,1852,3918
2,Y,1852,1616
2,B,1852,631.884615
2,X,1853,2017
2,Y,1853,1351
2,B,1853,606.903846
2,X,1854,2389
2,Y,1854,2166
2,B,1854,646.230769
2,X,1855,226
2,Y,1855,3792
2,B,1855,684.961538
2,X,1856,3437
2,Y,1856,615
2,B,1856,553.576923
2,X,1857,2600
2,Y,1857,3496
2,B,1857,630.519231
2,X,1858,2147
2,Y,1858,801
2,B,1858,536.192308
2,X,1859,3148
2,Y,1859,3926
2,B,1859,560.076923
2,X,1860,1266
2,Y,1860,3503
2,B,1860,572.788462
2,X,1861,1594
2,Y,1861,641
2,B,1861,604.923077
2,X,1862,121
2,Y,1862,4026
2,B,1862,631.769231
2,X,1863,6047
2,Y,1863,924
2,B,1863,637.653846
2,X,1864,212
2,Y,1864,2748
2,B,1864,643.980769
2,X,1865,218
2,Y,1865,1082
2,B,1865,640.423077
2,X,1866,3439
2,Y,1866,2752
2,B,1866,586.288462
2,X,1867,581
2,Y,1867,34
2,B,1867,543.942308
2,X,1868,5887
2,Y,1868,2525
2,B,1868,624.538462
2,X,1869,2128
2,Y,1869,565
2,B,1869,555.192308
2,X,1870,56
2,Y,1870,1826
2,B,1870,585.788462
2,X,1871,3987
2,Y,1871,206
2,B,1871,624.596154
2,X,1872,632
2,Y,1872,957
2,B,1872,646.903846
2,X,1873,631
2,Y,1873,2037
2,B,1873,629.326923
2,X,1874,608
2,Y,1874,3347
2,B,1874,637.730769
2,X,1875,2899
2,Y,1875,3952
2,B,1875,619.076923
2,X,1876,1871
2,Y,1876,778
2,B,1876,642.115385
2,X,1877,4731
2,Y,1877,4003
2,B,1877,604.673077
2,X,1878,4914
2,Y,1878,2461
2,B,1878,649.230769
2,X,1879,3952
2,Y,1879,2239
2,B,1879,614.846154
2,X,1880,2674
2,Y,1880,3967
2,B,1880,587.153846
2,X,1881,3014
2,Y,1881,200
2,B,1881,563.423077
2,X,1882,5094
2,Y,1882,2291
2,B,1882,604.384615
2,X,1883,1263
2,Y,1883,3004
2,B,1883,607.384615
2,X,1884,2334
2,Y,1884,1626
2,B,1884,532.942308
2,X,1885,3804
2,Y,1885,3169
2,B,1885,604.230769
2,X,1886,4781
2,Y,1886,658
2,B,1886,637.730769
2,X,1887,3368
2,Y,1887,1284
2,B,1887,630.557692
2,X,1888,3968
2,Y,1888,3977
2,B,1888,586.192308
2,X,1889,1304
2,Y,1889,3627
2,B,1889,639.288462
2,X,1890,1445
2,Y,1890,3231
2,B,1890,574.711538
2,X,1891,3178
2,Y,1891,3537
2,B,1891,580.5
2,X,1892,1880
2,Y,1892,4021
2,B,1892,589.442308
2,X,1893,5998
2,Y,1893,1217
2,B,1893,588.230769
2,X,1894,514
2,Y,1894,2186
2,B,1894,560.615385
2,X,1895,1792
2,Y,1895,650
2,B,1895,552.115385
2,X,1896,12
2,Y,1896,1355
2,B,1896,614.884615
2,X,1897,1591
2,Y,1897,745
2,B,1897,634.826923
2,X,1898,6104
2,Y,1898,2822
2,B,1898,678.423077
2,X,1899,1016
2,Y,1899,2577
2,B,1899,553.519231
2,X,1900,5779
2,Y,1900,3991
2,B,1900,621.269231
2,X,1901,827
2,Y,1901,2474
2,B,1901,615.596154
2,X,1902,2206
2,Y,1902,3831
2,B,1902,612.365385
2,X,1903,190
2,Y,1903,1124
2,B,1903,596.615385
2,X,1904,5489
2,Y,1904,3000
2,B,1904,548.788462
2,X,1905,688
2,Y,1905,3174
2,B,1905,577.634615
2,X,1906,2537
2,Y,1906,1839
2,B,1906,595.653846
2,X,1907,582
2,Y,1907,3283
2,B,1907,684.057692
2,X,1908,5229
2,Y,1908,2628
2,B,1908,596.923077
2,X,1909,1888
2,Y,1909,1431
2,B,1909,570.807692
2,X,1910,5033
2,Y,1910,3555
2,B,1910,540.615385
2,X,1911,5557
2,Y,1911,2315
2,B,1911,561.288462
2,X,1912,1244
2,Y,1912,3787
2,B,1912,672.557692
2,X,1913,3305
2,Y,1913,128
2,B,1913,586.673077
2,X,1914,195
2,Y,1914,882
2,B,1914,623.269231
2,X,1915,1241
2,Y,1915,1465
2,B,1915,604.057692
2,X,1916,1011
2,Y,1916,1432
2,B,1916,556.115385
2,X,1917,3495
2,Y,1917,296
2,B,1917,588.788462
2,X,1918,3209
2,Y,1918,3808
2,B,1918,624.365385
2,X,1919,809
2,Y,1919,2564
2,B,1919,625.019231
2,X,1920,3527
2,Y,1920,3448
2,B,1920,574.576923
2,X,1921,1362
2,Y,1921,3742
2,B,1921,549.826923
2,X,1922,4712
2,Y,1922,3694
2,B,1922,617.788462
2,X,1923,1799
2,Y,1923,1222
2,B,1923,568.557692
2,X,1924,1242
2,Y,1924,3747
2,B,1924,639.173077
2,X,1925,6006
2,Y,1925,4067
2,B,1925,628
2,X,1926,2224
2,Y,1926,3158
2,B,1926,585.096154
2,X,1927,3184
2,Y,1927,3389
2,B,1927,587.961538
2,X,1928,1282
2,Y,1928,3128
2,B,1928,537.846154
2,X,1929,4154
2,Y,1929,679
2,B,1929,579.288462
2,X,1930,5329
2,Y,1930,1480
2,B,1930,667.596154
2,X,1931,4671
2,Y,1931,2124
2,B,1931,572.846154
2,X,1932,5150
2,Y,1932,3291
2,B,1932,573.634615
2,X,1933,3165
2,Y,1933,3853
2,B,1933,571.115385
2,X,1934,5272
2,Y,1934,4083
2,B,1934,638.711538
2,X,1935,2423
2,Y,1935,2323
2,B,1935,531.076923
2,X,1936,1122
2,Y,1936,180
2,B,1936,635.461538
2,X,1937,5261
2,Y,1937,1481
2,B,1937,625.865385
2,X,1938,4412
2,Y,1938,2770
2,B,1938,587.923077
2,X,1939,582
2,Y,1939,964
2,B,1939,567.846154
2,X,1940,2649
2,Y,1940,3018
2,B,1940,519.115385
2,X,1941,3391
2,Y,1941,3309
2,B,1941,611.634615
2,X,1942,2495
2,Y,1942,2321
2,B,1942,559.615385
2,X,1943,4716
2,Y,1943,1777
2,B,1943,604.173077
2,X,1944,5909
2,Y,1944,2525
2,B,1944,571.134615
2,X,1945,1901
2,Y,1945,2244
2,B,1945,533.923077
2,X,1946,2189
2,Y,1946,3082
2,B,1946,693.826923
2,X,1947,2050
2,Y,1947,1539
2,B,1947,739.423077
2,X,1948,4395
2,Y,1948,2831
2,B,1948,595.153846
2,X,1949,2535
2,Y,1949,1959
2,B,1949,528.673077
2,X,1950,3907
2,Y,1950,2876
2,B,1950,585.076923
2,X,1951,1225
2,Y,1951,717
2,B,1951,652.596154
2,X,1952,5728
2,Y,1952,75
2,B,1952,608.384615
2,X,1953,2474
2,Y,1953,453
2,B,1953,619.442308
2,X,1954,1840
2,Y,1954,109
2,B,1954,560.230769
2,X,1955,806
2,Y,1955,476
2,B,1955,545.769231
2,X,1956,957
2,Y,1956,3837
2,B,1956,561.403846
2,X,1957,2801
2,Y,1957,1683
2,B,1957,645.538462
2,X,1958,3386
2,Y,1958,3132
2,B,1958,539.865385
2,X,1959,1476
2,Y,1959,2695
2,B,1959,608.442308
2,X,1960,5862
2,Y,1960,239
2,B,1960,636.807692
2,X,1961,2507
2,Y,1961,2845
2,B,1961,547.788462
2,X,1962,157
2,Y,1962,1575
2,B,1962,558.596154
2,X,1963,637
2,Y,1963,3176
2,B,1963,593.461538
2,X,1964,483
2,Y,1964,3132
2,B,1964,539.884615
2,X,1965,3599
2,Y,1965,2375
2,B,1965,558.5
2,X,1966,1873
2,Y,1966,3875
2,B,1966,599.826923
2,X,1967,491
2,Y,1967,2483
2,B,1967,607.480769
2,X,1968,964
2,Y,1968,2906
2,B,1968,615.884615
2,X,1969,549
2,Y,1969,3308
2,B,1969,556.980769
2,X,1970,5476
2,Y,1970,304
2,B,1970,658.019231
2,X,1971,2508
2,Y,1971,1060
2,B,1971,530.538462
2,X,1972,2427
2,Y,1972,1488
2,B,1972,604.692308
2,X,1973,1683
2,Y,1973,1167
2,B,1973,621.269231
2,X,1974,2058
2,Y,1974,631
2,B,1974,585.576923
2,X,1975,408
2,Y,1975,348
2,B,1975,560.442308
2,X,1976,2517
2,Y,1976,211
2,B,1976,547.326923
2,X,1977,1681
2,Y,1977,1566
2,B,1977,610.076923
2,X,1978,2378
2,Y,1978,2100
2,B,1978,676.807692
2,X,1979,133
2,Y,1979,1033
2,B,1979,555
2,X,1980,5923
2,Y,1980,1278
2,B,1980,561.115385
2,X,1981,2528
2,Y,1981,1514
2,B,1981,610.442308
2,X,1982,831
2,Y,1982,2206
2,B,1982,570.211538
2,X,1983,1468
2,Y,1983,1401
2,B,1983,582.346154
2,X,1984,1414
2,Y,1984,856
2,B,1984,651.846154
2,X,1985,4708
2,Y,1985,2782
2,B,1985,586.288462
2,X,1986,552
2,Y,1986,2219
2,B,1986,601.769231
2,X,1987,2085
2,Y,1987,2275
2,B,1987,609.25
2,X,1988,2386
2,Y,1988,1080
2,B,1988,575.5
2,X,1989,5927
2,Y,1989,2713
2,B,1989,559.365385
2,X,1990,710
2,Y,1990,12
2,B,1990,545.442308
2,X,1991,3132
2,Y,1991,3742
2,B,1991,581.269231
2,X,1992,3959
2,Y,1992,4086
2,B,1992,611.153846
2,X,1993,3247
2,Y,1993,2622
2,B,1993,564.365385
2,X,1994,1036
2,Y,1994,1757
2,B,1994,517.173077
2,X,1995,366
2,Y,1995,3187
2,B,1995,554.384615
2,X,1996,4113
2,Y,1996,1166
2,B,1996,601.134615
2,X,1997,2577
2,Y,1997,3492
2,B,1997,516.461538
2,X,1998,2615
2,Y,1998,2260
2,B,1998,584.826923
2,X,1999,5493
2,Y,1999,3933
2,B,1999,542.038462
2,X,2000,6055
2,Y,2000,4084
2,B,2000,634.692308
2,X,2001,4159
2,Y,2001,301
2,B,2001,529.230769
2,X,2002,4408
2,Y,2002,1609
2,B,2002,605.769231
2,X,2003,4936
2,Y,2003,941
2,B,2003,554.596154
2,X,2004,2007
2,Y,2004,949
2,B,2004,548.230769
2,X,2005,1407
2,Y,2005,2063
2,B,2005,616.557692
2,X,2006,4124
2,Y,2006,1037
2,B,2006,562.75
2,X,2007,3857
2,Y,2007,1927
2,B,2007,500.980769
2,X,2008,3506
2,Y,2008,2706
2,B,2008,608.307692
2,X,2009,376
2,Y,2009,109
2,B,2009,564.673077
2,X,2010,5411
2,Y,2010,1035
2,B,2010,552.711538
2,X,2011,6111
2,Y,2011,240
2,B,2011,580.307692
2,X,2012,5958
2,Y,2012,2531
2,B,2012,601.884615
2,X,2013,1177
2,Y,2013,4081
2,B,2013,504.25
2,X,2014,1933
2,Y,2014,3320
2,B,2014,582.25
2,X,2015,785
2,Y,2015,1646
2,B,2015,627.25
2,X,2016,3199
2,Y,2016,34
2,B,2016,571.980769
2,X,2017,4412
2,Y,2017,2535
2,B,2017,553.019231
2,X,2018,4773
2,Y,2018,1981
2,B,2018,558.480769
2,X,2019,1196
2,Y,2019,3603
2,B,2019,558.346154
2,X,2020,3122
2,Y,2020,3685
2,B,2020,596.769231
2,X,2021,4542
2,Y,2021,4038
2,B,2021,532.730769
2,X,2022,6065
2,Y,2022,3467
2,B,2022,564.057692
2,X,2023,4678
2,Y,2023,1462
2,B,2023,561.5
2,X,2024,1438
2,Y,2024,499
2,B,2024,517.461538
2,X,2025,5892
2,Y,2025,3323
2,B,2025,565.711538
2,X,2026,3711
2,Y,2026,3468
2,B,2026,621.076923
2,X,2027,5190
2,Y,2027,3900
2,B,2027,592.807692
2,X,2028,456
2,Y,2028,3795
2,B,2028,581.961538
2,X,2029,4657
2,Y,2029,2144
2,B,2029,581.865385
2,X,2030,3578
2,Y,2030,2333
2,B,2030,592.769231
2,X,2031,459
2,Y,2031,3776
2,B,2031,567.211538
2,X,2032,1856
2,Y,2032,869
2,B,2032,550.442308
2,X,2033,1410
2,Y,2033,1651
2,B,2033,600.769231
2,X,2034,4170
2,Y,2034,1887
2,B,2034,628.557692
2,X,2035,4036
2,Y,2035,1051
2,B,2035,554.403846
2,X,2036,4060
2,Y,2036,562
2,B,2036,591.557692
2,X,2037,5598
2,Y,2037,3882
2,B,2037,574.326923
2,X,2038,4416
2,Y,2038,1625
2,B,2038,586.115385
2,X,2039,1026
2,Y,2039,2813
2,B,2039,605.576923
2,X,2040,1442
2,Y,2040,2353
2,B,2040,583.942308
2,X,2041,1606
2,Y,2041,4065
2,B,2041,565.846154
2,X,2042,3870
2,Y,2042,3948
2,B,2042,615.288462
2,X,2043,1463
2,Y,2043,1551
2,B,2043,577.211538
2,X,2044,4909
2,Y,2044,1429
2,B,2044,567.903846
2,X,2045,2018
2,Y,2045,425
2,B,2045,577.980769
2,X,2046,1517
2,Y,2046,2577
2,B,2046,605.057692
2,X,2047,6003
2,Y,2047,2229
2,B,2047,554.403846
2,X,2048,3479
2,Y,2048,3231
2,B,2048,591.038462
2,X,2049,1210
2,Y,2049,2969
2,B,2049,602.807692
2,X,2050,1481
2,Y,2050,3675
2,B,2050,617.423077
2,X,2051,1559
2,Y,2051,3978
2,B,2051,542.134615
2,X,2052,2740
2,Y,2052,3288
2,B,2052,621.211538
2,X,2053,2213
2,Y,2053,386
2,B,2053,590.153846
2,X,2054,2755
2,Y,2054,2561
2,B,2054,493.346154
2,X,2055,1091
2,Y,2055,1914
2,B,2055,529.192308
2,X,2056,3521
2,Y,2056,348
2,B,2056,600.346154
2,X,2057,2382
2,Y,2057,1580
2,B,2057,588.769231
2,X,2058,1267
2,Y,2058,776
2,B,2058,529.211538
2,X,2059,2125
2,Y,2059,20
2,B,2059,522.769231
2,X,2060,2831
2,Y,2060,1334
2,B,2060,571.057692
2,X,2061,5189
2,Y,2061,3313
2,B,2061,522.692308
2,X,2062,3301
2,Y,2062,2075
2,B,2062,543.634615
2,X,2063,1487
2,Y,2063,3737
2,B,2063,558.596154
2,X,2064,1843
2,Y,2064,2140
2,B,2064,606.403846
2,X,2065,1192
2,Y,2065,3229
2,B,2065,562.557692
2,X,2066,1136
2,Y,2066,3630
2,B,2066,631.980769
2,X,2067,3227
2,Y,2067,1610
2,B,2067,634.961538
2,X,2068,4546
2,Y,2068,512
2,B,2068,636.230769
2,X,2069,5895
2,Y,2069,949
2,B,2069,540.615385
2,X,2070,5730
2,Y,2070,2278
2,B,2070,629.615385
2,X,2071,5649
2,Y,2071,779
2,B,2071,586.75
2,X,2072,2406
2,Y,2072,845
2,B,2072,615.519231
2,X,2073,1551
2,Y,2073,1293
2,B,2073,543.826923
2,X,2074,5050
2,Y,2074,3270
2,B,2074,562.942308
2,X,2075,479
2,Y,2075,3223
2,B,2075,558
2,X,2076,1928
2,Y,2076,4074
2,B,2076,544.096154
2,X,2077,5265
2,Y,2077,3474
2,B,2077,596.846154
2,X,2078,2040
2,Y,2078,117
2,B,2078,571.519231
2,X,2079,1256
2,Y,2079,3303
2,B,2079,571.961538
2,X,2080,1358
2,Y,2080,1486
2,B,2080,544.519231
2,X,2081,634
2,Y,2081,1832
2,B,2081,583.576923
2,X,2082,4475
2,Y,2082,1347
2,B,2082,558.403846
2,X,2083,1954
2,Y,2083,2622
2,B,2083,561.538462
2,X,2084,5659
2,Y,2084,2515
2,B,2084,526.019231
2,X,2085,4548
2,Y,2085,3700
2,B,2085,602.576923
2,X,2086,191
2,Y,2086,155
2,B,2086,538.442308
2,X,2087,642
2,Y,2087,863
2,B,2087,515.807692
2,X,2088,55
2,Y,2088,1349
2,B,2088,511.711538
2,X,2089,4181
2,Y,2089,2055
2,B,2089,549.423077
2,X,2090,161
2,Y,2090,2749
2,B,2090,500.038462
2,X,2091,3971
2,Y,2091,2690
2,B,2091,524.942308
2,X,2092,5317
2,Y,2092,1693
2,B,2092,505.576923
2,X,2093,4288
2,Y,2093,2513
2,B,2093,579.192308
2,X,2094,6008
2,Y,2094,1864
2,B,2094,565.615385
2,X,2095,5401
2,Y,2095,2783
2,B,2095,587.634615
2,X,2096,5097
2,Y,2096,1335
2,B,2096,606.038462
2,X,2097,6079
2,Y,2097,1136
2,B,2097,549.076923
2,X,2098,978
2,Y,2098,285
2,B,2098,556.346154
2,X,2099,496
2,Y,2099,1316
2,B,2099,581.288462
2,X,2100,4369
2,Y,2100,2286
2,B,2100,479.326923
2,X,2101,2367
2,Y,2101,4044
2,B,2101,572.961538
2,X,2102,1739
2,Y,2102,1387
2,B,2102,563.173077
2,X,2103,4067
2,Y,2103,1572
2,B,2103,580.653846
2,X,2104,216
2,Y,2104,1869
2,B,2104,530.557692
2,X,2105,2313
2,Y,2105,1417
2,B,2105,646.769231
2,X,2106,2169
2,Y,2106,3547
2,B,2106,541.865385
2,X,2107,623
2,Y,2107,1024
2,B,2107,520.115385
2,X,2108,5490
2,Y,2108,2563
2,B,2108,574.5
2,X,2109,5083
2,Y,2109,3533
2,B,2109,610.884615
2,X,2110,3693
2,Y,2110,2068
2,B,2110,548.634615
2,X,2111,3478
2,Y,2111,3914
2,B,2111,531.269231
2,X,2112,3663
2,Y,2112,2211
2,B,2112,538.288462
2,X,2113,6124
2,Y,2113,2256
2,B,2113,578.923077
2,X,2114,205
2,Y,2114,314
2,B,2114,565.365385
2,X,2115,6119
2,Y,2115,2674
2,B,2115,617.807692
2,X,2116,1242
2,Y,2116,2437
2,B,2116,566.942308
2,X,2117,5016
2,Y,2117,1602
2,B,2117,558.865385
2,X,2118,580
2,Y,2118,1281
2,B,2118,573.288462
2,X,2119,2141
2,Y,2119,1417
2,B,2119,513.019231
2,X,2120,5763
2,Y,2120,2938
2,B,2120,491.173077
2,X,2121,4676
2,Y,2121,2055
2,B,2121,503.942308
2,X,2122,1347
2,Y,2122,3297
2,B,2122,566.653846
2,X,2123,1186
2,Y,2123,3573
2,B,2123,584.788462
2,X,2124,3905
2,Y,2124,2028
2,B,2124,487.192308
2,X,2125,1119
2,Y,2125,310
2,B,2125,564.173077
2,X,2126,6117
2,Y,2126,2225
2,B,2126,516.211538
2,X,2127,4044
2,Y,2127,1180
2,B,2127,504.423077
2,X,2128,4122
2,Y,2128,1110
2,B,2128,573.365385
2,X,2129,4908
2,Y,2129,841
2,B,2129,617.615385
2,X,2130,3633
2,Y,2130,3422
2,B,2130,573.807692
2,X,2131,2826
2,Y,2131,3870
2,B,2131,505.903846
2,X,2132,3406
2,Y,2132,2546
2,B,2132,513.653846
2,X,2133,3718
2,Y,2133,580
2,B,2133,528.826923
2,X,2134,2547
2,Y,2134,1165
2,B,2134,480.634615
2,X,2135,346
2,Y,2135,858
2,B,2135,552.826923
2,X,2136,4306
2,Y,2136,2599
2,B,2136,562.326923
2,X,2137,2276
2,Y,2137,4053
2,B,2137,459.038462
2,X,2138,4106
2,Y,2138,1382
2,B,2138,552.211538
2,X,2139,2011
2,Y,2139,1744
2,B,2139,561.5
2,X,2140,4479
2,Y,2140,2677
2,B,2140,595.038462
2,X,2141,2040
2,Y,2141,30
2,B,2141,566.788462
2,X,2142,237
2,Y,2142,1146
2,B,2142,540.961538
2,X,2143,2570
2,Y,2143,2110
2,B,2143,494.076923
2,X,2144,4322
2,Y,2144,3008
2,B,2144,575.115385
2,X,2145,1514
2,Y,2145,3891
2,B,2145,556.173077
2,X,2146,2445
2,Y,2146,3240
2,B,2146,480.711538
2,X,2147,5212
2,Y,2147,3208
2,B,2147,537.25
2,X,2148,2654
2,Y,2148,2546
2,B,2148,525.961538
2,X,2149,3106
2,Y,2149,2809
2,B,2149,575.153846
2,X,2150,4420
2,Y,2150,1639
2,B,2150,510.711538
2,X,2151,4312
2,Y,2151,3506
2,B,2151,569.980769
2,X,2152,615
2,Y,2152,3311
2,B,2152,569.980769
2,X,2153,600
2,Y,2153,436
2,B,2153,466.730769
2,X,2154,1046
2,Y,2154,3259
2,B,2154,528.615385
2,X,2155,5952
2,Y,2155,2424
2,B,2155,575.538462
2,X,2156,5621
2,Y,2156,88
2,B,2156,575.769231
2,X,2157,1383
2,Y,2157,3299
2,B,2157,548.115385
2,X,2158,5569
2,Y,2158,2247
2,B,2158,567.461538
2,X,2159,2582
2,Y,2159,2995
2,B,2159,527.076923
2,X,2160,5188
2,Y,2160,1590
2,B,2160,518.519231
2,X,2161,1978
2,Y,2161,1304
2,B,2161,531.384615
2,X,2162,1400
2,Y,2162,3011
2,B,2162,511.788462
2,X,2163,4146
2,Y,2163,1015
2,B,2163,531.865385
2,X,2164,5669
2,Y,2164,4078
2,B,2164,572.807692
2,X,2165,3902
2,Y,2165,1309
2,B,2165,561.5
2,X,2166,4960
2,Y,2166,1447
2,B,2166,511.75
2,X,2167,2994
2,Y,2167,3863
2,B,2167,532.192308
2,X,2168,214
2,Y,2168,94
2,B,2168,559.134615
2,X,2169,4523
2,Y,2169,3770
2,B,2169,606.480769
2,X,2170,5147
2,Y,2170,3674
2,B,2170,565.634615
2,X,2171,3347
2,Y,2171,3805
2,B,2171,544.019231
2,X,2172,1590
2,Y,2172,326
2,B,2172,558.480769
2,X,2173,5617
2,Y,2173,1413
2,B,2173,523.788462
2,X,2174,4737
2,Y,2174,2843
2,B,2174,520.480769
2,X,2175,3218
2,Y,2175,604
2,B,2175,567.384615
2,X,2176,5953
2,Y,2176,2714
2,B,2176,554.115385
2,X,2177,2627
2,Y,2177,1457
2,B,2177,546.653846
2,X,2178,1865
2,Y,2178,2978
2,B,2178,519.019231
2,X,2179,3319
2,Y,2179,1428
2,B,2179,573.653846
2,X,2180,1215
2,Y,2180,3514
2,B,2180,571.769231
2,X,2181,2967
2,Y,2181,2881
2,B,2181,503.403846
2,X,2182,850
2,Y,2182,3426
2,B,2182,524.711538
2,X,2183,2519
2,Y,2183,497
2,B,2183,477.519231
2,X,2184,6023
2,Y,2184,906
2,B,2184,557.326923
2,X,2185,4348
2,Y,2185,1443
2,B,2185,505.019231
2,X,2186,4424
2,Y,2186,3638
2,B,2186,548.942308
2,X,2187,5716
2,Y,2187,2003
2,B,2187,532.230769
2,X,2188,1847
2,Y,2188,1650
2,B,2188,540.230769
2,X,2189,1692
2,Y,2189,2566
2,B,2189,526.269231
2,X,2190,3668
2,Y,2190,3714
2,B,2190,625.615385
2,X,2191,229
2,Y,2191,1317
2,B,2191,504.192308
2,X,2192,221
2,Y,2192,1849
2,B,2192,485.096154
2,X,2193,3137
2,Y,2193,1708
2,B,2193,504.403846
2,X,2194,2692
2,Y,2194,789
2,B,2194,557.980769
2,X,2195,4361
2,Y,2195,3763
2,B,2195,544.230769
2,X,2196,1166
2,Y,2196,41
2,B,2196,580.057692
2,X,2197,3405
2,Y,2197,1359
2,B,2197,540.173077
2,X,2198,1400
2,Y,2198,3616
2,B,2198,543.269231
2,X,2199,2948
2,Y,2199,2731
2,B,2199,638.807692
2,X,2200,4652
2,Y,2200,2299
2,B,2200,594.730769
2,X,2201,5356
2,Y,2201,1631
2,B,2201,494.307692
2,X,2202,2367
2,Y,2202,626
2,B,2202,536.634615
2,X,2203,2543
2,Y,2203,2037
2,B,2203,605.5
2,X,2204,1861
2,Y,2204,3538
2,B,2204,555.173077
2,X,2205,493
2,Y,2205,2575
2,B,2205,523.903846
2,X,2206,4410
2,Y,2206,1380
2,B,2206,645.961538
2,X,2207,2546
2,Y,2207,1021
2,B,2207,597.865385
2,X,2208,2816
2,Y,2208,3325
2,B,2208,518.615385
2,X,2209,2145
2,Y,2209,2815
2,B,2209,510.884615
2,X,2210,3888
2,Y,2210,947
2,B,2210,546.153846
2,X,2211,5392
2,Y,2211,2667
2,B,2211,538.307692
2,X,2212,601
2,Y,2212,3698
2,B,2212,810.442308
2,X,2213,3865
2,Y,2213,1991
2,B,2213,573.153846
2,X,2214,2812
2,Y,2214,2040
2,B,2214,546.903846
2,X,2215,1947
2,Y,2215,27
2,B,2215,520.173077
2,X,2216,2378
2,Y,2216,444
2,B,2216,537.961538
2,X,2217,3497
2,Y,2217,514
2,B,2217,609.192308
2,X,2218,3023
2,Y,2218,2793
2,B,2218,507.5
2,X,2219,352
2,Y,2219,1112
2,B,2219,552.288462
2,X,2220,2858
2,Y,2220,3812
2,B,2220,484.923077
2,X,2221,5965
2,Y,2221,418
2,B,2221,530.346154
2,X,2222,230
2,Y,2222,1945
2,B,2222,543.807692
2,X,2223,1247
2,Y,2223,2292
2,B,2223,585.25
2,X,2224,3657
2,Y,2224,85
2,B,2224,508.692308
2,X,2225,31
2,Y,2225,1040
2,B,2225,536.923077
2,X,2226,681
2,Y,2226,2759
2,B,2226,510.134615
2,X,2227,2650
2,Y,2227,759
2,B,2227,531.134615
2,X,2228,476
2,Y,2228,1671
2,B,2228,509.442308
2,X,2229,606
2,Y,2229,428
2,B,2229,445.057692
2,X,2230,1993
2,Y,2230,1704
2,B,2230,546.865385
2,X,2231,4846
2,Y,2231,2795
2,B,2231,497.192308
2,X,2232,3905
2,Y,2232,82
2,B,2232,457.788462
2,X,2233,1677
2,Y,2233,2559
2,B,2233,480.980769
2,X,2234,1470
2,Y,2234,2456
2,B,2234,514.480769
2,X,2235,60
2,Y,2235,2428
2,B,2235,445.134615
2,X,2236,2824
2,Y,2236,2954
2,B,2236,511.519231
2,X,2237,275
2,Y,2237,3164
2,B,2237,538.173077
2,X,2238,821
2,Y,2238,687
2,B,2238,577.769231
2,X,2239,5125
2,Y,2239,1274
2,B,2239,514.423077
2,X,2240,4642
2,Y,2240,3001
2,B,2240,502.115385
2,X,2241,3901
2,Y,2241,2807
2,B,2241,598.961538
2,X,2242,5790
2,Y,2242,454
2,B,2242,582.788462
2,X,2243,1630
2,Y,2243,1527
2,B,2243,524.5
2,X,2244,4345
2,Y,2244,2763
2,B,2244,506.980769
2,X,2245,4690
2,Y,2245,1407
2,B,2245,511.75
2,X,2246,5436
2,Y,2246,1626
2,B,2246,571.75
2,X,2247,3451
2,Y,2247,2794
2,B,2247,540.288462
2,X,2248,4858
2,Y,2248,2466
2,B,2248,570.596154
2,X,2249,5664
2,Y,2249,1383
2,B,2249,567
2,X,2250,458
2,Y,2250,460
2,B,2250,544.346154
2,X,2251,4806
2,Y,2251,758
2,B,2251,527.346154
2,X,2252,2520
2,Y,2252,533
2,B,2252,547.192308
2,X,2253,6036
2,Y,2253,890
2,B,2253,545.903846
2,X,2254,5081
2,Y,2254,69
2,B,2254,524.673077
2,X,2255,3803
2,Y,2255,272
2,B,2255,517.326923
2,X,2256,2659
2,Y,2256,3906
2,B,2256,628.288462
2,X,2257,5943
2,Y,2257,3289
2,B,2257,533.346154
2,X,2258,1638
2,Y,2258,2514
2,B,2258,493.673077
2,X,2259,3866
2,Y,2259,2111
2,B,2259,577.942308
2,X,2260,103
2,Y,2260,1739
2,B,2260,532.173077
2,X,2261,3727
2,Y,2261,168
2,B,2261,566.115385
2,X,2262,1825
2,Y,2262,157
2,B,2262,547.211538
2,X,2263,4722
2,Y,2263,1677
2,B,2263,511.423077
2,X,2264,1478
2,Y,2264,3994
2,B,2264,571.538462
2,X,2265,1219
2,Y,2265,3477
2,B,2265,575.903846
2,X,2266,4965
2,Y,2266,1548
2,B,2266,552.826923
2,X,2267,4961
2,Y,2267,1873
2,B,2267,460.326923
2,X,2268,1199
2,Y,2268,3262
2,B,2268,493.076923
2,X,2269,4902
2,Y,2269,3618
2,B,2269,565.846154
2,X,2270,2331
2,Y,2270,1512
2,B,2270,522.980769
2,X,2271,2451
2,Y,2271,2973
2,B,2271,543.884615
2,X,2272,3486
2,Y,2272,3503
2,B,2272,482.673077
2,X,2273,2580
2,Y,2273,1739
2,B,2273,507.346154
2,X,2274,67
2,Y,2274,1258
2,B,2274,576.576923
2,X,2275,3957
2,Y,2275,1436
2,B,2275,518.730769
2,X,2276,4339
2,Y,2276,2893
2,B,2276,484.692308
2,X,2277,2471
2,Y,2277,3526
2,B,2277,514.384615
2,X,2278,2070
2,Y,2278,2199
2,B,2278,536.769231
2,X,2279,5478
2,Y,2279,3125
2,B,2279,534.865385
2,X,2280,5395
2,Y,2280,2947
2,B,2280,531.384615
2,X,2281,2990
2,Y,2281,1855
2,B,2281,472.865385
2,X,2282,4670
2,Y,2282,2432
2,B,2282,540.096154
2,X,2283,544
2,Y,2283,2068
2,B,2283,502.326923
2,X,2284,2062
2,Y,2284,280
2,B,2284,510.019231
2,X,2285,2752
2,Y,2285,47
2,B,2285,574.653846
2,X,2286,5707
2,Y,2286,1037
2,B,2286,532.807692
2,X,2287,3977
2,Y,2287,3156
2,B,2287,494.019231
2,X,2288,1490
2,Y,2288,841
2,B,2288,503.5
2,X,2289,100
2,Y,2289,1749
2,B,2289,490.346154
2,X,2290,744
2,Y,2290,2346
2,B,2290,513.730769
2,X,2291,1631
2,Y,2291,3162
2,B,2291,567.307692
2,X,2292,5739
2,Y,2292,1387
2,B,2292,563.115385
2,X,2293,1949
2,Y,2293,2751
2,B,2293,530.346154
2,X,2294,4754
2,Y,2294,3316
2,B,2294,455.826923
2,X,2295,128
2,Y,2295,2845
2,B,2295,476.769231
2,X,2296,3759
2,Y,2296,416
2,B,2296,518.115385
2,X,2297,1253
2,Y,2297,2201
2,B,2297,540.576923
2,X,2298,5770
2,Y,2298,2466
2,B,2298,501.403846
2,X,2299,216
2,Y,2299,2407
2,B,2299,510.326923
2,X,2300,2366
2,Y,2300,1557
2,B,2300,550.057692
2,X,2301,2716
2,Y,2301,2119
2,B,2301,546.057692
2,X,2302,2233
2,Y,2302,3992
2,B,2302,497.942308
2,X,2303,4232
2,Y,2303,3914
2,B,2303,537.192308
2,X,2304,5721
2,Y,2304,2327
2,B,2304,550.692308
2,X,2305,2055
2,Y,2305,2243
2,B,2305,574.134615
2,X,2306,358
2,Y,2306,3318
2,B,2306,523.5
2,X,2307,2515
2,Y,2307,2567
2,B,2307,544.519231
2,X,2308,1637
2,Y,2308,3507
2,B,2308,501.192308
2,X,2309,4050
2,Y,2309,3802
2,B,2309,472.096154
2,X,2310,3408
2,Y,2310,3150
2,B,2310,477.403846
2,X,2311,3033
2,Y,2311,46
2,B,2311,491.769231
2,X,2312,1363
2,Y,2312,1522
2,B,2312,510.730769
2,X,2313,2508
2,Y,2313,2023
2,B,2313,487.019231
2,X,2314,5604
2,Y,2314,2448
2,B,2314,595.346154
2,X,2315,4268
2,Y,2315,3610
2,B,2315,471.326923
2,X,2316,1824
2,Y,2316,1951
2,B,2316,526.538462
2,X,2317,1808
2,Y,2317,1932
2,B,2317,508.211538
2,X,2318,4003
2,Y,2318,164
2,B,2318,519.884615
2,X,2319,2176
2,Y,2319,1750
2,B,2319,475.769231
2,X,2320,1222
2,Y,2320,3726
2,B,2320,526.596154
2,X,2321,336
2,Y,2321,3368
2,B,2321,503.403846
2,X,2322,4088
2,Y,2322,3471
2,B,2322,501.711538
2,X,2323,5397
2,Y,2323,3772
2,B,2323,498.730769
2,X,2324,935
2,Y,2324,1352
2,B,2324,501.365385
2,X,2325,4915
2,Y,2325,1582
2,B,2325,514.076923
2,X,2326,2169
2,Y,2326,2815
2,B,2326,501.807692
2,X,2327,4334
2,Y,2327,2732
2,B,2327,575.423077
2,X,2328,3861
2,Y,2328,936
2,B,2328,539.807692
2,X,2329,5676
2,Y,2329,580
2,B,2329,443.961538
2,X,2330,770
2,Y,2330,1224
2,B,2330,506.903846
2,X,2331,5167
2,Y,2331,2532
2,B,2331,542.365385
2,X,2332,5357
2,Y,2332,1828
2,B,2332,461.961538
2,X,2333,1067
2,Y,2333,3571
2,B,2333,570.769231
2,X,2334,2591
2,Y,2334,1530
2,B,2334,541.365385
2,X,2335,832
2,Y,2335,1635
2,B,2335,553.423077
2,X,2336,1634
2,Y,2336,3377
2,B,2336,547.538462
2,X,2337,2581
2,Y,2337,2306
2,B,2337,548.903846
2,X,2338,614
2,Y,2338,483
2,B,2338,563.346154
2,X,2339,970
2,Y,2339,58
2,B,2339,534.211538
2,X,2340,946
2,Y,2340,2346
2,B,2340,524.480769
2,X,2341,546
2,Y,2341,207
2,B,2341,550.423077
2,X,2342,5259
2,Y,2342,3755
2,B,2342,586.942308
2,X,2343,1051
2,Y,2343,3516
2,B,2343,544.461538
2,X,2344,2912
2,Y,2344,2719
2,B,2344,534.346154
2,X,2345,1239
2,Y,2345,1236
2,B,2345,495.557692
2,X,2346,2197
2,Y,2346,3551
2,B,2346,515.192308
2,X,2347,5506
2,Y,2347,2863
2,B,2347,527.211538
2,X,2348,175
2,Y,2348,984
2,B,2348,527.25
2,X,2349,1310
2,Y,2349,3814
2,B,2349,520.961538
2,X,2350,4363
2,Y,2350,3176
2,B,2350,507.5
2,X,2351,5915
2,Y,2351,3583
2,B,2351,499.038462
2,X,2352,3102
2,Y,2352,840
2,B,2352,547
2,X,2353,834
2,Y,2353,3672
2,B,2353,514.192308
2,X,2354,2315
2,Y,2354,1752
2,B,2354,509.153846
2,X,2355,3930
2,Y,2355,1158
2,B,2355,515.596154
2,X,2356,2124
2,Y,2356,2055
2,B,2356,534.634615
2,X,2357,1312
2,Y,2357,3001
2,B,2357,521.230769
2,X,2358,1486
2,Y,2358,424
2,B,2358,560.942308
2,X,2359,5438
2,Y,2359,3983
2,B,2359,484.596154
2,X,2360,462
2,Y,2360,1236
2,B,2360,525.653846
2,X,2361,5875
2,Y,2361,1941
2,B,2361,518.942308
2,X,2362,3285
2,Y,2362,3507
2,B,2362,527.346154
2,X,2363,3817
2,Y,2363,2361
2,B,2363,553.173077
2,X,2364,2013
2,Y,2364,1896
2,B,2364,481.076923
2,X,2365,5487
2,Y,2365,3145
2,B,2365,510.596154
2,X,2366,3362
2,Y,2366,2925
2,B,2366,524.096154
2,X,2367,5727
2,Y,2367,3231
2,B,2367,511.057692
2,X,2368,4826
2,Y,2368,2471
2,B,2368,526.5
2,X,2369,3499
2,Y,2369,1819
2,B,2369,553.634615
2,X,2370,2441
2,Y,2370,1066
2,B,2370,514.384615
2,X,2371,480
2,Y,2371,1353
2,B,2371,536.980769
2,X,2372,4966
2,Y,2372,2685
2,B,2372,510.269231
2,X,2373,2589
2,Y,2373,1130
2,B,2373,509.576923
2,X,2374,3485
2,Y,2374,251
2,B,2374,514.519231
2,X,2375,5592
2,Y,2375,600
2,B,2375,533.153846
2,X,2376,3611
2,Y,2376,1093
2,B,2376,498.019231
2,X,2377,4331
2,Y,2377,3127
2,B,2377,547.576923
2,X,2378,4309
2,Y,2378,3390
2,B,2378,489.365385
2,X,2379,4227
2,Y,2379,592
2,B,2379,513
2,X,2380,2823
2,Y,2380,567
2,B,2380,530.942308
2,X,2381,896
2,Y,2381,513
2,B,2381,443.923077
2,X,2382,629
2,Y,2382,3808
2,B,2382,537.230769
2,X,2383,2190
2,Y,2383,1739
2,B,2383,481.576923
2,X,2384,2679
2,Y,2384,1501
2,B,2384,528.076923
2,X,2385,323
2,Y,2385,4008
2,B,2385,473.365385
2,X,2386,72
2,Y,2386,3254
2,B,2386,550.596154
2,X,2387,4501
2,Y,2387,3998
2,B,2387,484.076923
2,X,2388,5625
2,Y,2388,2288
2,B,2388,534.711538
2,X,2389,4154
2,Y,2389,2070
2,B,2389,538.519231
2,X,2390,2500
2,Y,2390,3002
2,B,2390,570.653846
2,X,2391,2334
2,Y,2391,471
2,B,2391,449.134615
2,X,2392,1694
2,Y,2392,682
2,B,2392,501.269231
2,X,2393,34
2,Y,2393,2814
2,B,2393,461.192308
2,X,2394,5446
2,Y,2394,1557
2,B,2394,494.076923
2,X,2395,3349
2,Y,2395,685
2,B,2395,563.5
2,X,2396,403
2,Y,2396,2247
2,B,2396,448.826923
2,X,2397,777
2,Y,2397,3626
2,B,2397,508.442308
2,X,2398,3147
2,Y,2398,3465
2,B,2398,534.365385
2,X,2399,5818
2,Y,2399,1325
2,B,2399,486.173077
2,X,2400,4244
2,Y,2400,3063
2,B,2400,514.038462
2,X,2401,1242
2,Y,2401,2828
2,B,2401,536.019231
2,X,2402,617
2,Y,2402,768
2,B,2402,545.423077
2,X,2403,4239
2,Y,2403,3041
2,B,2403,526.076923
2,X,2404,1889
2,Y,2404,2065
2,B,2404,541.038462
2,X,2405,206
2,Y,2405,1455
2,B,2405,454.403846
2,X,2406,4512
2,Y,2406,731
2,B,2406,487.115385
2,X,2407,3824
2,Y,2407,2180
2,B,2407,530.711538
2,X,2408,5356
2,Y,2408,3150
2,B,2408,473.403846
2,X,2409,4243
2,Y,2409,3912
2,B,2409,444.5
2,X,2410,731
2,Y,2410,4083
2,B,2410,501.692308
2,X,2411,1439
2,Y,2411,1852
2,B,2411,465.307692
2,X,2412,5505
2,Y,2412,1287
2,B,2412,469.230769
2,X,2413,1293
2,Y,2413,768
2,B,2413,481.096154
2,X,2414,4326
2,Y,2414,3263
2,B,2414,511.269231
2,X,2415,530
2,Y,2415,3413
2,B,2415,478.384615
2,X,2416,4721
2,Y,2416,3858
2,B,2416,496.173077
2,X,2417,2401
2,Y,2417,3129
2,B,2417,476.096154
2,X,2418,3768
2,Y,2418,392
2,B,2418,498.596154
2,X,2419,2907
2,Y,2419,437
2,B,2419,489.884615
2,X,2420,3881
2,Y,2420,1241
2,B,2420,514.269231
2,X,2421,2109
2,Y,2421,3775
2,B,2421,490.692308
2,X,2422,921
2,Y,2422,3039
2,B,2422,462.961538
2,X,2423,4546
2,Y,2423,3145
2,B,2423,510.865385
2,X,2424,3570
2,Y,2424,4026
2,B,2424,536.711538
2,X,2425,5357
2,Y,2425,1451
2,B,2425,543.269231
2,X,2426,488
2,Y,2426,1445
2,B,2426,497.653846
2,X,2427,997
2,Y,2427,750
2,B,2427,579.557692
2,X,2428,3166
2,Y,2428,2826
2,B,2428,485.153846
2,X,2429,5686
2,Y,2429,2431
2,B,2429,531.153846
2,X,2430,759
2,Y,2430,2493
2,B,2430,536.057692
2,X,2431,2067
2,Y,2431,692
2,B,2431,514.288462
2,X,2432,5438
2,Y,2432,3333
2,B,2432,538.557692
2,X,2433,2675
2,Y,2433,2232
2,B,2433,523.692308
2,X,2434,5245
2,Y,2434,3431
2,B,2434,522.865385
2,X,2435,3792
2,Y,2435,4083
2,B,2435,542.230769
2,X,2436,1962
2,Y,2436,3145
2,B,2436,483.384615
2,X,2437,94
2,Y,2437,3852
2,B,2437,543.211538
2,X,2438,2613
2,Y,2438,3895
2,B,2438,492.923077
2,X,2439,4797
2,Y,2439,1922
2,B,2439,475.615385
2,X,2440,5723
2,Y,2440,3116
2,B,2440,537.730769
2,X,2441,4718
2,Y,2441,3664
2,B,2441,539.788462
2,X,2442,1234
2,Y,2442,4077
2,B,2442,442.288462
2,X,2443,1078
2,Y,2443,1420
2,B,2443,579.423077
2,X,2444,1180
2,Y,2444,2513
2,B,2444,429.519231
2,X,2445,1401
2,Y,2445,1965
2,B,2445,488.730769
2,X,2446,648
2,Y,2446,2474
2,B,2446,546
2,X,2447,706
2,Y,2447,1561
2,B,2447,488.75
2,X,2448,2810
2,Y,2448,3054
2,B,2448,493.365385
2,X,2449,5366
2,Y,2449,1162
2,B,2449,506.25
2,X,2450,4454
2,Y,2450,3032
2,B,2450,498.865385
2,X,2451,5881
2,Y,2451,225
2,B,2451,508.019231
2,X,2452,5016
2,Y,2452,2304
2,B,2452,494.557692
2,X,2453,2804
2,Y,2453,3752
2,B,2453,480.865385
2,X,2454,4088
2,Y,2454,1578
2,B,2454,554.923077
2,X,2455,5605
2,Y,2455,1087
2,B,2455,503.153846
2,X,2456,6112
2,Y,2456,1677
2,B,2456,475.576923
2,X,2457,3613
2,Y,2457,3261
2,B,2457,524.769231
2,X,2458,2554
2,Y,2458,2588
2,B,2458,546.153846
2,X,2459,2237
2,Y,2459,3533
2,B,2459,501.326923
2,X,2460,6012
2,Y,2460,2337
2,B,2460,504.480769
2,X,2461,5997
2,Y,2461,380
2,B,2461,530.365385
2,X,2462,2561
2,Y,2462,3513
2,B,2462,487.076923
2,X,2463,4506
2,Y,2463,1297
2,B,2463,482.980769
2,X,2464,3653
2,Y,2464,1120
2,B,2464,484
2,X,2465,2560
2,Y,2465,1062
2,B,2465,499.230769
2,X,2466,4498
2,Y,2466,1280
2,B,2466,500.903846
2,X,2467,3565
2,Y,2467,3042
2,B,2467,494.019231
2,X,2468,3059
2,Y,2468,1370
2,B,2468,514.730769
2,X,2469,1274
2,Y,2469,1571
2,B,2469,523.192308
2,X,2470,39
2,Y,2470,2440
2,B,2470,484.673077
2,X,2471,1241
2,Y,2471,3619
2,B,2471,512.134615
2,X,2472,5335
2,Y,2472,1322
2,B,2472,509.192308
2,X,2473,4741
2,Y,2473,3895
2,B,2473,527.75
2,X,2474,1785
2,Y,2474,2374
2,B,2474,505.096154
2,X,2475,3361
2,Y,2475,1899
2,B,2475,503.769231
2,X,2476,3002
2,Y,2476,2731
2,B,2476,477.5
2,X,2477,2211
2,Y,2477,3048
2,B,2477,500.076923
2,X,2478,4981
2,Y,2478,3027
2,B,2478,534.826923
2,X,2479,510
2,Y,2479,974
2,B,2479,523.480769
2,X,2480,231
2,Y,2480,1177
2,B,2480,496.269231
2,X,2481,6062
2,Y,2481,3158
2,B,2481,518.673077
2,X,2482,2611
2,Y,2482,3733
2,B,2482,435.980769
2,X,2483,324
2,Y,2483,1125
2,B,2483,530.596154
2,X,2484,902
2,Y,2484,1690
2,B,2484,460.057692
2,X,2485,189
2,Y,2485,1051
2,B,2485,514.326923
2,X,2486,3770
2,Y,2486,3382
2,B,2486,514.384615
2,X,2487,5917
2,Y,2487,269
2,B,2487,492.307692
2,X,2488,2986
2,Y,2488,390
2,B,2488,479.711538
2,X,2489,5402
2,Y,2489,3388
2,B,2489,475.115385
2,X,2490,5279
2,Y,2490,3745
2,B,2490,494.115385
2,X,2491,350
2,Y,2491,2780
2,B,2491,470.615385
2,X,2492,2280
2,Y,2492,3668
2,B,2492,480.634615
2,X,2493,550
2,Y,2493,2742
2,B,2493,505.269231
2,X,2494,6004
2,Y,2494,988
2,B,2494,490.692308
2,X,2495,4656
2,Y,2495,3612
2,B,2495,534.692308
2,X,2496,2438
2,Y,2496,686
2,B,2496,508.057692
2,X,2497,1815
2,Y,2497,108
2,B,2497,477.230769
2,X,2498,723
2,Y,2498,2056
2,B,2498,521.942308
2,X,2499,1744
2,Y,2499,3995
2,B,2499,471.134615
2,X,2500,5317
2,Y,2500,1336
2,B,2500,500.576923
2,X,2501,4822
2,Y,2501,1926
2,B,2501,496.442308
2,X,2502,4088
2,Y,2502,2997
2,B,2502,599.692308
2,X,2503,5505
2,Y,2503,3531
2,B,2503,520.75
2,X,2504,553
2,Y,2504,2464
2,B,2504,500.019231
2,X,2505,3429
2,Y,2505,2857
2,B,2505,492
2,X,2506,1264
2,Y,2506,2477
2,B,2506,478.269231
2,X,2507,3781
2,Y,2507,1844
2,B,2507,465.461538
2,X,2508,42
2,Y,2508,1243
2,B,2508,494.961538
2,X,2509,2485
2,Y,2509,3673
2,B,2509,514.288462
2,X,2510,2629
2,Y,2510,2118
2,B,2510,463.230769
2,X,2511,213
2,Y,2511,1664
2,B,2511,498.769231
2,X,2512,2616
2,Y,2512,327
2,B,2512,513.365385
2,X,2513,87
2,Y,2513,3225
2,B,2513,492.865385
2,X,2514,1182
2,Y,2514,1621
2,B,2514,509.5
2,X,2515,4499
2,Y,2515,875
2,B,2515,507.057692
2,X,2516,5813
2,Y,2516,3383
2,B,2516,482.519231
2,X,2517,4703
2,Y,2517,2684
2,B,2517,496.75
2,X,2518,5521
2,Y,2518,1375
2,B,2518,542.192308
2,X,2519,25
2,Y,2519,3940
2,B,2519,467.75
2,X,2520,5851
2,Y,2520,1408
2,B,2520,525.461538
2,X,2521,5395
2,Y,2521,2647
2,B,2521,492.634615
2,X,2522,5916
2,Y,2522,3385
2,B,2522,490.596154
2,X,2523,141
2,Y,2523,929
2,B,2523,448.307692
2,X,2524,682
2,Y,2524,473
2,B,2524,492.134615
2,X,2525,4092
2,Y,2525,3435
2,B,2525,594.538462
2,X,2526,1510
2,Y,2526,604
2,B,2526,491.076923
2,X,2527,677
2,Y,2527,2595
2,B,2527,442.288462
2,X,2528,1167
2,Y,2528,2170
2,B,2528,422.326923
2,X,2529,5544
2,Y,2529,2342
2,B,2529,432.769231
2,X,2530,2256
2,Y,2530,3106
2,B,2530,497.980769
2,X,2531,1633
2,Y,2531,1131
2,B,2531,507.923077
2,X,2532,5043
2,Y,2532,1113
2,B,2532,508.384615
2,X,2533,33
2,Y,2533,1896
2,B,2533,466.307692
2,X,2534,1542
2,Y,2534,1261
2,B,2534,504.057692
2,X,2535,4592
2,Y,2535,3725
2,B,2535,478.807692
2,X,2536,18
2,Y,2536,815
2,B,2536,506.442308
2,X,2537,5434
2,Y,2537,3043
2,B,2537,489.846154
2,X,2538,819
2,Y,2538,1607
2,B,2538,484.846154
2,X,2539,2695
2,Y,2539,2885
2,B,2539,509.576923
2,X,2540,2292
2,Y,2540,3832
2,B,2540,563.096154
2,X,2541,5308
2,Y,2541,2774
2,B,2541,494.711538
2,X,2542,4719
2,Y,2542,3398
2,B,2542,511.269231
2,X,2543,4726
2,Y,2543,2941
2,B,2543,499.942308
2,X,2544,957
2,Y,2544,2773
2,B,2544,461.384615
2,X,2545,2426
2,Y,2545,3119
2,B,2545,488.788462
2,X,2546,1565
2,Y,2546,1719
2,B,2546,458.326923
2,X,2547,732
2,Y,2547,306
2,B,2547,559.865385
2,X,2548,5847
2,Y,2548,1297
2,B,2548,481.25
2,X,2549,965
2,Y,2549,2388
2,B,2549,468
2,X,2550,2875
2,Y,2550,1150
2,B,2550,506.307692
2,X,2551,4106
2,Y,2551,2177
2,B,2551,487.461538
2,X,2552,3996
2,Y,2552,2149
2,B,2552,529.269231
2,X,2553,3153
2,Y,2553,944
2,B,2553,462.461538
2,X,2554,5345
2,Y,2554,477
2,B,2554,489.269231
2,X,2555,5878
2,Y,2555,1546
2,B,2555,493.711538
2,X,2556,1698
2,Y,2556,3605
2,B,2556,491.019231
2,X,2557,1182
2,Y,2557,3738
2,B,2557,529.634615
2,X,2558,1924
2,Y,2558,170
2,B,2558,458.923077
2,X,2559,2169
2,Y,2559,2017
2,B,2559,530.980769
2,X,2560,4918
2,Y,2560,749
2,B,2560,472.461538
2,X,2561,3395
2,Y,2561,3219
[truncated: 21,964,933 more chars]
