# Supplementary material for: Tools for Single-Cell Kinetic Analysis of Virus-Host Interactions
Source: PLoS One. 2016 Jan 11;11(1):e0145081. doi: 10.1371/journal.pone.0145081 (PMC4713429; doi:10.1371/journal.pone.0145081)
Supplement: S1 Data — (ZIP) [file pone.0145081.s009.zip › S9_Data/Microscope Data/Mock.arff]

@relation 'Data Table'

@attribute Time {0,1,2,3,4,5,6,7,8,9,10,11,12,13,14,15,16,17,18,19,20,21,22,23,24,25,26,27,28,29,30,31,32,33,34,35,36,37,38,39,40,41,42,43,44,45,46,47,48,49,50,51,52,53,54,55,56,57,58,59,60,61,62,63,64,65,66,67,68,69,70,71,72,73,74,75,76,77,78,79,80,81,82,83,84,85,86,87,88,89,90,91,92}
@attribute Measurement {R,G,B,X,Y}
@attribute Point {0,1,2,3,4,5,6,7,8,9,10,11,12,13,14,15,16,17,18,19,20,21,22,23,24,25,26,27,28,29,30,31,32,33,34,35,36,37,38,39,40,41,42,43,44,45,46,47,48,49,50,51,52,53,54,55,56,57,58,59,60,61,62,63,64,65,66,67,68,69,70,71,72,73,74,75,76,77,78,79,80,81,82,83,84,85,86,87,88,89,90,91,92,93,94,95,96,97,98,99,100,101,102,103,104,105,106,107,108,109,110,111,112,113,114,115,116,117,118,119,120,121,122,123,124,125,126,127,128,129,130,131,132,133,134,135,136,137,138,139,140,141,142,143,144,145,146,147,148,149,150,151,152,153,154,155,156,157,158,159,160,161,162,163,164,165,166,167,168,169,170,171,172,173,174,175,176,177,178,179,180,181,182,183,184,185,186,187,188,189,190,191,192,193,194,195,196,197,198,199,200,201,202,203,204,205,206,207,208,209,210,211,212,213,214,215,216,217,218,219,220,221,222,223,224,225,226,227,228,229,230,231,232,233,234,235,236,237,238,239,240,241,242,243,244,245,246,247,248,249,250,251,252,253,254,255,256,257,258,259,260,261,262,263,264,265,266,267,268,269,270,271,272,273,274,275,276,277,278,279,280,281,282,283,284,285,286,287,288,289,290,291,292,293,294,295,296,297,298,299,300,301,302,303,304,305,306,307,308,309,310,311,312,313,314,315,316,317,318,319,320,321,322,323,324,325,326,327,328,329,330,331,332,333,334,335,336,337,338,339,340,341,342,343,344,345,346,347,348,349,350,351,352,353,354,355,356,357,358,359,360,361,362,363,364,365,366,367,368,369,370,371,372,373,374,375,376,377,378,379,380,381,382,383,384,385,386,387,388,389,390,391,392,393,394,395,396,397,398,399,400,401,402,403,404,405,406,407,408,409,410,411,412,413,414,415,416,417,418,419,420,421,422,423,424,425,426,427,428,429,430,431,432,433,434,435,436,437,438,439,440,441,442,443,444,445,446,447,448,449,450,451,452,453,454,455,456,457,458,459,460,461,462,463,464,465,466,467,468,469,470,471,472,473,474,475,476,477,478,479,480,481,482,483,484,485,486,487,488,489,490,491,492,493,494,495,496,497,498,499,500,501,502,503,504,505,506,507,508,509,510,511,512,513,514,515,516,517,518,519,520,521,522,523,524,525,526,527,528,529,530,531,532,533,534,535,536,537,538,539,540,541,542,543,544,545,546,547,548,549,550,551,552,553,554,555,556,557,558,559,560,561,562,563,564,565,566,567,568,569,570,571,572,573,574,575,576,577,578,579,580,581,582,583,584,585,586,587,588,589,590,591,592,593,594,595,596,597,598,599,600,601,602,603,604,605,606,607,608,609,610,611,612,613,614,615,616,617,618,619,620,621,622,623,624,625,626,627,628,629,630,631,632,633,634,635,636,637,638,639,640,641,642,643,644,645,646,647,648,649,650,651,652,653,654,655,656,657,658,659,660,661,662,663,664,665,666,667,668,669,670,671,672,673,674,675,676,677,678,679,680,681,682,683,684,685,686,687,688,689,690,691,692,693,694,695,696,697,698,699,700,701,702,703,704,705,706,707,708,709,710,711,712,713,714,715,716,717,718,719,720,721,722,723,724,725,726,727,728,729,730,731,732,733,734,735,736,737,738,739,740,741,742,743,744,745,746,747,748,749,750,751,752,753,754,755,756,757,758,759,760,761,762,763,764,765,766,767,768,769,770,771,772,773,774,775,776,777,778,779,780,781,782,783,784,785,786,787,788,789,790,791,792,793,794,795,796,797,798,799,800,801,802,803,804,805,806,807,808,809,810,811,812,813,814,815,816,817,818,819,820,821,822,823,824,825,826,827,828,829,830,831,832,833,834,835,836,837,838,839,840,841,842,843,844,845,846,847,848,849,850,851,852,853,854,855,856,857,858,859,860,861,862,863,864,865,866,867,868,869,870,871,872,873,874,875,876,877,878,879,880,881,882,883,884,885,886,887,888,889,890,891,892,893,894,895,896,897,898,899,900,901,902,903,904,905,906,907,908,909,910,911,912,913,914,915,916,917,918,919,920,921,922,923,924,925,926,927,928,929,930,931,932,933,934,935,936,937,938,939,940,941,942,943,944,945,946,947,948,949,950,951,952,953,954,955,956,957,958,959,960,961,962,963,964,965,966,967,968,969,970,971,972,973,974,975,976,977,978,979,980,981,982,983,984,985,986,987,988,989,990,991,992,993,994,995,996,997,998,999,1000,1001,1002,1003,1004,1005,1006,1007,1008,1009,1010,1011,1012,1013,1014,1015,1016,1017,1018,1019,1020,1021,1022,1023,1024,1025,1026,1027,1028,1029,1030,1031,1032,1033,1034,1035,1036,1037,1038,1039,1040,1041,1042,1043,1044,1045,1046,1047,1048,1049,1050,1051,1052,1053,1054,1055,1056,1057,1058,1059,1060,1061,1062,1063,1064,1065,1066,1067,1068,1069,1070,1071,1072,1073,1074,1075,1076,1077,1078,1079,1080,1081,1082,1083,1084,1085,1086,1087,1088,1089,1090,1091,1092,1093,1094,1095,1096,1097,1098,1099,1100,1101,1102,1103,1104,1105,1106,1107,1108,1109,1110,1111,1112,1113,1114,1115,1116,1117,1118,1119,1120,1121,1122,1123,1124,1125,1126,1127,1128,1129,1130,1131,1132,1133,1134,1135,1136,1137,1138,1139,1140,1141,1142,1143,1144,1145,1146,1147,1148,1149,1150,1151,1152,1153,1154,1155,1156,1157,1158,1159,1160,1161,1162,1163,1164,1165,1166,1167,1168,1169,1170,1171,1172,1173,1174,1175,1176,1177,1178,1179,1180,1181,1182,1183,1184,1185,1186,1187,1188,1189,1190,1191,1192,1193,1194,1195,1196,1197,1198,1199,1200,1201,1202,1203,1204,1205,1206,1207,1208,1209,1210,1211,1212,1213,1214,1215,1216,1217,1218,1219,1220,1221,1222,1223,1224,1225,1226,1227,1228,1229,1230,1231,1232,1233,1234,1235,1236,1237,1238,1239,1240,1241,1242,1243,1244,1245,1246,1247,1248,1249,1250,1251,1252,1253,1254,1255,1256,1257,1258,1259,1260,1261,1262,1263,1264,1265,1266,1267,1268,1269,1270,1271,1272,1273,1274,1275,1276,1277,1278,1279,1280,1281,1282,1283,1284,1285,1286,1287,1288,1289,1290,1291,1292,1293,1294,1295,1296,1297,1298,1299,1300,1301,1302,1303,1304,1305,1306,1307,1308,1309,1310,1311,1312,1313,1314,1315,1316,1317,1318,1319,1320,1321,1322,1323,1324,1325,1326,1327,1328,1329,1330,1331,1332,1333,1334,1335,1336,1337,1338,1339,1340,1341,1342,1343,1344,1345,1346,1347,1348,1349,1350,1351,1352,1353,1354,1355,1356,1357,1358,1359,1360,1361,1362,1363,1364,1365,1366,1367,1368,1369,1370,1371,1372,1373,1374,1375,1376,1377,1378,1379,1380,1381,1382,1383,1384,1385,1386,1387,1388,1389,1390,1391,1392,1393,1394,1395,1396,1397,1398,1399,1400,1401,1402,1403,1404,1405,1406,1407,1408,1409,1410,1411,1412,1413,1414,1415,1416,1417,1418,1419,1420,1421,1422,1423,1424,1425,1426,1427,1428,1429,1430,1431,1432,1433,1434,1435,1436,1437,1438,1439,1440,1441,1442,1443,1444,1445,1446,1447,1448,1449,1450,1451,1452,1453,1454,1455,1456,1457,1458,1459,1460,1461,1462,1463,1464,1465,1466,1467,1468,1469,1470,1471,1472,1473,1474,1475,1476,1477,1478,1479,1480,1481,1482,1483,1484,1485,1486,1487,1488,1489,1490,1491,1492,1493,1494,1495,1496,1497,1498,1499,1500,1501,1502,1503,1504,1505,1506,1507,1508,1509,1510,1511,1512,1513,1514,1515,1516,1517,1518,1519,1520,1521,1522,1523,1524,1525,1526,1527,1528,1529,1530,1531,1532,1533,1534,1535,1536,1537,1538,1539,1540,1541,1542,1543,1544,1545,1546,1547,1548,1549,1550,1551,1552,1553,1554,1555,1556,1557,1558,1559,1560,1561,1562,1563,1564,1565,1566,1567,1568,1569,1570,1571,1572,1573,1574,1575,1576,1577,1578,1579,1580,1581,1582,1583,1584,1585,1586,1587,1588,1589,1590,1591,1592,1593,1594,1595,1596,1597,1598,1599,1600,1601,1602,1603,1604,1605,1606,1607,1608,1609,1610,1611,1612,1613,1614,1615,1616,1617,1618,1619,1620,1621,1622,1623,1624,1625,1626,1627,1628,1629,1630,1631,1632,1633,1634,1635,1636,1637,1638,1639,1640,1641,1642,1643,1644,1645,1646,1647,1648,1649,1650,1651,1652,1653,1654,1655,1656,1657,1658,1659,1660,1661,1662,1663,1664,1665,1666,1667,1668,1669,1670,1671,1672,1673,1674,1675,1676,1677,1678,1679,1680,1681,1682,1683,1684,1685,1686,1687,1688,1689,1690,1691,1692,1693,1694,1695,1696,1697,1698,1699,1700,1701,1702,1703,1704,1705,1706,1707,1708,1709,1710,1711,1712,1713,1714,1715,1716,1717,1718,1719,1720,1721,1722,1723,1724,1725,1726,1727,1728,1729,1730,1731,1732,1733,1734,1735,1736,1737,1738,1739,1740,1741,1742,1743,1744,1745,1746,1747,1748,1749,1750,1751,1752,1753,1754,1755,1756,1757,1758,1759,1760,1761,1762,1763,1764,1765,1766,1767,1768,1769,1770,1771,1772,1773,1774,1775,1776,1777,1778,1779,1780,1781,1782,1783,1784,1785,1786,1787,1788,1789,1790,1791,1792,1793,1794,1795,1796,1797,1798,1799,1800,1801,1802,1803,1804,1805,1806,1807,1808,1809,1810,1811,1812,1813,1814,1815,1816,1817,1818,1819,1820,1821,1822,1823,1824,1825,1826,1827,1828,1829,1830,1831,1832,1833,1834,1835,1836,1837,1838,1839,1840,1841,1842,1843,1844,1845,1846,1847,1848,1849,1850,1851,1852,1853,1854,1855,1856,1857,1858,1859,1860,1861,1862,1863,1864,1865,1866,1867,1868,1869,1870,1871,1872,1873,1874,1875,1876,1877,1878,1879,1880,1881,1882,1883,1884,1885,1886,1887,1888,1889,1890,1891,1892,1893,1894,1895,1896,1897,1898,1899,1900,1901,1902,1903,1904,1905,1906,1907,1908,1909,1910,1911,1912,1913,1914,1915,1916,1917,1918,1919,1920,1921,1922,1923,1924,1925,1926,1927,1928,1929,1930,1931,1932,1933,1934,1935,1936,1937,1938,1939,1940,1941,1942,1943,1944,1945,1946,1947,1948,1949,1950,1951,1952,1953,1954,1955,1956,1957,1958,1959,1960,1961,1962,1963,1964,1965,1966,1967,1968,1969,1970,1971,1972,1973,1974,1975,1976,1977,1978,1979,1980,1981,1982,1983,1984,1985,1986,1987,1988,1989,1990,1991,1992,1993,1994,1995,1996,1997,1998,1999,2000,2001,2002,2003,2004,2005,2006,2007,2008,2009,2010,2011,2012,2013,2014,2015,2016,2017,2018,2019,2020,2021,2022,2023,2024,2025,2026,2027,2028,2029,2030,2031,2032,2033,2034,2035,2036,2037,2038,2039,2040,2041,2042,2043,2044,2045,2046,2047,2048,2049,2050,2051,2052,2053,2054,2055,2056,2057,2058,2059,2060,2061,2062,2063,2064,2065,2066,2067,2068,2069,2070,2071,2072,2073,2074,2075,2076,2077,2078,2079,2080,2081,2082,2083,2084,2085,2086,2087,2088,2089,2090,2091,2092,2093,2094,2095,2096,2097,2098,2099,2100,2101,2102,2103,2104,2105,2106,2107,2108,2109,2110,2111,2112,2113,2114,2115,2116,2117,2118,2119,2120,2121,2122,2123,2124,2125,2126,2127,2128,2129,2130,2131,2132,2133,2134,2135,2136,2137,2138,2139,2140,2141,2142,2143,2144,2145,2146,2147,2148,2149,2150,2151,2152,2153,2154,2155,2156,2157,2158,2159,2160,2161,2162,2163,2164,2165,2166,2167,2168,2169,2170,2171,2172,2173,2174,2175,2176,2177,2178,2179,2180,2181,2182,2183,2184,2185,2186,2187,2188,2189,2190,2191,2192,2193,2194,2195,2196,2197,2198,2199,2200,2201,2202,2203,2204,2205,2206,2207,2208,2209,2210,2211,2212,2213,2214,2215,2216,2217,2218,2219,2220,2221,2222,2223,2224,2225,2226,2227,2228,2229,2230,2231,2232,2233,2234,2235,2236,2237,2238,2239,2240,2241,2242,2243,2244,2245,2246,2247,2248,2249,2250,2251,2252,2253,2254,2255,2256,2257,2258,2259,2260,2261,2262,2263,2264,2265,2266,2267,2268,2269,2270,2271,2272,2273,2274,2275,2276,2277,2278,2279,2280,2281,2282,2283,2284,2285,2286,2287,2288,2289,2290,2291,2292,2293,2294,2295,2296,2297,2298,2299,2300,2301,2302,2303,2304,2305,2306,2307,2308,2309,2310,2311,2312,2313,2314,2315,2316,2317,2318,2319,2320,2321,2322,2323,2324,2325,2326,2327,2328,2329,2330,2331,2332,2333,2334,2335,2336,2337,2338,2339,2340,2341,2342,2343,2344,2345,2346,2347,2348,2349,2350,2351,2352,2353,2354,2355,2356,2357,2358,2359,2360,2361,2362,2363,2364,2365,2366,2367,2368,2369,2370,2371,2372,2373,2374,2375,2376,2377,2378,2379,2380,2381,2382,2383,2384,2385,2386,2387,2388,2389,2390,2391,2392,2393,2394,2395,2396,2397,2398,2399,2400,2401,2402,2403,2404,2405,2406,2407,2408,2409,2410,2411,2412,2413,2414,2415,2416,2417,2418,2419,2420,2421,2422,2423,2424,2425,2426,2427,2428,2429,2430,2431,2432,2433,2434,2435,2436,2437,2438,2439,2440,2441,2442,2443,2444,2445,2446,2447,2448,2449,2450,2451,2452,2453,2454,2455,2456,2457,2458,2459,2460,2461,2462,2463,2464,2465,2466,2467,2468,2469,2470,2471,2472,2473,2474,2475,2476,2477,2478,2479,2480,2481,2482,2483,2484,2485,2486,2487,2488,2489,2490,2491,2492,2493,2494,2495,2496,2497,2498,2499,2500,2501,2502,2503,2504,2505,2506,2507,2508,2509,2510,2511,2512,2513,2514,2515,2516,2517,2518,2519,2520,2521,2522,2523,2524,2525,2526,2527,2528,2529,2530,2531,2532,2533,2534,2535,2536,2537,2538,2539,2540,2541,2542,2543,2544,2545,2546,2547,2548,2549,2550,2551,2552,2553,2554,2555,2556,2557,2558,2559,2560,2561,2562,2563,2564,2565,2566,2567,2568,2569,2570,2571,2572,2573,2574,2575,2576,2577,2578,2579,2580,2581,2582,2583,2584,2585,2586,2587,2588,2589,2590,2591,2592,2593,2594,2595,2596,2597,2598,2599,2600,2601,2602,2603,2604,2605,2606,2607,2608,2609,2610,2611,2612,2613,2614,2615,2616,2617,2618,2619,2620,2621,2622,2623,2624,2625,2626,2627,2628,2629,2630,2631,2632,2633,2634,2635,2636,2637,2638,2639,2640,2641,2642,2643,2644,2645,2646,2647,2648,2649,2650,2651,2652,2653,2654,2655,2656,2657,2658,2659,2660,2661,2662,2663,2664,2665,2666,2667,2668,2669,2670,2671,2672,2673,2674,2675,2676,2677,2678,2679,2680,2681,2682,2683,2684,2685,2686,2687,2688,2689,2690,2691,2692,2693,2694,2695,2696,2697,2698,2699,2700,2701,2702,2703,2704,2705,2706,2707,2708,2709,2710,2711,2712,2713,2714,2715,2716,2717,2718,2719,2720,2721,2722,2723,2724,2725,2726,2727,2728,2729,2730,2731,2732,2733,2734,2735,2736,2737,2738,2739,2740,2741,2742,2743,2744,2745,2746,2747,2748,2749,2750,2751,2752,2753,2754,2755,2756,2757,2758,2759,2760,2761,2762,2763,2764,2765,2766,2767,2768,2769,2770,2771,2772,2773,2774,2775,2776,2777,2778,2779,2780,2781,2782,2783,2784,2785,2786,2787,2788,2789,2790,2791,2792,2793,2794,2795,2796,2797,2798,2799,2800,2801,2802,2803,2804,2805,2806,2807,2808,2809,2810,2811,2812,2813,2814,2815,2816,2817,2818,2819,2820,2821,2822,2823,2824,2825,2826,2827,2828,2829,2830,2831,2832,2833,2834,2835,2836,2837,2838,2839,2840,2841,2842,2843,2844,2845,2846,2847,2848,2849,2850,2851,2852,2853,2854,2855,2856,2857,2858,2859,2860,2861,2862,2863,2864,2865,2866,2867,2868,2869,2870,2871,2872,2873,2874,2875,2876,2877,2878,2879,2880,2881,2882,2883,2884,2885,2886,2887,2888,2889,2890,2891,2892,2893,2894,2895,2896,2897,2898,2899,2900,2901,2902,2903,2904,2905,2906,2907,2908,2909,2910,2911,2912,2913,2914,2915,2916,2917,2918,2919,2920,2921,2922,2923,2924,2925,2926,2927,2928,2929,2930,2931,2932,2933,2934,2935,2936,2937,2938,2939,2940,2941,2942,2943,2944,2945,2946,2947,2948,2949,2950,2951,2952,2953,2954,2955,2956,2957,2958,2959,2960,2961,2962,2963,2964,2965,2966,2967,2968,2969,2970,2971,2972,2973,2974,2975,2976,2977,2978,2979,2980,2981,2982,2983,2984,2985,2986,2987,2988,2989,2990,2991,2992,2993,2994,2995,2996,2997,2998,2999,3000,3001,3002,3003,3004,3005,3006,3007,3008,3009,3010,3011,3012,3013,3014,3015,3016,3017,3018,3019,3020,3021,3022,3023,3024,3025,3026,3027,3028,3029,3030,3031,3032,3033,3034,3035,3036,3037,3038,3039,3040,3041,3042,3043,3044,3045,3046,3047,3048,3049,3050,3051,3052,3053,3054,3055,3056,3057,3058,3059,3060,3061,3062,3063,3064,3065,3066,3067,3068,3069,3070,3071,3072,3073,3074,3075,3076,3077,3078,3079,3080,3081,3082,3083,3084,3085,3086,3087,3088,3089,3090,3091,3092,3093,3094,3095,3096,3097,3098,3099,3100,3101,3102,3103,3104,3105,3106,3107,3108,3109,3110,3111,3112,3113,3114,3115,3116,3117,3118,3119,3120,3121,3122,3123,3124,3125,3126,3127,3128,3129,3130,3131,3132,3133,3134,3135,3136,3137,3138,3139,3140,3141,3142,3143,3144,3145,3146,3147,3148,3149,3150,3151,3152,3153,3154,3155,3156,3157,3158,3159,3160,3161,3162,3163,3164,3165,3166,3167,3168,3169,3170,3171,3172,3173,3174,3175,3176,3177,3178,3179,3180,3181,3182,3183,3184,3185,3186,3187,3188,3189,3190,3191,3192,3193,3194,3195,3196,3197,3198,3199,3200,3201,3202,3203,3204,3205,3206,3207,3208,3209,3210,3211,3212,3213,3214,3215,3216,3217,3218,3219,3220,3221,3222,3223,3224,3225,3226,3227,3228,3229,3230,3231,3232,3233,3234,3235,3236,3237,3238,3239,3240,3241,3242,3243,3244,3245,3246,3247,3248,3249,3250,3251,3252,3253,3254,3255,3256,3257,3258,3259,3260,3261,3262,3263,3264,3265,3266,3267,3268,3269,3270,3271,3272,3273,3274,3275,3276,3277,3278,3279,3280,3281,3282,3283,3284,3285,3286,3287,3288,3289,3290,3291,3292,3293,3294,3295,3296,3297,3298,3299,3300,3301,3302,3303,3304,3305,3306,3307,3308,3309,3310,3311,3312,3313,3314,3315,3316,3317,3318,3319,3320,3321,3322,3323,3324,3325,3326,3327,3328,3329,3330,3331,3332,3333,3334,3335,3336,3337,3338,3339,3340,3341,3342,3343,3344,3345,3346,3347,3348,3349,3350,3351,3352,3353,3354,3355,3356,3357,3358,3359,3360,3361,3362,3363,3364,3365,3366,3367,3368,3369,3370,3371,3372,3373,3374,3375,3376,3377,3378,3379,3380,3381,3382,3383,3384,3385,3386,3387,3388,3389,3390,3391,3392,3393,3394,3395,3396,3397,3398,3399,3400,3401,3402,3403,3404,3405,3406,3407,3408,3409,3410,3411,3412,3413,3414,3415,3416,3417,3418,3419,3420,3421,3422,3423,3424,3425,3426,3427,3428,3429,3430,3431,3432,3433,3434,3435,3436,3437,3438,3439,3440,3441,3442,3443,3444,3445,3446,3447,3448,3449,3450,3451,3452,3453,3454,3455,3456,3457,3458,3459,3460,3461,3462,3463,3464,3465,3466,3467,3468,3469,3470,3471,3472,3473,3474,3475,3476,3477,3478,3479,3480,3481,3482,3483,3484,3485,3486,3487,3488,3489,3490,3491,3492,3493,3494,3495,3496,3497,3498,3499,3500,3501,3502,3503,3504,3505,3506,3507,3508,3509,3510,3511,3512,3513,3514,3515,3516,3517,3518,3519,3520,3521}
@attribute Value numeric

@data
0,X,0,5145
0,Y,0,811
0,B,0,2625.211538
0,X,1,3112
0,Y,1,2814
0,B,1,2334.634615
0,X,2,5006
0,Y,2,2200
0,B,2,2358.5
0,X,3,4970
0,Y,3,29
0,B,3,2715.730769
0,X,4,5227
0,Y,4,1975
0,B,4,2461.865385
0,X,5,3221
0,Y,5,3080
0,B,5,2331.903846
0,X,6,3856
0,Y,6,3297
0,B,6,2091.711538
0,X,7,55
0,Y,7,3892
0,B,7,2375.115385
0,X,8,5266
0,Y,8,4011
0,B,8,2080.807692
0,X,9,5697
0,Y,9,1884
0,B,9,2227.903846
0,X,10,2306
0,Y,10,2507
0,B,10,2325.961538
0,X,11,1959
0,Y,11,2550
0,B,11,2725.788462
0,X,12,4844
0,Y,12,3416
0,B,12,2482.192308
0,X,13,1112
0,Y,13,3139
0,B,13,1899.846154
0,X,14,388
0,Y,14,1831
0,B,14,1827.192308
0,X,15,5412
0,Y,15,3559
0,B,15,1826.596154
0,X,16,4054
0,Y,16,3400
0,B,16,1857.326923
0,X,17,5536
0,Y,17,1328
0,B,17,2068.692308
0,X,18,5903
0,Y,18,861
0,B,18,1476.865385
0,X,19,277
0,Y,19,2475
0,B,19,1755.384615
0,X,20,3265
0,Y,20,3973
0,B,20,1862.480769
0,X,21,1094
0,Y,21,1967
0,B,21,1937.903846
0,X,22,4029
0,Y,22,2308
0,B,22,1465.076923
0,X,23,11
0,Y,23,3654
0,B,23,2264.903846
0,X,24,5990
0,Y,24,3922
0,B,24,1839.826923
0,X,25,5834
0,Y,25,3220
0,B,25,1929.730769
0,X,26,3870
0,Y,26,2426
0,B,26,1915.576923
0,X,27,4062
0,Y,27,1683
0,B,27,1566.019231
0,X,28,351
0,Y,28,4028
0,B,28,1562.423077
0,X,29,1417
0,Y,29,3977
0,B,29,1470.923077
0,X,30,3555
0,Y,30,3125
0,B,30,2013.230769
0,X,31,934
0,Y,31,1990
0,B,31,1554.192308
0,X,32,5873
0,Y,32,3499
0,B,32,1774.403846
0,X,33,4280
0,Y,33,2105
0,B,33,1364.615385
0,X,34,2517
0,Y,34,175
0,B,34,1377.769231
0,X,35,3067
0,Y,35,4009
0,B,35,2206.173077
0,X,36,1544
0,Y,36,123
0,B,36,1316.173077
0,X,37,6001
0,Y,37,3309
0,B,37,1495.096154
0,X,38,4726
0,Y,38,2781
0,B,38,1596.846154
0,X,39,71
0,Y,39,653
0,B,39,1372.692308
0,X,40,1970
0,Y,40,3737
0,B,40,1559.096154
0,X,41,3381
0,Y,41,2075
0,B,41,1602.269231
0,X,42,2676
0,Y,42,1852
0,B,42,1713.673077
0,X,43,3798
0,Y,43,1334
0,B,43,1435.480769
0,X,44,1975
0,Y,44,2165
0,B,44,1530.596154
0,X,45,350
0,Y,45,174
0,B,45,1354.057692
0,X,46,4712
0,Y,46,2776
0,B,46,1470.057692
0,X,47,5883
0,Y,47,3886
0,B,47,1352.134615
0,X,48,3558
0,Y,48,3897
0,B,48,1526.096154
0,X,49,3791
0,Y,49,1268
0,B,49,1460.653846
0,X,50,350
0,Y,50,3026
0,B,50,1345.5
0,X,51,2891
0,Y,51,1945
0,B,51,1410.115385
0,X,52,3928
0,Y,52,2219
0,B,52,1550.596154
0,X,53,333
0,Y,53,3759
0,B,53,1317.692308
0,X,54,2283
0,Y,54,3505
0,B,54,1610.057692
0,X,55,5558
0,Y,55,3960
0,B,55,1320.461538
0,X,56,5037
0,Y,56,4041
0,B,56,1276.057692
0,X,57,5465
0,Y,57,2242
0,B,57,1271.942308
0,X,58,5910
0,Y,58,4084
0,B,58,1311.365385
0,X,59,1379
0,Y,59,3800
0,B,59,1305.211538
0,X,60,5558
0,Y,60,3823
0,B,60,1372.596154
0,X,61,2847
0,Y,61,258
0,B,61,1279.519231
0,X,62,5310
0,Y,62,1855
0,B,62,1348.134615
0,X,63,3110
0,Y,63,4040
0,B,63,1299.923077
0,X,64,4197
0,Y,64,424
0,B,64,1401.807692
0,X,65,2163
0,Y,65,1557
0,B,65,1494.461538
0,X,66,6033
0,Y,66,3486
0,B,66,1289.826923
0,X,67,4025
0,Y,67,3469
0,B,67,1306.442308
0,X,68,2976
0,Y,68,1086
0,B,68,1453.173077
0,X,69,4402
0,Y,69,3740
0,B,69,1404.096154
0,X,70,4482
0,Y,70,2694
0,B,70,1174.115385
0,X,71,2938
0,Y,71,2055
0,B,71,1609.634615
0,X,72,6003
0,Y,72,2949
0,B,72,1178.980769
0,X,73,134
0,Y,73,3759
0,B,73,1268.019231
0,X,74,4128
0,Y,74,3759
0,B,74,1491.557692
0,X,75,4582
0,Y,75,2630
0,B,75,1339.615385
0,X,76,4171
0,Y,76,2006
0,B,76,1177.173077
0,X,77,980
0,Y,77,2151
0,B,77,1355.884615
0,X,78,3788
0,Y,78,3204
0,B,78,1272.403846
0,X,79,4301
0,Y,79,2763
0,B,79,1174.153846
0,X,80,496
0,Y,80,3826
0,B,80,1262.096154
0,X,81,5591
0,Y,81,531
0,B,81,1098.807692
0,X,82,4374
0,Y,82,3752
0,B,82,1219.326923
0,X,83,769
0,Y,83,1561
0,B,83,1497.326923
0,X,84,4610
0,Y,84,4084
0,B,84,1252.461538
0,X,85,2972
0,Y,85,1125
0,B,85,1099.134615
0,X,86,899
0,Y,86,3239
0,B,86,1481.096154
0,X,87,3709
0,Y,87,2282
0,B,87,1040.269231
0,X,88,124
0,Y,88,1952
0,B,88,1171.230769
0,X,89,4695
0,Y,89,2888
0,B,89,1158.038462
0,X,90,106
0,Y,90,3777
0,B,90,1045.442308
0,X,91,5803
0,Y,91,1845
0,B,91,1332.923077
0,X,92,5993
0,Y,92,3593
0,B,92,1194.173077
0,X,93,88
0,Y,93,3526
0,B,93,1565.519231
0,X,94,5495
0,Y,94,2959
0,B,94,1159.076923
0,X,95,1027
0,Y,95,2461
0,B,95,1119.096154
0,X,96,3294
0,Y,96,2820
0,B,96,1163.615385
0,X,97,5527
0,Y,97,2962
0,B,97,1080.480769
0,X,98,3786
0,Y,98,4060
0,B,98,1086.057692
0,X,99,3938
0,Y,99,2205
0,B,99,1354.403846
0,X,100,614
0,Y,100,641
0,B,100,1135.576923
0,X,101,3625
0,Y,101,3439
0,B,101,1333.153846
0,X,102,1985
0,Y,102,335
0,B,102,1297.403846
0,X,103,6034
0,Y,103,3351
0,B,103,1257.192308
0,X,104,3977
0,Y,104,3490
0,B,104,1261.461538
0,X,105,69
0,Y,105,2007
0,B,105,1084.038462
0,X,106,2970
0,Y,106,2145
0,B,106,1353.980769
0,X,107,1786
0,Y,107,2175
0,B,107,1093.942308
0,X,108,3907
0,Y,108,1050
0,B,108,1247.326923
0,X,109,3886
0,Y,109,2996
0,B,109,1124.788462
0,X,110,1636
0,Y,110,2237
0,B,110,1272.730769
0,X,111,3554
0,Y,111,2532
0,B,111,1206
0,X,112,4357
0,Y,112,3745
0,B,112,1023.923077
0,X,113,4846
0,Y,113,2379
0,B,113,1167.807692
0,X,114,4583
0,Y,114,1731
0,B,114,1048.673077
0,X,115,1821
0,Y,115,2632
0,B,115,1230.423077
0,X,116,753
0,Y,116,2021
0,B,116,1077.519231
0,X,117,1830
0,Y,117,865
0,B,117,1046.557692
0,X,118,926
0,Y,118,458
0,B,118,1074.134615
0,X,119,3081
0,Y,119,2128
0,B,119,1151.615385
0,X,120,5085
0,Y,120,2668
0,B,120,1055.711538
0,X,121,2493
0,Y,121,3928
0,B,121,1119.230769
0,X,122,5564
0,Y,122,1565
0,B,122,1087.75
0,X,123,1183
0,Y,123,2969
0,B,123,1056.5
0,X,124,3018
0,Y,124,3362
0,B,124,1070.711538
0,X,125,5060
0,Y,125,2017
0,B,125,1084.25
0,X,126,4420
0,Y,126,3458
0,B,126,1224.173077
0,X,127,4171
0,Y,127,3847
0,B,127,1041.346154
0,X,128,4128
0,Y,128,1441
0,B,128,1100.615385
0,X,129,6023
0,Y,129,2964
0,B,129,1059.153846
0,X,130,632
0,Y,130,1793
0,B,130,1090.865385
0,X,131,5132
0,Y,131,1111
0,B,131,1150
0,X,132,4636
0,Y,132,1547
0,B,132,1016.480769
0,X,133,5628
0,Y,133,1862
0,B,133,1099.288462
0,X,134,6109
0,Y,134,2228
0,B,134,964.057692
0,X,135,5828
0,Y,135,2267
0,B,135,1145.769231
0,X,136,4750
0,Y,136,1091
0,B,136,1111.711538
0,X,137,3855
0,Y,137,2799
0,B,137,1038.692308
0,X,138,3793
0,Y,138,3151
0,B,138,1314.711538
0,X,139,325
0,Y,139,1648
0,B,139,975.192308
0,X,140,4642
0,Y,140,1101
0,B,140,947.769231
0,X,141,3630
0,Y,141,2107
0,B,141,1258.173077
0,X,142,5923
0,Y,142,1915
0,B,142,1164.576923
0,X,143,5880
0,Y,143,3071
0,B,143,1027.269231
0,X,144,4979
0,Y,144,1579
0,B,144,1210.173077
0,X,145,284
0,Y,145,3672
0,B,145,1047.538462
0,X,146,5273
0,Y,146,3812
0,B,146,1008.634615
0,X,147,2028
0,Y,147,3939
0,B,147,1111.557692
0,X,148,3315
0,Y,148,3170
0,B,148,1056.692308
0,X,149,5993
0,Y,149,3225
0,B,149,922.076923
0,X,150,2584
0,Y,150,3520
0,B,150,1038.096154
0,X,151,1004
0,Y,151,3181
0,B,151,1032.923077
0,X,152,779
0,Y,152,825
0,B,152,1117.480769
0,X,153,4337
0,Y,153,3741
0,B,153,1033.230769
0,X,154,5748
0,Y,154,3965
0,B,154,1067.807692
0,X,155,5268
0,Y,155,3014
0,B,155,1140.884615
0,X,156,5111
0,Y,156,3631
0,B,156,1307.730769
0,X,157,1995
0,Y,157,3747
0,B,157,1215.634615
0,X,158,3123
0,Y,158,2034
0,B,158,1100.307692
0,X,159,3920
0,Y,159,2093
0,B,159,1068.807692
0,X,160,5803
0,Y,160,448
0,B,160,1103.903846
0,X,161,5506
0,Y,161,1956
0,B,161,1018.461538
0,X,162,5660
0,Y,162,568
0,B,162,936.423077
0,X,163,2252
0,Y,163,1761
0,B,163,1063.903846
0,X,164,5334
0,Y,164,2991
0,B,164,1067.653846
0,X,165,3440
0,Y,165,4041
0,B,165,1282.980769
0,X,166,1584
0,Y,166,928
0,B,166,976.538462
0,X,167,3138
0,Y,167,661
0,B,167,1049.5
0,X,168,3948
0,Y,168,3642
0,B,168,922.711538
0,X,169,3248
0,Y,169,3738
0,B,169,1062.519231
0,X,170,2823
0,Y,170,3977
0,B,170,972.25
0,X,171,1588
0,Y,171,1449
0,B,171,1167.153846
0,X,172,261
0,Y,172,2413
0,B,172,1089.788462
0,X,173,2268
0,Y,173,3771
0,B,173,1003.980769
0,X,174,2924
0,Y,174,3342
0,B,174,1065.365385
0,X,175,1171
0,Y,175,2338
0,B,175,1078.019231
0,X,176,5312
0,Y,176,2694
0,B,176,909.326923
0,X,177,5391
0,Y,177,36
0,B,177,961.673077
0,X,178,3987
0,Y,178,1772
0,B,178,977.019231
0,X,179,3592
0,Y,179,2338
0,B,179,1056.25
0,X,180,4513
0,Y,180,3450
0,B,180,1003.019231
0,X,181,2498
0,Y,181,2785
0,B,181,1043.942308
0,X,182,3219
0,Y,182,2284
0,B,182,999.923077
0,X,183,1962
0,Y,183,1985
0,B,183,1085.230769
0,X,184,265
0,Y,184,2592
0,B,184,962.096154
0,X,185,2359
0,Y,185,2586
0,B,185,1079.75
0,X,186,1044
0,Y,186,251
0,B,186,969.596154
0,X,187,2264
0,Y,187,2454
0,B,187,931.25
0,X,188,4177
0,Y,188,1915
0,B,188,1044.923077
0,X,189,5335
0,Y,189,1259
0,B,189,960.115385
0,X,190,5924
0,Y,190,538
0,B,190,1118.923077
0,X,191,1351
0,Y,191,2638
0,B,191,1050.153846
0,X,192,3909
0,Y,192,1766
0,B,192,1006.153846
0,X,193,4691
0,Y,193,2039
0,B,193,931.615385
0,X,194,2747
0,Y,194,2358
0,B,194,991.384615
0,X,195,4028
0,Y,195,2171
0,B,195,1075.673077
0,X,196,328
0,Y,196,2010
0,B,196,958.269231
0,X,197,3764
0,Y,197,3821
0,B,197,1023.884615
0,X,198,67
0,Y,198,101
0,B,198,983.115385
0,X,199,4608
0,Y,199,3002
0,B,199,998.134615
0,X,200,1332
0,Y,200,3778
0,B,200,899.019231
0,X,201,3945
0,Y,201,2439
0,B,201,1006.461538
0,X,202,5560
0,Y,202,328
0,B,202,936.076923
0,X,203,1159
0,Y,203,334
0,B,203,984.403846
0,X,204,2965
0,Y,204,1439
0,B,204,852.75
0,X,205,1814
0,Y,205,4021
0,B,205,1046.865385
0,X,206,2142
0,Y,206,1795
0,B,206,958.442308
0,X,207,2787
0,Y,207,2289
0,B,207,956.75
0,X,208,4103
0,Y,208,1258
0,B,208,885.769231
0,X,209,14
0,Y,209,3352
0,B,209,1011.788462
0,X,210,1558
0,Y,210,297
0,B,210,964.230769
0,X,211,3834
0,Y,211,2426
0,B,211,940.365385
0,X,212,3880
0,Y,212,1805
0,B,212,982.865385
0,X,213,3136
0,Y,213,1757
0,B,213,968.365385
0,X,214,4223
0,Y,214,3929
0,B,214,1006.365385
0,X,215,3414
0,Y,215,66
0,B,215,1011.173077
0,X,216,3509
0,Y,216,627
0,B,216,918.730769
0,X,217,5211
0,Y,217,2238
0,B,217,911.153846
0,X,218,2821
0,Y,218,1637
0,B,218,953.846154
0,X,219,178
0,Y,219,2405
0,B,219,1096.115385
0,X,220,4356
0,Y,220,3717
0,B,220,892.788462
0,X,221,3244
0,Y,221,4066
0,B,221,1056.923077
0,X,222,5220
0,Y,222,3772
0,B,222,908.903846
0,X,223,4118
0,Y,223,3904
0,B,223,953.865385
0,X,224,339
0,Y,224,3417
0,B,224,821.25
0,X,225,4068
0,Y,225,3156
0,B,225,1099.596154
0,X,226,327
0,Y,226,3339
0,B,226,936.057692
0,X,227,1628
0,Y,227,3210
0,B,227,897.423077
0,X,228,3821
0,Y,228,991
0,B,228,1179.653846
0,X,229,3370
0,Y,229,3265
0,B,229,877.807692
0,X,230,1209
0,Y,230,3198
0,B,230,1001.173077
0,X,231,5871
0,Y,231,2179
0,B,231,1031.384615
0,X,232,1382
0,Y,232,1301
0,B,232,968.711538
0,X,233,3919
0,Y,233,120
0,B,233,950.423077
0,X,234,3839
0,Y,234,748
0,B,234,887.634615
0,X,235,2175
0,Y,235,425
0,B,235,984.596154
0,X,236,3863
0,Y,236,2596
0,B,236,862.307692
0,X,237,3220
0,Y,237,689
0,B,237,912.538462
0,X,238,2678
0,Y,238,229
0,B,238,987.519231
0,X,239,4255
0,Y,239,112
0,B,239,1007.153846
0,X,240,3095
0,Y,240,2197
0,B,240,1003.019231
0,X,241,957
0,Y,241,1223
0,B,241,883.115385
0,X,242,4482
0,Y,242,1583
0,B,242,1004.192308
0,X,243,3246
0,Y,243,1323
0,B,243,943.730769
0,X,244,3075
0,Y,244,2536
0,B,244,951.019231
0,X,245,505
0,Y,245,1617
0,B,245,996.403846
0,X,246,1426
0,Y,246,2800
0,B,246,986.596154
0,X,247,1600
0,Y,247,3682
0,B,247,975.230769
0,X,248,5143
0,Y,248,4046
0,B,248,888.115385
0,X,249,5958
0,Y,249,2939
0,B,249,952.634615
0,X,250,5724
0,Y,250,1472
0,B,250,914.5
0,X,251,5501
0,Y,251,2802
0,B,251,1045.211538
0,X,252,2573
0,Y,252,4012
0,B,252,985.461538
0,X,253,5628
0,Y,253,2004
0,B,253,885.961538
0,X,254,3638
0,Y,254,1233
0,B,254,939.5
0,X,255,4699
0,Y,255,1864
0,B,255,922.076923
0,X,256,4868
0,Y,256,3255
0,B,256,892.288462
0,X,257,19
0,Y,257,1270
0,B,257,969.173077
0,X,258,1335
0,Y,258,2896
0,B,258,954.365385
0,X,259,3963
0,Y,259,1413
0,B,259,979.769231
0,X,260,3231
0,Y,260,2309
0,B,260,904
0,X,261,5141
0,Y,261,2931
0,B,261,900.980769
0,X,262,335
0,Y,262,1582
0,B,262,978.269231
0,X,263,2412
0,Y,263,698
0,B,263,946.596154
0,X,264,5872
0,Y,264,1565
0,B,264,918
0,X,265,2604
0,Y,265,1871
0,B,265,852.346154
0,X,266,5571
0,Y,266,4033
0,B,266,917.153846
0,X,267,3972
0,Y,267,1762
0,B,267,851.923077
0,X,268,1946
0,Y,268,3736
0,B,268,1007.576923
0,X,269,1737
0,Y,269,1178
0,B,269,917.057692
0,X,270,5940
0,Y,270,3788
0,B,270,893.25
0,X,271,2704
0,Y,271,2311
0,B,271,893.557692
0,X,272,1862
0,Y,272,3573
0,B,272,975.25
0,X,273,1935
0,Y,273,2007
0,B,273,884.019231
0,X,274,2691
0,Y,274,2881
0,B,274,987.153846
0,X,275,2148
0,Y,275,2030
0,B,275,916.692308
0,X,276,1275
0,Y,276,871
0,B,276,977.576923
0,X,277,3666
0,Y,277,3238
0,B,277,958.153846
0,X,278,5123
0,Y,278,451
0,B,278,938.346154
0,X,279,5551
0,Y,279,896
0,B,279,829.134615
0,X,280,5425
0,Y,280,954
0,B,280,1038.596154
0,X,281,3807
0,Y,281,1297
0,B,281,926.326923
0,X,282,3
0,Y,282,2857
0,B,282,838.104167
0,X,283,327
0,Y,283,1309
0,B,283,918.961538
0,X,284,1895
0,Y,284,2876
0,B,284,871.134615
0,X,285,3407
0,Y,285,2523
0,B,285,942.711538
0,X,286,2039
0,Y,286,3475
0,B,286,927.423077
0,X,287,3432
0,Y,287,2530
0,B,287,856.903846
0,X,288,3919
0,Y,288,813
0,B,288,906.846154
0,X,289,2645
0,Y,289,432
0,B,289,887.826923
0,X,290,901
0,Y,290,4028
0,B,290,857.269231
0,X,291,2194
0,Y,291,1877
0,B,291,853.5
0,X,292,4676
0,Y,292,1673
0,B,292,897.384615
0,X,293,4153
0,Y,293,2633
0,B,293,808.134615
0,X,294,1011
0,Y,294,1813
0,B,294,924.576923
0,X,295,6076
0,Y,295,1303
0,B,295,914.980769
0,X,296,2820
0,Y,296,3283
0,B,296,830.115385
0,X,297,1567
0,Y,297,626
0,B,297,934.634615
0,X,298,6129
0,Y,298,2247
0,B,298,872.057692
0,X,299,3577
0,Y,299,2910
0,B,299,885.480769
0,X,300,3897
0,Y,300,307
0,B,300,868.596154
0,X,301,3425
0,Y,301,1618
0,B,301,1002.230769
0,X,302,5479
0,Y,302,2728
0,B,302,882.365385
0,X,303,3764
0,Y,303,1548
0,B,303,861.807692
0,X,304,2355
0,Y,304,1132
0,B,304,875.269231
0,X,305,3325
0,Y,305,1895
0,B,305,847.384615
0,X,306,825
0,Y,306,1774
0,B,306,875.903846
0,X,307,4784
0,Y,307,495
0,B,307,780.423077
0,X,308,1032
0,Y,308,1654
0,B,308,966.596154
0,X,309,363
0,Y,309,2084
0,B,309,844.038462
0,X,310,796
0,Y,310,1288
0,B,310,814.673077
0,X,311,4267
0,Y,311,1765
0,B,311,853.576923
0,X,312,4907
0,Y,312,936
0,B,312,922.865385
0,X,313,1372
0,Y,313,617
0,B,313,883.442308
0,X,314,2649
0,Y,314,3896
0,B,314,819.807692
0,X,315,4459
0,Y,315,1753
0,B,315,932.576923
0,X,316,1116
0,Y,316,3872
0,B,316,932.019231
0,X,317,3109
0,Y,317,2962
0,B,317,905.057692
0,X,318,3324
0,Y,318,2958
0,B,318,1014.365385
0,X,319,5160
0,Y,319,3244
0,B,319,1027.115385
0,X,320,2876
0,Y,320,215
0,B,320,908.634615
0,X,321,5817
0,Y,321,3535
0,B,321,906.307692
0,X,322,2842
0,Y,322,2113
0,B,322,868.634615
0,X,323,1477
0,Y,323,3779
0,B,323,863.365385
0,X,324,506
0,Y,324,2839
0,B,324,814.038462
0,X,325,4705
0,Y,325,1564
0,B,325,836.615385
0,X,326,6015
0,Y,326,1703
0,B,326,997.557692
0,X,327,4073
0,Y,327,2798
0,B,327,796.057692
0,X,328,2262
0,Y,328,142
0,B,328,867.75
0,X,329,3507
0,Y,329,3920
0,B,329,859.538462
0,X,330,5288
0,Y,330,1090
0,B,330,873.192308
0,X,331,5313
0,Y,331,352
0,B,331,781.076923
0,X,332,6132
0,Y,332,1723
0,B,332,815.788462
0,X,333,3879
0,Y,333,3017
0,B,333,891.576923
0,X,334,3534
0,Y,334,1527
0,B,334,843.692308
0,X,335,6021
0,Y,335,2654
0,B,335,813.230769
0,X,336,741
0,Y,336,1644
0,B,336,883.538462
0,X,337,997
0,Y,337,1836
0,B,337,853.692308
0,X,338,6129
0,Y,338,1704
0,B,338,826.961538
0,X,339,6078
0,Y,339,2610
0,B,339,881.538462
0,X,340,231
0,Y,340,3957
0,B,340,819.903846
0,X,341,5064
0,Y,341,1495
0,B,341,797.923077
0,X,342,4330
0,Y,342,1868
0,B,342,783.403846
0,X,343,1594
0,Y,343,3121
0,B,343,861.096154
0,X,344,5876
0,Y,344,1280
0,B,344,752.288462
0,X,345,5215
0,Y,345,404
0,B,345,885.673077
0,X,346,3919
0,Y,346,2400
0,B,346,851.153846
0,X,347,997
0,Y,347,1018
0,B,347,771.096154
0,X,348,3456
0,Y,348,2130
0,B,348,947.673077
0,X,349,2767
0,Y,349,490
0,B,349,877.730769
0,X,350,4191
0,Y,350,238
0,B,350,878.480769
0,X,351,4325
0,Y,351,1489
0,B,351,855.019231
0,X,352,5662
0,Y,352,2835
0,B,352,836.980769
0,X,353,5224
0,Y,353,610
0,B,353,908.807692
0,X,354,946
0,Y,354,1797
0,B,354,856.192308
0,X,355,1938
0,Y,355,2266
0,B,355,814.75
0,X,356,5801
0,Y,356,2028
0,B,356,842.423077
0,X,357,6078
0,Y,357,451
0,B,357,765.673077
0,X,358,2080
0,Y,358,3638
0,B,358,784.423077
0,X,359,977
0,Y,359,2673
0,B,359,883.307692
0,X,360,5984
0,Y,360,3452
0,B,360,966.25
0,X,361,5299
0,Y,361,3845
0,B,361,840.134615
0,X,362,4033
0,Y,362,1732
0,B,362,877.519231
0,X,363,3377
0,Y,363,3404
0,B,363,800.942308
0,X,364,4827
0,Y,364,1584
0,B,364,868.692308
0,X,365,3827
0,Y,365,1667
0,B,365,883.807692
0,X,366,2718
0,Y,366,2300
0,B,366,842.826923
0,X,367,5054
0,Y,367,3821
0,B,367,845.923077
0,X,368,1956
0,Y,368,714
0,B,368,918.403846
0,X,369,2298
0,Y,369,3778
0,B,369,849.5
0,X,370,1070
0,Y,370,1993
0,B,370,828.576923
0,X,371,1050
0,Y,371,2523
0,B,371,848.923077
0,X,372,5364
0,Y,372,3889
0,B,372,893.692308
0,X,373,606
0,Y,373,724
0,B,373,823.596154
0,X,374,155
0,Y,374,1156
0,B,374,1028.211538
0,X,375,3543
0,Y,375,436
0,B,375,831
0,X,376,4727
0,Y,376,4081
0,B,376,832.961538
0,X,377,5726
0,Y,377,1530
0,B,377,739.269231
0,X,378,3940
0,Y,378,3034
0,B,378,847.115385
0,X,379,3636
0,Y,379,2444
0,B,379,822.519231
0,X,380,1993
0,Y,380,1415
0,B,380,872.961538
0,X,381,4089
0,Y,381,3705
0,B,381,777.692308
0,X,382,2669
0,Y,382,440
0,B,382,815.153846
0,X,383,1182
0,Y,383,1462
0,B,383,884.442308
0,X,384,5911
0,Y,384,2618
0,B,384,802.692308
0,X,385,5341
0,Y,385,758
0,B,385,837.288462
0,X,386,1969
0,Y,386,1187
0,B,386,823.096154
0,X,387,2626
0,Y,387,2385
0,B,387,804.192308
0,X,388,189
0,Y,388,3471
0,B,388,855.576923
0,X,389,2189
0,Y,389,1860
0,B,389,802.019231
0,X,390,2129
0,Y,390,1591
0,B,390,791.519231
0,X,391,5850
0,Y,391,3886
0,B,391,845.442308
0,X,392,3284
0,Y,392,3252
0,B,392,927.730769
0,X,393,1548
0,Y,393,1723
0,B,393,872.711538
0,X,394,3920
0,Y,394,948
0,B,394,798.423077
0,X,395,2232
0,Y,395,620
0,B,395,848.519231
0,X,396,4586
0,Y,396,2659
0,B,396,897.230769
0,X,397,4027
0,Y,397,1374
0,B,397,788.480769
0,X,398,2792
0,Y,398,2566
0,B,398,776.403846
0,X,399,2883
0,Y,399,2459
0,B,399,837.711538
0,X,400,5886
0,Y,400,1290
0,B,400,786.461538
0,X,401,3854
0,Y,401,468
0,B,401,903.519231
0,X,402,5280
0,Y,402,3952
0,B,402,833.288462
0,X,403,5858
0,Y,403,3434
0,B,403,783.038462
0,X,404,2762
0,Y,404,3773
0,B,404,779.365385
0,X,405,5612
0,Y,405,1545
0,B,405,803.269231
0,X,406,1143
0,Y,406,3480
0,B,406,937.019231
0,X,407,2061
0,Y,407,3736
0,B,407,854.153846
0,X,408,4441
0,Y,408,2859
0,B,408,782.788462
0,X,409,1606
0,Y,409,421
0,B,409,910.423077
0,X,410,592
0,Y,410,2842
0,B,410,865.634615
0,X,411,2559
0,Y,411,32
0,B,411,774.730769
0,X,412,3532
0,Y,412,3436
0,B,412,919.115385
0,X,413,1914
0,Y,413,3597
0,B,413,782.019231
0,X,414,1743
0,Y,414,2107
0,B,414,859.923077
0,X,415,506
0,Y,415,1515
0,B,415,921.519231
0,X,416,4122
0,Y,416,2590
0,B,416,789.480769
0,X,417,5052
0,Y,417,2091
0,B,417,748.346154
0,X,418,3137
0,Y,418,219
0,B,418,946.903846
0,X,419,5600
0,Y,419,3657
0,B,419,893.346154
0,X,420,6084
0,Y,420,2964
0,B,420,785.346154
0,X,421,3645
0,Y,421,237
0,B,421,979.711538
0,X,422,668
0,Y,422,950
0,B,422,788.634615
0,X,423,6017
0,Y,423,136
0,B,423,787.884615
0,X,424,6067
0,Y,424,3462
0,B,424,840.673077
0,X,425,6069
0,Y,425,3277
0,B,425,925.769231
0,X,426,861
0,Y,426,2416
0,B,426,780.711538
0,X,427,5457
0,Y,427,1490
0,B,427,791.673077
0,X,428,3374
0,Y,428,1546
0,B,428,896.980769
0,X,429,3908
0,Y,429,1437
0,B,429,771.653846
0,X,430,4542
0,Y,430,2581
0,B,430,859.326923
0,X,431,1909
0,Y,431,3948
0,B,431,890.903846
0,X,432,5288
0,Y,432,3946
0,B,432,719.461538
0,X,433,771
0,Y,433,950
0,B,433,820.653846
0,X,434,3827
0,Y,434,1943
0,B,434,818.403846
0,X,435,2664
0,Y,435,2549
0,B,435,792.903846
0,X,436,152
0,Y,436,2998
0,B,436,860.442308
0,X,437,613
0,Y,437,3948
0,B,437,803.75
0,X,438,4809
0,Y,438,1576
0,B,438,851.25
0,X,439,502
0,Y,439,2680
0,B,439,883.807692
0,X,440,4156
0,Y,440,144
0,B,440,838.115385
0,X,441,1318
0,Y,441,2421
0,B,441,828.711538
0,X,442,5416
0,Y,442,1667
0,B,442,812.365385
0,X,443,5756
0,Y,443,2722
0,B,443,778.423077
0,X,444,907
0,Y,444,319
0,B,444,899.865385
0,X,445,3652
0,Y,445,1821
0,B,445,811.423077
0,X,446,471
0,Y,446,2751
0,B,446,814.134615
0,X,447,1180
0,Y,447,2560
0,B,447,814.634615
0,X,448,841
0,Y,448,2726
0,B,448,825.730769
0,X,449,3792
0,Y,449,1606
0,B,449,799.211538
0,X,450,4747
0,Y,450,3490
0,B,450,1065.846154
0,X,451,658
0,Y,451,2235
0,B,451,797.519231
0,X,452,2747
0,Y,452,14
0,B,452,773.519231
0,X,453,1701
0,Y,453,384
0,B,453,789.634615
0,X,454,2310
0,Y,454,2652
0,B,454,775.096154
0,X,455,5555
0,Y,455,1468
0,B,455,796.307692
0,X,456,5121
0,Y,456,2946
0,B,456,789.403846
0,X,457,574
0,Y,457,2261
0,B,457,812.442308
0,X,458,2128
0,Y,458,788
0,B,458,761.288462
0,X,459,4089
0,Y,459,3681
0,B,459,787.634615
0,X,460,3860
0,Y,460,1101
0,B,460,768.307692
0,X,461,3830
0,Y,461,3782
0,B,461,751.576923
0,X,462,3098
0,Y,462,2251
0,B,462,771.153846
0,X,463,139
0,Y,463,3474
0,B,463,792.461538
0,X,464,1958
0,Y,464,2265
0,B,464,785.711538
0,X,465,5655
0,Y,465,2821
0,B,465,723.442308
0,X,466,5079
0,Y,466,2691
0,B,466,848.346154
0,X,467,2488
0,Y,467,3176
0,B,467,804.673077
0,X,468,5872
0,Y,468,1269
0,B,468,783.365385
0,X,469,1391
0,Y,469,1570
0,B,469,785.865385
0,X,470,697
0,Y,470,1234
0,B,470,929.75
0,X,471,1068
0,Y,471,3949
0,B,471,852.711538
0,X,472,5075
0,Y,472,1485
0,B,472,689.307692
0,X,473,4000
0,Y,473,821
0,B,473,1055.75
0,X,474,5345
0,Y,474,1185
0,B,474,780.096154
0,X,475,1627
0,Y,475,3025
0,B,475,698.884615
0,X,476,5475
0,Y,476,759
0,B,476,774.730769
0,X,477,276
0,Y,477,2674
0,B,477,849.942308
0,X,478,5346
0,Y,478,80
0,B,478,796.038462
0,X,479,1356
0,Y,479,636
0,B,479,828.75
0,X,480,3379
0,Y,480,3433
0,B,480,772.846154
0,X,481,5203
0,Y,481,3446
0,B,481,764.75
0,X,482,5351
0,Y,482,1229
0,B,482,736.384615
0,X,483,5742
0,Y,483,1988
0,B,483,752.961538
0,X,484,3875
0,Y,484,2039
0,B,484,797.25
0,X,485,5389
0,Y,485,3285
0,B,485,862.596154
0,X,486,46
0,Y,486,1495
0,B,486,839.826923
0,X,487,3274
0,Y,487,4081
0,B,487,744.884615
0,X,488,3702
0,Y,488,673
0,B,488,832.826923
0,X,489,5484
0,Y,489,3344
0,B,489,835.903846
0,X,490,3677
0,Y,490,3841
0,B,490,795.211538
0,X,491,3592
0,Y,491,1870
0,B,491,788.480769
0,X,492,1807
0,Y,492,3652
0,B,492,840.826923
0,X,493,5820
0,Y,493,1574
0,B,493,764.75
0,X,494,2422
0,Y,494,2514
0,B,494,802.846154
0,X,495,6097
0,Y,495,439
0,B,495,803.634615
0,X,496,5520
0,Y,496,3715
0,B,496,796.769231
0,X,497,3214
0,Y,497,3298
0,B,497,1017.365385
0,X,498,5501
0,Y,498,2728
0,B,498,753.480769
0,X,499,3607
0,Y,499,2676
0,B,499,755.153846
0,X,500,5273
0,Y,500,1599
0,B,500,726.865385
0,X,501,3958
0,Y,501,3337
0,B,501,717.692308
0,X,502,764
0,Y,502,3453
0,B,502,816.25
0,X,503,1401
0,Y,503,236
0,B,503,862.692308
0,X,504,615
0,Y,504,491
0,B,504,819.403846
0,X,505,1049
0,Y,505,613
0,B,505,756.557692
0,X,506,1199
0,Y,506,1959
0,B,506,719.173077
0,X,507,4658
0,Y,507,74
0,B,507,759.942308
0,X,508,1830
0,Y,508,2590
0,B,508,814
0,X,509,4021
0,Y,509,1504
0,B,509,797.346154
0,X,510,3848
0,Y,510,3821
0,B,510,798.846154
0,X,511,1671
0,Y,511,2479
0,B,511,811.807692
0,X,512,4071
0,Y,512,3713
0,B,512,731.346154
0,X,513,4104
0,Y,513,2409
0,B,513,713.307692
0,X,514,2457
0,Y,514,3447
0,B,514,767.153846
0,X,515,2322
0,Y,515,4087
0,B,515,789.288462
0,X,516,549
0,Y,516,1938
0,B,516,763.903846
0,X,517,64
0,Y,517,1490
0,B,517,718.519231
0,X,518,267
0,Y,518,3744
0,B,518,720.653846
0,X,519,949
0,Y,519,2688
0,B,519,771.076923
0,X,520,4104
0,Y,520,2206
0,B,520,817.5
0,X,521,4204
0,Y,521,3590
0,B,521,761.884615
0,X,522,4344
0,Y,522,2777
0,B,522,821.326923
0,X,523,2040
0,Y,523,2681
0,B,523,760.961538
0,X,524,4181
0,Y,524,315
0,B,524,719.673077
0,X,525,59
0,Y,525,3401
0,B,525,736.076923
0,X,526,3802
0,Y,526,3167
0,B,526,939.538462
0,X,527,4698
0,Y,527,2725
0,B,527,757.269231
0,X,528,1306
0,Y,528,2471
0,B,528,741.269231
0,X,529,3498
0,Y,529,1454
0,B,529,801.75
0,X,530,2074
0,Y,530,3304
0,B,530,757.596154
0,X,531,351
0,Y,531,2378
0,B,531,784.692308
0,X,532,2961
0,Y,532,1205
0,B,532,764.096154
0,X,533,3515
0,Y,533,3901
0,B,533,735.769231
0,X,534,1643
0,Y,534,1348
0,B,534,773.403846
0,X,535,3631
0,Y,535,2243
0,B,535,702.730769
0,X,536,1600
0,Y,536,3921
0,B,536,886.538462
0,X,537,1576
0,Y,537,1853
0,B,537,777.365385
0,X,538,3001
0,Y,538,1910
0,B,538,811.942308
0,X,539,2874
0,Y,539,1626
0,B,539,794.942308
0,X,540,2305
0,Y,540,3568
0,B,540,725.019231
0,X,541,167
0,Y,541,1194
0,B,541,762.307692
0,X,542,40
0,Y,542,631
0,B,542,783.480769
0,X,543,4362
0,Y,543,3639
0,B,543,799.865385
0,X,544,1734
0,Y,544,1462
0,B,544,915.25
0,X,545,4087
0,Y,545,1471
0,B,545,810.884615
0,X,546,3069
0,Y,546,1240
0,B,546,752.634615
0,X,547,3743
0,Y,547,1131
0,B,547,785.057692
0,X,548,2736
0,Y,548,1384
0,B,548,795.173077
0,X,549,4575
0,Y,549,3710
0,B,549,1036.903846
0,X,550,3173
0,Y,550,1906
0,B,550,748.865385
0,X,551,5430
0,Y,551,1107
0,B,551,946.096154
0,X,552,1587
0,Y,552,1339
0,B,552,730.25
0,X,553,744
0,Y,553,423
0,B,553,753.596154
0,X,554,5919
0,Y,554,3926
0,B,554,955.980769
0,X,555,879
0,Y,555,1827
0,B,555,793.230769
0,X,556,5470
0,Y,556,3542
0,B,556,804.807692
0,X,557,3036
0,Y,557,797
0,B,557,718.557692
0,X,558,3271
0,Y,558,1286
0,B,558,947.5
0,X,559,4783
0,Y,559,1791
0,B,559,733.634615
0,X,560,248
0,Y,560,2834
0,B,560,743.288462
0,X,561,1224
0,Y,561,3978
0,B,561,776.403846
0,X,562,3237
0,Y,562,3040
0,B,562,748.019231
0,X,563,3693
0,Y,563,1610
0,B,563,773.423077
0,X,564,1013
0,Y,564,2722
0,B,564,816.596154
0,X,565,5484
0,Y,565,2690
0,B,565,696.961538
0,X,566,334
0,Y,566,3138
0,B,566,753.923077
0,X,567,3479
0,Y,567,2374
0,B,567,786.211538
0,X,568,2124
0,Y,568,3536
0,B,568,754.076923
0,X,569,783
0,Y,569,1225
0,B,569,732.038462
0,X,570,1859
0,Y,570,2844
0,B,570,809.480769
0,X,571,1796
0,Y,571,1896
0,B,571,744.692308
0,X,572,5251
0,Y,572,1652
0,B,572,815.403846
0,X,573,884
0,Y,573,3931
0,B,573,722.634615
0,X,574,5936
0,Y,574,3968
0,B,574,685.961538
0,X,575,2631
0,Y,575,232
0,B,575,749.596154
0,X,576,2460
0,Y,576,3997
0,B,576,752.269231
0,X,577,4881
0,Y,577,1664
0,B,577,741.923077
0,X,578,670
0,Y,578,3820
0,B,578,803.173077
0,X,579,5295
0,Y,579,2174
0,B,579,625.538462
0,X,580,5368
0,Y,580,3287
0,B,580,932.461538
0,X,581,2146
0,Y,581,3122
0,B,581,803.057692
0,X,582,5013
0,Y,582,2176
0,B,582,696.269231
0,X,583,336
0,Y,583,3273
0,B,583,729.788462
0,X,584,944
0,Y,584,694
0,B,584,765.557692
0,X,585,1365
0,Y,585,2068
0,B,585,764.903846
0,X,586,5796
0,Y,586,3566
0,B,586,745.134615
0,X,587,4272
0,Y,587,3197
0,B,587,886.596154
0,X,588,4343
0,Y,588,1418
0,B,588,729.288462
0,X,589,5730
0,Y,589,3318
0,B,589,774.807692
0,X,590,5052
0,Y,590,54
0,B,590,703.134615
0,X,591,5330
0,Y,591,686
0,B,591,747.173077
0,X,592,6067
0,Y,592,1229
0,B,592,757.673077
0,X,593,4307
0,Y,593,220
0,B,593,757.730769
0,X,594,4266
0,Y,594,1804
0,B,594,785.346154
0,X,595,2136
0,Y,595,1735
0,B,595,732.403846
0,X,596,3547
0,Y,596,1951
0,B,596,828.519231
0,X,597,2107
0,Y,597,1256
0,B,597,762.942308
0,X,598,5513
0,Y,598,3837
0,B,598,825.384615
0,X,599,1818
0,Y,599,1530
0,B,599,741.403846
0,X,600,5188
0,Y,600,3890
0,B,600,803.576923
0,X,601,347
0,Y,601,1910
0,B,601,694.057692
0,X,602,4314
0,Y,602,3088
0,B,602,745.480769
0,X,603,4705
0,Y,603,3897
0,B,603,725.365385
0,X,604,4771
0,Y,604,1963
0,B,604,729.019231
0,X,605,4927
0,Y,605,3572
0,B,605,661
0,X,606,1372
0,Y,606,1382
0,B,606,816.326923
0,X,607,1584
0,Y,607,3608
0,B,607,742.75
0,X,608,1706
0,Y,608,817
0,B,608,998.134615
0,X,609,3141
0,Y,609,1374
0,B,609,813.615385
0,X,610,2775
0,Y,610,1663
0,B,610,711.942308
0,X,611,2641
0,Y,611,1899
0,B,611,759.115385
0,X,612,2541
0,Y,612,1736
0,B,612,767.673077
0,X,613,4017
0,Y,613,3395
0,B,613,701.365385
0,X,614,5982
0,Y,614,2581
0,B,614,727.288462
0,X,615,1775
0,Y,615,1827
0,B,615,704.980769
0,X,616,4742
0,Y,616,1501
0,B,616,732.673077
0,X,617,4054
0,Y,617,2188
0,B,617,730.634615
0,X,618,859
0,Y,618,3661
0,B,618,731.038462
0,X,619,5935
0,Y,619,2894
0,B,619,663.326923
0,X,620,5357
0,Y,620,1500
0,B,620,743.75
0,X,621,277
0,Y,621,1678
0,B,621,755.403846
0,X,622,1509
0,Y,622,1664
0,B,622,753.673077
0,X,623,2020
0,Y,623,83
0,B,623,772.288462
0,X,624,1870
0,Y,624,873
0,B,624,792.75
0,X,625,5236
0,Y,625,1725
0,B,625,801.230769
0,X,626,3616
0,Y,626,2178
0,B,626,741.230769
0,X,627,4531
0,Y,627,3831
0,B,627,756.365385
0,X,628,2210
0,Y,628,2396
0,B,628,765.576923
0,X,629,6120
0,Y,629,708
0,B,629,688.230769
0,X,630,3327
0,Y,630,391
0,B,630,736.480769
0,X,631,5960
0,Y,631,3733
0,B,631,689.615385
0,X,632,1838
0,Y,632,2987
0,B,632,816.384615
0,X,633,1971
0,Y,633,178
0,B,633,889.038462
0,X,634,911
0,Y,634,2114
0,B,634,747.153846
0,X,635,1218
0,Y,635,429
0,B,635,762.576923
0,X,636,1507
0,Y,636,1469
0,B,636,702.75
0,X,637,5188
0,Y,637,2024
0,B,637,780.096154
0,X,638,4760
0,Y,638,2849
0,B,638,681.134615
0,X,639,3548
0,Y,639,1872
0,B,639,708.961538
0,X,640,1502
0,Y,640,3747
0,B,640,679.269231
0,X,641,2510
0,Y,641,910
0,B,641,648.269231
0,X,642,3694
0,Y,642,145
0,B,642,715.115385
0,X,643,3988
0,Y,643,899
0,B,643,732.615385
0,X,644,4006
0,Y,644,166
0,B,644,801.75
0,X,645,5834
0,Y,645,523
0,B,645,774
0,X,646,3205
0,Y,646,3830
0,B,646,702.038462
0,X,647,4783
0,Y,647,3540
0,B,647,807.384615
0,X,648,4147
0,Y,648,2485
0,B,648,724.865385
0,X,649,3208
0,Y,649,2905
0,B,649,734.75
0,X,650,3527
0,Y,650,1952
0,B,650,767.519231
0,X,651,5694
0,Y,651,404
0,B,651,679.384615
0,X,652,3343
0,Y,652,3718
0,B,652,705.653846
0,X,653,5186
0,Y,653,3022
0,B,653,736.153846
0,X,654,2601
0,Y,654,297
0,B,654,887
0,X,655,5713
0,Y,655,1548
0,B,655,672.673077
0,X,656,3137
0,Y,656,769
0,B,656,670.096154
0,X,657,1035
0,Y,657,1249
0,B,657,749.288462
0,X,658,1082
0,Y,658,3215
0,B,658,685.5
0,X,659,5222
0,Y,659,795
0,B,659,718.057692
0,X,660,2790
0,Y,660,2687
0,B,660,721.5
0,X,661,1196
0,Y,661,2658
0,B,661,708.884615
0,X,662,5165
0,Y,662,1343
0,B,662,734.057692
0,X,663,3312
0,Y,663,2043
0,B,663,745.807692
0,X,664,6049
0,Y,664,2503
0,B,664,776.346154
0,X,665,2634
0,Y,665,1034
0,B,665,683.730769
0,X,666,4706
0,Y,666,3002
0,B,666,848.673077
0,X,667,5963
0,Y,667,3723
0,B,667,655.730769
0,X,668,3216
0,Y,668,652
0,B,668,725.115385
0,X,669,392
0,Y,669,4078
0,B,669,689.461538
0,X,670,4588
0,Y,670,1392
0,B,670,787.557692
0,X,671,674
0,Y,671,3936
0,B,671,864.384615
0,X,672,5743
0,Y,672,4016
0,B,672,786.307692
0,X,673,3570
0,Y,673,1546
0,B,673,795.788462
0,X,674,2646
0,Y,674,2191
0,B,674,777.980769
0,X,675,5115
0,Y,675,3131
0,B,675,785.826923
0,X,676,4149
0,Y,676,1310
0,B,676,722.038462
0,X,677,2337
0,Y,677,716
0,B,677,683.307692
0,X,678,439
0,Y,678,2853
0,B,678,710.134615
0,X,679,1019
0,Y,679,439
0,B,679,762.653846
0,X,680,2021
0,Y,680,1218
0,B,680,679.557692
0,X,681,1234
0,Y,681,3122
0,B,681,699.961538
0,X,682,962
0,Y,682,151
0,B,682,737
0,X,683,4854
0,Y,683,1854
0,B,683,703.653846
0,X,684,354
0,Y,684,127
0,B,684,721.596154
0,X,685,1155
0,Y,685,1202
0,B,685,729.673077
0,X,686,258
0,Y,686,1705
0,B,686,706.211538
0,X,687,5640
0,Y,687,2181
0,B,687,660.596154
0,X,688,260
0,Y,688,3970
0,B,688,789.826923
0,X,689,5868
0,Y,689,1245
0,B,689,850.076923
0,X,690,1899
0,Y,690,3251
0,B,690,696.269231
0,X,691,4153
0,Y,691,1338
0,B,691,717.115385
0,X,692,5808
0,Y,692,3801
0,B,692,726.25
0,X,693,3842
0,Y,693,788
0,B,693,650.576923
0,X,694,4302
0,Y,694,1863
0,B,694,760.884615
0,X,695,4919
0,Y,695,3162
0,B,695,744.5
0,X,696,1898
0,Y,696,3793
0,B,696,711.557692
0,X,697,4811
0,Y,697,2559
0,B,697,909.115385
0,X,698,623
0,Y,698,914
0,B,698,747.384615
0,X,699,1734
0,Y,699,1560
0,B,699,724.711538
0,X,700,366
0,Y,700,332
0,B,700,763.326923
0,X,701,3038
0,Y,701,594
0,B,701,751.673077
0,X,702,5229
0,Y,702,2341
0,B,702,644.288462
0,X,703,5894
0,Y,703,2601
0,B,703,694
0,X,704,134
0,Y,704,973
0,B,704,720.692308
0,X,705,1455
0,Y,705,2234
0,B,705,702.557692
0,X,706,5376
0,Y,706,2758
0,B,706,710.134615
0,X,707,626
0,Y,707,1646
0,B,707,683.557692
0,X,708,1733
0,Y,708,1331
0,B,708,753.288462
0,X,709,5175
0,Y,709,3267
0,B,709,729.096154
0,X,710,3797
0,Y,710,1804
0,B,710,753.442308
0,X,711,104
0,Y,711,2342
0,B,711,705.384615
0,X,712,5193
0,Y,712,795
0,B,712,739.557692
0,X,713,1777
0,Y,713,2853
0,B,713,653.230769
0,X,714,727
0,Y,714,470
0,B,714,716.692308
0,X,715,2180
0,Y,715,1444
0,B,715,737.173077
0,X,716,3052
0,Y,716,3812
0,B,716,748.692308
0,X,717,936
0,Y,717,1552
0,B,717,714.653846
0,X,718,4750
0,Y,718,2985
0,B,718,705.634615
0,X,719,3820
0,Y,719,2192
0,B,719,763.442308
0,X,720,5268
0,Y,720,1800
0,B,720,743.596154
0,X,721,2035
0,Y,721,1600
0,B,721,649.480769
0,X,722,2336
0,Y,722,1128
0,B,722,651.961538
0,X,723,5023
0,Y,723,1564
0,B,723,706.346154
0,X,724,3252
0,Y,724,2898
0,B,724,815.5
0,X,725,5122
0,Y,725,51
0,B,725,739.788462
0,X,726,1020
0,Y,726,2243
0,B,726,698.346154
0,X,727,3059
0,Y,727,2719
0,B,727,658.923077
0,X,728,4677
0,Y,728,3644
0,B,728,721.865385
0,X,729,388
0,Y,729,1010
0,B,729,737.923077
0,X,730,30
0,Y,730,2421
0,B,730,785.384615
0,X,731,4314
0,Y,731,1319
0,B,731,720.769231
0,X,732,5640
0,Y,732,2196
0,B,732,738.019231
0,X,733,5630
0,Y,733,1583
0,B,733,670.980769
0,X,734,380
0,Y,734,3833
0,B,734,650
0,X,735,4075
0,Y,735,838
0,B,735,643.615385
0,X,736,3953
0,Y,736,744
0,B,736,588.307692
0,X,737,3693
0,Y,737,1687
0,B,737,726.634615
0,X,738,1881
0,Y,738,1989
0,B,738,675.980769
0,X,739,2796
0,Y,739,3847
0,B,739,687.423077
0,X,740,4442
0,Y,740,3940
0,B,740,718.615385
0,X,741,2883
0,Y,741,2329
0,B,741,751
0,X,742,1894
0,Y,742,4016
0,B,742,643.807692
0,X,743,2943
0,Y,743,1410
0,B,743,689.826923
0,X,744,1279
0,Y,744,1752
0,B,744,813.807692
0,X,745,4375
0,Y,745,1665
0,B,745,785.980769
0,X,746,3896
0,Y,746,1606
0,B,746,794.865385
0,X,747,2900
0,Y,747,3939
0,B,747,706.557692
0,X,748,5395
0,Y,748,3111
0,B,748,981.711538
0,X,749,370
0,Y,749,2936
0,B,749,724.307692
0,X,750,2288
0,Y,750,3856
0,B,750,722.807692
0,X,751,5328
0,Y,751,971
0,B,751,694.75
0,X,752,3709
0,Y,752,3591
0,B,752,767.576923
0,X,753,5972
0,Y,753,2138
0,B,753,697.673077
0,X,754,4049
0,Y,754,2516
0,B,754,728.807692
0,X,755,1534
0,Y,755,3637
0,B,755,736.807692
0,X,756,3661
0,Y,756,3869
0,B,756,641.615385
0,X,757,1021
0,Y,757,2679
0,B,757,697.5
0,X,758,2366
0,Y,758,4013
0,B,758,670.288462
0,X,759,2081
0,Y,759,1387
0,B,759,648.865385
0,X,760,4355
0,Y,760,2620
0,B,760,650.384615
0,X,761,5859
0,Y,761,434
0,B,761,805.807692
0,X,762,5051
0,Y,762,3369
0,B,762,694.326923
0,X,763,6022
0,Y,763,360
0,B,763,735.038462
0,X,764,1178
0,Y,764,1153
0,B,764,673.173077
0,X,765,922
0,Y,765,1478
0,B,765,676.423077
0,X,766,5433
0,Y,766,4068
0,B,766,659.115385
0,X,767,5124
0,Y,767,3333
0,B,767,669.173077
0,X,768,2117
0,Y,768,1930
0,B,768,723
0,X,769,5040
0,Y,769,3279
0,B,769,659.038462
0,X,770,2185
0,Y,770,3086
0,B,770,841.192308
0,X,771,760
0,Y,771,1540
0,B,771,719.25
0,X,772,2173
0,Y,772,3613
0,B,772,778.134615
0,X,773,308
0,Y,773,2589
0,B,773,650.884615
0,X,774,4512
0,Y,774,2056
0,B,774,695.865385
0,X,775,374
0,Y,775,3749
0,B,775,688.903846
0,X,776,4240
0,Y,776,3177
0,B,776,694
0,X,777,1146
0,Y,777,17
0,B,777,687.923077
0,X,778,2201
0,Y,778,2205
0,B,778,697.576923
0,X,779,193
0,Y,779,229
0,B,779,727.846154
0,X,780,3373
0,Y,780,2638
0,B,780,707.634615
0,X,781,271
0,Y,781,1765
0,B,781,640.519231
0,X,782,6036
0,Y,782,3260
0,B,782,736.653846
0,X,783,3749
0,Y,783,2063
0,B,783,745.519231
0,X,784,2284
0,Y,784,1548
0,B,784,688.480769
0,X,785,1405
0,Y,785,3615
0,B,785,719.096154
0,X,786,3630
0,Y,786,57
0,B,786,709.884615
0,X,787,5182
0,Y,787,534
0,B,787,681.5
0,X,788,1996
0,Y,788,3598
0,B,788,670.5
0,X,789,3050
0,Y,789,4005
0,B,789,686.384615
0,X,790,2681
0,Y,790,1188
0,B,790,665.461538
0,X,791,3056
0,Y,791,2562
0,B,791,729.653846
0,X,792,5539
0,Y,792,2103
0,B,792,715.230769
0,X,793,2009
0,Y,793,3797
0,B,793,657.173077
0,X,794,686
0,Y,794,1855
0,B,794,701.961538
0,X,795,1233
0,Y,795,2513
0,B,795,782.673077
0,X,796,5756
0,Y,796,2118
0,B,796,665.134615
0,X,797,2100
0,Y,797,1369
0,B,797,788.961538
0,X,798,3364
0,Y,798,2297
0,B,798,723.730769
0,X,799,4260
0,Y,799,1827
0,B,799,669.903846
0,X,800,1866
0,Y,800,78
0,B,800,658.480769
0,X,801,3907
0,Y,801,1650
0,B,801,723.076923
0,X,802,3168
0,Y,802,3736
0,B,802,732.326923
0,X,803,5526
0,Y,803,3462
0,B,803,884.038462
0,X,804,3320
0,Y,804,982
0,B,804,656.826923
0,X,805,4177
0,Y,805,3871
0,B,805,734.096154
0,X,806,6029
0,Y,806,1897
0,B,806,702.5
0,X,807,3104
0,Y,807,2359
0,B,807,664.903846
0,X,808,4685
0,Y,808,3572
0,B,808,739.596154
0,X,809,1085
0,Y,809,3080
0,B,809,652.711538
0,X,810,3916
0,Y,810,2977
0,B,810,710.942308
0,X,811,174
0,Y,811,2731
0,B,811,701.365385
0,X,812,2231
0,Y,812,2098
0,B,812,700.346154
0,X,813,1805
0,Y,813,27
0,B,813,705.096154
0,X,814,3512
0,Y,814,3186
0,B,814,886.192308
0,X,815,3840
0,Y,815,3009
0,B,815,674.057692
0,X,816,3455
0,Y,816,2485
0,B,816,677.673077
0,X,817,2152
0,Y,817,3056
0,B,817,655.903846
0,X,818,3169
0,Y,818,33
0,B,818,700.057692
0,X,819,4474
0,Y,819,2406
0,B,819,712.5
0,X,820,5312
0,Y,820,405
0,B,820,653.230769
0,X,821,5093
0,Y,821,3612
0,B,821,799.173077
0,X,822,3851
0,Y,822,2973
0,B,822,666.096154
0,X,823,4275
0,Y,823,2278
0,B,823,694.942308
0,X,824,5561
0,Y,824,620
0,B,824,698.25
0,X,825,5499
0,Y,825,1524
0,B,825,694.788462
0,X,826,3707
0,Y,826,1441
0,B,826,695.230769
0,X,827,3271
0,Y,827,1896
0,B,827,703.153846
0,X,828,3761
0,Y,828,932
0,B,828,666.288462
0,X,829,1445
0,Y,829,3859
0,B,829,808.153846
0,X,830,759
0,Y,830,3108
0,B,830,690.980769
0,X,831,3074
0,Y,831,1615
0,B,831,697.576923
0,X,832,1503
0,Y,832,2673
0,B,832,673.211538
0,X,833,520
0,Y,833,3188
0,B,833,664.115385
0,X,834,4475
0,Y,834,1463
0,B,834,676.096154
0,X,835,24
0,Y,835,3314
0,B,835,693.25
0,X,836,2938
0,Y,836,1906
0,B,836,681.096154
0,X,837,5951
0,Y,837,2059
0,B,837,689.307692
0,X,838,3419
0,Y,838,1710
0,B,838,620.192308
0,X,839,5749
0,Y,839,1658
0,B,839,666.384615
0,X,840,3770
0,Y,840,3551
0,B,840,738.192308
0,X,841,3286
0,Y,841,2436
0,B,841,744.576923
0,X,842,1436
0,Y,842,2966
0,B,842,935.403846
0,X,843,5330
0,Y,843,3464
0,B,843,648.538462
0,X,844,1829
0,Y,844,2370
0,B,844,591.403846
0,X,845,3348
0,Y,845,3199
0,B,845,671.173077
0,X,846,1010
0,Y,846,1153
0,B,846,650.884615
0,X,847,3539
0,Y,847,1214
0,B,847,693.019231
0,X,848,5956
0,Y,848,1963
0,B,848,746.211538
0,X,849,2718
0,Y,849,2160
0,B,849,749.730769
0,X,850,2144
0,Y,850,17
0,B,850,822.134615
0,X,851,4204
0,Y,851,3466
0,B,851,779.596154
0,X,852,4931
0,Y,852,3906
0,B,852,623.326923
0,X,853,447
0,Y,853,3360
0,B,853,654.923077
0,X,854,3272
0,Y,854,2942
0,B,854,800.346154
0,X,855,2318
0,Y,855,1300
0,B,855,654.442308
0,X,856,5987
0,Y,856,2564
0,B,856,660.807692
0,X,857,1729
0,Y,857,3109
0,B,857,664.884615
0,X,858,4052
0,Y,858,178
0,B,858,646.673077
0,X,859,640
0,Y,859,3129
0,B,859,755.057692
0,X,860,4723
0,Y,860,2336
0,B,860,672.711538
0,X,861,967
0,Y,861,2542
0,B,861,708.826923
0,X,862,5303
0,Y,862,3704
0,B,862,685.980769
0,X,863,2299
0,Y,863,3611
0,B,863,713.519231
0,X,864,3148
0,Y,864,2520
0,B,864,630.884615
0,X,865,617
0,Y,865,2308
0,B,865,677
0,X,866,174
0,Y,866,4016
0,B,866,683.25
0,X,867,477
0,Y,867,2282
0,B,867,652.115385
0,X,868,2123
0,Y,868,380
0,B,868,704.307692
0,X,869,3785
0,Y,869,330
0,B,869,646.115385
0,X,870,3643
0,Y,870,2539
0,B,870,683.711538
0,X,871,5171
0,Y,871,19
0,B,871,686
0,X,872,5274
0,Y,872,3892
0,B,872,658.730769
0,X,873,5880
0,Y,873,337
0,B,873,674.692308
0,X,874,1605
0,Y,874,141
0,B,874,643.788462
0,X,875,1191
0,Y,875,1068
0,B,875,636.192308
0,X,876,5613
0,Y,876,2985
0,B,876,782.25
0,X,877,2002
0,Y,877,2437
0,B,877,739.461538
0,X,878,5398
0,Y,878,2332
0,B,878,661.365385
0,X,879,1424
0,Y,879,3257
0,B,879,622.038462
0,X,880,3196
0,Y,880,3176
0,B,880,715.865385
0,X,881,1596
0,Y,881,3896
0,B,881,724.076923
0,X,882,2083
0,Y,882,49
0,B,882,632.019231
0,X,883,44
0,Y,883,3193
0,B,883,695.730769
0,X,884,3566
0,Y,884,144
0,B,884,682.173077
0,X,885,153
0,Y,885,2333
0,B,885,690.096154
0,X,886,500
0,Y,886,604
0,B,886,673.346154
0,X,887,30
0,Y,887,1046
0,B,887,695.384615
0,X,888,6127
0,Y,888,2468
0,B,888,679.826923
0,X,889,704
0,Y,889,1008
0,B,889,670.846154
0,X,890,5348
0,Y,890,1542
0,B,890,623.884615
0,X,891,2335
0,Y,891,2661
0,B,891,619.846154
0,X,892,5226
0,Y,892,3938
0,B,892,716.115385
0,X,893,3029
0,Y,893,302
0,B,893,670.942308
0,X,894,1778
0,Y,894,2706
0,B,894,721.961538
0,X,895,5279
0,Y,895,1192
0,B,895,720.307692
0,X,896,1796
0,Y,896,2995
0,B,896,707.423077
0,X,897,2617
0,Y,897,2715
0,B,897,679.903846
0,X,898,1444
0,Y,898,2812
0,B,898,693.384615
0,X,899,1288
0,Y,899,3343
0,B,899,694.019231
0,X,900,1968
0,Y,900,2754
0,B,900,715.615385
0,X,901,433
0,Y,901,3050
0,B,901,821.865385
0,X,902,5659
0,Y,902,2955
0,B,902,708.538462
0,X,903,4406
0,Y,903,1826
0,B,903,667.826923
0,X,904,2159
0,Y,904,1620
0,B,904,673.769231
0,X,905,4373
0,Y,905,1255
0,B,905,637.423077
0,X,906,3490
0,Y,906,2020
0,B,906,699.884615
0,X,907,3433
0,Y,907,3800
0,B,907,697.576923
0,X,908,4945
0,Y,908,3870
0,B,908,640.384615
0,X,909,261
0,Y,909,288
0,B,909,640.634615
0,X,910,1391
0,Y,910,1502
0,B,910,669.788462
0,X,911,1238
0,Y,911,2398
0,B,911,730.326923
0,X,912,1478
0,Y,912,1919
0,B,912,830.384615
0,X,913,5285
0,Y,913,4036
0,B,913,818.961538
0,X,914,2180
0,Y,914,1667
0,B,914,614.365385
0,X,915,2830
0,Y,915,1949
0,B,915,691.25
0,X,916,1998
0,Y,916,3708
0,B,916,630.865385
0,X,917,1582
0,Y,917,4053
0,B,917,618.75
0,X,918,2581
0,Y,918,2987
0,B,918,656.865385
0,X,919,5949
0,Y,919,3462
0,B,919,598.884615
0,X,920,5881
0,Y,920,963
0,B,920,720.307692
0,X,921,5269
0,Y,921,1923
0,B,921,654.673077
0,X,922,1067
0,Y,922,3519
0,B,922,671.5
0,X,923,411
0,Y,923,2198
0,B,923,640.673077
0,X,924,533
0,Y,924,3477
0,B,924,636.288462
0,X,925,3142
0,Y,925,3920
0,B,925,674.269231
0,X,926,4565
0,Y,926,3570
0,B,926,620.730769
0,X,927,3340
0,Y,927,2732
0,B,927,609.980769
0,X,928,1509
0,Y,928,3445
0,B,928,673.326923
0,X,929,3817
0,Y,929,2384
0,B,929,651.326923
0,X,930,1849
0,Y,930,1166
0,B,930,708.307692
0,X,931,1813
0,Y,931,934
0,B,931,652.192308
0,X,932,2678
0,Y,932,15
0,B,932,638.019231
0,X,933,5577
0,Y,933,1983
0,B,933,693.442308
0,X,934,5877
0,Y,934,3635
0,B,934,614.711538
0,X,935,2793
0,Y,935,2861
0,B,935,607.057692
0,X,936,1695
0,Y,936,1854
0,B,936,640.307692
0,X,937,2034
0,Y,937,1014
0,B,937,638
0,X,938,3930
0,Y,938,1909
0,B,938,685.038462
0,X,939,3239
0,Y,939,3470
0,B,939,676.269231
0,X,940,1845
0,Y,940,2206
0,B,940,654.346154
0,X,941,4306
0,Y,941,1916
0,B,941,636.634615
0,X,942,5453
0,Y,942,4058
0,B,942,652.826923
0,X,943,1850
0,Y,943,2574
0,B,943,686.519231
0,X,944,3372
0,Y,944,3174
0,B,944,705.865385
0,X,945,3057
0,Y,945,3079
0,B,945,656.673077
0,X,946,659
0,Y,946,1720
0,B,946,782.153846
0,X,947,5167
0,Y,947,2770
0,B,947,644.942308
0,X,948,5468
0,Y,948,992
0,B,948,670.942308
0,X,949,6109
0,Y,949,3218
0,B,949,830.153846
0,X,950,1538
0,Y,950,2315
0,B,950,615.980769
0,X,951,1817
0,Y,951,2784
0,B,951,666.230769
0,X,952,4209
0,Y,952,2492
0,B,952,753.173077
0,X,953,3702
0,Y,953,2950
0,B,953,639.903846
0,X,954,332
0,Y,954,1041
0,B,954,661.423077
0,X,955,3723
0,Y,955,597
0,B,955,603.884615
0,X,956,3316
0,Y,956,1955
0,B,956,601.192308
0,X,957,267
0,Y,957,367
0,B,957,625.423077
0,X,958,4288
0,Y,958,1721
0,B,958,704.596154
0,X,959,3803
0,Y,959,3645
0,B,959,660.807692
0,X,960,3004
0,Y,960,995
0,B,960,626.365385
0,X,961,4956
0,Y,961,3207
0,B,961,631.384615
0,X,962,2149
0,Y,962,3917
0,B,962,650.403846
0,X,963,5609
0,Y,963,26
0,B,963,637.480769
0,X,964,703
0,Y,964,2772
0,B,964,663.365385
0,X,965,2858
0,Y,965,236
0,B,965,649.442308
0,X,966,4947
0,Y,966,2373
0,B,966,591.038462
0,X,967,5405
0,Y,967,1772
0,B,967,726.903846
0,X,968,1589
0,Y,968,3704
0,B,968,656.480769
0,X,969,5341
0,Y,969,2369
0,B,969,624.634615
0,X,970,4201
0,Y,970,3848
0,B,970,739.769231
0,X,971,4668
0,Y,971,201
0,B,971,615.230769
0,X,972,4867
0,Y,972,429
0,B,972,658.769231
0,X,973,3704
0,Y,973,2619
0,B,973,662.865385
0,X,974,1515
0,Y,974,2462
0,B,974,707.096154
0,X,975,1267
0,Y,975,154
0,B,975,607.076923
0,X,976,5366
0,Y,976,2883
0,B,976,614.807692
0,X,977,2835
0,Y,977,115
0,B,977,634.596154
0,X,978,6012
0,Y,978,3393
0,B,978,625.423077
0,X,979,3160
0,Y,979,2497
0,B,979,612.769231
0,X,980,5614
0,Y,980,606
0,B,980,654.730769
0,X,981,1832
0,Y,981,1753
0,B,981,666.326923
0,X,982,1570
0,Y,982,1909
0,B,982,782.326923
0,X,983,4913
0,Y,983,523
0,B,983,642.634615
0,X,984,2579
0,Y,984,1867
0,B,984,703.961538
0,X,985,5774
0,Y,985,2107
0,B,985,585.711538
0,X,986,345
0,Y,986,2486
0,B,986,668.884615
0,X,987,2609
0,Y,987,2024
0,B,987,606.269231
0,X,988,4945
0,Y,988,3148
0,B,988,670.846154
0,X,989,3707
0,Y,989,809
0,B,989,721.115385
0,X,990,1686
0,Y,990,3373
0,B,990,818.307692
0,X,991,5664
0,Y,991,609
0,B,991,609.384615
0,X,992,540
0,Y,992,1541
0,B,992,656.307692
0,X,993,249
0,Y,993,3821
0,B,993,641.730769
0,X,994,4107
0,Y,994,1701
0,B,994,637.807692
0,X,995,4298
0,Y,995,165
0,B,995,730.75
0,X,996,928
0,Y,996,3362
0,B,996,722.615385
0,X,997,834
0,Y,997,1739
0,B,997,591.134615
0,X,998,3022
0,Y,998,457
0,B,998,705.134615
0,X,999,1763
0,Y,999,882
0,B,999,693.942308
0,X,1000,2189
0,Y,1000,1962
0,B,1000,656.634615
0,X,1001,3187
0,Y,1001,4017
0,B,1001,632.846154
0,X,1002,2135
0,Y,1002,3071
0,B,1002,621.442308
0,X,1003,4803
0,Y,1003,3259
0,B,1003,667.961538
0,X,1004,613
0,Y,1004,3477
0,B,1004,616.923077
0,X,1005,4949
0,Y,1005,2192
0,B,1005,632.769231
0,X,1006,4607
0,Y,1006,3709
0,B,1006,698.711538
0,X,1007,6131
0,Y,1007,79
0,B,1007,669.576923
0,X,1008,5809
0,Y,1008,1214
0,B,1008,601.461538
0,X,1009,1146
0,Y,1009,2474
0,B,1009,592.365385
0,X,1010,6029
0,Y,1010,277
0,B,1010,632
0,X,1011,5285
0,Y,1011,3316
0,B,1011,717.346154
0,X,1012,3042
0,Y,1012,2729
0,B,1012,562.557692
0,X,1013,4122
0,Y,1013,1605
0,B,1013,626.615385
0,X,1014,2890
0,Y,1014,2954
0,B,1014,599.788462
0,X,1015,2315
0,Y,1015,3650
0,B,1015,666.769231
0,X,1016,3900
0,Y,1016,3687
0,B,1016,622.096154
0,X,1017,4495
0,Y,1017,1669
0,B,1017,612.153846
0,X,1018,4493
0,Y,1018,3409
0,B,1018,703.288462
0,X,1019,5924
0,Y,1019,725
0,B,1019,793.884615
0,X,1020,3301
0,Y,1020,1117
0,B,1020,691.269231
0,X,1021,185
0,Y,1021,781
0,B,1021,683.269231
0,X,1022,1787
0,Y,1022,2495
0,B,1022,671.403846
0,X,1023,1801
0,Y,1023,1970
0,B,1023,641.173077
0,X,1024,5038
0,Y,1024,1696
0,B,1024,602.326923
0,X,1025,5164
0,Y,1025,637
0,B,1025,680.865385
0,X,1026,1061
0,Y,1026,3745
0,B,1026,671.173077
0,X,1027,32
0,Y,1027,3751
0,B,1027,714.807692
0,X,1028,5664
0,Y,1028,3749
0,B,1028,647.711538
0,X,1029,1363
0,Y,1029,785
0,B,1029,651.942308
0,X,1030,3276
0,Y,1030,584
0,B,1030,624.307692
0,X,1031,828
0,Y,1031,3816
0,B,1031,739.769231
0,X,1032,3490
0,Y,1032,3081
0,B,1032,613.076923
0,X,1033,3476
0,Y,1033,3497
0,B,1033,611.519231
0,X,1034,4743
0,Y,1034,2404
0,B,1034,633.865385
0,X,1035,43
0,Y,1035,3925
0,B,1035,627.365385
0,X,1036,5631
0,Y,1036,3200
0,B,1036,634.288462
0,X,1037,275
0,Y,1037,4066
0,B,1037,694.961538
0,X,1038,4161
0,Y,1038,407
0,B,1038,693.846154
0,X,1039,316
0,Y,1039,3800
0,B,1039,616.365385
0,X,1040,1623
0,Y,1040,3298
0,B,1040,745.5
0,X,1041,2339
0,Y,1041,3353
0,B,1041,660.461538
0,X,1042,2572
0,Y,1042,934
0,B,1042,646.711538
0,X,1043,6073
0,Y,1043,3941
0,B,1043,594.153846
0,X,1044,250
0,Y,1044,1623
0,B,1044,681.884615
0,X,1045,3157
0,Y,1045,3079
0,B,1045,674.288462
0,X,1046,4859
0,Y,1046,1955
0,B,1046,607.673077
0,X,1047,287
0,Y,1047,29
0,B,1047,772.923077
0,X,1048,5441
0,Y,1048,1786
0,B,1048,698.807692
0,X,1049,2944
0,Y,1049,3620
0,B,1049,643.019231
0,X,1050,765
0,Y,1050,7
0,B,1050,650.384615
0,X,1051,4130
0,Y,1051,3473
0,B,1051,750.596154
0,X,1052,863
0,Y,1052,1245
0,B,1052,646.269231
0,X,1053,4555
0,Y,1053,4069
0,B,1053,623.25
0,X,1054,3471
0,Y,1054,842
0,B,1054,650.076923
0,X,1055,5082
0,Y,1055,2377
0,B,1055,584.538462
0,X,1056,3720
0,Y,1056,2993
0,B,1056,633.519231
0,X,1057,5258
0,Y,1057,1682
0,B,1057,658.038462
0,X,1058,4102
0,Y,1058,3660
0,B,1058,675
0,X,1059,4195
0,Y,1059,3951
0,B,1059,608
0,X,1060,295
0,Y,1060,2036
0,B,1060,646.788462
0,X,1061,4759
0,Y,1061,3605
0,B,1061,756.884615
0,X,1062,5041
0,Y,1062,1017
0,B,1062,675.480769
0,X,1063,647
0,Y,1063,150
0,B,1063,679.230769
0,X,1064,616
0,Y,1064,768
0,B,1064,574.846154
0,X,1065,5512
0,Y,1065,2849
0,B,1065,663.057692
0,X,1066,3747
0,Y,1066,2807
0,B,1066,591.673077
0,X,1067,3121
0,Y,1067,1428
0,B,1067,615.115385
0,X,1068,1547
0,Y,1068,3192
0,B,1068,634.076923
0,X,1069,799
0,Y,1069,895
0,B,1069,671.403846
0,X,1070,4929
0,Y,1070,2429
0,B,1070,742.557692
0,X,1071,1686
0,Y,1071,1891
0,B,1071,681.865385
0,X,1072,3251
0,Y,1072,3025
0,B,1072,598.096154
0,X,1073,2867
0,Y,1073,1574
0,B,1073,654.980769
0,X,1074,630
0,Y,1074,2601
0,B,1074,638.096154
0,X,1075,5526
0,Y,1075,2741
0,B,1075,624.634615
0,X,1076,3188
0,Y,1076,2668
0,B,1076,643.769231
0,X,1077,3686
0,Y,1077,2441
0,B,1077,655.519231
0,X,1078,287
0,Y,1078,3501
0,B,1078,626.884615
0,X,1079,5590
0,Y,1079,3783
0,B,1079,607.5
0,X,1080,1939
0,Y,1080,1298
0,B,1080,559.961538
0,X,1081,602
0,Y,1081,2684
0,B,1081,539.211538
0,X,1082,5435
0,Y,1082,692
0,B,1082,620.057692
0,X,1083,5755
0,Y,1083,2752
0,B,1083,623.230769
0,X,1084,1599
0,Y,1084,1718
0,B,1084,619.75
0,X,1085,4679
0,Y,1085,3992
0,B,1085,644.596154
0,X,1086,238
0,Y,1086,2612
0,B,1086,601.711538
0,X,1087,4519
0,Y,1087,4022
0,B,1087,604.692308
0,X,1088,5451
0,Y,1088,1907
0,B,1088,621.134615
0,X,1089,1513
0,Y,1089,1846
0,B,1089,636.884615
0,X,1090,407
0,Y,1090,1186
0,B,1090,647.826923
0,X,1091,3471
0,Y,1091,895
0,B,1091,689.673077
0,X,1092,5456
0,Y,1092,899
0,B,1092,676.576923
0,X,1093,3572
0,Y,1093,3547
0,B,1093,599.615385
0,X,1094,2370
0,Y,1094,3723
0,B,1094,639.5
0,X,1095,160
0,Y,1095,2414
0,B,1095,629.923077
0,X,1096,5302
0,Y,1096,834
0,B,1096,622.057692
0,X,1097,3787
0,Y,1097,3882
0,B,1097,850.923077
0,X,1098,4495
0,Y,1098,3872
0,B,1098,610.5
0,X,1099,3678
0,Y,1099,1942
0,B,1099,673.557692
0,X,1100,3545
0,Y,1100,2428
0,B,1100,578.519231
0,X,1101,121
0,Y,1101,3695
0,B,1101,596.461538
0,X,1102,2447
0,Y,1102,3008
0,B,1102,668.25
0,X,1103,3667
0,Y,1103,1167
0,B,1103,610.307692
0,X,1104,654
0,Y,1104,4023
0,B,1104,594.019231
0,X,1105,5215
0,Y,1105,501
0,B,1105,635.923077
0,X,1106,3855
0,Y,1106,1047
0,B,1106,656.019231
0,X,1107,900
0,Y,1107,2524
0,B,1107,573.057692
0,X,1108,221
0,Y,1108,2435
0,B,1108,631.307692
0,X,1109,1631
0,Y,1109,1819
0,B,1109,728.596154
0,X,1110,2167
0,Y,1110,2810
0,B,1110,655.019231
0,X,1111,1006
0,Y,1111,1462
0,B,1111,597.596154
0,X,1112,120
0,Y,1112,4064
0,B,1112,599.442308
0,X,1113,5743
0,Y,1113,500
0,B,1113,636.153846
0,X,1114,5820
0,Y,1114,1386
0,B,1114,626.653846
0,X,1115,1812
0,Y,1115,572
0,B,1115,573.865385
0,X,1116,4361
0,Y,1116,2558
0,B,1116,597.980769
0,X,1117,3793
0,Y,1117,1522
0,B,1117,704.653846
0,X,1118,3124
0,Y,1118,3448
0,B,1118,635.288462
0,X,1119,6011
0,Y,1119,3776
0,B,1119,629.057692
0,X,1120,2544
0,Y,1120,256
0,B,1120,595.403846
0,X,1121,5049
0,Y,1121,1946
0,B,1121,632.057692
0,X,1122,5623
0,Y,1122,737
0,B,1122,720.538462
0,X,1123,2976
0,Y,1123,3979
0,B,1123,643.653846
0,X,1124,3028
0,Y,1124,375
0,B,1124,607.134615
0,X,1125,1469
0,Y,1125,2399
0,B,1125,713.038462
0,X,1126,2192
0,Y,1126,723
0,B,1126,690.769231
0,X,1127,94
0,Y,1127,4059
0,B,1127,626.807692
0,X,1128,533
0,Y,1128,1979
0,B,1128,639.865385
0,X,1129,954
0,Y,1129,1060
0,B,1129,625.057692
0,X,1130,3935
0,Y,1130,2504
0,B,1130,677.923077
0,X,1131,2298
0,Y,1131,3171
0,B,1131,580.365385
0,X,1132,4869
0,Y,1132,1958
0,B,1132,615.807692
0,X,1133,4296
0,Y,1133,858
0,B,1133,623.653846
0,X,1134,5892
0,Y,1134,2226
0,B,1134,648.173077
0,X,1135,2607
0,Y,1135,2874
0,B,1135,605
0,X,1136,1945
0,Y,1136,1526
0,B,1136,732.615385
0,X,1137,5126
0,Y,1137,1916
0,B,1137,595.269231
0,X,1138,2857
0,Y,1138,1690
0,B,1138,658.153846
0,X,1139,2496
0,Y,1139,1019
0,B,1139,627.019231
0,X,1140,2040
0,Y,1140,3962
0,B,1140,655.365385
0,X,1141,4968
0,Y,1141,2729
0,B,1141,653.115385
0,X,1142,3607
0,Y,1142,3501
0,B,1142,592.884615
0,X,1143,4541
0,Y,1143,1721
0,B,1143,587.365385
0,X,1144,5839
0,Y,1144,625
0,B,1144,602.057692
0,X,1145,393
0,Y,1145,3430
0,B,1145,568.615385
0,X,1146,5368
0,Y,1146,1726
0,B,1146,644.942308
0,X,1147,1185
0,Y,1147,3244
0,B,1147,637.692308
0,X,1148,2376
0,Y,1148,844
0,B,1148,795.846154
0,X,1149,4699
0,Y,1149,3726
0,B,1149,657.115385
0,X,1150,120
0,Y,1150,1702
0,B,1150,693.807692
0,X,1151,5491
0,Y,1151,1567
0,B,1151,609.057692
0,X,1152,3897
0,Y,1152,24
0,B,1152,631.403846
0,X,1153,3136
0,Y,1153,2889
0,B,1153,580.961538
0,X,1154,3919
0,Y,1154,352
0,B,1154,724.25
0,X,1155,1104
0,Y,1155,555
0,B,1155,814.134615
0,X,1156,2153
0,Y,1156,3516
0,B,1156,591.538462
0,X,1157,4524
0,Y,1157,44
0,B,1157,676.346154
0,X,1158,5271
0,Y,1158,994
0,B,1158,596.096154
0,X,1159,1079
0,Y,1159,2450
0,B,1159,624.615385
0,X,1160,2960
0,Y,1160,3622
0,B,1160,630.846154
0,X,1161,735
0,Y,1161,360
0,B,1161,662.807692
0,X,1162,419
0,Y,1162,1694
0,B,1162,622.730769
0,X,1163,1840
0,Y,1163,1130
0,B,1163,643.25
0,X,1164,3191
0,Y,1164,1684
0,B,1164,633.980769
0,X,1165,5184
0,Y,1165,3519
0,B,1165,737.134615
0,X,1166,5759
0,Y,1166,2269
0,B,1166,632.980769
0,X,1167,1195
0,Y,1167,1898
0,B,1167,636.692308
0,X,1168,1105
0,Y,1168,1932
0,B,1168,742.5
0,X,1169,3857
0,Y,1169,3524
0,B,1169,674.019231
0,X,1170,1816
0,Y,1170,3430
0,B,1170,640.403846
0,X,1171,3271
0,Y,1171,173
0,B,1171,638.173077
0,X,1172,3555
0,Y,1172,2175
0,B,1172,617.038462
0,X,1173,1990
0,Y,1173,466
0,B,1173,621.865385
0,X,1174,1421
0,Y,1174,1454
0,B,1174,617.403846
0,X,1175,3543
0,Y,1175,3601
0,B,1175,585.846154
0,X,1176,2943
0,Y,1176,183
0,B,1176,613.75
0,X,1177,1678
0,Y,1177,3400
0,B,1177,615.115385
0,X,1178,2557
0,Y,1178,3435
0,B,1178,644.788462
0,X,1179,4718
0,Y,1179,3187
0,B,1179,545.596154
0,X,1180,6063
0,Y,1180,2559
0,B,1180,694.307692
0,X,1181,4333
0,Y,1181,3512
0,B,1181,694.903846
0,X,1182,2722
0,Y,1182,3069
0,B,1182,626.403846
0,X,1183,5594
0,Y,1183,2631
0,B,1183,581.596154
0,X,1184,3666
0,Y,1184,2361
0,B,1184,591.634615
0,X,1185,3618
0,Y,1185,981
0,B,1185,791.711538
0,X,1186,872
0,Y,1186,1391
0,B,1186,645.769231
0,X,1187,697
0,Y,1187,298
0,B,1187,661.173077
0,X,1188,2168
0,Y,1188,1738
0,B,1188,689.096154
0,X,1189,4640
0,Y,1189,3097
0,B,1189,580.788462
0,X,1190,181
0,Y,1190,1617
0,B,1190,569.019231
0,X,1191,5713
0,Y,1191,2002
0,B,1191,605.576923
0,X,1192,4855
0,Y,1192,2572
0,B,1192,582.211538
0,X,1193,1326
0,Y,1193,945
0,B,1193,583.403846
0,X,1194,5381
0,Y,1194,1812
0,B,1194,556.730769
0,X,1195,3078
0,Y,1195,236
0,B,1195,578.076923
0,X,1196,1940
0,Y,1196,878
0,B,1196,644.923077
0,X,1197,4833
0,Y,1197,1249
0,B,1197,665.788462
0,X,1198,1471
0,Y,1198,3917
0,B,1198,586.884615
0,X,1199,4729
0,Y,1199,927
0,B,1199,603.153846
0,X,1200,5812
0,Y,1200,3063
0,B,1200,707.788462
0,X,1201,993
0,Y,1201,2843
0,B,1201,618.557692
0,X,1202,3120
0,Y,1202,2842
0,B,1202,596.903846
0,X,1203,1833
0,Y,1203,3491
0,B,1203,605.038462
0,X,1204,5287
0,Y,1204,251
0,B,1204,699.884615
0,X,1205,4868
0,Y,1205,1541
0,B,1205,660.461538
0,X,1206,2769
0,Y,1206,2125
0,B,1206,636.038462
0,X,1207,898
0,Y,1207,2355
0,B,1207,654.288462
0,X,1208,4358
0,Y,1208,2879
0,B,1208,620.519231
0,X,1209,5120
0,Y,1209,1389
0,B,1209,684.75
0,X,1210,6069
0,Y,1210,1340
0,B,1210,525.538462
0,X,1211,4011
0,Y,1211,2470
0,B,1211,606.288462
0,X,1212,5427
0,Y,1212,768
0,B,1212,630.211538
0,X,1213,5406
0,Y,1213,3408
0,B,1213,575.230769
0,X,1214,452
0,Y,1214,4045
0,B,1214,615.423077
0,X,1215,4649
0,Y,1215,3541
0,B,1215,718.076923
0,X,1216,3509
0,Y,1216,2905
0,B,1216,634.230769
0,X,1217,5140
0,Y,1217,3201
0,B,1217,535.903846
0,X,1218,2223
0,Y,1218,1733
0,B,1218,621.173077
0,X,1219,418
0,Y,1219,281
0,B,1219,643.442308
0,X,1220,6093
0,Y,1220,1709
0,B,1220,572.076923
0,X,1221,1399
0,Y,1221,2123
0,B,1221,689.615385
0,X,1222,1636
0,Y,1222,532
0,B,1222,600.75
0,X,1223,2740
0,Y,1223,236
0,B,1223,608.769231
0,X,1224,1705
0,Y,1224,3359
0,B,1224,607.096154
0,X,1225,4909
0,Y,1225,1295
0,B,1225,603.153846
0,X,1226,4658
0,Y,1226,4027
0,B,1226,619.25
0,X,1227,2383
0,Y,1227,603
0,B,1227,668.884615
0,X,1228,2396
0,Y,1228,2762
0,B,1228,636.5
0,X,1229,206
0,Y,1229,3091
0,B,1229,612.384615
0,X,1230,5263
0,Y,1230,2470
0,B,1230,615.75
0,X,1231,1620
0,Y,1231,290
0,B,1231,633.673077
0,X,1232,4714
0,Y,1232,3304
0,B,1232,590.25
0,X,1233,321
0,Y,1233,1763
0,B,1233,648.519231
0,X,1234,64
0,Y,1234,3312
0,B,1234,605.961538
0,X,1235,1294
0,Y,1235,2990
0,B,1235,561.673077
0,X,1236,4637
0,Y,1236,2887
0,B,1236,583.480769
0,X,1237,307
0,Y,1237,3078
0,B,1237,586.288462
0,X,1238,2718
0,Y,1238,2110
0,B,1238,610.788462
0,X,1239,5909
0,Y,1239,410
0,B,1239,599.269231
0,X,1240,3868
0,Y,1240,1970
0,B,1240,605.365385
0,X,1241,3234
0,Y,1241,4007
0,B,1241,609.134615
0,X,1242,1406
0,Y,1242,744
0,B,1242,601.326923
0,X,1243,4265
0,Y,1243,50
0,B,1243,557.365385
0,X,1244,2660
0,Y,1244,2492
0,B,1244,606.519231
0,X,1245,2377
0,Y,1245,3326
0,B,1245,619.365385
0,X,1246,69
0,Y,1246,54
0,B,1246,567.807692
0,X,1247,6055
0,Y,1247,3356
0,B,1247,719.442308
0,X,1248,5248
0,Y,1248,413
0,B,1248,685.903846
0,X,1249,5543
0,Y,1249,3687
0,B,1249,709.557692
0,X,1250,1244
0,Y,1250,591
0,B,1250,568.307692
0,X,1251,77
0,Y,1251,674
0,B,1251,616.961538
0,X,1252,3023
0,Y,1252,3200
0,B,1252,593.634615
0,X,1253,386
0,Y,1253,3935
0,B,1253,635.826923
0,X,1254,708
0,Y,1254,1844
0,B,1254,574.615385
0,X,1255,3155
0,Y,1255,2901
0,B,1255,575.25
0,X,1256,3972
0,Y,1256,2087
0,B,1256,607.711538
0,X,1257,5402
0,Y,1257,1641
0,B,1257,607.115385
0,X,1258,976
0,Y,1258,1966
0,B,1258,585.596154
0,X,1259,2233
0,Y,1259,3198
0,B,1259,535.519231
0,X,1260,4087
0,Y,1260,3201
0,B,1260,688.519231
0,X,1261,4184
0,Y,1261,1097
0,B,1261,657.75
0,X,1262,2567
0,Y,1262,2141
0,B,1262,606.211538
0,X,1263,3898
0,Y,1263,1280
0,B,1263,603.557692
0,X,1264,5270
0,Y,1264,1456
0,B,1264,556.673077
0,X,1265,585
0,Y,1265,3280
0,B,1265,592.153846
0,X,1266,1980
0,Y,1266,1893
0,B,1266,665.557692
0,X,1267,1291
0,Y,1267,3097
0,B,1267,680.865385
0,X,1268,499
0,Y,1268,3737
0,B,1268,660.134615
0,X,1269,1093
0,Y,1269,3361
0,B,1269,576.75
0,X,1270,491
0,Y,1270,928
0,B,1270,601.25
0,X,1271,5055
0,Y,1271,2482
0,B,1271,588.865385
0,X,1272,1284
0,Y,1272,3003
0,B,1272,567.826923
0,X,1273,5499
0,Y,1273,685
0,B,1273,608.326923
0,X,1274,3879
0,Y,1274,3583
0,B,1274,588.673077
0,X,1275,3635
0,Y,1275,1901
0,B,1275,628.961538
0,X,1276,303
0,Y,1276,1362
0,B,1276,709.25
0,X,1277,5944
0,Y,1277,565
0,B,1277,590.365385
0,X,1278,1656
0,Y,1278,1508
0,B,1278,580.653846
0,X,1279,230
0,Y,1279,1036
0,B,1279,546.173077
0,X,1280,3731
0,Y,1280,2685
0,B,1280,647.653846
0,X,1281,5341
0,Y,1281,2040
0,B,1281,608.25
0,X,1282,1899
0,Y,1282,1616
0,B,1282,612.365385
0,X,1283,5722
0,Y,1283,3743
0,B,1283,657.442308
0,X,1284,543
0,Y,1284,53
0,B,1284,660.5
0,X,1285,5381
0,Y,1285,2565
0,B,1285,619.461538
0,X,1286,4699
0,Y,1286,1799
0,B,1286,640.346154
0,X,1287,2029
0,Y,1287,2722
0,B,1287,578.115385
0,X,1288,3176
0,Y,1288,882
0,B,1288,597.134615
0,X,1289,187
0,Y,1289,499
0,B,1289,620.865385
0,X,1290,4733
0,Y,1290,1220
0,B,1290,582.519231
0,X,1291,3123
0,Y,1291,3504
0,B,1291,627.942308
0,X,1292,4159
0,Y,1292,1476
0,B,1292,658.903846
0,X,1293,1592
0,Y,1293,1784
0,B,1293,543.730769
0,X,1294,4522
0,Y,1294,1234
0,B,1294,565.807692
0,X,1295,5145
0,Y,1295,2055
0,B,1295,650.980769
0,X,1296,546
0,Y,1296,2871
0,B,1296,552.711538
0,X,1297,4949
0,Y,1297,2073
0,B,1297,610.288462
0,X,1298,4810
0,Y,1298,2056
0,B,1298,578.5
0,X,1299,2743
0,Y,1299,816
0,B,1299,569.75
0,X,1300,1858
0,Y,1300,279
0,B,1300,598.75
0,X,1301,2329
0,Y,1301,3212
0,B,1301,561.903846
0,X,1302,5235
0,Y,1302,189
0,B,1302,567.711538
0,X,1303,2143
0,Y,1303,1517
0,B,1303,652.403846
0,X,1304,1266
0,Y,1304,2438
0,B,1304,600.288462
0,X,1305,3858
0,Y,1305,2192
0,B,1305,557.5
0,X,1306,1117
0,Y,1306,2495
0,B,1306,623.173077
0,X,1307,548
0,Y,1307,3288
0,B,1307,602.038462
0,X,1308,2889
0,Y,1308,946
0,B,1308,636.153846
0,X,1309,3199
0,Y,1309,2040
0,B,1309,595.442308
0,X,1310,2017
0,Y,1310,2583
0,B,1310,522.942308
0,X,1311,136
0,Y,1311,504
0,B,1311,647.557692
0,X,1312,1819
0,Y,1312,516
0,B,1312,583.846154
0,X,1313,5001
0,Y,1313,3089
0,B,1313,567.134615
0,X,1314,5929
0,Y,1314,212
0,B,1314,646.807692
0,X,1315,3554
0,Y,1315,1275
0,B,1315,536.923077
0,X,1316,4851
0,Y,1316,1106
0,B,1316,589.730769
0,X,1317,1125
0,Y,1317,3814
0,B,1317,626
0,X,1318,2911
0,Y,1318,2581
0,B,1318,575.057692
0,X,1319,1307
0,Y,1319,1242
0,B,1319,585.865385
0,X,1320,2026
0,Y,1320,2063
0,B,1320,639.75
0,X,1321,3543
0,Y,1321,3333
0,B,1321,623.711538
0,X,1322,5922
0,Y,1322,2999
0,B,1322,644.307692
0,X,1323,767
0,Y,1323,1000
0,B,1323,723.192308
0,X,1324,1085
0,Y,1324,2482
0,B,1324,645.192308
0,X,1325,2739
0,Y,1325,3064
0,B,1325,645.096154
0,X,1326,2223
0,Y,1326,3279
0,B,1326,584.346154
0,X,1327,3175
0,Y,1327,3643
0,B,1327,584.865385
0,X,1328,2735
0,Y,1328,1185
0,B,1328,552.923077
0,X,1329,3157
0,Y,1329,3719
0,B,1329,567.711538
0,X,1330,3662
0,Y,1330,2021
0,B,1330,677.076923
0,X,1331,1508
0,Y,1331,4067
0,B,1331,570.038462
0,X,1332,3725
0,Y,1332,1097
0,B,1332,564.442308
0,X,1333,647
0,Y,1333,1173
0,B,1333,635.826923
0,X,1334,1050
0,Y,1334,1202
0,B,1334,684.326923
0,X,1335,3330
0,Y,1335,1594
0,B,1335,575.192308
0,X,1336,3982
0,Y,1336,1701
0,B,1336,617.096154
0,X,1337,4556
0,Y,1337,3836
0,B,1337,625.961538
0,X,1338,5864
0,Y,1338,263
0,B,1338,566.826923
0,X,1339,6083
0,Y,1339,421
0,B,1339,580.538462
0,X,1340,52
0,Y,1340,2975
0,B,1340,628.288462
0,X,1341,4993
0,Y,1341,110
0,B,1341,562.192308
0,X,1342,3572
0,Y,1342,802
0,B,1342,596.403846
0,X,1343,2087
0,Y,1343,2763
0,B,1343,563.807692
0,X,1344,461
0,Y,1344,4002
0,B,1344,585.980769
0,X,1345,4415
0,Y,1345,2347
0,B,1345,623.942308
0,X,1346,3319
0,Y,1346,2933
0,B,1346,735.788462
0,X,1347,3322
0,Y,1347,619
0,B,1347,546.576923
0,X,1348,708
0,Y,1348,3049
0,B,1348,626.576923
0,X,1349,4190
0,Y,1349,1787
0,B,1349,595.634615
0,X,1350,5126
0,Y,1350,1039
0,B,1350,548.192308
0,X,1351,2373
0,Y,1351,4060
0,B,1351,540.961538
0,X,1352,6126
0,Y,1352,2395
0,B,1352,627.384615
0,X,1353,5270
0,Y,1353,4040
0,B,1353,686.519231
0,X,1354,1261
0,Y,1354,1171
0,B,1354,571.538462
0,X,1355,5914
0,Y,1355,3730
0,B,1355,534.692308
0,X,1356,6004
0,Y,1356,4066
0,B,1356,599.634615
0,X,1357,2192
0,Y,1357,2551
0,B,1357,559.769231
0,X,1358,519
0,Y,1358,3806
0,B,1358,575.365385
0,X,1359,290
0,Y,1359,1292
0,B,1359,614.326923
0,X,1360,2885
0,Y,1360,711
0,B,1360,553.346154
0,X,1361,4340
0,Y,1361,2869
0,B,1361,565.173077
0,X,1362,2899
0,Y,1362,2808
0,B,1362,645.365385
0,X,1363,88
0,Y,1363,1773
0,B,1363,581.076923
0,X,1364,1698
0,Y,1364,2547
0,B,1364,587.788462
0,X,1365,3016
0,Y,1365,183
0,B,1365,577.173077
0,X,1366,1979
0,Y,1366,3298
0,B,1366,618.326923
0,X,1367,4426
0,Y,1367,2077
0,B,1367,567.865385
0,X,1368,876
0,Y,1368,3556
0,B,1368,579.730769
0,X,1369,2924
0,Y,1369,1619
0,B,1369,589.730769
0,X,1370,2026
0,Y,1370,3863
0,B,1370,646.711538
0,X,1371,866
0,Y,1371,415
0,B,1371,607.057692
0,X,1372,887
0,Y,1372,1658
0,B,1372,583.788462
0,X,1373,5124
0,Y,1373,1300
0,B,1373,611.5
0,X,1374,805
0,Y,1374,2354
0,B,1374,599.038462
0,X,1375,3654
0,Y,1375,3402
0,B,1375,606.576923
0,X,1376,5219
0,Y,1376,1813
0,B,1376,583.5
0,X,1377,2086
0,Y,1377,2773
0,B,1377,516.326923
0,X,1378,5936
0,Y,1378,786
0,B,1378,590
0,X,1379,3440
0,Y,1379,3039
0,B,1379,559.769231
0,X,1380,2587
0,Y,1380,767
0,B,1380,611.173077
0,X,1381,1991
0,Y,1381,847
0,B,1381,596.884615
0,X,1382,6009
0,Y,1382,1402
0,B,1382,636.057692
0,X,1383,669
0,Y,1383,1899
0,B,1383,573.538462
0,X,1384,4526
0,Y,1384,3958
0,B,1384,572.461538
0,X,1385,3040
0,Y,1385,3117
0,B,1385,603.615385
0,X,1386,5443
0,Y,1386,3005
0,B,1386,570.326923
0,X,1387,3492
0,Y,1387,582
0,B,1387,643.5
0,X,1388,4374
0,Y,1388,2841
0,B,1388,602.961538
0,X,1389,4792
0,Y,1389,3895
0,B,1389,613.75
0,X,1390,4688
0,Y,1390,1298
0,B,1390,610.75
0,X,1391,727
0,Y,1391,408
0,B,1391,638.288462
0,X,1392,5394
0,Y,1392,1039
0,B,1392,612.673077
0,X,1393,3133
0,Y,1393,1528
0,B,1393,583.076923
0,X,1394,1750
0,Y,1394,68
0,B,1394,599.326923
0,X,1395,2366
0,Y,1395,3960
0,B,1395,600.480769
0,X,1396,2357
0,Y,1396,1904
0,B,1396,576.038462
0,X,1397,2138
0,Y,1397,3498
0,B,1397,542.173077
0,X,1398,83
0,Y,1398,3353
0,B,1398,572.307692
0,X,1399,4756
0,Y,1399,3640
0,B,1399,658.211538
0,X,1400,710
0,Y,1400,2203
0,B,1400,601.115385
0,X,1401,5005
0,Y,1401,3442
0,B,1401,569.557692
0,X,1402,873
0,Y,1402,1763
0,B,1402,596.384615
0,X,1403,5103
0,Y,1403,2144
0,B,1403,706.884615
0,X,1404,2005
0,Y,1404,1394
0,B,1404,558.653846
0,X,1405,709
0,Y,1405,2806
0,B,1405,553.115385
0,X,1406,2883
0,Y,1406,808
0,B,1406,612.480769
0,X,1407,941
0,Y,1407,3881
0,B,1407,531.403846
0,X,1408,3724
0,Y,1408,878
0,B,1408,618.538462
0,X,1409,4602
0,Y,1409,3833
0,B,1409,631.288462
0,X,1410,221
0,Y,1410,3890
0,B,1410,643.788462
0,X,1411,5722
0,Y,1411,1022
0,B,1411,569.692308
0,X,1412,1629
0,Y,1412,3682
0,B,1412,558.115385
0,X,1413,1158
0,Y,1413,899
0,B,1413,596.442308
0,X,1414,5553
0,Y,1414,3526
0,B,1414,580.730769
0,X,1415,1554
0,Y,1415,2818
0,B,1415,777.096154
0,X,1416,3465
0,Y,1416,3083
0,B,1416,564.769231
0,X,1417,3702
0,Y,1417,2909
0,B,1417,597.615385
0,X,1418,5900
0,Y,1418,3808
0,B,1418,631.461538
0,X,1419,4218
0,Y,1419,3284
0,B,1419,686.346154
0,X,1420,1616
0,Y,1420,2132
0,B,1420,603.673077
0,X,1421,3955
0,Y,1421,2015
0,B,1421,548.865385
0,X,1422,543
0,Y,1422,4089
0,B,1422,573.115385
0,X,1423,5293
0,Y,1423,1720
0,B,1423,619.057692
0,X,1424,3673
0,Y,1424,1021
0,B,1424,577.307692
0,X,1425,2026
0,Y,1425,3413
0,B,1425,576.230769
0,X,1426,1958
0,Y,1426,3502
0,B,1426,517.692308
0,X,1427,4646
0,Y,1427,1810
0,B,1427,587.230769
0,X,1428,3102
0,Y,1428,1126
0,B,1428,590.076923
0,X,1429,495
0,Y,1429,2095
0,B,1429,532.326923
0,X,1430,1754
0,Y,1430,168
0,B,1430,565.038462
0,X,1431,3069
0,Y,1431,1049
0,B,1431,542.596154
0,X,1432,5343
0,Y,1432,4025
0,B,1432,636.692308
0,X,1433,4760
0,Y,1433,3868
0,B,1433,548.807692
0,X,1434,6037
0,Y,1434,3438
0,B,1434,641.307692
0,X,1435,1874
0,Y,1435,2641
0,B,1435,559.653846
0,X,1436,2076
0,Y,1436,1653
0,B,1436,543.980769
0,X,1437,214
0,Y,1437,1030
0,B,1437,544.923077
0,X,1438,2369
0,Y,1438,3383
0,B,1438,614.769231
0,X,1439,6039
0,Y,1439,4009
0,B,1439,646.173077
0,X,1440,5741
0,Y,1440,537
0,B,1440,555.211538
0,X,1441,2471
0,Y,1441,2008
0,B,1441,633.365385
0,X,1442,5009
0,Y,1442,2555
0,B,1442,572.423077
0,X,1443,432
0,Y,1443,855
0,B,1443,600.846154
0,X,1444,4948
0,Y,1444,1408
0,B,1444,594.019231
0,X,1445,3445
0,Y,1445,3542
0,B,1445,636.326923
0,X,1446,3065
0,Y,1446,1111
0,B,1446,552.423077
0,X,1447,640
0,Y,1447,2363
0,B,1447,550.942308
0,X,1448,382
0,Y,1448,1657
0,B,1448,610.961538
0,X,1449,4735
0,Y,1449,1596
0,B,1449,609.846154
0,X,1450,3580
0,Y,1450,1925
0,B,1450,600.923077
0,X,1451,1822
0,Y,1451,673
0,B,1451,639.288462
0,X,1452,4004
0,Y,1452,1929
0,B,1452,602.115385
0,X,1453,564
0,Y,1453,2106
0,B,1453,564.288462
0,X,1454,5493
0,Y,1454,3902
0,B,1454,489.788462
0,X,1455,1494
0,Y,1455,4053
0,B,1455,547.961538
0,X,1456,5108
0,Y,1456,2330
0,B,1456,584.846154
0,X,1457,4786
0,Y,1457,3397
0,B,1457,533.711538
0,X,1458,3401
0,Y,1458,3623
0,B,1458,617.403846
0,X,1459,812
0,Y,1459,1628
0,B,1459,598.5
0,X,1460,1777
0,Y,1460,679
0,B,1460,534.519231
0,X,1461,306
0,Y,1461,2301
0,B,1461,547.980769
0,X,1462,5018
0,Y,1462,2998
0,B,1462,578.980769
0,X,1463,5705
0,Y,1463,2065
0,B,1463,573.903846
0,X,1464,1875
0,Y,1464,2940
0,B,1464,544.076923
0,X,1465,1249
0,Y,1465,241
0,B,1465,563.846154
0,X,1466,4942
0,Y,1466,1462
0,B,1466,559.75
0,X,1467,113
0,Y,1467,2240
0,B,1467,587.615385
0,X,1468,2127
0,Y,1468,3645
0,B,1468,632.346154
0,X,1469,1550
0,Y,1469,2253
0,B,1469,523.057692
0,X,1470,1253
0,Y,1470,54
0,B,1470,558.826923
0,X,1471,3182
0,Y,1471,3453
0,B,1471,539.576923
0,X,1472,2906
0,Y,1472,1730
0,B,1472,604.365385
0,X,1473,893
0,Y,1473,3333
0,B,1473,503.480769
0,X,1474,4983
0,Y,1474,3768
0,B,1474,555.634615
0,X,1475,5357
0,Y,1475,1712
0,B,1475,545.692308
0,X,1476,3143
0,Y,1476,1962
0,B,1476,580.230769
0,X,1477,2510
0,Y,1477,1457
0,B,1477,688.75
0,X,1478,2198
0,Y,1478,4005
0,B,1478,610.538462
0,X,1479,2502
0,Y,1479,825
0,B,1479,541.25
0,X,1480,3855
0,Y,1480,3752
0,B,1480,581.384615
0,X,1481,875
0,Y,1481,1011
0,B,1481,536.557692
0,X,1482,3699
0,Y,1482,1950
0,B,1482,538.673077
0,X,1483,3773
0,Y,1483,97
0,B,1483,546
0,X,1484,3565
0,Y,1484,1140
0,B,1484,577.75
0,X,1485,2657
0,Y,1485,3014
0,B,1485,558.903846
0,X,1486,3880
0,Y,1486,3514
0,B,1486,565.826923
0,X,1487,4350
0,Y,1487,3426
0,B,1487,606.038462
0,X,1488,1929
0,Y,1488,2394
0,B,1488,630.673077
0,X,1489,5824
0,Y,1489,3745
0,B,1489,571.865385
0,X,1490,3399
0,Y,1490,3928
0,B,1490,640.788462
0,X,1491,2963
0,Y,1491,3518
0,B,1491,551.173077
0,X,1492,5213
0,Y,1492,76
0,B,1492,539.75
0,X,1493,5784
0,Y,1493,3435
0,B,1493,649.153846
0,X,1494,69
0,Y,1494,3994
0,B,1494,604.826923
0,X,1495,2707
0,Y,1495,1174
0,B,1495,535.442308
0,X,1496,1343
0,Y,1496,126
0,B,1496,566.576923
0,X,1497,5237
0,Y,1497,3707
0,B,1497,575.096154
0,X,1498,4401
0,Y,1498,3222
0,B,1498,529.038462
0,X,1499,901
0,Y,1499,3868
0,B,1499,523.057692
0,X,1500,1234
0,Y,1500,1207
0,B,1500,555.346154
0,X,1501,867
0,Y,1501,924
0,B,1501,570.211538
0,X,1502,568
0,Y,1502,583
0,B,1502,608.846154
0,X,1503,3266
0,Y,1503,2762
0,B,1503,588.230769
0,X,1504,2453
0,Y,1504,3245
0,B,1504,580.307692
0,X,1505,2124
0,Y,1505,2733
0,B,1505,677.346154
0,X,1506,3900
0,Y,1506,1785
0,B,1506,579.519231
0,X,1507,1283
0,Y,1507,2327
0,B,1507,566.942308
0,X,1508,4707
0,Y,1508,4044
0,B,1508,587.057692
0,X,1509,5291
0,Y,1509,960
0,B,1509,628.480769
0,X,1510,2642
0,Y,1510,346
0,B,1510,569.480769
0,X,1511,4159
0,Y,1511,116
0,B,1511,665.538462
0,X,1512,2395
0,Y,1512,106
0,B,1512,578.038462
0,X,1513,1699
0,Y,1513,2628
0,B,1513,547.615385
0,X,1514,4895
0,Y,1514,3439
0,B,1514,524.25
0,X,1515,2457
0,Y,1515,679
0,B,1515,611.307692
0,X,1516,3190
0,Y,1516,2796
0,B,1516,608.903846
0,X,1517,1310
0,Y,1517,2682
0,B,1517,607.134615
0,X,1518,428
0,Y,1518,3666
0,B,1518,488.423077
0,X,1519,5857
0,Y,1519,3843
0,B,1519,559.519231
0,X,1520,4402
0,Y,1520,3119
0,B,1520,506.384615
0,X,1521,5429
0,Y,1521,3337
0,B,1521,561.576923
0,X,1522,2819
0,Y,1522,504
0,B,1522,586.153846
0,X,1523,1181
0,Y,1523,35
0,B,1523,556.711538
0,X,1524,5228
0,Y,1524,3537
0,B,1524,545.865385
0,X,1525,454
0,Y,1525,231
0,B,1525,524.692308
0,X,1526,3328
0,Y,1526,2636
0,B,1526,562.115385
0,X,1527,5111
0,Y,1527,726
0,B,1527,567.980769
0,X,1528,1091
0,Y,1528,1745
0,B,1528,565.826923
0,X,1529,3563
0,Y,1529,1853
0,B,1529,526.75
0,X,1530,1752
0,Y,1530,1746
0,B,1530,568.115385
0,X,1531,166
0,Y,1531,3325
0,B,1531,539.307692
0,X,1532,4707
0,Y,1532,3287
0,B,1532,549.192308
0,X,1533,3919
0,Y,1533,3902
0,B,1533,583.596154
0,X,1534,2197
0,Y,1534,704
0,B,1534,500.730769
0,X,1535,1579
0,Y,1535,61
0,B,1535,580.653846
0,X,1536,147
0,Y,1536,3950
0,B,1536,518.115385
0,X,1537,3602
0,Y,1537,3380
0,B,1537,587.192308
0,X,1538,3609
0,Y,1538,462
0,B,1538,585.75
0,X,1539,1290
0,Y,1539,1225
0,B,1539,554.096154
0,X,1540,502
0,Y,1540,3330
0,B,1540,598.269231
0,X,1541,3889
0,Y,1541,2731
0,B,1541,611.5
0,X,1542,1319
0,Y,1542,1002
0,B,1542,551.019231
0,X,1543,4814
0,Y,1543,1545
0,B,1543,553.346154
0,X,1544,1553
0,Y,1544,1522
0,B,1544,567.730769
0,X,1545,2344
0,Y,1545,2463
0,B,1545,559.692308
0,X,1546,3543
0,Y,1546,3400
0,B,1546,576.019231
0,X,1547,3777
0,Y,1547,859
0,B,1547,590.826923
0,X,1548,2503
0,Y,1548,248
0,B,1548,564.865385
0,X,1549,4173
0,Y,1549,2199
0,B,1549,595.423077
0,X,1550,2109
0,Y,1550,953
0,B,1550,621.692308
0,X,1551,5398
0,Y,1551,2263
0,B,1551,585.403846
0,X,1552,50
0,Y,1552,931
0,B,1552,536.230769
0,X,1553,4666
0,Y,1553,1729
0,B,1553,550.769231
0,X,1554,1104
0,Y,1554,3047
0,B,1554,573.615385
0,X,1555,3686
0,Y,1555,70
0,B,1555,527.461538
0,X,1556,1800
0,Y,1556,1787
0,B,1556,567.692308
0,X,1557,572
0,Y,1557,3433
0,B,1557,573.134615
0,X,1558,701
0,Y,1558,2058
0,B,1558,551.519231
0,X,1559,4081
0,Y,1559,2991
0,B,1559,532.961538
0,X,1560,520
0,Y,1560,3233
0,B,1560,555.384615
0,X,1561,5946
0,Y,1561,908
0,B,1561,612.365385
0,X,1562,1619
0,Y,1562,2337
0,B,1562,570.596154
0,X,1563,2481
0,Y,1563,1826
0,B,1563,605.557692
0,X,1564,4499
0,Y,1564,1358
0,B,1564,514.519231
0,X,1565,4823
0,Y,1565,3851
0,B,1565,603.980769
0,X,1566,3800
0,Y,1566,1997
0,B,1566,541.807692
0,X,1567,621
0,Y,1567,540
0,B,1567,543.230769
0,X,1568,332
0,Y,1568,2293
0,B,1568,558.75
0,X,1569,3927
0,Y,1569,2550
0,B,1569,569.173077
0,X,1570,4112
0,Y,1570,509
0,B,1570,604.230769
0,X,1571,5441
0,Y,1571,1419
0,B,1571,534.673077
0,X,1572,1404
0,Y,1572,1681
0,B,1572,562.961538
0,X,1573,2761
0,Y,1573,890
0,B,1573,485.096154
0,X,1574,4556
0,Y,1574,1539
0,B,1574,555.769231
0,X,1575,5015
0,Y,1575,3733
0,B,1575,520.653846
0,X,1576,1348
0,Y,1576,3099
0,B,1576,595.75
0,X,1577,4134
0,Y,1577,3359
0,B,1577,587.461538
0,X,1578,5710
0,Y,1578,1218
0,B,1578,503.115385
0,X,1579,889
0,Y,1579,3045
0,B,1579,558.596154
0,X,1580,5417
0,Y,1580,3296
0,B,1580,516.115385
0,X,1581,1659
0,Y,1581,1763
0,B,1581,504.115385
0,X,1582,3030
0,Y,1582,1164
0,B,1582,533.192308
0,X,1583,2643
0,Y,1583,3015
0,B,1583,518.5
0,X,1584,3530
0,Y,1584,2477
0,B,1584,513.403846
0,X,1585,354
0,Y,1585,3222
0,B,1585,587.865385
0,X,1586,5693
0,Y,1586,2999
0,B,1586,626.019231
0,X,1587,3022
0,Y,1587,3134
0,B,1587,554.903846
0,X,1588,444
0,Y,1588,2136
0,B,1588,594.576923
0,X,1589,4877
0,Y,1589,1466
0,B,1589,600.423077
0,X,1590,2651
0,Y,1590,4020
0,B,1590,482.634615
0,X,1591,5309
0,Y,1591,3172
0,B,1591,565.442308
0,X,1592,2754
0,Y,1592,1671
0,B,1592,635.423077
0,X,1593,3540
0,Y,1593,678
0,B,1593,583.884615
0,X,1594,5958
0,Y,1594,1152
0,B,1594,543.596154
0,X,1595,4372
0,Y,1595,3279
0,B,1595,620.019231
0,X,1596,3664
0,Y,1596,331
0,B,1596,804.5
0,X,1597,5092
0,Y,1597,2182
0,B,1597,644.307692
0,X,1598,2913
0,Y,1598,3669
0,B,1598,527.711538
0,X,1599,1698
0,Y,1599,3920
0,B,1599,564.557692
0,X,1600,3448
0,Y,1600,520
0,B,1600,520.673077
0,X,1601,5962
0,Y,1601,3846
0,B,1601,573.038462
0,X,1602,4669
0,Y,1602,2690
0,B,1602,606.730769
0,X,1603,1937
0,Y,1603,1431
0,B,1603,614.326923
0,X,1604,1098
0,Y,1604,1757
0,B,1604,516.615385
0,X,1605,2997
0,Y,1605,2567
0,B,1605,751.461538
0,X,1606,5183
0,Y,1606,2997
0,B,1606,580.557692
0,X,1607,6069
0,Y,1607,2584
0,B,1607,608.730769
0,X,1608,3069
0,Y,1608,2063
0,B,1608,561.596154
0,X,1609,1758
0,Y,1609,3144
0,B,1609,575.788462
0,X,1610,1955
0,Y,1610,3361
0,B,1610,561.019231
0,X,1611,2943
0,Y,1611,47
0,B,1611,517.653846
0,X,1612,5008
0,Y,1612,3106
0,B,1612,526.423077
0,X,1613,5627
0,Y,1613,780
0,B,1613,606.923077
0,X,1614,3703
0,Y,1614,2661
0,B,1614,595.211538
0,X,1615,2766
0,Y,1615,4087
0,B,1615,596.346154
0,X,1616,6067
0,Y,1616,216
0,B,1616,572.192308
0,X,1617,4335
0,Y,1617,3286
0,B,1617,526.134615
0,X,1618,4016
0,Y,1618,1844
0,B,1618,762.096154
0,X,1619,5903
0,Y,1619,2756
0,B,1619,506.596154
0,X,1620,4034
0,Y,1620,947
0,B,1620,622.115385
0,X,1621,3635
0,Y,1621,292
0,B,1621,528.25
0,X,1622,1437
0,Y,1622,2204
0,B,1622,555.730769
0,X,1623,3521
0,Y,1623,3314
0,B,1623,562.038462
0,X,1624,1684
0,Y,1624,3818
0,B,1624,551.076923
0,X,1625,5026
0,Y,1625,709
0,B,1625,488.711538
0,X,1626,1151
0,Y,1626,666
0,B,1626,710.423077
0,X,1627,1967
0,Y,1627,1404
0,B,1627,551.384615
0,X,1628,5050
0,Y,1628,2460
0,B,1628,558
0,X,1629,3504
0,Y,1629,1357
0,B,1629,501.326923
0,X,1630,5788
0,Y,1630,4084
0,B,1630,580.673077
0,X,1631,4348
0,Y,1631,234
0,B,1631,575.692308
0,X,1632,1817
0,Y,1632,3783
0,B,1632,595.115385
0,X,1633,3551
0,Y,1633,915
0,B,1633,540.192308
0,X,1634,253
0,Y,1634,2960
0,B,1634,621.692308
0,X,1635,2840
0,Y,1635,1271
0,B,1635,556.019231
0,X,1636,976
0,Y,1636,3858
0,B,1636,510.403846
0,X,1637,5178
0,Y,1637,3590
0,B,1637,604.403846
0,X,1638,233
0,Y,1638,2359
0,B,1638,552.192308
0,X,1639,1772
0,Y,1639,1631
0,B,1639,611.865385
0,X,1640,252
0,Y,1640,321
0,B,1640,551.980769
0,X,1641,4714
0,Y,1641,1344
0,B,1641,530.076923
0,X,1642,5445
0,Y,1642,1598
0,B,1642,504.75
0,X,1643,357
0,Y,1643,3870
0,B,1643,568.653846
0,X,1644,5227
0,Y,1644,2039
0,B,1644,566.538462
0,X,1645,3901
0,Y,1645,2192
0,B,1645,550.423077
0,X,1646,4115
0,Y,1646,3253
0,B,1646,604.480769
0,X,1647,2222
0,Y,1647,3962
0,B,1647,562.576923
0,X,1648,2387
0,Y,1648,3636
0,B,1648,542.692308
0,X,1649,2787
0,Y,1649,727
0,B,1649,585.153846
0,X,1650,2204
0,Y,1650,322
0,B,1650,543.826923
0,X,1651,1269
0,Y,1651,643
0,B,1651,553.076923
0,X,1652,1788
0,Y,1652,120
0,B,1652,609.307692
0,X,1653,6027
0,Y,1653,216
0,B,1653,605.115385
0,X,1654,5989
0,Y,1654,211
0,B,1654,555.307692
0,X,1655,4589
0,Y,1655,3844
0,B,1655,550.115385
0,X,1656,5553
0,Y,1656,431
0,B,1656,494.230769
0,X,1657,4193
0,Y,1657,631
0,B,1657,636.788462
0,X,1658,5875
0,Y,1658,1866
0,B,1658,560.403846
0,X,1659,2151
0,Y,1659,3319
0,B,1659,548.903846
0,X,1660,4684
0,Y,1660,1416
0,B,1660,588.653846
0,X,1661,4966
0,Y,1661,3354
0,B,1661,540.403846
0,X,1662,5681
0,Y,1662,3706
0,B,1662,566.730769
0,X,1663,5538
0,Y,1663,3904
0,B,1663,566.615385
0,X,1664,6107
0,Y,1664,1873
0,B,1664,602.711538
0,X,1665,1414
0,Y,1665,3018
0,B,1665,557.634615
0,X,1666,4264
0,Y,1666,2957
0,B,1666,557.326923
0,X,1667,4753
0,Y,1667,2767
0,B,1667,583.653846
0,X,1668,4792
0,Y,1668,1696
0,B,1668,544.442308
0,X,1669,3868
0,Y,1669,3467
0,B,1669,524.115385
0,X,1670,2159
0,Y,1670,717
0,B,1670,608.346154
0,X,1671,1857
0,Y,1671,822
0,B,1671,558.192308
0,X,1672,3158
0,Y,1672,3265
0,B,1672,550.5
0,X,1673,3568
0,Y,1673,4008
0,B,1673,565.75
0,X,1674,714
0,Y,1674,2377
0,B,1674,530.211538
0,X,1675,79
0,Y,1675,1615
0,B,1675,519.596154
0,X,1676,4650
0,Y,1676,1461
0,B,1676,581.442308
0,X,1677,2395
0,Y,1677,1441
0,B,1677,565.769231
0,X,1678,1664
0,Y,1678,3178
0,B,1678,557.25
0,X,1679,5789
0,Y,1679,3498
0,B,1679,544.096154
0,X,1680,1152
0,Y,1680,2238
0,B,1680,583.692308
0,X,1681,993
0,Y,1681,1979
0,B,1681,514.519231
0,X,1682,303
0,Y,1682,112
0,B,1682,631.576923
0,X,1683,4844
0,Y,1683,1448
0,B,1683,525.269231
0,X,1684,282
0,Y,1684,3447
0,B,1684,611.346154
0,X,1685,1027
0,Y,1685,889
0,B,1685,525.365385
0,X,1686,2054
0,Y,1686,2533
0,B,1686,613
0,X,1687,1625
0,Y,1687,1331
0,B,1687,609.153846
0,X,1688,4794
0,Y,1688,4035
0,B,1688,550.365385
0,X,1689,4235
0,Y,1689,4006
0,B,1689,519.865385
0,X,1690,4823
0,Y,1690,2652
0,B,1690,504.576923
0,X,1691,544
0,Y,1691,2720
0,B,1691,498.75
0,X,1692,232
0,Y,1692,112
0,B,1692,576.826923
0,X,1693,588
0,Y,1693,3030
0,B,1693,547.384615
0,X,1694,410
0,Y,1694,2543
0,B,1694,571.615385
0,X,1695,1773
0,Y,1695,55
0,B,1695,534.019231
0,X,1696,155
0,Y,1696,3880
0,B,1696,562.692308
0,X,1697,3049
0,Y,1697,1709
0,B,1697,528.384615
0,X,1698,1088
0,Y,1698,2260
0,B,1698,589.134615
0,X,1699,2573
0,Y,1699,1346
0,B,1699,543.480769
0,X,1700,3479
0,Y,1700,3291
0,B,1700,551.653846
0,X,1701,920
0,Y,1701,1192
0,B,1701,543.730769
0,X,1702,4950
0,Y,1702,1507
0,B,1702,556.25
0,X,1703,5491
0,Y,1703,3096
0,B,1703,616.5
0,X,1704,1970
0,Y,1704,1606
0,B,1704,545.076923
0,X,1705,5894
0,Y,1705,2040
0,B,1705,491.288462
0,X,1706,681
0,Y,1706,2258
0,B,1706,659.096154
0,X,1707,931
0,Y,1707,864
0,B,1707,508.057692
0,X,1708,3922
0,Y,1708,3814
0,B,1708,555.288462
0,X,1709,5834
0,Y,1709,1277
0,B,1709,561.538462
0,X,1710,504
0,Y,1710,2230
0,B,1710,553.865385
0,X,1711,2535
0,Y,1711,3864
0,B,1711,573.769231
0,X,1712,2863
0,Y,1712,3796
0,B,1712,550.596154
0,X,1713,2415
0,Y,1713,269
0,B,1713,582.346154
0,X,1714,3169
0,Y,1714,1080
0,B,1714,583.673077
0,X,1715,822
0,Y,1715,3294
0,B,1715,548.961538
0,X,1716,1005
0,Y,1716,88
0,B,1716,510.423077
0,X,1717,6014
0,Y,1717,3369
0,B,1717,585.115385
0,X,1718,4130
0,Y,1718,1290
0,B,1718,531.846154
0,X,1719,583
0,Y,1719,1663
0,B,1719,563.192308
0,X,1720,5225
0,Y,1720,1284
0,B,1720,538.865385
0,X,1721,1701
0,Y,1721,134
0,B,1721,605
0,X,1722,1724
0,Y,1722,2812
0,B,1722,659.115385
0,X,1723,3984
0,Y,1723,272
0,B,1723,533.019231
0,X,1724,2677
0,Y,1724,3104
0,B,1724,595.826923
0,X,1725,5751
0,Y,1725,1236
0,B,1725,485.076923
0,X,1726,2825
0,Y,1726,524
0,B,1726,583.480769
0,X,1727,4912
0,Y,1727,3736
0,B,1727,558.692308
0,X,1728,1722
0,Y,1728,1934
0,B,1728,547.557692
0,X,1729,1456
0,Y,1729,1572
0,B,1729,540.307692
0,X,1730,422
0,Y,1730,3184
0,B,1730,530.346154
0,X,1731,3045
0,Y,1731,915
0,B,1731,571.019231
0,X,1732,3941
0,Y,1732,1882
0,B,1732,533.307692
0,X,1733,5413
0,Y,1733,1174
0,B,1733,557.115385
0,X,1734,231
0,Y,1734,469
0,B,1734,577.307692
0,X,1735,4545
0,Y,1735,1319
0,B,1735,541.326923
0,X,1736,1896
0,Y,1736,2735
0,B,1736,655.826923
0,X,1737,4716
0,Y,1737,1623
0,B,1737,515.961538
0,X,1738,5241
0,Y,1738,2420
0,B,1738,505.634615
0,X,1739,583
0,Y,1739,1575
0,B,1739,519.211538
0,X,1740,1440
0,Y,1740,3586
0,B,1740,455.115385
0,X,1741,4119
0,Y,1741,1774
0,B,1741,569.461538
0,X,1742,2241
0,Y,1742,1172
0,B,1742,548.596154
0,X,1743,5567
0,Y,1743,2496
0,B,1743,556.019231
0,X,1744,4455
0,Y,1744,1240
0,B,1744,509.096154
0,X,1745,643
0,Y,1745,3212
0,B,1745,547.673077
0,X,1746,2427
0,Y,1746,756
0,B,1746,597.461538
0,X,1747,517
0,Y,1747,3064
0,B,1747,492.269231
0,X,1748,357
0,Y,1748,2216
0,B,1748,554.461538
0,X,1749,113
0,Y,1749,2311
0,B,1749,613.057692
0,X,1750,2276
0,Y,1750,1244
0,B,1750,574.365385
0,X,1751,5069
0,Y,1751,613
0,B,1751,544.884615
0,X,1752,1485
0,Y,1752,3403
0,B,1752,502.942308
0,X,1753,5403
0,Y,1753,3887
0,B,1753,632.538462
0,X,1754,3966
0,Y,1754,266
0,B,1754,497.211538
0,X,1755,5682
0,Y,1755,3616
0,B,1755,594.788462
0,X,1756,1674
0,Y,1756,3602
0,B,1756,614.846154
0,X,1757,2406
0,Y,1757,2252
0,B,1757,552.211538
0,X,1758,5119
0,Y,1758,1835
0,B,1758,592.269231
0,X,1759,3374
0,Y,1759,1180
0,B,1759,511.634615
0,X,1760,677
0,Y,1760,2485
0,B,1760,539.211538
0,X,1761,5411
0,Y,1761,1378
0,B,1761,521.903846
0,X,1762,1481
0,Y,1762,2929
0,B,1762,689.211538
0,X,1763,4806
0,Y,1763,1129
0,B,1763,550.134615
0,X,1764,5920
0,Y,1764,1461
0,B,1764,587.288462
0,X,1765,5093
0,Y,1765,4012
0,B,1765,543.153846
0,X,1766,1486
0,Y,1766,1765
0,B,1766,612.192308
0,X,1767,4300
0,Y,1767,2538
0,B,1767,557.288462
0,X,1768,6027
0,Y,1768,2765
0,B,1768,548.769231
0,X,1769,2480
0,Y,1769,346
0,B,1769,565.461538
0,X,1770,1372
0,Y,1770,1517
0,B,1770,562.326923
0,X,1771,3538
0,Y,1771,2298
0,B,1771,522.269231
0,X,1772,4924
0,Y,1772,3063
0,B,1772,542.557692
0,X,1773,1372
0,Y,1773,2705
0,B,1773,505.884615
0,X,1774,1114
0,Y,1774,1621
0,B,1774,594.442308
0,X,1775,96
0,Y,1775,2156
0,B,1775,605.730769
0,X,1776,4230
0,Y,1776,917
0,B,1776,512.557692
0,X,1777,4109
0,Y,1777,2859
0,B,1777,502.192308
0,X,1778,584
0,Y,1778,3711
0,B,1778,541.230769
0,X,1779,602
0,Y,1779,2784
0,B,1779,533.461538
0,X,1780,3334
0,Y,1780,222
0,B,1780,548.596154
0,X,1781,613
0,Y,1781,2032
0,B,1781,533.576923
0,X,1782,2945
0,Y,1782,1689
0,B,1782,503.846154
0,X,1783,4830
0,Y,1783,2715
0,B,1783,494.596154
0,X,1784,2359
0,Y,1784,1964
0,B,1784,541.961538
0,X,1785,4159
0,Y,1785,3769
0,B,1785,614.038462
0,X,1786,2195
0,Y,1786,924
0,B,1786,496.384615
0,X,1787,2038
0,Y,1787,3314
0,B,1787,575.557692
0,X,1788,4994
0,Y,1788,2959
0,B,1788,511.480769
0,X,1789,1282
0,Y,1789,388
0,B,1789,505.480769
0,X,1790,3813
0,Y,1790,3310
0,B,1790,539.096154
0,X,1791,1894
0,Y,1791,1276
0,B,1791,576.615385
0,X,1792,5811
0,Y,1792,577
0,B,1792,616
0,X,1793,1518
0,Y,1793,3681
0,B,1793,612.326923
0,X,1794,4499
0,Y,1794,3090
0,B,1794,554.384615
0,X,1795,2888
0,Y,1795,91
0,B,1795,497.884615
0,X,1796,1008
0,Y,1796,936
0,B,1796,504.692308
0,X,1797,3500
0,Y,1797,1494
0,B,1797,556.711538
0,X,1798,5571
0,Y,1798,2810
0,B,1798,591.230769
0,X,1799,198
0,Y,1799,2486
0,B,1799,539.711538
0,X,1800,6025
0,Y,1800,2868
0,B,1800,492
0,X,1801,5882
0,Y,1801,654
0,B,1801,635.346154
0,X,1802,1427
0,Y,1802,328
0,B,1802,551.461538
0,X,1803,515
0,Y,1803,514
0,B,1803,498.096154
0,X,1804,5797
0,Y,1804,685
0,B,1804,540.634615
0,X,1805,4893
0,Y,1805,3113
0,B,1805,541.692308
0,X,1806,6123
0,Y,1806,3334
0,B,1806,541.076923
0,X,1807,4661
0,Y,1807,2168
0,B,1807,541.538462
0,X,1808,1245
0,Y,1808,2904
0,B,1808,524.211538
0,X,1809,4997
0,Y,1809,778
0,B,1809,455.365385
0,X,1810,3076
0,Y,1810,1699
0,B,1810,535.326923
0,X,1811,1108
0,Y,1811,1054
0,B,1811,631.269231
0,X,1812,4354
0,Y,1812,1352
0,B,1812,580.596154
0,X,1813,1235
0,Y,1813,2840
0,B,1813,530.615385
0,X,1814,2249
0,Y,1814,2410
0,B,1814,524.346154
0,X,1815,265
0,Y,1815,556
0,B,1815,543.653846
0,X,1816,5730
0,Y,1816,3591
0,B,1816,551.615385
0,X,1817,17
0,Y,1817,3217
0,B,1817,586.711538
0,X,1818,1328
0,Y,1818,415
0,B,1818,564.307692
0,X,1819,92
0,Y,1819,3924
0,B,1819,569.730769
0,X,1820,1287
0,Y,1820,499
0,B,1820,554.230769
0,X,1821,4060
0,Y,1821,2824
0,B,1821,527.5
0,X,1822,1177
0,Y,1822,594
0,B,1822,507.5
0,X,1823,4346
0,Y,1823,1711
0,B,1823,532.692308
0,X,1824,4406
0,Y,1824,1667
0,B,1824,541.673077
0,X,1825,448
0,Y,1825,464
0,B,1825,514.557692
0,X,1826,3245
0,Y,1826,3894
0,B,1826,537.884615
0,X,1827,3545
0,Y,1827,539
0,B,1827,518.384615
0,X,1828,5873
0,Y,1828,2404
0,B,1828,567.865385
0,X,1829,2820
0,Y,1829,2337
0,B,1829,522.75
0,X,1830,79
0,Y,1830,1267
0,B,1830,577.576923
0,X,1831,3802
0,Y,1831,269
0,B,1831,508.192308
0,X,1832,5761
0,Y,1832,345
0,B,1832,552.903846
0,X,1833,4157
0,Y,1833,452
0,B,1833,501.480769
0,X,1834,3790
0,Y,1834,3855
0,B,1834,692.576923
0,X,1835,3590
0,Y,1835,3643
0,B,1835,518.230769
0,X,1836,4159
0,Y,1836,3277
0,B,1836,586.634615
0,X,1837,3663
0,Y,1837,808
0,B,1837,529.038462
0,X,1838,4480
0,Y,1838,4087
0,B,1838,514.057692
0,X,1839,838
0,Y,1839,3292
0,B,1839,527.442308
0,X,1840,5775
0,Y,1840,1427
0,B,1840,562.230769
0,X,1841,1873
0,Y,1841,2095
0,B,1841,576.519231
0,X,1842,6021
0,Y,1842,2404
0,B,1842,585.942308
0,X,1843,2566
0,Y,1843,2950
0,B,1843,574.942308
0,X,1844,1393
0,Y,1844,3081
0,B,1844,503.807692
0,X,1845,1591
0,Y,1845,383
0,B,1845,563.769231
0,X,1846,2955
0,Y,1846,1647
0,B,1846,462.461538
0,X,1847,4567
0,Y,1847,1209
0,B,1847,571.576923
0,X,1848,149
0,Y,1848,2510
0,B,1848,540.634615
0,X,1849,382
0,Y,1849,1955
0,B,1849,575
0,X,1850,3086
0,Y,1850,2302
0,B,1850,517.653846
0,X,1851,5397
0,Y,1851,788
0,B,1851,621.423077
0,X,1852,3766
0,Y,1852,2582
0,B,1852,597.923077
0,X,1853,1852
0,Y,1853,1066
0,B,1853,506.923077
0,X,1854,423
0,Y,1854,3299
0,B,1854,537.538462
0,X,1855,143
0,Y,1855,3123
0,B,1855,561.923077
0,X,1856,5787
0,Y,1856,3940
0,B,1856,512.5
0,X,1857,4487
0,Y,1857,1983
0,B,1857,615.788462
0,X,1858,3242
0,Y,1858,2110
0,B,1858,526.980769
0,X,1859,2034
0,Y,1859,2808
0,B,1859,512.038462
0,X,1860,5653
0,Y,1860,1252
0,B,1860,530.576923
0,X,1861,3735
0,Y,1861,2103
0,B,1861,470.096154
0,X,1862,3660
0,Y,1862,1562
0,B,1862,542.596154
0,X,1863,979
0,Y,1863,207
0,B,1863,554.461538
0,X,1864,4348
0,Y,1864,1928
0,B,1864,532.230769
0,X,1865,221
0,Y,1865,2055
0,B,1865,508.403846
0,X,1866,3770
0,Y,1866,1919
0,B,1866,603.673077
0,X,1867,3232
0,Y,1867,1112
0,B,1867,528.980769
0,X,1868,4065
0,Y,1868,1512
0,B,1868,601.538462
0,X,1869,2267
0,Y,1869,2083
0,B,1869,540.538462
0,X,1870,2206
0,Y,1870,3124
0,B,1870,559.057692
0,X,1871,4461
0,Y,1871,1188
0,B,1871,496.865385
0,X,1872,333
0,Y,1872,1626
0,B,1872,601.019231
0,X,1873,5301
0,Y,1873,3590
0,B,1873,565.423077
0,X,1874,3098
0,Y,1874,15
0,B,1874,491.769231
0,X,1875,2278
0,Y,1875,2146
0,B,1875,512.519231
0,X,1876,3698
0,Y,1876,2149
0,B,1876,488.673077
0,X,1877,644
0,Y,1877,1590
0,B,1877,544.269231
0,X,1878,706
0,Y,1878,3506
0,B,1878,521.346154
0,X,1879,2934
0,Y,1879,3923
0,B,1879,555.442308
0,X,1880,1978
0,Y,1880,1259
0,B,1880,478.480769
0,X,1881,1054
0,Y,1881,3825
0,B,1881,560.692308
0,X,1882,755
0,Y,1882,3728
0,B,1882,482.903846
0,X,1883,2395
0,Y,1883,229
0,B,1883,502.807692
0,X,1884,4070
0,Y,1884,1959
0,B,1884,579.826923
0,X,1885,4081
0,Y,1885,2940
0,B,1885,562.269231
0,X,1886,5151
0,Y,1886,1815
0,B,1886,619.615385
0,X,1887,3739
0,Y,1887,211
0,B,1887,515.384615
0,X,1888,5794
0,Y,1888,557
0,B,1888,606.153846
0,X,1889,4402
0,Y,1889,1327
0,B,1889,517.346154
0,X,1890,5439
0,Y,1890,3761
0,B,1890,497.942308
0,X,1891,1874
0,Y,1891,704
0,B,1891,543.326923
0,X,1892,1055
0,Y,1892,2340
0,B,1892,485.615385
0,X,1893,5840
0,Y,1893,3313
0,B,1893,532.557692
0,X,1894,1450
0,Y,1894,711
0,B,1894,538.269231
0,X,1895,518
0,Y,1895,2733
0,B,1895,498
0,X,1896,632
0,Y,1896,3170
0,B,1896,498.288462
0,X,1897,315
0,Y,1897,3593
0,B,1897,487.596154
0,X,1898,5671
0,Y,1898,495
0,B,1898,508.884615
0,X,1899,711
0,Y,1899,4052
0,B,1899,497.961538
0,X,1900,3561
0,Y,1900,2735
0,B,1900,533.5
0,X,1901,5056
0,Y,1901,3076
0,B,1901,559.538462
0,X,1902,1123
0,Y,1902,2848
0,B,1902,556.076923
0,X,1903,712
0,Y,1903,1680
0,B,1903,443.865385
0,X,1904,2698
0,Y,1904,3336
0,B,1904,509.480769
0,X,1905,2080
0,Y,1905,3216
0,B,1905,616.711538
0,X,1906,3105
0,Y,1906,933
0,B,1906,538.423077
0,X,1907,1859
0,Y,1907,652
0,B,1907,475.115385
0,X,1908,1314
0,Y,1908,1955
0,B,1908,540.576923
0,X,1909,4748
0,Y,1909,3057
0,B,1909,608.442308
0,X,1910,1487
0,Y,1910,3014
0,B,1910,536.75
0,X,1911,4103
0,Y,1911,2846
0,B,1911,513.346154
0,X,1912,637
0,Y,1912,4016
0,B,1912,613.096154
0,X,1913,174
0,Y,1913,3492
0,B,1913,534.346154
0,X,1914,945
0,Y,1914,2110
0,B,1914,440.365385
0,X,1915,6117
0,Y,1915,2884
0,B,1915,515.173077
0,X,1916,1080
0,Y,1916,810
0,B,1916,498.115385
0,X,1917,3127
0,Y,1917,2100
0,B,1917,529.711538
0,X,1918,5960
0,Y,1918,3663
0,B,1918,594.846154
0,X,1919,2037
0,Y,1919,2455
0,B,1919,598.557692
0,X,1920,1680
0,Y,1920,2003
0,B,1920,523.480769
0,X,1921,818
0,Y,1921,1102
0,B,1921,500.134615
0,X,1922,657
0,Y,1922,1532
0,B,1922,497.538462
0,X,1923,3327
0,Y,1923,2766
0,B,1923,561.711538
0,X,1924,1228
0,Y,1924,781
0,B,1924,529.942308
0,X,1925,692
0,Y,1925,700
0,B,1925,506.942308
0,X,1926,909
0,Y,1926,655
0,B,1926,547.75
0,X,1927,735
0,Y,1927,3757
0,B,1927,434.038462
0,X,1928,1162
0,Y,1928,2814
0,B,1928,528.923077
0,X,1929,5190
0,Y,1929,2198
0,B,1929,525.961538
0,X,1930,5294
0,Y,1930,221
0,B,1930,523.384615
0,X,1931,946
0,Y,1931,3928
0,B,1931,535.384615
0,X,1932,5216
0,Y,1932,3987
0,B,1932,531.25
0,X,1933,5553
0,Y,1933,3157
0,B,1933,528.480769
0,X,1934,2035
0,Y,1934,1170
0,B,1934,560.538462
0,X,1935,4146
0,Y,1935,588
0,B,1935,609.038462
0,X,1936,1961
0,Y,1936,1253
0,B,1936,493.134615
0,X,1937,1670
0,Y,1937,1812
0,B,1937,512.423077
0,X,1938,25
0,Y,1938,1536
0,B,1938,519.423077
0,X,1939,5096
0,Y,1939,3275
0,B,1939,478.403846
0,X,1940,5724
0,Y,1940,3633
0,B,1940,520.903846
0,X,1941,3811
0,Y,1941,3364
0,B,1941,590.365385
0,X,1942,5985
0,Y,1942,270
0,B,1942,570.673077
0,X,1943,4634
0,Y,1943,3226
0,B,1943,488.057692
0,X,1944,5085
0,Y,1944,3183
0,B,1944,498.423077
0,X,1945,2824
0,Y,1945,3867
0,B,1945,508.673077
0,X,1946,3163
0,Y,1946,2844
0,B,1946,631.076923
0,X,1947,88
0,Y,1947,2191
0,B,1947,571.653846
0,X,1948,3997
0,Y,1948,2527
0,B,1948,540.25
0,X,1949,5212
0,Y,1949,1395
0,B,1949,518.057692
0,X,1950,5129
0,Y,1950,1465
0,B,1950,577.365385
0,X,1951,2770
0,Y,1951,3340
0,B,1951,525.480769
0,X,1952,3433
0,Y,1952,3573
0,B,1952,498.711538
0,X,1953,277
0,Y,1953,319
0,B,1953,513.423077
0,X,1954,5498
0,Y,1954,2326
0,B,1954,586.961538
0,X,1955,1248
0,Y,1955,2289
0,B,1955,504.961538
0,X,1956,351
0,Y,1956,1175
0,B,1956,530.346154
0,X,1957,1172
0,Y,1957,4065
0,B,1957,508.846154
0,X,1958,1738
0,Y,1958,3038
0,B,1958,523.826923
0,X,1959,5011
0,Y,1959,3310
0,B,1959,532.173077
0,X,1960,6088
0,Y,1960,3181
0,B,1960,526.173077
0,X,1961,4268
0,Y,1961,2504
0,B,1961,519.365385
0,X,1962,4040
0,Y,1962,2916
0,B,1962,550.288462
0,X,1963,1237
0,Y,1963,2784
0,B,1963,518.769231
0,X,1964,4179
0,Y,1964,670
0,B,1964,511.442308
0,X,1965,330
0,Y,1965,3443
0,B,1965,546.942308
0,X,1966,3781
0,Y,1966,1382
0,B,1966,558.788462
0,X,1967,3657
0,Y,1967,1579
0,B,1967,551.403846
0,X,1968,5156
0,Y,1968,2165
0,B,1968,550.865385
0,X,1969,4849
0,Y,1969,3490
0,B,1969,519.923077
0,X,1970,1725
0,Y,1970,2002
0,B,1970,561.519231
0,X,1971,451
0,Y,1971,3869
0,B,1971,493.538462
0,X,1972,4222
0,Y,1972,1777
0,B,1972,541.615385
0,X,1973,4566
0,Y,1973,3817
0,B,1973,550.846154
0,X,1974,1550
0,Y,1974,1011
0,B,1974,490.288462
0,X,1975,856
0,Y,1975,1503
0,B,1975,511.461538
0,X,1976,409
0,Y,1976,3606
0,B,1976,578.711538
0,X,1977,1716
0,Y,1977,631
0,B,1977,614.807692
0,X,1978,1316
0,Y,1978,2832
0,B,1978,503.423077
0,X,1979,6124
0,Y,1979,3842
0,B,1979,572.538462
0,X,1980,5332
0,Y,1980,1894
0,B,1980,549.596154
0,X,1981,2129
0,Y,1981,2645
0,B,1981,518.057692
0,X,1982,159
0,Y,1982,2472
0,B,1982,538.423077
0,X,1983,1674
0,Y,1983,4013
0,B,1983,558.557692
0,X,1984,415
0,Y,1984,3903
0,B,1984,509.384615
0,X,1985,799
0,Y,1985,588
0,B,1985,507.980769
0,X,1986,280
0,Y,1986,920
0,B,1986,559.269231
0,X,1987,5961
0,Y,1987,288
0,B,1987,501.711538
0,X,1988,3250
0,Y,1988,1597
0,B,1988,545.153846
0,X,1989,461
0,Y,1989,2897
0,B,1989,545.557692
0,X,1990,4462
0,Y,1990,1499
0,B,1990,531.634615
0,X,1991,1088
0,Y,1991,1312
0,B,1991,480.480769
0,X,1992,3100
0,Y,1992,1017
0,B,1992,511.461538
0,X,1993,760
0,Y,1993,2550
0,B,1993,541.942308
0,X,1994,4801
0,Y,1994,2132
0,B,1994,500.769231
0,X,1995,3636
0,Y,1995,2978
0,B,1995,526.173077
0,X,1996,450
0,Y,1996,292
0,B,1996,505.038462
0,X,1997,3066
0,Y,1997,3517
0,B,1997,517.134615
0,X,1998,2828
0,Y,1998,964
0,B,1998,489.153846
0,X,1999,6046
0,Y,1999,2818
0,B,1999,542.211538
0,X,2000,4962
0,Y,2000,1168
0,B,2000,535.384615
0,X,2001,1715
0,Y,2001,1166
0,B,2001,510
0,X,2002,5948
0,Y,2002,1539
0,B,2002,491.269231
0,X,2003,2040
0,Y,2003,2221
0,B,2003,477.826923
0,X,2004,807
0,Y,2004,273
0,B,2004,533
0,X,2005,4966
0,Y,2005,1879
0,B,2005,535.711538
0,X,2006,5188
0,Y,2006,1503
0,B,2006,524.173077
0,X,2007,3263
0,Y,2007,2826
0,B,2007,515.25
0,X,2008,343
0,Y,2008,91
0,B,2008,582.884615
0,X,2009,6085
0,Y,2009,3396
0,B,2009,565.538462
0,X,2010,1081
0,Y,2010,2928
0,B,2010,474.596154
0,X,2011,3304
0,Y,2011,2861
0,B,2011,509.673077
0,X,2012,3466
0,Y,2012,1574
0,B,2012,556.423077
0,X,2013,2112
0,Y,2013,1766
0,B,2013,551.192308
0,X,2014,1064
0,Y,2014,1102
0,B,2014,499.5
0,X,2015,937
0,Y,2015,1417
0,B,2015,484.557692
0,X,2016,1665
0,Y,2016,920
0,B,2016,533.903846
0,X,2017,4667
0,Y,2017,1596
0,B,2017,510.980769
0,X,2018,3799
0,Y,2018,3230
0,B,2018,542.730769
0,X,2019,472
0,Y,2019,3473
0,B,2019,467.75
0,X,2020,745
0,Y,2020,793
0,B,2020,530.961538
0,X,2021,1037
0,Y,2021,795
0,B,2021,492.230769
0,X,2022,5279
0,Y,2022,2382
0,B,2022,592.134615
0,X,2023,5330
0,Y,2023,2265
0,B,2023,472.807692
0,X,2024,3176
0,Y,2024,2132
0,B,2024,476.384615
0,X,2025,4559
0,Y,2025,2928
0,B,2025,541.634615
0,X,2026,5604
0,Y,2026,3961
0,B,2026,507.153846
0,X,2027,1914
0,Y,2027,879
0,B,2027,583.384615
0,X,2028,6030
0,Y,2028,1860
0,B,2028,524.557692
0,X,2029,3392
0,Y,2029,40
0,B,2029,512.673077
0,X,2030,1414
0,Y,2030,2205
0,B,2030,536.903846
0,X,2031,2037
0,Y,2031,3219
0,B,2031,545.403846
0,X,2032,4981
0,Y,2032,1872
0,B,2032,547.769231
0,X,2033,100
0,Y,2033,868
0,B,2033,559.5
0,X,2034,586
0,Y,2034,3111
0,B,2034,516.846154
0,X,2035,996
0,Y,2035,3955
0,B,2035,533.730769
0,X,2036,5127
0,Y,2036,3085
0,B,2036,556.961538
0,X,2037,52
0,Y,2037,2254
0,B,2037,539.230769
0,X,2038,362
0,Y,2038,2005
0,B,2038,532.076923
0,X,2039,1943
0,Y,2039,1634
0,B,2039,552.961538
0,X,2040,3665
0,Y,2040,3357
0,B,2040,522.230769
0,X,2041,1091
0,Y,2041,247
0,B,2041,523.673077
0,X,2042,2864
0,Y,2042,69
0,B,2042,531.096154
0,X,2043,4974
0,Y,2043,1788
0,B,2043,477.173077
0,X,2044,4974
0,Y,2044,1629
0,B,2044,491.884615
0,X,2045,739
0,Y,2045,966
0,B,2045,512.596154
0,X,2046,285
0,Y,2046,1986
0,B,2046,533.019231
0,X,2047,1948
0,Y,2047,2587
0,B,2047,442.769231
0,X,2048,1300
0,Y,2048,2594
0,B,2048,487.230769
0,X,2049,2497
0,Y,2049,3122
0,B,2049,472.807692
0,X,2050,290
0,Y,2050,1250
0,B,2050,492.365385
0,X,2051,699
0,Y,2051,2318
0,B,2051,569.423077
0,X,2052,1109
0,Y,2052,1193
0,B,2052,493.269231
0,X,2053,5503
0,Y,2053,350
0,B,2053,461.115385
0,X,2054,1776
0,Y,2054,3116
0,B,2054,551.096154
0,X,2055,1263
0,Y,2055,1107
0,B,2055,576.711538
0,X,2056,2741
0,Y,2056,2516
0,B,2056,532.384615
0,X,2057,4944
0,Y,2057,3762
0,B,2057,512.019231
0,X,2058,574
0,Y,2058,3396
0,B,2058,450.596154
0,X,2059,3743
0,Y,2059,1016
0,B,2059,512.557692
0,X,2060,1402
0,Y,2060,3033
0,B,2060,488.826923
0,X,2061,2300
0,Y,2061,3351
0,B,2061,516.596154
0,X,2062,4978
0,Y,2062,2893
0,B,2062,503.211538
0,X,2063,4905
0,Y,2063,2838
0,B,2063,492.5
0,X,2064,274
0,Y,2064,3106
0,B,2064,495.653846
0,X,2065,2555
0,Y,2065,3862
0,B,2065,517.519231
0,X,2066,917
0,Y,2066,3226
0,B,2066,516.942308
0,X,2067,4576
0,Y,2067,3445
0,B,2067,485.769231
0,X,2068,730
0,Y,2068,2430
0,B,2068,554.230769
0,X,2069,829
0,Y,2069,2133
0,B,2069,506.884615
0,X,2070,881
0,Y,2070,883
0,B,2070,593.980769
0,X,2071,5021
0,Y,2071,2527
0,B,2071,488.442308
0,X,2072,2981
0,Y,2072,3832
0,B,2072,501.711538
0,X,2073,1153
0,Y,2073,2125
0,B,2073,481.365385
0,X,2074,2571
0,Y,2074,2212
0,B,2074,490.884615
0,X,2075,5348
0,Y,2075,4085
0,B,2075,531.576923
0,X,2076,422
0,Y,2076,1220
0,B,2076,546.192308
0,X,2077,3267
0,Y,2077,2195
0,B,2077,550.903846
0,X,2078,4055
0,Y,2078,1646
0,B,2078,477.288462
0,X,2079,4493
0,Y,2079,4030
0,B,2079,533.230769
0,X,2080,1015
0,Y,2080,1730
0,B,2080,515.057692
0,X,2081,3684
0,Y,2081,2524
0,B,2081,488.903846
0,X,2082,4297
0,Y,2082,3998
0,B,2082,522.307692
0,X,2083,3167
0,Y,2083,1259
0,B,2083,511.038462
0,X,2084,2195
0,Y,2084,1365
0,B,2084,538.076923
0,X,2085,3013
0,Y,2085,1833
0,B,2085,514.307692
0,X,2086,2820
0,Y,2086,3603
0,B,2086,466.346154
0,X,2087,721
0,Y,2087,2506
0,B,2087,480.461538
0,X,2088,2993
0,Y,2088,2951
0,B,2088,475.557692
0,X,2089,1758
0,Y,2089,2516
0,B,2089,529.211538
0,X,2090,5148
0,Y,2090,2417
0,B,2090,554.019231
0,X,2091,5802
0,Y,2091,828
0,B,2091,489.942308
0,X,2092,4227
0,Y,2092,3056
0,B,2092,476.480769
0,X,2093,3893
0,Y,2093,3884
0,B,2093,558.403846
0,X,2094,3804
0,Y,2094,1044
0,B,2094,567.673077
0,X,2095,3211
0,Y,2095,956
0,B,2095,491.634615
0,X,2096,331
0,Y,2096,100
0,B,2096,483.923077
0,X,2097,2225
0,Y,2097,4041
0,B,2097,473.346154
0,X,2098,719
0,Y,2098,3901
0,B,2098,579.134615
0,X,2099,4173
0,Y,2099,551
0,B,2099,519.115385
0,X,2100,2246
0,Y,2100,3665
0,B,2100,484.480769
0,X,2101,1706
0,Y,2101,2065
0,B,2101,478.596154
0,X,2102,376
0,Y,2102,3047
0,B,2102,464.961538
0,X,2103,5557
0,Y,2103,1219
0,B,2103,521.903846
0,X,2104,2540
0,Y,2104,3077
0,B,2104,479.865385
0,X,2105,5391
0,Y,2105,3029
0,B,2105,462.788462
0,X,2106,4886
0,Y,2106,2038
0,B,2106,503.653846
0,X,2107,1613
0,Y,2107,992
0,B,2107,484.634615
0,X,2108,4461
0,Y,2108,1319
0,B,2108,512.596154
0,X,2109,4725
0,Y,2109,2549
0,B,2109,466.019231
0,X,2110,1826
0,Y,2110,2040
0,B,2110,498.846154
0,X,2111,2947
0,Y,2111,3740
0,B,2111,494.25
0,X,2112,2354
0,Y,2112,2004
0,B,2112,504.865385
0,X,2113,1074
0,Y,2113,1835
0,B,2113,510.923077
0,X,2114,4350
0,Y,2114,3200
0,B,2114,552.096154
0,X,2115,4064
0,Y,2115,2727
0,B,2115,469.557692
0,X,2116,3923
0,Y,2116,701
0,B,2116,524.615385
0,X,2117,901
0,Y,2117,3183
0,B,2117,492.403846
0,X,2118,1815
0,Y,2118,3946
0,B,2118,553.903846
0,X,2119,3846
0,Y,2119,1996
0,B,2119,514.961538
0,X,2120,5793
0,Y,2120,2803
0,B,2120,484.211538
0,X,2121,963
0,Y,2121,3713
0,B,2121,554.576923
0,X,2122,3240
0,Y,2122,3934
0,B,2122,533.461538
0,X,2123,2142
0,Y,2123,3840
0,B,2123,495.788462
0,X,2124,1471
0,Y,2124,2049
0,B,2124,646.942308
0,X,2125,48
0,Y,2125,3529
0,B,2125,515.961538
0,X,2126,1319
0,Y,2126,2531
0,B,2126,479.923077
0,X,2127,2828
0,Y,2127,26
0,B,2127,506.442308
0,X,2128,2155
0,Y,2128,667
0,B,2128,524.980769
0,X,2129,2543
0,Y,2129,2530
0,B,2129,500
0,X,2130,374
0,Y,2130,288
0,B,2130,569.884615
0,X,2131,226
0,Y,2131,4069
0,B,2131,471.730769
0,X,2132,1840
0,Y,2132,4058
0,B,2132,503.25
0,X,2133,4670
0,Y,2133,947
0,B,2133,479.115385
0,X,2134,128
0,Y,2134,2552
0,B,2134,462.942308
0,X,2135,5499
0,Y,2135,3572
0,B,2135,526.865385
0,X,2136,3994
0,Y,2136,2558
0,B,2136,494
0,X,2137,704
0,Y,2137,1763
0,B,2137,476.557692
0,X,2138,4277
0,Y,2138,1634
0,B,2138,547.788462
0,X,2139,5804
0,Y,2139,2459
0,B,2139,505.673077
0,X,2140,3356
0,Y,2140,3564
0,B,2140,500.673077
0,X,2141,1612
0,Y,2141,1959
0,B,2141,507.788462
0,X,2142,1633
0,Y,2142,16
0,B,2142,526.307692
0,X,2143,1113
0,Y,2143,1686
0,B,2143,566
0,X,2144,1206
0,Y,2144,3225
0,B,2144,473.923077
0,X,2145,1940
0,Y,2145,2908
0,B,2145,501.5
0,X,2146,2981
0,Y,2146,1012
0,B,2146,493.884615
0,X,2147,3252
0,Y,2147,1346
0,B,2147,568.519231
0,X,2148,3814
0,Y,2148,1206
0,B,2148,514.788462
0,X,2149,727
0,Y,2149,926
0,B,2149,526.980769
0,X,2150,887
0,Y,2150,1931
0,B,2150,491.480769
0,X,2151,808
0,Y,2151,954
0,B,2151,572.230769
0,X,2152,4969
0,Y,2152,1684
0,B,2152,496.788462
0,X,2153,176
0,Y,2153,906
0,B,2153,476.5
0,X,2154,812
0,Y,2154,46
0,B,2154,444.019231
0,X,2155,1945
0,Y,2155,1934
0,B,2155,530.346154
0,X,2156,1677
0,Y,2156,990
0,B,2156,434.384615
0,X,2157,1966
0,Y,2157,3904
0,B,2157,573.5
0,X,2158,125
0,Y,2158,3841
0,B,2158,523.692308
0,X,2159,1217
0,Y,2159,493
0,B,2159,482.75
0,X,2160,42
0,Y,2160,3971
0,B,2160,550
0,X,2161,4359
0,Y,2161,3348
0,B,2161,514.384615
0,X,2162,773
0,Y,2162,1341
0,B,2162,488.442308
0,X,2163,5464
0,Y,2163,3042
0,B,2163,457.923077
0,X,2164,3342
0,Y,2164,3665
0,B,2164,461.634615
0,X,2165,1749
0,Y,2165,284
0,B,2165,506.788462
0,X,2166,5028
0,Y,2166,537
0,B,2166,525.788462
0,X,2167,5232
0,Y,2167,3997
0,B,2167,528.346154
0,X,2168,6087
0,Y,2168,2702
0,B,2168,536.692308
0,X,2169,1389
0,Y,2169,1867
0,B,2169,499.096154
0,X,2170,5554
0,Y,2170,2444
0,B,2170,467.634615
0,X,2171,1734
0,Y,2171,528
0,B,2171,469.442308
0,X,2172,5217
0,Y,2172,3271
0,B,2172,521.903846
0,X,2173,4088
0,Y,2173,3850
0,B,2173,545.942308
0,X,2174,4645
0,Y,2174,2825
0,B,2174,487.230769
0,X,2175,831
0,Y,2175,1350
0,B,2175,507.057692
0,X,2176,2844
0,Y,2176,1984
0,B,2176,460.25
0,X,2177,2376
0,Y,2177,3081
0,B,2177,561.442308
0,X,2178,2556
0,Y,2178,3177
0,B,2178,495.153846
0,X,2179,425
0,Y,2179,72
0,B,2179,449.173077
0,X,2180,568
0,Y,2180,1669
0,B,2180,513.038462
0,X,2181,2306
0,Y,2181,3547
0,B,2181,506.230769
0,X,2182,3156
0,Y,2182,849
0,B,2182,507.307692
0,X,2183,4289
0,Y,2183,2637
0,B,2183,487.961538
0,X,2184,888
0,Y,2184,1274
0,B,2184,534.25
0,X,2185,861
0,Y,2185,264
0,B,2185,458.173077
0,X,2186,5212
0,Y,2186,1207
0,B,2186,514.153846
0,X,2187,5736
0,Y,2187,3707
0,B,2187,497.653846
0,X,2188,4417
0,Y,2188,1314
0,B,2188,567.865385
0,X,2189,2979
0,Y,2189,3680
0,B,2189,522.519231
0,X,2190,5890
0,Y,2190,4027
0,B,2190,508.211538
0,X,2191,3973
0,Y,2191,2144
0,B,2191,485.75
0,X,2192,3041
0,Y,2192,498
0,B,2192,544.711538
0,X,2193,5631
0,Y,2193,3701
0,B,2193,559.038462
0,X,2194,5367
0,Y,2194,2916
0,B,2194,503.115385
0,X,2195,833
0,Y,2195,3095
0,B,2195,475.538462
0,X,2196,3034
0,Y,2196,2229
0,B,2196,462.365385
0,X,2197,3720
0,Y,2197,4052
0,B,2197,506.807692
0,X,2198,3771
0,Y,2198,566
0,B,2198,476.692308
0,X,2199,5933
0,Y,2199,3244
0,B,2199,484.730769
0,X,2200,5628
0,Y,2200,1703
0,B,2200,502.038462
0,X,2201,4000
0,Y,2201,3487
0,B,2201,575.134615
0,X,2202,528
0,Y,2202,1373
0,B,2202,491.365385
0,X,2203,3824
0,Y,2203,371
0,B,2203,498.653846
0,X,2204,1819
0,Y,2204,2831
0,B,2204,500.5
0,X,2205,5174
0,Y,2205,3130
0,B,2205,506.519231
0,X,2206,714
0,Y,2206,2564
0,B,2206,551.711538
0,X,2207,6018
0,Y,2207,3151
0,B,2207,498.788462
0,X,2208,24
0,Y,2208,3430
0,B,2208,505.846154
0,X,2209,3704
0,Y,2209,3498
0,B,2209,487.365385
0,X,2210,535
0,Y,2210,1705
0,B,2210,479.673077
0,X,2211,3870
0,Y,2211,59
0,B,2211,455.423077
0,X,2212,5750
0,Y,2212,3348
0,B,2212,507.576923
0,X,2213,1694
0,Y,2213,1572
0,B,2213,462.5
0,X,2214,4707
0,Y,2214,3038
0,B,2214,534.730769
0,X,2215,381
0,Y,2215,419
0,B,2215,479.5
0,X,2216,5684
0,Y,2216,3263
0,B,2216,471.980769
0,X,2217,591
0,Y,2217,3234
0,B,2217,453.596154
0,X,2218,4548
0,Y,2218,1229
0,B,2218,528.096154
0,X,2219,4210
0,Y,2219,172
0,B,2219,509.173077
0,X,2220,2099
0,Y,2220,253
0,B,2220,474.846154
0,X,2221,906
0,Y,2221,56
0,B,2221,506.884615
0,X,2222,1060
0,Y,2222,149
0,B,2222,525.846154
0,X,2223,1480
0,Y,2223,1226
0,B,2223,537.230769
0,X,2224,2559
0,Y,2224,3964
0,B,2224,558.711538
0,X,2225,3398
0,Y,2225,471
0,B,2225,508.596154
0,X,2226,4010
0,Y,2226,1641
0,B,2226,520.634615
0,X,2227,3518
0,Y,2227,2662
0,B,2227,558.961538
0,X,2228,5694
0,Y,2228,2304
0,B,2228,460.961538
0,X,2229,238
0,Y,2229,893
0,B,2229,487.865385
0,X,2230,679
0,Y,2230,3545
0,B,2230,467.307692
0,X,2231,5370
0,Y,2231,3958
0,B,2231,493.403846
0,X,2232,4690
0,Y,2232,107
0,B,2232,475.538462
0,X,2233,4591
0,Y,2233,3933
0,B,2233,484.596154
0,X,2234,1916
0,Y,2234,2848
0,B,2234,516.769231
0,X,2235,2056
0,Y,2235,3388
0,B,2235,472.538462
0,X,2236,3550
0,Y,2236,275
0,B,2236,516.519231
0,X,2237,2603
0,Y,2237,4076
0,B,2237,465.884615
0,X,2238,679
0,Y,2238,1487
0,B,2238,505.057692
0,X,2239,246
0,Y,2239,824
0,B,2239,411.730769
0,X,2240,5391
0,Y,2240,3176
0,B,2240,533.134615
0,X,2241,1221
0,Y,2241,1866
0,B,2241,458.865385
0,X,2242,5907
0,Y,2242,829
0,B,2242,499.307692
0,X,2243,3244
0,Y,2243,2396
0,B,2243,460.076923
0,X,2244,2220
0,Y,2244,2696
0,B,2244,471.019231
0,X,2245,4983
0,Y,2245,1767
0,B,2245,527.403846
0,X,2246,1176
0,Y,2246,2458
0,B,2246,459.826923
0,X,2247,4573
0,Y,2247,1491
0,B,2247,531.788462
0,X,2248,5435
0,Y,2248,2302
0,B,2248,465.288462
0,X,2249,2575
0,Y,2249,4075
0,B,2249,454.480769
0,X,2250,995
0,Y,2250,154
0,B,2250,522.865385
0,X,2251,2671
0,Y,2251,3971
0,B,2251,467.807692
0,X,2252,2919
0,Y,2252,363
0,B,2252,482.923077
0,X,2253,4701
0,Y,2253,955
0,B,2253,438.673077
0,X,2254,3964
0,Y,2254,1041
0,B,2254,502.653846
0,X,2255,6123
0,Y,2255,3446
0,B,2255,462.673077
0,X,2256,5007
0,Y,2256,1469
0,B,2256,558.173077
0,X,2257,4356
0,Y,2257,1337
0,B,2257,480.115385
0,X,2258,3587
0,Y,2258,2959
0,B,2258,449.346154
0,X,2259,2116
0,Y,2259,3285
0,B,2259,526.769231
0,X,2260,2616
0,Y,2260,3943
0,B,2260,475.5
0,X,2261,4597
0,Y,2261,3895
0,B,2261,472.326923
0,X,2262,1272
0,Y,2262,2627
0,B,2262,476.865385
0,X,2263,5856
0,Y,2263,2565
0,B,2263,473.384615
0,X,2264,5221
0,Y,2264,4060
0,B,2264,534.153846
0,X,2265,5722
0,Y,2265,1609
0,B,2265,474.192308
0,X,2266,3653
0,Y,2266,353
0,B,2266,489.634615
0,X,2267,1889
0,Y,2267,809
0,B,2267,481.423077
0,X,2268,454
0,Y,2268,4085
0,B,2268,489.884615
0,X,2269,1440
0,Y,2269,1527
0,B,2269,485.019231
0,X,2270,743
0,Y,2270,3682
0,B,2270,521.288462
0,X,2271,1612
0,Y,2271,3803
0,B,2271,532.153846
0,X,2272,1548
0,Y,2272,10
0,B,2272,455.519231
0,X,2273,2121
0,Y,2273,1833
0,B,2273,438.692308
0,X,2274,5295
0,Y,2274,1982
0,B,2274,469.903846
0,X,2275,5980
0,Y,2275,367
0,B,2275,489.326923
0,X,2276,2085
0,Y,2276,2543
0,B,2276,453.057692
0,X,2277,3874
0,Y,2277,182
0,B,2277,503.730769
0,X,2278,4241
0,Y,2278,213
0,B,2278,503.115385
0,X,2279,3819
0,Y,2279,3453
0,B,2279,474.115385
0,X,2280,2502
0,Y,2280,1731
0,B,2280,471.711538
0,X,2281,3129
0,Y,2281,265
0,B,2281,482.365385
0,X,2282,1962
0,Y,2282,3213
0,B,2282,462.173077
0,X,2283,1905
0,Y,2283,1380
0,B,2283,486.384615
0,X,2284,1868
0,Y,2284,3042
0,B,2284,436.923077
0,X,2285,1007
0,Y,2285,2579
0,B,2285,462.769231
0,X,2286,3607
0,Y,2286,433
0,B,2286,518.096154
0,X,2287,4758
0,Y,2287,2894
0,B,2287,515.846154
0,X,2288,3774
0,Y,2288,1895
0,B,2288,524.730769
0,X,2289,2171
0,Y,2289,2593
0,B,2289,510.365385
0,X,2290,3207
0,Y,2290,298
0,B,2290,482.615385
0,X,2291,2191
0,Y,2291,1575
0,B,2291,440.115385
0,X,2292,5782
0,Y,2292,336
0,B,2292,511.884615
0,X,2293,1761
0,Y,2293,1871
0,B,2293,446.865385
0,X,2294,678
0,Y,2294,3732
0,B,2294,550.403846
0,X,2295,2896
0,Y,2295,1029
0,B,2295,455.75
0,X,2296,603
0,Y,2296,1949
0,B,2296,491.711538
0,X,2297,2754
0,Y,2297,3098
0,B,2297,518.230769
0,X,2298,1349
0,Y,2298,816
0,B,2298,533.673077
0,X,2299,747
0,Y,2299,3946
0,B,2299,481.788462
0,X,2300,5472
0,Y,2300,1270
0,B,2300,449.211538
0,X,2301,5094
0,Y,2301,3079
0,B,2301,548.519231
0,X,2302,1278
0,Y,2302,3192
0,B,2302,467.326923
0,X,2303,3979
0,Y,2303,1464
0,B,2303,501.192308
0,X,2304,1833
0,Y,2304,3812
0,B,2304,464.615385
0,X,2305,3069
0,Y,2305,3745
0,B,2305,460.096154
0,X,2306,5944
0,Y,2306,3074
0,B,2306,505.653846
0,X,2307,5280
0,Y,2307,1314
0,B,2307,492.461538
0,X,2308,113
0,Y,2308,994
0,B,2308,511
0,X,2309,3724
0,Y,2309,2224
0,B,2309,514.076923
0,X,2310,1609
0,Y,2310,479
0,B,2310,486.423077
0,X,2311,1965
0,Y,2311,2696
0,B,2311,464.923077
0,X,2312,1439
0,Y,2312,1756
0,B,2312,494.519231
0,X,2313,4678
0,Y,2313,924
0,B,2313,452.5
0,X,2314,2879
0,Y,2314,3764
0,B,2314,495.653846
0,X,2315,770
0,Y,2315,704
0,B,2315,500.173077
0,X,2316,885
0,Y,2316,3086
0,B,2316,494.596154
0,X,2317,3978
0,Y,2317,1509
0,B,2317,454.923077
0,X,2318,933
0,Y,2318,582
0,B,2318,455.788462
0,X,2319,581
0,Y,2319,3054
0,B,2319,449.576923
0,X,2320,564
0,Y,2320,2542
0,B,2320,447.211538
0,X,2321,4466
0,Y,2321,2061
0,B,2321,498.288462
0,X,2322,5507
0,Y,2322,3278
0,B,2322,473.884615
0,X,2323,1863
0,Y,2323,3973
0,B,2323,473.538462
0,X,2324,3096
0,Y,2324,3376
0,B,2324,475.346154
0,X,2325,628
0,Y,2325,2638
0,B,2325,470.307692
0,X,2326,1621
0,Y,2326,3815
0,B,2326,489.461538
0,X,2327,1184
0,Y,2327,2723
0,B,2327,537.307692
0,X,2328,369
0,Y,2328,103
0,B,2328,455.096154
0,X,2329,799
0,Y,2329,3368
0,B,2329,445.019231
0,X,2330,4347
0,Y,2330,174
0,B,2330,521.173077
0,X,2331,5545
0,Y,2331,753
0,B,2331,465.153846
0,X,2332,2999
0,Y,2332,2302
0,B,2332,537.923077
0,X,2333,4933
0,Y,2333,2601
0,B,2333,410.423077
0,X,2334,3460
0,Y,2334,4006
0,B,2334,456.942308
0,X,2335,5311
0,Y,2335,1449
0,B,2335,442.615385
0,X,2336,2144
0,Y,2336,2303
0,B,2336,452.711538
0,X,2337,3473
0,Y,2337,1635
0,B,2337,478.038462
0,X,2338,1410
0,Y,2338,1166
0,B,2338,477.115385
0,X,2339,3814
0,Y,2339,1404
0,B,2339,496.326923
0,X,2340,1954
0,Y,2340,264
0,B,2340,453.807692
0,X,2341,161
0,Y,2341,166
0,B,2341,542.942308
0,X,2342,5678
0,Y,2342,3946
0,B,2342,504.730769
0,X,2343,1058
0,Y,2343,3604
0,B,2343,497.115385
0,X,2344,1604
0,Y,2344,463
0,B,2344,500.25
0,X,2345,2465
0,Y,2345,2364
0,B,2345,468.730769
0,X,2346,1624
0,Y,2346,1895
0,B,2346,506.923077
0,X,2347,5246
0,Y,2347,2778
0,B,2347,416.326923
0,X,2348,5013
0,Y,2348,3473
0,B,2348,450.173077
0,X,2349,6090
0,Y,2349,639
0,B,2349,434
0,X,2350,72
0,Y,2350,3281
0,B,2350,458.961538
0,X,2351,5663
0,Y,2351,3659
0,B,2351,466.076923
0,X,2352,1197
0,Y,2352,3516
0,B,2352,426.442308
0,X,2353,3467
0,Y,2353,2172
0,B,2353,462.326923
0,X,2354,4568
0,Y,2354,2186
0,B,2354,504.903846
0,X,2355,3750
0,Y,2355,2650
0,B,2355,483.75
0,X,2356,541
0,Y,2356,2476
0,B,2356,506.019231
0,X,2357,1394
0,Y,2357,2858
0,B,2357,528.423077
0,X,2358,4674
0,Y,2358,1580
0,B,2358,496.557692
0,X,2359,1045
0,Y,2359,2844
0,B,2359,526.730769
0,X,2360,3297
0,Y,2360,219
0,B,2360,492.923077
0,X,2361,280
0,Y,2361,250
0,B,2361,475.673077
0,X,2362,3723
0,Y,2362,2731
0,B,2362,434.730769
0,X,2363,1117
0,Y,2363,809
0,B,2363,467.230769
0,X,2364,6065
0,Y,2364,586
0,B,2364,494.365385
0,X,2365,2099
0,Y,2365,28
0,B,2365,468.961538
0,X,2366,5202
0,Y,2366,3839
0,B,2366,469.769231
0,X,2367,3932
0,Y,2367,772
0,B,2367,467.788462
0,X,2368,5711
0,Y,2368,904
0,B,2368,459.134615
0,X,2369,696
0,Y,2369,640
0,B,2369,438.865385
0,X,2370,3331
0,Y,2370,1924
0,B,2370,519.961538
0,X,2371,5281
0,Y,2371,3748
0,B,2371,482.596154
0,X,2372,2423
0,Y,2372,3025
0,B,2372,492.807692
0,X,2373,682
0,Y,2373,2004
0,B,2373,467.5
0,X,2374,4791
0,Y,2374,129
0,B,2374,494.923077
0,X,2375,1719
0,Y,2375,3388
0,B,2375,501.961538
0,X,2376,997
0,Y,2376,1887
0,B,2376,493.692308
0,X,2377,4071
0,Y,2377,1716
0,B,2377,445.961538
0,X,2378,2942
0,Y,2378,1861
0,B,2378,440.307692
0,X,2379,3098
0,Y,2379,3126
0,B,2379,488.115385
0,X,2380,5437
0,Y,2380,1352
0,B,2380,453.865385
0,X,2381,1067
0,Y,2381,2563
0,B,2381,559.115385
0,X,2382,4455
0,Y,2382,3497
0,B,2382,459.615385
0,X,2383,517
0,Y,2383,2016
0,B,2383,454.134615
0,X,2384,3165
0,Y,2384,4052
0,B,2384,492.730769
0,X,2385,3143
0,Y,2385,1152
0,B,2385,479.884615
0,X,2386,2525
0,Y,2386,1547
0,B,2386,430.403846
0,X,2387,3258
0,Y,2387,1088
0,B,2387,431
0,X,2388,4046
0,Y,2388,2382
0,B,2388,464.769231
0,X,2389,6131
0,Y,2389,2654
0,B,2389,470.25
0,X,2390,2796
0,Y,2390,2075
0,B,2390,467.942308
0,X,2391,1960
0,Y,2391,2371
0,B,2391,467.326923
0,X,2392,1374
0,Y,2392,3182
0,B,2392,542.826923
0,X,2393,5806
0,Y,2393,3860
0,B,2393,469.711538
0,X,2394,3467
0,Y,2394,3350
0,B,2394,460.038462
0,X,2395,2050
0,Y,2395,3944
0,B,2395,576.961538
0,X,2396,2160
0,Y,2396,3736
0,B,2396,476.230769
0,X,2397,3198
0,Y,2397,2160
0,B,2397,442.980769
0,X,2398,5138
0,Y,2398,214
0,B,2398,508.980769
0,X,2399,6009
0,Y,2399,194
0,B,2399,488.442308
0,X,2400,4739
0,Y,2400,896
0,B,2400,476.115385
0,X,2401,738
0,Y,2401,3310
0,B,2401,412.192308
0,X,2402,2221
0,Y,2402,1451
0,B,2402,503.423077
0,X,2403,3167
0,Y,2403,349
0,B,2403,493.884615
0,X,2404,5446
0,Y,2404,3786
0,B,2404,465.384615
0,X,2405,599
0,Y,2405,1126
0,B,2405,476.788462
0,X,2406,5775
0,Y,2406,2880
0,B,2406,510.865385
0,X,2407,2001
0,Y,2407,3029
0,B,2407,472.961538
0,X,2408,3689
0,Y,2408,3266
0,B,2408,549.673077
0,X,2409,4180
0,Y,2409,3352
0,B,2409,432.096154
0,X,2410,1842
0,Y,2410,1697
0,B,2410,484.326923
0,X,2411,5180
0,Y,2411,3747
0,B,2411,444.730769
0,X,2412,1933
0,Y,2412,351
0,B,2412,480.192308
0,X,2413,1036
0,Y,2413,1887
0,B,2413,489.538462
0,X,2414,2245
0,Y,2414,3124
0,B,2414,512.442308
0,X,2415,581
0,Y,2415,2389
0,B,2415,460.807692
0,X,2416,3682
0,Y,2416,3995
0,B,2416,511.365385
0,X,2417,977
0,Y,2417,2487
0,B,2417,498.211538
0,X,2418,1216
0,Y,2418,2590
0,B,2418,504.846154
0,X,2419,5189
0,Y,2419,1227
0,B,2419,466.692308
0,X,2420,4970
0,Y,2420,1666
0,B,2420,478.096154
0,X,2421,2011
0,Y,2421,1936
0,B,2421,458.692308
0,X,2422,571
0,Y,2422,397
0,B,2422,429.692308
0,X,2423,3368
0,Y,2423,226
0,B,2423,481.480769
0,X,2424,3970
0,Y,2424,1053
0,B,2424,432.788462
0,X,2425,1900
0,Y,2425,2094
0,B,2425,483.192308
0,X,2426,3847
0,Y,2426,1607
0,B,2426,469.730769
0,X,2427,1920
0,Y,2427,1723
0,B,2427,466.923077
0,X,2428,3625
0,Y,2428,888
0,B,2428,441.615385
0,X,2429,1052
0,Y,2429,411
0,B,2429,464.384615
0,X,2430,5305
0,Y,2430,1652
0,B,2430,440.75
0,X,2431,524
0,Y,2431,137
0,B,2431,450.673077
0,X,2432,3406
0,Y,2432,1219
0,B,2432,484.076923
0,X,2433,3357
0,Y,2433,1844
0,B,2433,507.288462
0,X,2434,3062
0,Y,2434,3875
0,B,2434,453.980769
0,X,2435,821
0,Y,2435,3728
0,B,2435,468.403846
0,X,2436,804
0,Y,2436,2935
0,B,2436,435.788462
0,X,2437,5307
0,Y,2437,4064
0,B,2437,465.730769
0,X,2438,6134
0,Y,2438,337
0,B,2438,454.711538
0,X,2439,958
0,Y,2439,1128
0,B,2439,469.596154
0,X,2440,4364
0,Y,2440,2648
0,B,2440,399.173077
0,X,2441,1344
0,Y,2441,3922
0,B,2441,423.673077
0,X,2442,2018
0,Y,2442,1141
0,B,2442,470.903846
0,X,2443,5908
0,Y,2443,3323
0,B,2443,470.365385
0,X,2444,3866
0,Y,2444,1519
0,B,2444,459.019231
0,X,2445,2755
0,Y,2445,93
0,B,2445,521.326923
0,X,2446,2305
0,Y,2446,2421
0,B,2446,445.442308
0,X,2447,3856
0,Y,2447,3708
0,B,2447,490.307692
0,X,2448,780
0,Y,2448,1409
0,B,2448,433.25
0,X,2449,3044
0,Y,2449,2883
0,B,2449,436.653846
0,X,2450,3515
0,Y,2450,3550
0,B,2450,485.826923
0,X,2451,2304
0,Y,2451,3418
0,B,2451,449.115385
0,X,2452,4956
0,Y,2452,3494
0,B,2452,462.076923
0,X,2453,1861
0,Y,2453,977
0,B,2453,454.519231
0,X,2454,458
0,Y,2454,688
0,B,2454,506.288462
0,X,2455,4905
0,Y,2455,2034
0,B,2455,459.403846
0,X,2456,1969
0,Y,2456,1101
0,B,2456,462.192308
0,X,2457,775
0,Y,2457,3975
0,B,2457,509.326923
0,X,2458,356
0,Y,2458,3387
0,B,2458,421.423077
0,X,2459,1888
0,Y,2459,3314
0,B,2459,477.615385
0,X,2460,378
0,Y,2460,1750
0,B,2460,447.346154
0,X,2461,400
0,Y,2461,1993
0,B,2461,449.557692
0,X,2462,3906
0,Y,2462,703
0,B,2462,438.961538
0,X,2463,5397
0,Y,2463,3613
0,B,2463,494.192308
0,X,2464,2489
0,Y,2464,2321
0,B,2464,459.480769
0,X,2465,1976
0,Y,2465,3101
0,B,2465,476.615385
0,X,2466,1064
0,Y,2466,4054
0,B,2466,461.923077
0,X,2467,3164
0,Y,2467,3195
0,B,2467,461.538462
0,X,2468,5456
0,Y,2468,3859
0,B,2468,467.634615
0,X,2469,5742
0,Y,2469,3481
0,B,2469,453.865385
0,X,2470,768
0,Y,2470,226
0,B,2470,480.5
0,X,2471,3263
0,Y,2471,3796
0,B,2471,508.384615
0,X,2472,49
0,Y,2472,3638
0,B,2472,517.326923
0,X,2473,1759
0,Y,2473,3412
0,B,2473,466.692308
0,X,2474,4235
0,Y,2474,2875
0,B,2474,457.846154
0,X,2475,1441
0,Y,2475,995
0,B,2475,492.923077
0,X,2476,3906
0,Y,2476,3664
0,B,2476,447.807692
0,X,2477,314
0,Y,2477,751
0,B,2477,475.865385
0,X,2478,5728
0,Y,2478,2221
0,B,2478,425.269231
0,X,2479,602
0,Y,2479,4016
0,B,2479,440.596154
0,X,2480,1632
0,Y,2480,579
0,B,2480,431.115385
0,X,2481,5139
0,Y,2481,175
0,B,2481,489.826923
0,X,2482,5557
0,Y,2482,3269
0,B,2482,481.5
0,X,2483,5213
0,Y,2483,3167
0,B,2483,463.173077
0,X,2484,5476
0,Y,2484,1351
0,B,2484,481.634615
0,X,2485,3279
0,Y,2485,3182
0,B,2485,500.865385
0,X,2486,5423
0,Y,2486,3118
0,B,2486,453.961538
0,X,2487,839
0,Y,2487,2834
0,B,2487,464.076923
0,X,2488,751
0,Y,2488,1598
0,B,2488,438.884615
0,X,2489,2191
0,Y,2489,533
0,B,2489,462.019231
0,X,2490,3433
0,Y,2490,549
0,B,2490,421.211538
0,X,2491,3521
0,Y,2491,112
0,B,2491,479.692308
0,X,2492,1831
0,Y,2492,1688
0,B,2492,445.923077
0,X,2493,4545
0,Y,2493,2430
0,B,2493,453.846154
0,X,2494,3496
0,Y,2494,1073
0,B,2494,439.788462
0,X,2495,4791
0,Y,2495,2538
0,B,2495,481.692308
0,X,2496,1083
0,Y,2496,1881
0,B,2496,474.519231
0,X,2497,2975
0,Y,2497,2972
0,B,2497,429.846154
0,X,2498,5162
0,Y,2498,2463
0,B,2498,435.326923
0,X,2499,3248
0,Y,2499,2650
0,B,2499,406.057692
0,X,2500,375
0,Y,2500,949
0,B,2500,477.423077
0,X,2501,4363
0,Y,2501,1170
0,B,2501,444.211538
0,X,2502,3164
0,Y,2502,3600
0,B,2502,506.019231
0,X,2503,952
0,Y,2503,326
0,B,2503,434.307692
0,X,2504,3191
0,Y,2504,3512
0,B,2504,518.346154
0,X,2505,4896
0,Y,2505,3918
0,B,2505,446.038462
0,X,2506,3092
0,Y,2506,857
0,B,2506,464.384615
0,X,2507,1362
0,Y,2507,3231
0,B,2507,531.980769
0,X,2508,4883
0,Y,2508,2539
0,B,2508,453.25
0,X,2509,4552
0,Y,2509,127
0,B,2509,422.75
0,X,2510,5065
0,Y,2510,2234
0,B,2510,413.173077
0,X,2511,2990
0,Y,2511,3716
0,B,2511,489.038462
0,X,2512,4888
0,Y,2512,1383
0,B,2512,448.653846
0,X,2513,622
0,Y,2513,2726
0,B,2513,490.596154
0,X,2514,3179
0,Y,2514,2339
0,B,2514,453.153846
0,X,2515,442
0,Y,2515,3525
0,B,2515,452.403846
0,X,2516,938
0,Y,2516,773
0,B,2516,450.403846
0,X,2517,4394
0,Y,2517,2230
0,B,2517,432.365385
0,X,2518,978
0,Y,2518,2289
0,B,2518,460.673077
0,X,2519,523
0,Y,2519,2336
0,B,2519,399.788462
0,X,2520,5936
0,Y,2520,1869
0,B,2520,488.75
0,X,2521,1761
0,Y,2521,1954
0,B,2521,476.730769
0,X,2522,2767
0,Y,2522,721
0,B,2522,419.326923
0,X,2523,5764
0,Y,2523,2372
0,B,2523,453.057692
0,X,2524,1677
0,Y,2524,162
0,B,2524,451.653846
0,X,2525,3818
0,Y,2525,2143
0,B,2525,421.788462
0,X,2526,4675
0,Y,2526,1477
0,B,2526,458.711538
0,X,2527,4039
0,Y,2527,504
0,B,2527,473.615385
0,X,2528,4084
0,Y,2528,1816
0,B,2528,472.134615
0,X,2529,2965
0,Y,2529,278
0,B,2529,412.557692
0,X,2530,2672
0,Y,2530,304
0,B,2530,502.076923
0,X,2531,5385
0,Y,2531,3447
0,B,2531,442.134615
0,X,2532,3052
0,Y,2532,118
0,B,2532,438.153846
0,X,2533,4866
0,Y,2533,4007
0,B,2533,440.115385
0,X,2534,5372
0,Y,2534,870
0,B,2534,416.230769
0,X,2535,198
0,Y,2535,3156
0,B,2535,449.846154
0,X,2536,4597
0,Y,2536,2043
0,B,2536,542.711538
0,X,2537,4460
0,Y,2537,3239
0,B,2537,435.230769
0,X,2538,2304
0,Y,2538,3306
0,B,2538,378.711538
0,X,2539,4591
0,Y,2539,3112
0,B,2539,447.634615
0,X,2540,2118
0,Y,2540,2072
0,B,2540,443.5
0,X,2541,5411
0,Y,2541,1297
0,B,2541,433.019231
0,X,2542,1372
0,Y,2542,3886
0,B,2542,421.211538
0,X,2543,2239
0,Y,2543,264
0,B,2543,444.384615
0,X,2544,4402
0,Y,2544,3036
0,B,2544,468.192308
0,X,2545,2283
0,Y,2545,2954
0,B,2545,489.192308
0,X,2546,3971
0,Y,2546,972
0,B,2546,456.75
0,X,2547,1215
0,Y,2547,650
0,B,2547,439.230769
0,X,2548,5502
0,Y,2548,2211
0,B,2548,475.057692
0,X,2549,4137
0,Y,2549,1493
0,B,2549,481.480769
0,X,2550,3139
0,Y,2550,2723
0,B,2550,533.423077
0,X,2551,4629
0,Y,2551,3720
0,B,2551,435.461538
0,X,2552,427
0,Y,2552,13
0,B,2552,471.346154
0,X,2553,1845
0,Y,2553,2125
0,B,2553,453.961538
0,X,2554,5396
0,Y,2554,1511
0,B,2554,444.846154
0,X,2555,2981
0,Y,2555,140
0,B,2555,490.769231
0,X,2556,1481
0,Y,2556,1690
0,B,2556,464.807692
0,X,2557,2473
0,Y,2557,813
0,B,2557,474.942308
0,X,2558,5436
0,Y,2558,3909
0,B,2558,466.846154
0,X,2559,4059
0,Y,2559,3427
0,B,2559,480.980769
0,X,2560,1422
0,Y,2560,1911
0,B,2560,420.384615
0,X,2561,1889
0,Y,2561,2508
0,B,2561,471.346154
0,X,2562,5367
0,Y,2562,1345
0,B,2562,465.807692
0,X,2563,5166
0,Y,2563,3366
0,B,2563,435.269231
0,X,2564,2129
0,Y,2564,2385
0,B,2564,447.038462
0,X,2565,796
0,Y,2565,4052
0,B,2565,491.288462
0,X,2566,1254
0,Y,2566,3287
0,B,2566,444.576923
0,X,2567,1902
0,Y,2567,2305
0,B,2567,407.923077
0,X,2568,4413
0,Y,2568,3979
0,B,2568,443.846154
0,X,2569,383
0,Y,2569,1605
0,B,2569,489.596154
0,X,2570,4166
0,Y,2570,1668
0,B,2570,410.269231
0,X,2571,4610
0,Y,2571,3686
0,B,2571,535.134615
0,X,2572,3172
0,Y,2572,1854
0,B,2572,424.538462
0,X,2573,2326
0,Y,2573,3121
0,B,2573,431.346154
0,X,2574,3903
0,Y,2574,2603
0,B,2574,493.692308
0,X,2575,53
0,Y,2575,2202
0,B,2575,443.096154
0,X,2576,339
0,Y,2576,750
0,B,2576,454.173077
0,X,2577,718
0,Y,2577,3218
0,B,2577,460.557692
0,X,2578,1432
0,Y,2578,1628
0,B,2578,441.903846
0,X,2579,5199
0,Y,2579,4020
0,B,2579,454.923077
0,X,2580,5512
0,Y,2580,1890
0,B,2580,458.25
0,X,2581,387
0,Y,2581,3501
0,B,2581,461.75
0,X,2582,3973
0,Y,2582,2776
0,B,2582,444.057692
0,X,2583,4208
0,Y,2583,2443
0,B,2583,451.634615
0,X,2584,170
0,Y,2584,3228
0,B,2584,468.384615
0,X,2585,1477
0,Y,2585,2836
0,B,2585,442.692308
0,X,2586,1927
0,Y,2586,1586
0,B,2586,436
0,X,2587,3457
0,Y,2587,3627
0,B,2587,415.730769
0,X,2588,2355
0,Y,2588,3665
0,B,2588,469.788462
0,X,2589,709
0,Y,2589,3157
0,B,2589,458.865385
0,X,2590,4114
0,Y,2590,1881
0,B,2590,443.75
0,X,2591,4369
0,Y,2591,1392
0,B,2591,406.557692
0,X,2592,1322
0,Y,2592,884
0,B,2592,439.980769
0,X,2593,2314
0,Y,2593,2726
0,B,2593,445.192308
0,X,2594,1046
0,Y,2594,2885
0,B,2594,455.403846
0,X,2595,5927
0,Y,2595,2662
0,B,2595,439.75
0,X,2596,6065
0,Y,2596,2463
0,B,2596,460.942308
0,X,2597,5444
0,Y,2597,3978
0,B,2597,461
0,X,2598,3419
0,Y,2598,3291
0,B,2598,425.019231
0,X,2599,3896
0,Y,2599,2545
0,B,2599,457.576923
0,X,2600,1638
0,Y,2600,205
0,B,2600,454.692308
0,X,2601,5255
0,Y,2601,3638
0,B,2601,434.25
0,X,2602,5233
0,Y,2602,1231
0,B,2602,468.346154
0,X,2603,2946
0,Y,2603,3078
0,B,2603,409.826923
0,X,2604,5166
0,Y,2604,1209
0,B,2604,421.865385
0,X,2605,3927
0,Y,2605,2346
0,B,2605,448.769231
0,X,2606,4572
0,Y,2606,2342
0,B,2606,434.942308
0,X,2607,1784
0,Y,2607,3772
0,B,2607,450.211538
0,X,2608,5689
0,Y,2608,3770
0,B,2608,383.461538
0,X,2609,3769
0,Y,2609,213
0,B,2609,453.134615
0,X,2610,3617
0,Y,2610,1477
0,B,2610,472.307692
0,X,2611,950
0,Y,2611,3129
0,B,2611,480.480769
0,X,2612,2966
0,Y,2612,3797
0,B,2612,450.115385
0,X,2613,1444
0,Y,2613,2351
0,B,2613,444.576923
0,X,2614,872
0,Y,2614,3075
0,B,2614,411.038462
0,X,2615,675
0,Y,2615,734
0,B,2615,434.173077
0,X,2616,1314
0,Y,2616,3418
0,B,2616,480.576923
0,X,2617,673
0,Y,2617,1420
0,B,2617,434.288462
0,X,2618,3186
0,Y,2618,116
0,B,2618,467.615385
0,X,2619,4858
0,Y,2619,3561
0,B,2619,439.442308
0,X,2620,3150
0,Y,2620,3240
0,B,2620,424.538462
0,X,2621,4876
0,Y,2621,2065
0,B,2621,463.634615
0,X,2622,5864
0,Y,2622,1468
0,B,2622,430.480769
0,X,2623,2033
0,Y,2623,294
0,B,2623,467
0,X,2624,202
0,Y,2624,151
0,B,2624,443.25
0,X,2625,5777
0,Y,2625,1531
0,B,2625,422.961538
0,X,2626,2618
0,Y,2626,3705
0,B,2626,432.211538
0,X,2627,1234
0,Y,2627,2609
0,B,2627,502.557692
0,X,2628,1713
0,Y,2628,352
0,B,2628,480.865385
0,X,2629,3629
0,Y,2629,945
0,B,2629,475.711538
0,X,2630,5593
0,Y,2630,2988
0,B,2630,454.346154
0,X,2631,1196
0,Y,2631,633
0,B,2631,442.519231
0,X,2632,3758
0,Y,2632,3510
0,B,2632,425.769231
0,X,2633,4269
0,Y,2633,3274
0,B,2633,415.384615
0,X,2634,3246
0,Y,2634,3129
0,B,2634,399.403846
0,X,2635,4916
0,Y,2635,3802
0,B,2635,412.115385
0,X,2636,3360
0,Y,2636,282
0,B,2636,464.038462
0,X,2637,4288
0,Y,2637,2901
0,B,2637,432.326923
0,X,2638,5101
0,Y,2638,177
0,B,2638,437.865385
0,X,2639,3694
0,Y,2639,2041
0,B,2639,514.173077
0,X,2640,5511
0,Y,2640,3471
0,B,2640,416.480769
0,X,2641,2042
0,Y,2641,3454
0,B,2641,571.846154
0,X,2642,3755
0,Y,2642,230
0,B,2642,481.942308
0,X,2643,292
0,Y,2643,3266
0,B,2643,426.057692
0,X,2644,3834
0,Y,2644,2851
0,B,2644,456.365385
0,X,2645,3162
0,Y,2645,3806
0,B,2645,419.5
0,X,2646,3266
0,Y,2646,3675
0,B,2646,419.173077
0,X,2647,5746
0,Y,2647,1157
0,B,2647,364.865385
0,X,2648,5346
0,Y,2648,3292
0,B,2648,440.134615
0,X,2649,4979
0,Y,2649,1449
0,B,2649,525.576923
0,X,2650,5939
0,Y,2650,2676
0,B,2650,383
0,X,2651,805
0,Y,2651,1905
0,B,2651,439.288462
0,X,2652,1074
0,Y,2652,38
0,B,2652,419.673077
0,X,2653,1330
0,Y,2653,3872
0,B,2653,467.25
0,X,2654,1423
0,Y,2654,3155
0,B,2654,464.75
0,X,2655,764
0,Y,2655,862
0,B,2655,458.057692
0,X,2656,3279
0,Y,2656,3147
0,B,2656,379.192308
0,X,2657,5756
0,Y,2657,3187
0,B,2657,421.75
0,X,2658,3105
0,Y,2658,2677
0,B,2658,417.057692
0,X,2659,2969
0,Y,2659,3779
0,B,2659,416.923077
0,X,2660,5579
0,Y,2660,15
0,B,2660,463.903846
0,X,2661,1480
0,Y,2661,2870
0,B,2661,389.019231
0,X,2662,2780
0,Y,2662,872
0,B,2662,426.307692
0,X,2663,5494
0,Y,2663,1312
0,B,2663,439.826923
0,X,2664,17
0,Y,2664,2493
0,B,2664,433.134615
0,X,2665,4625
0,Y,2665,1348
0,B,2665,393.442308
0,X,2666,1081
0,Y,2666,1562
0,B,2666,422.75
0,X,2667,5523
0,Y,2667,2290
0,B,2667,430.115385
0,X,2668,1856
0,Y,2668,3222
0,B,2668,445.557692
0,X,2669,823
0,Y,2669,1924
0,B,2669,442.153846
0,X,2670,19
0,Y,2670,2143
0,B,2670,399.269231
0,X,2671,300
0,Y,2671,1186
0,B,2671,436.923077
0,X,2672,5876
0,Y,2672,3000
0,B,2672,437.365385
0,X,2673,3243
0,Y,2673,1074
0,B,2673,434.307692
0,X,2674,4018
0,Y,2674,2700
0,B,2674,466.307692
0,X,2675,1429
0,Y,2675,942
0,B,2675,393.596154
0,X,2676,3290
0,Y,2676,2613
0,B,2676,432.038462
0,X,2677,3519
0,Y,2677,4074
0,B,2677,430.75
0,X,2678,3358
0,Y,2678,3324
0,B,2678,422.211538
0,X,2679,4849
0,Y,2679,1336
0,B,2679,418.711538
0,X,2680,921
0,Y,2680,2780
0,B,2680,451.884615
0,X,2681,2406
0,Y,2681,3291
0,B,2681,419.230769
0,X,2682,5495
0,Y,2682,3121
0,B,2682,462.134615
0,X,2683,311
0,Y,2683,2169
0,B,2683,482.269231
0,X,2684,3135
0,Y,2684,2067
0,B,2684,517.076923
0,X,2685,2870
0,Y,2685,2989
0,B,2685,424.538462
0,X,2686,1355
0,Y,2686,850
0,B,2686,435.519231
0,X,2687,5296
0,Y,2687,1637
0,B,2687,408.326923
0,X,2688,1045
0,Y,2688,3340
0,B,2688,431.057692
0,X,2689,3907
0,Y,2689,3739
0,B,2689,433.730769
0,X,2690,2682
0,Y,2690,2790
0,B,2690,431.25
0,X,2691,3613
0,Y,2691,1399
0,B,2691,433.692308
0,X,2692,1133
0,Y,2692,125
0,B,2692,393.576923
0,X,2693,1493
0,Y,2693,897
0,B,2693,451.653846
0,X,2694,1301
0,Y,2694,3935
0,B,2694,432.384615
0,X,2695,5974
0,Y,2695,2685
0,B,2695,398.173077
0,X,2696,780
0,Y,2696,2293
0,B,2696,449.192308
0,X,2697,2357
0,Y,2697,3478
0,B,2697,449.211538
0,X,2698,1402
0,Y,2698,995
0,B,2698,426.442308
0,X,2699,2115
0,Y,2699,914
0,B,2699,398.076923
0,X,2700,1163
0,Y,2700,1276
0,B,2700,420
0,X,2701,2190
0,Y,2701,2152
0,B,2701,447.038462
0,X,2702,4727
0,Y,2702,2613
0,B,2702,408.326923
0,X,2703,882
0,Y,2703,3467
0,B,2703,397.846154
0,X,2704,494
0,Y,2704,1248
0,B,2704,470.365385
0,X,2705,846
0,Y,2705,1654
0,B,2705,431.634615
0,X,2706,3998
0,Y,2706,974
0,B,2706,348.115385
0,X,2707,2484
0,Y,2707,10
0,B,2707,426.134615
0,X,2708,3489
0,Y,2708,1607
0,B,2708,424.038462
0,X,2709,1133
0,Y,2709,1085
0,B,2709,448.423077
0,X,2710,1098
0,Y,2710,1425
0,B,2710,399.865385
0,X,2711,3330
0,Y,2711,3466
0,B,2711,411.384615
0,X,2712,3111
0,Y,2712,3803
0,B,2712,470.730769
0,X,2713,641
0,Y,2713,1964
0,B,2713,388.230769
0,X,2714,4560
0,Y,2714,3902
0,B,2714,394.557692
0,X,2715,1805
0,Y,2715,743
0,B,2715,431.846154
0,X,2716,3506
0,Y,2716,967
0,B,2716,443.903846
0,X,2717,348
0,Y,2717,3667
0,B,2717,411.576923
0,X,2718,679
0,Y,2718,1270
0,B,2718,430.269231
0,X,2719,1008
0,Y,2719,3110
0,B,2719,419.538462
0,X,2720,2796
0,Y,2720,2420
0,B,2720,436.557692
0,X,2721,3333
0,Y,2721,3981
0,B,2721,418.384615
0,X,2722,1954
0,Y,2722,3576
0,B,2722,463.365385
0,X,2723,4661
0,Y,2723,1184
0,B,2723,414.192308
0,X,2724,4953
0,Y,2724,3107
0,B,2724,378.269231
0,X,2725,2603
0,Y,2725,3194
0,B,2725,437.75
0,X,2726,2892
0,Y,2726,176
0,B,2726,401.211538
0,X,2727,4367
0,Y,2727,1933
0,B,2727,416.25
0,X,2728,3473
0,Y,2728,1831
0,B,2728,424.230769
0,X,2729,2819
0,Y,2729,2635
0,B,2729,444.134615
0,X,2730,2906
0,Y,2730,2040
0,B,2730,414.615385
0,X,2731,2932
0,Y,2731,1079
0,B,2731,418.788462
0,X,2732,247
0,Y,2732,714
0,B,2732,414.384615
0,X,2733,5291
0,Y,2733,2109
0,B,2733,438.192308
0,X,2734,4156
0,Y,2734,3012
0,B,2734,454.788462
0,X,2735,1925
0,Y,2735,3631
0,B,2735,438.115385
0,X,2736,6051
0,Y,2736,3198
0,B,2736,399.115385
0,X,2737,5618
0,Y,2737,3316
0,B,2737,450.538462
0,X,2738,2423
0,Y,2738,4074
0,B,2738,387.653846
0,X,2739,1872
0,Y,2739,2484
0,B,2739,413.730769
0,X,2740,1942
0,Y,2740,2107
0,B,2740,407.423077
0,X,2741,2139
0,Y,2741,2081
0,B,2741,402.807692
0,X,2742,1264
0,Y,2742,2169
0,B,2742,424.5
0,X,2743,3907
0,Y,2743,1377
0,B,2743,390.673077
0,X,2744,1515
0,Y,2744,2744
0,B,2744,419.192308
0,X,2745,402
0,Y,2745,625
0,B,2745,417.692308
0,X,2746,1253
0,Y,2746,302
0,B,2746,402.884615
0,X,2747,3098
0,Y,2747,3679
0,B,2747,461.538462
0,X,2748,947
0,Y,2748,228
0,B,2748,431.346154
0,X,2749,4760
0,Y,2749,2461
0,B,2749,428.903846
0,X,2750,1420
0,Y,2750,2757
0,B,2750,451.711538
0,X,2751,5367
0,Y,2751,2991
0,B,2751,415.442308
0,X,2752,1270
0,Y,2752,328
0,B,2752,393.846154
0,X,2753,1170
0,Y,2753,103
0,B,2753,428.230769
0,X,2754,3299
0,Y,2754,3676
0,B,2754,399.173077
0,X,2755,472
0,Y,2755,3582
0,B,2755,417.230769
0,X,2756,5956
0,Y,2756,2686
0,B,2756,418.403846
0,X,2757,3480
0,Y,2757,2299
0,B,2757,409.846154
0,X,2758,5793
0,Y,2758,3637
0,B,2758,450.538462
0,X,2759,2762
0,Y,2759,3623
0,B,2759,428.096154
0,X,2760,5316
0,Y,2760,1321
0,B,2760,406.269231
0,X,2761,3414
0,Y,2761,3737
0,B,2761,434.480769
0,X,2762,4990
0,Y,2762,484
0,B,2762,436.557692
0,X,2763,1281
0,Y,2763,2099
0,B,2763,433.826923
0,X,2764,3300
0,Y,2764,2892
0,B,2764,423.942308
0,X,2765,2594
0,Y,2765,3960
0,B,2765,451.75
0,X,2766,997
0,Y,2766,1294
0,B,2766,481.903846
0,X,2767,1695
0,Y,2767,4090
0,B,2767,437.826923
0,X,2768,1087
0,Y,2768,3494
0,B,2768,430.038462
0,X,2769,3328
0,Y,2769,3294
0,B,2769,456.115385
0,X,2770,421
0,Y,2770,2309
0,B,2770,439.557692
0,X,2771,1280
0,Y,2771,1039
0,B,2771,492.692308
0,X,2772,5345
0,Y,2772,3580
0,B,2772,424.096154
0,X,2773,4999
0,Y,2773,1398
0,B,2773,396.057692
0,X,2774,710
0,Y,2774,1412
0,B,2774,472.923077
0,X,2775,3256
0,Y,2775,3552
0,B,2775,427.076923
0,X,2776,4728
0,Y,2776,3579
0,B,2776,410.269231
0,X,2777,2472
0,Y,2777,2664
0,B,2777,359.846154
0,X,2778,162
0,Y,2778,3789
0,B,2778,403.942308
0,X,2779,5181
0,Y,2779,3636
0,B,2779,406.057692
0,X,2780,987
0,Y,2780,1710
0,B,2780,408.115385
0,X,2781,3856
0,Y,2781,1426
0,B,2781,432.461538
0,X,2782,4555
0,Y,2782,2989
0,B,2782,458.346154
0,X,2783,2472
0,Y,2783,649
0,B,2783,403.846154
0,X,2784,552
0,Y,2784,1739
0,B,2784,506.096154
0,X,2785,4589
0,Y,2785,4005
0,B,2785,419.538462
0,X,2786,1813
0,Y,2786,349
0,B,2786,414.019231
0,X,2787,4630
0,Y,2787,2053
0,B,2787,546.326923
0,X,2788,3802
0,Y,2788,2579
0,B,2788,442.576923
0,X,2789,982
0,Y,2789,3662
0,B,2789,392.038462
0,X,2790,1025
0,Y,2790,3132
0,B,2790,438.461538
0,X,2791,1296
0,Y,2791,1454
0,B,2791,419.634615
0,X,2792,608
0,Y,2792,276
0,B,2792,399.769231
0,X,2793,2665
0,Y,2793,402
0,B,2793,406.230769
0,X,2794,220
0,Y,2794,2987
0,B,2794,401.634615
0,X,2795,3884
0,Y,2795,2153
0,B,2795,424.615385
0,X,2796,1471
0,Y,2796,2470
0,B,2796,417.384615
0,X,2797,2562
0,Y,2797,524
0,B,2797,395.230769
0,X,2798,4662
0,Y,2798,1347
0,B,2798,440.442308
0,X,2799,4038
0,Y,2799,2654
0,B,2799,469
0,X,2800,1402
0,Y,2800,1369
0,B,2800,413.596154
0,X,2801,696
0,Y,2801,1925
0,B,2801,396.923077
0,X,2802,2655
0,Y,2802,2762
0,B,2802,454.596154
0,X,2803,5163
0,Y,2803,900
0,B,2803,441.230769
0,X,2804,985
0,Y,2804,552
0,B,2804,446.75
0,X,2805,1312
0,Y,2805,2129
0,B,2805,423.038462
0,X,2806,3184
0,Y,2806,1563
0,B,2806,468.038462
0,X,2807,426
0,Y,2807,98
0,B,2807,411.865385
0,X,2808,1666
0,Y,2808,2133
0,B,2808,439.865385
0,X,2809,4588
0,Y,2809,3168
0,B,2809,407.384615
0,X,2810,4233
0,Y,2810,2357
0,B,2810,440.769231
0,X,2811,1478
0,Y,2811,2177
0,B,2811,423.173077
0,X,2812,2100
0,Y,2812,1673
0,B,2812,482.942308
0,X,2813,2584
0,Y,2813,962
0,B,2813,434.288462
0,X,2814,461
0,Y,2814,2164
0,B,2814,419.692308
0,X,2815,373
0,Y,2815,1770
0,B,2815,385.961538
0,X,2816,953
0,Y,2816,1862
0,B,2816,409.538462
0,X,2817,3513
0,Y,2817,718
0,B,2817,408.211538
0,X,2818,1932
0,Y,2818,3698
0,B,2818,438.038462
0,X,2819,5464
0,Y,2819,2421
0,B,2819,404.75
0,X,2820,206
0,Y,2820,636
0,B,2820,394.865385
0,X,2821,3742
0,Y,2821,822
0,B,2821,400.057692
0,X,2822,4011
0,Y,2822,1567
0,B,2822,436.826923
0,X,2823,1147
0,Y,2823,2038
0,B,2823,414.442308
0,X,2824,2867
0,Y,2824,3008
0,B,2824,421.019231
0,X,2825,5824
0,Y,2825,3031
0,B,2825,428.826923
0,X,2826,1656
0,Y,2826,1962
0,B,2826,407.596154
0,X,2827,3559
0,Y,2827,3270
0,B,2827,437.096154
0,X,2828,1355
0,Y,2828,2945
0,B,2828,405
0,X,2829,4801
0,Y,2829,3808
0,B,2829,423.346154
0,X,2830,4134
0,Y,2830,1661
0,B,2830,377.75
0,X,2831,4900
0,Y,2831,1712
0,B,2831,408.865385
0,X,2832,3638
0,Y,2832,3597
0,B,2832,420.346154
0,X,2833,1452
0,Y,2833,3442
0,B,2833,461.653846
0,X,2834,3622
0,Y,2834,1658
0,B,2834,449.115385
0,X,2835,3186
0,Y,2835,2083
0,B,2835,393.5
0,X,2836,4557
0,Y,2836,1443
0,B,2836,365.673077
0,X,2837,1475
0,Y,2837,974
0,B,2837,467.269231
0,X,2838,4243
0,Y,2838,1880
0,B,2838,411.076923
0,X,2839,5150
0,Y,2839,1413
0,B,2839,370.173077
0,X,2840,225
0,Y,2840,1669
0,B,2840,398.423077
0,X,2841,3170
0,Y,2841,2604
0,B,2841,428.903846
0,X,2842,5220
0,Y,2842,2904
0,B,2842,420.730769
0,X,2843,5307
0,Y,2843,3250
0,B,2843,417.384615
0,X,2844,3369
0,Y,2844,4079
0,B,2844,407.384615
0,X,2845,1994
0,Y,2845,1332
0,B,2845,415.923077
0,X,2846,4578
0,Y,2846,1173
0,B,2846,427.692308
0,X,2847,647
0,Y,2847,89
0,B,2847,410.346154
0,X,2848,3138
0,Y,2848,1034
0,B,2848,399.365385
0,X,2849,208
0,Y,2849,968
0,B,2849,380.288462
0,X,2850,5181
0,Y,2850,1003
0,B,2850,426.288462
0,X,2851,670
0,Y,2851,1360
0,B,2851,425.096154
0,X,2852,1347
0,Y,2852,2607
0,B,2852,453.634615
0,X,2853,4808
0,Y,2853,3674
0,B,2853,416.788462
0,X,2854,1564
0,Y,2854,2424
0,B,2854,397.269231
0,X,2855,890
0,Y,2855,959
0,B,2855,404.961538
0,X,2856,700
0,Y,2856,1326
0,B,2856,417.903846
0,X,2857,2894
0,Y,2857,2639
0,B,2857,423.596154
0,X,2858,3074
0,Y,2858,3624
0,B,2858,359.615385
0,X,2859,4569
0,Y,2859,3384
0,B,2859,397.653846
0,X,2860,1105
0,Y,2860,1341
0,B,2860,433.596154
0,X,2861,3723
0,Y,2861,1839
0,B,2861,402.096154
0,X,2862,4552
0,Y,2862,177
0,B,2862,420.634615
0,X,2863,4861
0,Y,2863,2074
0,B,2863,422.019231
0,X,2864,730
0,Y,2864,511
0,B,2864,406.884615
0,X,2865,2323
0,Y,2865,3423
0,B,2865,418.192308
0,X,2866,1747
0,Y,2866,2227
0,B,2866,419.038462
0,X,2867,4986
0,Y,2867,3395
0,B,2867,413.115385
0,X,2868,2602
0,Y,2868,3213
0,B,2868,399.346154
0,X,2869,1526
0,Y,2869,1595
0,B,2869,415.192308
0,X,2870,836
0,Y,2870,1669
0,B,2870,446.230769
0,X,2871,2152
0,Y,2871,2633
0,B,2871,407.461538
0,X,2872,3309
0,Y,2872,3072
0,B,2872,434.884615
0,X,2873,371
0,Y,2873,2748
0,B,2873,432.288462
0,X,2874,562
0,Y,2874,3177
0,B,2874,417.865385
0,X,2875,1233
0,Y,2875,2116
0,B,2875,424.115385
0,X,2876,1878
0,Y,2876,3393
0,B,2876,417.134615
0,X,2877,1279
0,Y,2877,1141
0,B,2877,425.557692
0,X,2878,3580
0,Y,2878,690
0,B,2878,392.038462
0,X,2879,5989
0,Y,2879,1202
0,B,2879,405.75
0,X,2880,5220
0,Y,2880,2103
0,B,2880,415.038462
0,X,2881,668
0,Y,2881,3258
0,B,2881,429.519231
0,X,2882,751
0,Y,2882,650
0,B,2882,333.884615
0,X,2883,4516
0,Y,2883,2614
0,B,2883,394.634615
0,X,2884,5020
0,Y,2884,3249
0,B,2884,422.115385
0,X,2885,820
0,Y,2885,2672
0,B,2885,434.076923
0,X,2886,1618
0,Y,2886,109
0,B,2886,399.557692
0,X,2887,3424
0,Y,2887,1023
0,B,2887,411.057692
0,X,2888,1741
0,Y,2888,3237
0,B,2888,427.673077
0,X,2889,4203
0,Y,2889,1540
0,B,2889,418.019231
0,X,2890,2836
0,Y,2890,3138
0,B,2890,403.403846
0,X,2891,5997
0,Y,2891,1267
0,B,2891,398.326923
0,X,2892,4698
0,Y,2892,896
0,B,2892,386.326923
0,X,2893,3783
0,Y,2893,3110
0,B,2893,401.096154
0,X,2894,2889
0,Y,2894,3887
0,B,2894,397.461538
0,X,2895,4154
0,Y,2895,3044
0,B,2895,404.615385
0,X,2896,3256
0,Y,2896,3093
0,B,2896,392.538462
0,X,2897,2063
0,Y,2897,2249
0,B,2897,445.673077
0,X,2898,1020
0,Y,2898,180
0,B,2898,371.134615
0,X,2899,4746
0,Y,2899,221
0,B,2899,396.057692
0,X,2900,5370
0,Y,2900,847
0,B,2900,425.692308
0,X,2901,5891
0,Y,2901,591
0,B,2901,392.365385
0,X,2902,3945
0,Y,2902,2603
0,B,2902,432.115385
0,X,2903,1315
0,Y,2903,4055
0,B,2903,393.019231
0,X,2904,3841
0,Y,2904,3662
0,B,2904,410.230769
0,X,2905,821
0,Y,2905,2523
0,B,2905,399.25
0,X,2906,5179
0,Y,2906,1173
0,B,2906,391.865385
0,X,2907,661
0,Y,2907,314
0,B,2907,415.961538
0,X,2908,2048
0,Y,2908,2315
0,B,2908,503.346154
0,X,2909,4378
0,Y,2909,2294
0,B,2909,417.096154
0,X,2910,708
0,Y,2910,3847
0,B,2910,421.903846
0,X,2911,5864
0,Y,2911,3683
0,B,2911,346.846154
0,X,2912,1309
0,Y,2912,176
0,B,2912,406.230769
0,X,2913,3200
0,Y,2913,1289
0,B,2913,428.961538
0,X,2914,2701
0,Y,2914,2249
0,B,2914,421.557692
0,X,2915,819
0,Y,2915,2073
0,B,2915,416.923077
0,X,2916,3463
0,Y,2916,104
0,B,2916,384.211538
0,X,2917,2444
0,Y,2917,660
0,B,2917,467.769231
0,X,2918,4255
0,Y,2918,3413
0,B,2918,373.576923
0,X,2919,2796
0,Y,2919,215
0,B,2919,406.230769
0,X,2920,3424
0,Y,2920,2920
0,B,2920,369.634615
0,X,2921,5340
0,Y,2921,3091
0,B,2921,387.288462
0,X,2922,1741
0,Y,2922,3268
0,B,2922,368.269231
0,X,2923,4841
0,Y,2923,3592
0,B,2923,417.961538
0,X,2924,1443
0,Y,2924,1685
0,B,2924,426.480769
0,X,2925,1487
0,Y,2925,1069
0,B,2925,434.134615
0,X,2926,1197
0,Y,2926,1662
0,B,2926,389.076923
0,X,2927,1234
0,Y,2927,1701
0,B,2927,430.365385
0,X,2928,2572
0,Y,2928,2519
0,B,2928,372.942308
0,X,2929,4096
0,Y,2929,3442
0,B,2929,533.096154
0,X,2930,2115
0,Y,2930,3995
0,B,2930,348.480769
0,X,2931,538
0,Y,2931,1477
0,B,2931,385.096154
0,X,2932,1390
0,Y,2932,788
0,B,2932,409.5
0,X,2933,2785
0,Y,2933,2741
0,B,2933,444.673077
0,X,2934,2197
0,Y,2934,3150
0,B,2934,372.480769
0,X,2935,2976
0,Y,2935,691
0,B,2935,390.923077
0,X,2936,1294
0,Y,2936,922
0,B,2936,413.615385
0,X,2937,4639
0,Y,2937,8
0,B,2937,386.576923
0,X,2938,2787
0,Y,2938,2932
0,B,2938,374.211538
0,X,2939,5302
0,Y,2939,2323
0,B,2939,408.442308
0,X,2940,5975
0,Y,2940,174
0,B,2940,421.057692
0,X,2941,3800
0,Y,2941,3001
0,B,2941,355.269231
0,X,2942,5709
0,Y,2942,2490
0,B,2942,391.461538
0,X,2943,1985
0,Y,2943,2819
0,B,2943,382.884615
0,X,2944,2924
0,Y,2944,908
0,B,2944,397.115385
0,X,2945,562
0,Y,2945,2452
0,B,2945,401.788462
0,X,2946,3158
0,Y,2946,3559
0,B,2946,396.826923
0,X,2947,2995
0,Y,2947,3882
0,B,2947,413.596154
0,X,2948,595
0,Y,2948,397
0,B,2948,401.038462
0,X,2949,3662
0,Y,2949,1429
0,B,2949,411.192308
0,X,2950,469
0,Y,2950,626
0,B,2950,391.980769
0,X,2951,255
0,Y,2951,3409
0,B,2951,394.769231
0,X,2952,799
0,Y,2952,3849
0,B,2952,395.673077
0,X,2953,3150
0,Y,2953,2795
0,B,2953,384.384615
0,X,2954,1946
0,Y,2954,798
0,B,2954,406.230769
0,X,2955,4091
0,Y,2955,1549
0,B,2955,575.673077
0,X,2956,3382
0,Y,2956,1110
0,B,2956,407.788462
0,X,2957,1949
0,Y,2957,968
0,B,2957,402.461538
0,X,2958,3945
0,Y,2958,1628
0,B,2958,403.134615
0,X,2959,5548
0,Y,2959,579
0,B,2959,361.961538
0,X,2960,257
0,Y,2960,1424
0,B,2960,395.692308
0,X,2961,1470
0,Y,2961,1082
0,B,2961,406.25
0,X,2962,3960
0,Y,2962,574
0,B,2962,407.230769
0,X,2963,4524
0,Y,2963,2958
0,B,2963,434.865385
0,X,2964,1523
0,Y,2964,2123
0,B,2964,373.096154
0,X,2965,5125
0,Y,2965,2266
0,B,2965,415.019231
0,X,2966,784
0,Y,2966,3173
0,B,2966,391.346154
0,X,2967,2995
0,Y,2967,518
0,B,2967,388.884615
0,X,2968,4553
0,Y,2968,1372
0,B,2968,374.961538
0,X,2969,2156
0,Y,2969,3958
0,B,2969,424.057692
0,X,2970,1475
0,Y,2970,3149
0,B,2970,436.384615
0,X,2971,3332
0,Y,2971,2399
0,B,2971,411.211538
0,X,2972,5120
0,Y,2972,110
0,B,2972,401.307692
0,X,2973,3230
0,Y,2973,2586
0,B,2973,380.384615
0,X,2974,3402
0,Y,2974,1244
0,B,2974,387.019231
0,X,2975,837
0,Y,2975,3016
0,B,2975,424.307692
0,X,2976,2240
0,Y,2976,2660
0,B,2976,424.576923
0,X,2977,2806
0,Y,2977,192
0,B,2977,384.807692
0,X,2978,5382
0,Y,2978,3528
0,B,2978,394.269231
0,X,2979,4742
0,Y,2979,2137
0,B,2979,401.75
0,X,2980,3206
0,Y,2980,1965
0,B,2980,390.846154
0,X,2981,364
0,Y,2981,679
0,B,2981,379.538462
0,X,2982,630
0,Y,2982,1483
0,B,2982,398.634615
0,X,2983,3834
0,Y,2983,3408
0,B,2983,408.596154
0,X,2984,3098
0,Y,2984,1970
0,B,2984,376.211538
0,X,2985,5723
0,Y,2985,2664
0,B,2985,453.326923
0,X,2986,5108
0,Y,2986,660
0,B,2986,408.692308
0,X,2987,4377
0,Y,2987,1896
0,B,2987,420.019231
0,X,2988,3031
0,Y,2988,767
0,B,2988,400.846154
0,X,2989,1709
0,Y,2989,1443
0,B,2989,388.192308
0,X,2990,2933
0,Y,2990,112
0,B,2990,380.480769
0,X,2991,2042
0,Y,2991,379
0,B,2991,448.288462
0,X,2992,5412
0,Y,2992,4032
0,B,2992,407.865385
0,X,2993,2792
0,Y,2993,2451
0,B,2993,378.673077
0,X,2994,1633
0,Y,2994,2541
0,B,2994,330.423077
0,X,2995,2975
0,Y,2995,2822
0,B,2995,396.846154
0,X,2996,5847
0,Y,2996,2868
0,B,2996,433.384615
0,X,2997,3195
0,Y,2997,92
0,B,2997,382.307692
0,X,2998,52
0,Y,2998,2511
0,B,2998,363.403846
0,X,2999,3212
0,Y,2999,3327
0,B,2999,405.230769
0,X,3000,3369
0,Y,3000,3880
0,B,3000,403.288462
0,X,3001,862
0,Y,3001,1044
0,B,3001,379.134615
0,X,3002,2207
0,Y,3002,2886
0,B,3002,407.019231
0,X,3003,2633
0,Y,3003,2155
0,B,3003,345.846154
0,X,3004,28
0,Y,3004,877
0,B,3004,402.538462
0,X,3005,6103
0,Y,3005,2600
0,B,3005,390.846154
0,X,3006,4404
0,Y,3006,1405
0,B,3006,403.5
0,X,3007,5116
0,Y,3007,1759
0,B,3007,352.615385
0,X,3008,3210
0,Y,3008,3270
0,B,3008,395.615385
0,X,3009,879
0,Y,3009,2883
0,B,3009,347.480769
0,X,3010,1138
0,Y,3010,855
0,B,3010,388.153846
0,X,3011,656
0,Y,3011,843
0,B,3011,380.307692
0,X,3012,3530
0,Y,3012,3151
0,B,3012,433.653846
0,X,3013,4089
0,Y,3013,1908
0,B,3013,459.173077
0,X,3014,5800
0,Y,3014,2517
0,B,3014,408.461538
0,X,3015,794
0,Y,3015,1750
0,B,3015,353.269231
0,X,3016,3296
0,Y,3016,2703
0,B,3016,431.5
0,X,3017,4775
0,Y,3017,3091
0,B,3017,378.730769
0,X,3018,3153
0,Y,3018,2380
0,B,3018,357.519231
0,X,3019,3676
0,Y,3019,2890
0,B,3019,414.115385
0,X,3020,986
0,Y,3020,3232
0,B,3020,384.038462
0,X,3021,1046
0,Y,3021,911
0,B,3021,413.076923
0,X,3022,3071
0,Y,3022,2399
0,B,3022,437.057692
0,X,3023,653
0,Y,3023,2540
0,B,3023,419.788462
0,X,3024,450
0,Y,3024,1927
0,B,3024,349.615385
0,X,3025,1705
0,Y,3025,2281
0,B,3025,399.230769
0,X,3026,1869
0,Y,3026,3090
0,B,3026,389.769231
0,X,3027,4673
0,Y,3027,2510
0,B,3027,369.403846
0,X,3028,3253
0,Y,3028,3191
0,B,3028,409.980769
0,X,3029,1504
0,Y,3029,932
0,B,3029,380.307692
0,X,3030,417
0,Y,3030,2043
0,B,3030,500.346154
0,X,3031,5761
0,Y,3031,1601
0,B,3031,403.557692
0,X,3032,1627
0,Y,3032,2073
0,B,3032,409
0,X,3033,1689
0,Y,3033,3135
0,B,3033,370.057692
0,X,3034,1214
0,Y,3034,65
0,B,3034,350.134615
0,X,3035,556
0,Y,3035,2778
0,B,3035,366.557692
0,X,3036,3675
0,Y,3036,1100
0,B,3036,385.596154
0,X,3037,2877
0,Y,3037,3149
0,B,3037,396.634615
0,X,3038,1145
0,Y,3038,490
0,B,3038,332.480769
0,X,3039,1390
0,Y,3039,2623
0,B,3039,433.230769
0,X,3040,2689
0,Y,3040,847
0,B,3040,413.038462
0,X,3041,2153
0,Y,3041,3369
0,B,3041,395.942308
0,X,3042,5827
0,Y,3042,399
0,B,3042,403.942308
0,X,3043,1432
0,Y,3043,1343
0,B,3043,348.173077
0,X,3044,2991
0,Y,3044,3776
0,B,3044,401.923077
0,X,3045,1689
0,Y,3045,2038
0,B,3045,380.826923
0,X,3046,778
0,Y,3046,2371
0,B,3046,426.423077
0,X,3047,2017
0,Y,3047,2490
0,B,3047,379.807692
0,X,3048,1899
0,Y,3048,2988
0,B,3048,371.75
0,X,3049,1375
0,Y,3049,3294
0,B,3049,373.788462
0,X,3050,3045
0,Y,3050,2311
0,B,3050,389.807692
0,X,3051,5348
0,Y,3051,3505
0,B,3051,390.865385
0,X,3052,5249
0,Y,3052,316
0,B,3052,385.788462
0,X,3053,942
0,Y,3053,414
0,B,3053,410.730769
0,X,3054,5992
0,Y,3054,1663
0,B,3054,344.903846
0,X,3055,3670
0,Y,3055,1298
0,B,3055,403.269231
0,X,3056,1744
0,Y,3056,814
0,B,3056,365.192308
0,X,3057,188
0,Y,3057,985
0,B,3057,409.596154
0,X,3058,5060
0,Y,3058,3610
0,B,3058,380.884615
0,X,3059,5286
0,Y,3059,2961
0,B,3059,394.115385
0,X,3060,379
0,Y,3060,2268
0,B,3060,386.211538
0,X,3061,3322
0,Y,3061,3599
0,B,3061,340.423077
0,X,3062,5952
0,Y,3062,1020
0,B,3062,333.807692
0,X,3063,5378
0,Y,3063,1276
0,B,3063,398.192308
0,X,3064,2542
0,Y,3064,2288
0,B,3064,320.346154
0,X,3065,493
0,Y,3065,3646
0,B,3065,404.615385
0,X,3066,3557
0,Y,3066,2760
0,B,3066,377.75
0,X,3067,1955
0,Y,3067,598
0,B,3067,351.980769
0,X,3068,5348
0,Y,3068,1395
0,B,3068,392.403846
0,X,3069,5740
0,Y,3069,3267
0,B,3069,395.134615
0,X,3070,964
0,Y,3070,3034
0,B,3070,373.019231
0,X,3071,5137
0,Y,3071,2566
0,B,3071,400.365385
0,X,3072,3699
0,Y,3072,3436
0,B,3072,408.692308
0,X,3073,1275
0,Y,3073,2878
0,B,3073,360.923077
0,X,3074,1446
0,Y,3074,2671
0,B,3074,358.557692
0,X,3075,4653
0,Y,3075,3016
0,B,3075,412.730769
0,X,3076,2009
0,Y,3076,3439
0,B,3076,401.788462
0,X,3077,3056
0,Y,3077,141
0,B,3077,395.961538
0,X,3078,3939
0,Y,3078,3445
0,B,3078,421.826923
0,X,3079,5935
0,Y,3079,477
0,B,3079,396.230769
0,X,3080,1005
0,Y,3080,3236
0,B,3080,377.807692
0,X,3081,1683
0,Y,3081,601
0,B,3081,444.153846
0,X,3082,2632
0,Y,3082,3779
0,B,3082,389.576923
0,X,3083,2800
0,Y,3083,1158
0,B,3083,348.634615
0,X,3084,810
0,Y,3084,3944
0,B,3084,387.442308
0,X,3085,2207
0,Y,3085,3364
0,B,3085,373.557692
0,X,3086,5285
0,Y,3086,3645
0,B,3086,367.384615
0,X,3087,2282
0,Y,3087,687
0,B,3087,406.576923
0,X,3088,3411
0,Y,3088,853
0,B,3088,353.307692
0,X,3089,1091
0,Y,3089,2996
0,B,3089,392.5
0,X,3090,1815
0,Y,3090,3239
0,B,3090,378.961538
0,X,3091,3467
0,Y,3091,2427
0,B,3091,357.961538
0,X,3092,808
0,Y,3092,100
0,B,3092,356.134615
0,X,3093,1932
0,Y,3093,3553
0,B,3093,423.692308
0,X,3094,4212
0,Y,3094,2932
0,B,3094,371.384615
0,X,3095,5798
0,Y,3095,1816
0,B,3095,397.25
0,X,3096,1918
0,Y,3096,2807
0,B,3096,379.942308
0,X,3097,1503
0,Y,3097,1288
0,B,3097,390.692308
0,X,3098,345
0,Y,3098,251
0,B,3098,401.942308
0,X,3099,5574
0,Y,3099,799
0,B,3099,413.961538
0,X,3100,1306
0,Y,3100,2255
0,B,3100,352.769231
0,X,3101,3753
0,Y,3101,3867
0,B,3101,356.442308
0,X,3102,4034
0,Y,3102,852
0,B,3102,338.115385
0,X,3103,3441
0,Y,3103,2352
0,B,3103,399.192308
0,X,3104,3785
0,Y,3104,1457
0,B,3104,353.711538
0,X,3105,1202
0,Y,3105,1822
0,B,3105,382.769231
0,X,3106,1972
0,Y,3106,3647
0,B,3106,393.711538
0,X,3107,2870
0,Y,3107,3664
0,B,3107,415.057692
0,X,3108,4846
0,Y,3108,2895
0,B,3108,380.961538
0,X,3109,5296
0,Y,3109,3994
0,B,3109,371.134615
0,X,3110,5489
0,Y,3110,3494
0,B,3110,388.326923
0,X,3111,779
0,Y,3111,2797
0,B,3111,396.557692
0,X,3112,538
0,Y,3112,3704
0,B,3112,401.326923
0,X,3113,3866
0,Y,3113,1664
0,B,3113,351.711538
0,X,3114,1997
0,Y,3114,1040
0,B,3114,387.692308
0,X,3115,3710
0,Y,3115,3273
0,B,3115,382.153846
0,X,3116,1893
0,Y,3116,2568
0,B,3116,394.923077
0,X,3117,4584
0,Y,3117,2461
0,B,3117,376.346154
0,X,3118,4508
0,Y,3118,1480
0,B,3118,371.576923
0,X,3119,1193
0,Y,3119,85
0,B,3119,369.538462
0,X,3120,3357
0,Y,3120,2367
0,B,3120,408.538462
0,X,3121,3593
0,Y,3121,199
0,B,3121,370.615385
0,X,3122,127
0,Y,3122,3206
0,B,3122,349.711538
0,X,3123,3372
0,Y,3123,1444
0,B,3123,379.096154
0,X,3124,1093
0,Y,3124,2616
0,B,3124,372.365385
0,X,3125,124
0,Y,3125,2426
0,B,3125,429.134615
0,X,3126,3239
0,Y,3126,3586
0,B,3126,381.557692
0,X,3127,1368
0,Y,3127,3575
0,B,3127,394.923077
0,X,3128,1042
0,Y,3128,2751
0,B,3128,383.519231
0,X,3129,5394
0,Y,3129,3776
0,B,3129,377.596154
0,X,3130,4598
0,Y,3130,3083
0,B,3130,374.423077
0,X,3131,2989
0,Y,3131,2040
0,B,3131,367.692308
0,X,3132,1805
0,Y,3132,3327
0,B,3132,361.807692
0,X,3133,619
0,Y,3133,3365
0,B,3133,458.769231
0,X,3134,1693
0,Y,3134,2417
0,B,3134,382.423077
0,X,3135,5003
0,Y,3135,2044
0,B,3135,578.75
0,X,3136,3329
0,Y,3136,2447
0,B,3136,370.269231
0,X,3137,1220
0,Y,3137,959
0,B,3137,346.826923
0,X,3138,2040
0,Y,3138,3809
0,B,3138,382.596154
0,X,3139,1528
0,Y,3139,1626
0,B,3139,386.384615
0,X,3140,823
0,Y,3140,3124
0,B,3140,362.980769
0,X,3141,2422
0,Y,3141,3235
0,B,3141,372.903846
0,X,3142,1514
0,Y,3142,1332
0,B,3142,400.307692
0,X,3143,133
0,Y,3143,164
0,B,3143,374.75
0,X,3144,4808
0,Y,3144,2407
0,B,3144,378.673077
0,X,3145,5197
0,Y,3145,1187
0,B,3145,374.25
0,X,3146,2020
0,Y,3146,1782
0,B,3146,359.634615
0,X,3147,2053
0,Y,3147,275
0,B,3147,452.326923
0,X,3148,3588
0,Y,3148,1065
0,B,3148,352.769231
0,X,3149,5767
0,Y,3149,1158
0,B,3149,331.615385
0,X,3150,5422
0,Y,3150,2013
0,B,3150,317.076923
0,X,3151,2515
0,Y,3151,2104
0,B,3151,381.211538
0,X,3152,638
0,Y,3152,1428
0,B,3152,366.346154
0,X,3153,5388
0,Y,3153,3947
0,B,3153,374.538462
0,X,3154,5005
0,Y,3154,2769
0,B,3154,352.442308
0,X,3155,1327
0,Y,3155,183
0,B,3155,370.980769
0,X,3156,4932
0,Y,3156,2714
0,B,3156,369.384615
0,X,3157,4465
0,Y,3157,2965
0,B,3157,399.442308
0,X,3158,1909
0,Y,3158,1083
0,B,3158,374.480769
0,X,3159,1005
0,Y,3159,3521
0,B,3159,375.25
0,X,3160,3309
0,Y,3160,3769
0,B,3160,326.019231
0,X,3161,5021
0,Y,3161,2754
0,B,3161,374.307692
0,X,3162,1535
0,Y,3162,880
0,B,3162,334.134615
0,X,3163,2258
0,Y,3163,1126
0,B,3163,344.307692
0,X,3164,3189
0,Y,3164,3563
0,B,3164,356.596154
0,X,3165,4761
0,Y,3165,3030
0,B,3165,336.134615
0,X,3166,4568
0,Y,3166,2835
0,B,3166,412.192308
0,X,3167,2633
0,Y,3167,1532
0,B,3167,393.288462
0,X,3168,5056
0,Y,3168,3644
0,B,3168,339.115385
0,X,3169,697
0,Y,3169,3435
0,B,3169,356.230769
0,X,3170,1347
0,Y,3170,78
0,B,3170,383.230769
0,X,3171,4772
0,Y,3171,2712
0,B,3171,386.326923
0,X,3172,3652
0,Y,3172,767
0,B,3172,368.788462
0,X,3173,3272
0,Y,3173,2055
0,B,3173,405.846154
0,X,3174,4601
0,Y,3174,2918
0,B,3174,358.173077
0,X,3175,5353
0,Y,3175,944
0,B,3175,363.230769
0,X,3176,3978
0,Y,3176,3558
0,B,3176,367.384615
0,X,3177,72
0,Y,3177,3243
0,B,3177,374.365385
0,X,3178,3275
0,Y,3178,359
0,B,3178,361.288462
0,X,3179,849
0,Y,3179,4051
0,B,3179,359.25
0,X,3180,4447
0,Y,3180,2396
0,B,3180,345.826923
0,X,3181,3736
0,Y,3181,3951
0,B,3181,373.5
0,X,3182,1366
0,Y,3182,711
0,B,3182,351.480769
0,X,3183,3067
0,Y,3183,2920
0,B,3183,367.076923
0,X,3184,2099
0,Y,3184,2406
0,B,3184,366.576923
0,X,3185,1986
0,Y,3185,582
0,B,3185,313.615385
0,X,3186,2097
0,Y,3186,2942
0,B,3186,359.423077
0,X,3187,1692
0,Y,3187,537
0,B,3187,358.019231
0,X,3188,1237
0,Y,3188,2676
0,B,3188,395.538462
0,X,3189,768
0,Y,3189,2622
0,B,3189,350.230769
0,X,3190,512
0,Y,3190,4009
0,B,3190,357.942308
0,X,3191,5695
0,Y,3191,1403
0,B,3191,393.173077
0,X,3192,1474
0,Y,3192,3029
0,B,3192,376.25
0,X,3193,579
0,Y,3193,2727
0,B,3193,348.230769
0,X,3194,2834
0,Y,3194,3684
0,B,3194,392.403846
0,X,3195,4269
0,Y,3195,2812
0,B,3195,358.153846
0,X,3196,1427
0,Y,3196,1237
0,B,3196,357.711538
0,X,3197,4555
0,Y,3197,3101
0,B,3197,369.173077
0,X,3198,5754
0,Y,3198,3025
0,B,3198,387.038462
0,X,3199,2017
0,Y,3199,143
0,B,3199,365.865385
0,X,3200,3785
0,Y,3200,2892
0,B,3200,345.903846
0,X,3201,1120
0,Y,3201,2314
0,B,3201,353.480769
0,X,3202,3752
0,Y,3202,2840
0,B,3202,359.596154
0,X,3203,3620
0,Y,3203,2742
0,B,3203,393.538462
0,X,3204,3476
0,Y,3204,1222
0,B,3204,326.538462
0,X,3205,832
0,Y,3205,1141
0,B,3205,367.576923
0,X,3206,1888
0,Y,3206,3449
0,B,3206,343.807692
0,X,3207,3576
0,Y,3207,1426
0,B,3207,352.269231
0,X,3208,4403
0,Y,3208,1472
0,B,3208,387.269231
0,X,3209,3298
0,Y,3209,3529
0,B,3209,360.307692
0,X,3210,4409
0,Y,3210,2996
0,B,3210,377.288462
0,X,3211,1316
0,Y,3211,740
0,B,3211,365.461538
0,X,3212,439
0,Y,3212,2043
0,B,3212,433.153846
0,X,3213,681
0,Y,3213,2587
0,B,3213,343.153846
0,X,3214,5218
0,Y,3214,2832
0,B,3214,390.653846
0,X,3215,2966
0,Y,3215,3232
0,B,3215,356.173077
0,X,3216,809
0,Y,3216,2249
0,B,3216,363.884615
0,X,3217,1507
0,Y,3217,2300
0,B,3217,358.826923
0,X,3218,3265
0,Y,3218,1174
0,B,3218,322.711538
0,X,3219,3746
0,Y,3219,3429
0,B,3219,320.307692
0,X,3220,829
0,Y,3220,3167
0,B,3220,368.5
0,X,3221,2874
0,Y,3221,2722
0,B,3221,348.346154
0,X,3222,5532
0,Y,3222,3637
0,B,3222,323.076923
0,X,3223,3400
0,Y,3223,3223
0,B,3223,363.75
0,X,3224,5727
0,Y,3224,3665
0,B,3224,337.192308
0,X,3225,3380
0,Y,3225,1379
0,B,3225,350.115385
0,X,3226,2205
0,Y,3226,149
0,B,3226,357.153846
0,X,3227,3514
0,Y,3227,3248
0,B,3227,363.211538
0,X,3228,3862
0,Y,3228,1208
0,B,3228,327.923077
0,X,3229,968
0,Y,3229,2897
0,B,3229,358.25
0,X,3230,3666
0,Y,3230,961
0,B,3230,382.423077
0,X,3231,1133
0,Y,3231,476
0,B,3231,333.211538
0,X,3232,5849
0,Y,3232,2438
0,B,3232,358.115385
0,X,3233,3133
0,Y,3233,3008
0,B,3233,332.769231
0,X,3234,781
0,Y,3234,3527
0,B,3234,341.192308
0,X,3235,328
0,Y,3235,3921
0,B,3235,342.192308
0,X,3236,3381
0,Y,3236,3812
0,B,3236,405.134615
0,X,3237,133
0,Y,3237,447
0,B,3237,339.634615
0,X,3238,3666
0,Y,3238,3523
0,B,3238,364.942308
0,X,3239,488
0,Y,3239,2376
0,B,3239,359
0,X,3240,975
0,Y,3240,3300
0,B,3240,318.788462
0,X,3241,537
0,Y,3241,1832
0,B,3241,336.692308
0,X,3242,1297
0,Y,3242,3205
0,B,3242,333.807692
0,X,3243,3162
0,Y,3243,1190
0,B,3243,379.442308
0,X,3244,3633
0,Y,3244,849
0,B,3244,370.192308
0,X,3245,3135
0,Y,3245,3322
0,B,3245,385.5
0,X,3246,5073
0,Y,3246,2808
0,B,3246,330.288462
0,X,3247,3270
0,Y,3247,3349
0,B,3247,343.615385
0,X,3248,466
0,Y,3248,3615
0,B,3248,337.75
0,X,3249,5930
0,Y,3249,2812
0,B,3249,343.903846
0,X,3250,2306
0,Y,3250,2824
0,B,3250,359.692308
0,X,3251,1631
0,Y,3251,1022
0,B,3251,436.692308
0,X,3252,3987
0,Y,3252,529
0,B,3252,334.923077
0,X,3253,2491
0,Y,3253,2125
0,B,3253,346.596154
0,X,3254,2574
0,Y,3254,3815
0,B,3254,357.788462
0,X,3255,1866
0,Y,3255,918
0,B,3255,372.961538
0,X,3256,748
0,Y,3256,264
0,B,3256,343.480769
0,X,3257,798
0,Y,3257,633
0,B,3257,340.846154
0,X,3258,794
0,Y,3258,1666
0,B,3258,386.75
0,X,3259,1092
0,Y,3259,622
0,B,3259,339.653846
0,X,3260,2820
0,Y,3260,771
0,B,3260,340.903846
0,X,3261,788
0,Y,3261,2532
0,B,3261,384.519231
0,X,3262,3039
0,Y,3262,731
0,B,3262,366.442308
0,X,3263,2633
0,Y,3263,2219
0,B,3263,357.865385
0,X,3264,5511
0,Y,3264,3644
0,B,3264,324.326923
0,X,3265,4450
0,Y,3265,1023
0,B,3265,362.769231
0,X,3266,2084
0,Y,3266,3928
0,B,3266,370.75
0,X,3267,1755
0,Y,3267,3201
0,B,3267,294.634615
0,X,3268,974
0,Y,3268,2771
0,B,3268,348.288462
0,X,3269,1114
0,Y,3269,2887
0,B,3269,332.192308
0,X,3270,493
0,Y,3270,3108
0,B,3270,386.326923
0,X,3271,5666
0,Y,3271,3315
0,B,3271,349.326923
0,X,3272,64
0,Y,3272,2924
0,B,3272,349.480769
0,X,3273,2055
0,Y,3273,2363
0,B,3273,337.865385
0,X,3274,3984
0,Y,3274,2042
0,B,3274,384.173077
0,X,3275,520
0,Y,3275,3359
0,B,3275,342.653846
0,X,3276,3027
0,Y,3276,2834
0,B,3276,343.269231
0,X,3277,69
0,Y,3277,3138
0,B,3277,361.365385
0,X,3278,631
0,Y,3278,1410
0,B,3278,390.423077
0,X,3279,3230
0,Y,3279,3617
0,B,3279,360.346154
0,X,3280,1716
0,Y,3280,1411
0,B,3280,327.692308
0,X,3281,692
0,Y,3281,3202
0,B,3281,326.826923
0,X,3282,2692
0,Y,3282,3390
0,B,3282,362.480769
0,X,3283,422
0,Y,3283,657
0,B,3283,346.230769
0,X,3284,5062
0,Y,3284,465
0,B,3284,344.346154
0,X,3285,2950
0,Y,3285,3260
0,B,3285,330.230769
0,X,3286,5105
0,Y,3286,927
0,B,3286,334.365385
0,X,3287,6045
0,Y,3287,3085
0,B,3287,333.538462
0,X,3288,828
0,Y,3288,1224
0,B,3288,337.519231
0,X,3289,4022
0,Y,3289,1872
0,B,3289,324.057692
0,X,3290,5203
0,Y,3290,2132
0,B,3290,334.25
0,X,3291,3023
0,Y,3291,2449
0,B,3291,316.230769
0,X,3292,310
0,Y,3292,1143
0,B,3292,369.75
0,X,3293,5313
0,Y,3293,2227
0,B,3293,359.25
0,X,3294,3022
0,Y,3294,4022
0,B,3294,324.826923
0,X,3295,857
0,Y,3295,2318
0,B,3295,332.384615
0,X,3296,916
0,Y,3296,1029
0,B,3296,350.5
0,X,3297,794
0,Y,3297,3147
0,B,3297,342
0,X,3298,4872
0,Y,3298,1755
0,B,3298,320.307692
0,X,3299,2102
0,Y,3299,3148
0,B,3299,344.673077
0,X,3300,1397
0,Y,3300,1991
0,B,3300,328.615385
0,X,3301,3545
0,Y,3301,2695
0,B,3301,357.442308
0,X,3302,5447
0,Y,3302,741
0,B,3302,341.076923
0,X,3303,576
0,Y,3303,2174
0,B,3303,349.826923
0,X,3304,977
0,Y,3304,3131
0,B,3304,356.576923
0,X,3305,5087
0,Y,3305,1875
0,B,3305,336.115385
0,X,3306,547
0,Y,3306,3722
0,B,3306,354.384615
0,X,3307,194
0,Y,3307,2243
0,B,3307,350.384615
0,X,3308,4386
0,Y,3308,1066
0,B,3308,324.730769
0,X,3309,1097
0,Y,3309,171
0,B,3309,345.980769
0,X,3310,3747
0,Y,3310,1321
0,B,3310,321.653846
0,X,3311,2411
0,Y,3311,2550
0,B,3311,326.980769
0,X,3312,3683
0,Y,3312,2578
0,B,3312,327.923077
0,X,3313,881
0,Y,3313,2091
0,B,3313,328.807692
0,X,3314,680
0,Y,3314,571
0,B,3314,311.038462
0,X,3315,1707
0,Y,3315,2199
0,B,3315,324.096154
0,X,3316,3782
0,Y,3316,3453
0,B,3316,335.788462
0,X,3317,3883
0,Y,3317,1696
0,B,3317,315.346154
0,X,3318,4943
0,Y,3318,1733
0,B,3318,337.076923
0,X,3319,556
0,Y,3319,2660
0,B,3319,331.5
0,X,3320,5189
0,Y,3320,1073
0,B,3320,317.423077
0,X,3321,898
0,Y,3321,3131
0,B,3321,341.115385
0,X,3322,623
0,Y,3322,230
0,B,3322,310.653846
0,X,3323,1079
0,Y,3323,2969
0,B,3323,339.826923
0,X,3324,1730
0,Y,3324,2464
0,B,3324,359.5
0,X,3325,6127
0,Y,3325,2817
0,B,3325,352.346154
0,X,3326,5609
0,Y,3326,859
0,B,3326,321.423077
0,X,3327,430
0,Y,3327,3249
0,B,3327,334.75
0,X,3328,3561
0,Y,3328,396
0,B,3328,293.75
0,X,3329,694
0,Y,3329,3312
0,B,3329,309.269231
0,X,3330,867
0,Y,3330,3311
0,B,3330,538.346154
0,X,3331,473
0,Y,3331,3227
0,B,3331,298.788462
0,X,3332,767
0,Y,3332,3244
0,B,3332,329.557692
0,X,3333,1060
0,Y,3333,90
0,B,3333,316.192308
0,X,3334,166
0,Y,3334,2162
0,B,3334,314.615385
0,X,3335,3174
0,Y,3335,480
0,B,3335,312.5
0,X,3336,2213
0,Y,3336,1231
0,B,3336,339.807692
0,X,3337,1010
0,Y,3337,2934
0,B,3337,332.596154
0,X,3338,1287
0,Y,3338,2769
0,B,3338,343.75
0,X,3339,1131
0,Y,3339,1032
0,B,3339,333.019231
0,X,3340,714
0,Y,3340,577
0,B,3340,323.576923
0,X,3341,541
0,Y,3341,1811
0,B,3341,288.538462
0,X,3342,1795
0,Y,3342,2655
0,B,3342,349.692308
0,X,3343,720
0,Y,3343,2671
0,B,3343,330.25
0,X,3344,2305
0,Y,3344,2552
0,B,3344,325.75
0,X,3345,5246
0,Y,3345,2897
0,B,3345,339.557692
0,X,3346,1522
0,Y,3346,2956
0,B,3346,309.711538
0,X,3347,135
0,Y,3347,1223
0,B,3347,343.326923
0,X,3348,3204
0,Y,3348,2869
0,B,3348,330.230769
0,X,3349,1742
0,Y,3349,979
0,B,3349,335.230769
0,X,3350,1227
0,Y,3350,3177
0,B,3350,320.442308
0,X,3351,3592
0,Y,3351,3286
0,B,3351,325.038462
1,X,0,3115
1,Y,0,2805
1,B,0,2691.057692
1,X,1,5416
1,Y,1,3547
1,B,1,2556.442308
1,X,2,5144
1,Y,2,815
1,B,2,2747.961538
1,X,3,3227
1,Y,3,3084
1,B,3,2620.326923
1,X,4,4981
1,Y,4,21
1,B,4,2859.211538
1,X,5,5271
1,Y,5,4006
1,B,5,2705.192308
1,X,6,55
1,Y,6,3888
1,B,6,2728.576923
1,X,7,4988
1,Y,7,2205
1,B,7,2468.019231
1,X,8,5993
1,Y,8,3923
1,B,8,3145.807692
1,X,9,3856
1,Y,9,3296
1,B,9,2187.134615
1,X,10,1107
1,Y,10,3143
1,B,10,2030.5
1,X,11,5702
1,Y,11,1884
1,B,11,2015.730769
1,X,12,4051
1,Y,12,3399
1,B,12,2186.230769
1,X,13,3074
1,Y,13,4008
1,B,13,3186.634615
1,X,14,5529
1,Y,14,1317
1,B,14,2123.634615
1,X,15,1093
1,Y,15,1964
1,B,15,2136.25
1,X,16,81
1,Y,16,668
1,B,16,1995.403846
1,X,17,3265
1,Y,17,3971
1,B,17,2042.096154
1,X,18,5902
1,Y,18,864
1,B,18,1387.038462
1,X,19,12
1,Y,19,3656
1,B,19,2622.557692
1,X,20,3873
1,Y,20,2431
1,B,20,2023.788462
1,X,21,4744
1,Y,21,2780
1,B,21,1832.038462
1,X,22,4032
1,Y,22,2308
1,B,22,1501.384615
1,X,23,4731
1,Y,23,2777
1,B,23,1866
1,X,24,4283
1,Y,24,2080
1,B,24,1709.942308
1,X,25,6035
1,Y,25,3488
1,B,25,1811.173077
1,X,26,5874
1,Y,26,3501
1,B,26,2207.076923
1,X,27,1414
1,Y,27,3978
1,B,27,1652.365385
1,X,28,4063
1,Y,28,1686
1,B,28,1545.230769
1,X,29,3792
1,Y,29,1264
1,B,29,1718.557692
1,X,30,389
1,Y,30,1828
1,B,30,1455
1,X,31,4845
1,Y,31,3409
1,B,31,2113.769231
1,X,32,2519
1,Y,32,175
1,B,32,1525.192308
1,X,33,3560
1,Y,33,3124
1,B,33,2090.307692
1,X,34,1542
1,Y,34,120
1,B,34,1538.211538
1,X,35,2679
1,Y,35,1850
1,B,35,1912.557692
1,X,36,6006
1,Y,36,3308
1,B,36,1623.153846
1,X,37,5227
1,Y,37,1974
1,B,37,1629.346154
1,X,38,341
1,Y,38,3761
1,B,38,1559.076923
1,X,39,1963
1,Y,39,3736
1,B,39,1587.75
1,X,40,1983
1,Y,40,2149
1,B,40,1634.134615
1,X,41,4122
1,Y,41,2651
1,B,41,1523.769231
1,X,42,3373
1,Y,42,2104
1,B,42,1691.673077
1,X,43,5834
1,Y,43,3215
1,B,43,1594.961538
1,X,44,4846
1,Y,44,2379
1,B,44,1602.846154
1,X,45,1382
1,Y,45,3825
1,B,45,1627.769231
1,X,46,5996
1,Y,46,2948
1,B,46,1387.942308
1,X,47,5629
1,Y,47,1849
1,B,47,1972.25
1,X,48,3800
1,Y,48,1334
1,B,48,1588.673077
1,X,49,346
1,Y,49,175
1,B,49,1460.442308
1,X,50,5921
1,Y,50,4074
1,B,50,1504.884615
1,X,51,5567
1,Y,51,3831
1,B,51,1529.788462
1,X,52,5311
1,Y,52,1855
1,B,52,1571.557692
1,X,53,3561
1,Y,53,3897
1,B,53,1653.846154
1,X,54,365
1,Y,54,3026
1,B,54,1398.480769
1,X,55,3793
1,Y,55,4059
1,B,55,1403.923077
1,X,56,4164
1,Y,56,1994
1,B,56,1317.788462
1,X,57,6021
1,Y,57,2954
1,B,57,1377.480769
1,X,58,3908
1,Y,58,2243
1,B,58,1677.038462
1,X,59,768
1,Y,59,1562
1,B,59,2086.423077
1,X,60,2889
1,Y,60,1944
1,B,60,1423.096154
1,X,61,6137
1,Y,61,1974
1,B,61,1472.865385
1,X,62,5880
1,Y,62,1273
1,B,62,1797.942308
1,X,63,3890
1,Y,63,1079
1,B,63,1523.557692
1,X,64,5113
1,Y,64,3622
1,B,64,1676.326923
1,X,65,369
1,Y,65,4012
1,B,65,1367.769231
1,X,66,2849
1,Y,66,258
1,B,66,1375.711538
1,X,67,2172
1,Y,67,1558
1,B,67,1631.019231
1,X,68,5618
1,Y,68,534
1,B,68,1256.769231
1,X,69,497
1,Y,69,3827
1,B,69,1473.576923
1,X,70,2990
1,Y,70,1095
1,B,70,1571.153846
1,X,71,4036
1,Y,71,3480
1,B,71,1434.634615
1,X,72,4195
1,Y,72,420
1,B,72,1500.153846
1,X,73,4124
1,Y,73,3758
1,B,73,1661.538462
1,X,74,5886
1,Y,74,3883
1,B,74,1366.903846
1,X,75,5990
1,Y,75,3221
1,B,75,1233.557692
1,X,76,4465
1,Y,76,2702
1,B,76,1256
1,X,77,4344
1,Y,77,1834
1,B,77,1323.942308
1,X,78,3300
1,Y,78,2811
1,B,78,1371.769231
1,X,79,3891
1,Y,79,3001
1,B,79,1322.461538
1,X,80,2971
1,Y,80,2143
1,B,80,1599.846154
1,X,81,354
1,Y,81,3417
1,B,81,1365.423077
1,X,82,2936
1,Y,82,2056
1,B,82,1603.288462
1,X,83,2167
1,Y,83,415
1,B,83,1561.288462
1,X,84,107
1,Y,84,3783
1,B,84,1226.692308
1,X,85,5492
1,Y,85,2959
1,B,85,1208.711538
1,X,86,4378
1,Y,86,3754
1,B,86,1336.692308
1,X,87,5770
1,Y,87,2272
1,B,87,1309.057692
1,X,88,5520
1,Y,88,2958
1,B,88,1254.403846
1,X,89,5054
1,Y,89,4035
1,B,89,1338.461538
1,X,90,5482
1,Y,90,2259
1,B,90,1305.846154
1,X,91,84
1,Y,91,2011
1,B,91,1147.942308
1,X,92,3121
1,Y,92,4042
1,B,92,1354.288462
1,X,93,5558
1,Y,93,3959
1,B,93,1261.057692
1,X,94,5804
1,Y,94,445
1,B,94,1423.596154
1,X,95,5678
1,Y,95,583
1,B,95,1171.788462
1,X,96,1575
1,Y,96,932
1,B,96,1176.192308
1,X,97,1340
1,Y,97,3775
1,B,97,1227.076923
1,X,98,900
1,Y,98,3242
1,B,98,1378.75
1,X,99,5381
1,Y,99,3288
1,B,99,1412.596154
1,X,100,3549
1,Y,100,2534
1,B,100,1268.807692
1,X,101,3632
1,Y,101,3442
1,B,101,1490.923077
1,X,102,4524
1,Y,102,3458
1,B,102,1451.846154
1,X,103,257
1,Y,103,2586
1,B,103,1290.326923
1,X,104,3645
1,Y,104,1260
1,B,104,1169.923077
1,X,105,4697
1,Y,105,2871
1,B,105,1234.730769
1,X,106,6038
1,Y,106,3357
1,B,106,1455.153846
1,X,107,3954
1,Y,107,3626
1,B,107,1132.134615
1,X,108,1792
1,Y,108,2180
1,B,108,1222.769231
1,X,109,3561
1,Y,109,2937
1,B,109,1291.653846
1,X,110,1156
1,Y,110,2351
1,B,110,1310.269231
1,X,111,1829
1,Y,111,2636
1,B,111,1361.096154
1,X,112,91
1,Y,112,3517
1,B,112,1578.326923
1,X,113,1032
1,Y,113,2454
1,B,113,1174.576923
1,X,114,4361
1,Y,114,3747
1,B,114,1124.596154
1,X,115,921
1,Y,115,458
1,B,115,1247.692308
1,X,116,3981
1,Y,116,3489
1,B,116,1304.5
1,X,117,1832
1,Y,117,864
1,B,117,1157.673077
1,X,118,3913
1,Y,118,2228
1,B,118,1311.076923
1,X,119,4310
1,Y,119,2771
1,B,119,1140.153846
1,X,120,754
1,Y,120,2016
1,B,120,1166.288462
1,X,121,2294
1,Y,121,2498
1,B,121,1250.230769
1,X,122,2286
1,Y,122,3506
1,B,122,1453.307692
1,X,123,943
1,Y,123,2026
1,B,123,1242.211538
1,X,124,4414
1,Y,124,3455
1,B,124,1346.230769
1,X,125,1187
1,Y,125,2968
1,B,125,1185.25
1,X,126,296
1,Y,126,3339
1,B,126,1228.615385
1,X,127,942
1,Y,127,1802
1,B,127,1212.711538
1,X,128,3725
1,Y,128,2275
1,B,128,1084.461538
1,X,129,1185
1,Y,129,3842
1,B,129,1392.961538
1,X,130,4407
1,Y,130,3733
1,B,130,1384.653846
1,X,131,3102
1,Y,131,4046
1,B,131,1144.173077
1,X,132,4646
1,Y,132,1096
1,B,132,1132.019231
1,X,133,4823
1,Y,133,1534
1,B,133,1177.538462
1,X,134,3586
1,Y,134,2347
1,B,134,1243.192308
1,X,135,952
1,Y,135,2687
1,B,135,1194.615385
1,X,136,2922
1,Y,136,3342
1,B,136,1267.384615
1,X,137,5404
1,Y,137,964
1,B,137,1394.673077
1,X,138,5806
1,Y,138,1846
1,B,138,1329.711538
1,X,139,2246
1,Y,139,2447
1,B,139,1147.788462
1,X,140,3245
1,Y,140,3741
1,B,140,1118.384615
1,X,141,3876
1,Y,141,1092
1,B,141,1109.019231
1,X,142,5273
1,Y,142,3816
1,B,142,1127.826923
1,X,143,125
1,Y,143,1964
1,B,143,1073.865385
1,X,144,636
1,Y,144,1792
1,B,144,1185.096154
1,X,145,2024
1,Y,145,3940
1,B,145,1273.538462
1,X,146,5139
1,Y,146,1104
1,B,146,1281.519231
1,X,147,1035
1,Y,147,2525
1,B,147,1114.307692
1,X,148,1644
1,Y,148,2221
1,B,148,1164.019231
1,X,149,3356
1,Y,149,3266
1,B,149,1132.634615
1,X,150,1008
1,Y,150,3160
1,B,150,1254.480769
1,X,151,5928
1,Y,151,546
1,B,151,1409.75
1,X,152,980
1,Y,152,2147
1,B,152,1302.673077
1,X,153,4584
1,Y,153,2641
1,B,153,1239.903846
1,X,154,6104
1,Y,154,438
1,B,154,1078.269231
1,X,155,2817
1,Y,155,1627
1,B,155,1157.307692
1,X,156,3751
1,Y,156,3803
1,B,156,1264.5
1,X,157,5886
1,Y,157,3076
1,B,157,1133.076923
1,X,158,4341
1,Y,158,3744
1,B,158,1120.903846
1,X,159,4584
1,Y,159,1732
1,B,159,975.269231
1,X,160,5058
1,Y,160,2014
1,B,160,1157.730769
1,X,161,3636
1,Y,161,2107
1,B,161,1249.461538
1,X,162,2586
1,Y,162,3517
1,B,162,1164.788462
1,X,163,3912
1,Y,163,1753
1,B,163,1237.115385
1,X,164,1909
1,Y,164,1990
1,B,164,1147.365385
1,X,165,22
1,Y,165,1287
1,B,165,1219.730769
1,X,166,280
1,Y,166,3666
1,B,166,1125.326923
1,X,167,3912
1,Y,167,2096
1,B,167,1218.576923
1,X,168,3797
1,Y,168,3144
1,B,168,1456.5
1,X,169,5073
1,Y,169,2677
1,B,169,1087.153846
1,X,170,3314
1,Y,170,3173
1,B,170,1144.980769
1,X,171,5339
1,Y,171,2983
1,B,171,1160.923077
1,X,172,2489
1,Y,172,3928
1,B,172,1052.096154
1,X,173,4979
1,Y,173,1576
1,B,173,1322.057692
1,X,174,1159
1,Y,174,320
1,B,174,1131.384615
1,X,175,2686
1,Y,175,2303
1,B,175,1160.326923
1,X,176,5926
1,Y,176,1914
1,B,176,1282.25
1,X,177,3202
1,Y,177,2271
1,B,177,1096.884615
1,X,178,135
1,Y,178,3750
1,B,178,1079.788462
1,X,179,5267
1,Y,179,3012
1,B,179,1204.461538
1,X,180,3867
1,Y,180,3796
1,B,180,1209.596154
1,X,181,1781
1,Y,181,4075
1,B,181,1265.769231
1,X,182,3102
1,Y,182,2126
1,B,182,1188.673077
1,X,183,2257
1,Y,183,1745
1,B,183,1177.75
1,X,184,3619
1,Y,184,2466
1,B,184,1349.557692
1,X,185,617
1,Y,185,4084
1,B,185,1031.326923
1,X,186,3818
1,Y,186,978
1,B,186,1377.365385
1,X,187,6125
1,Y,187,1716
1,B,187,982.519231
1,X,188,2959
1,Y,188,1438
1,B,188,1096.826923
1,X,189,2511
1,Y,189,2792
1,B,189,1113.115385
1,X,190,262
1,Y,190,2411
1,B,190,1196.442308
1,X,191,781
1,Y,191,1244
1,B,191,1039.846154
1,X,192,6116
1,Y,192,2243
1,B,192,1008.576923
1,X,193,1569
1,Y,193,293
1,B,193,1141.961538
1,X,194,5955
1,Y,194,3790
1,B,194,1123.019231
1,X,195,5389
1,Y,195,26
1,B,195,1053.134615
1,X,196,3838
1,Y,196,752
1,B,196,1063.884615
1,X,197,2369
1,Y,197,2596
1,B,197,1200.096154
1,X,198,5167
1,Y,198,3242
1,B,198,1305.365385
1,X,199,5555
1,Y,199,325
1,B,199,1069.673077
1,X,200,4132
1,Y,200,1441
1,B,200,1115.596154
1,X,201,5316
1,Y,201,2695
1,B,201,988.423077
1,X,202,1337
1,Y,202,2896
1,B,202,1115.153846
1,X,203,4033
1,Y,203,2166
1,B,203,1195.634615
1,X,204,68
1,Y,204,99
1,B,204,1096.442308
1,X,205,3861
1,Y,205,2798
1,B,205,1100.634615
1,X,206,5751
1,Y,206,3993
1,B,206,1116.519231
1,X,207,4172
1,Y,207,3843
1,B,207,1021.096154
1,X,208,2146
1,Y,208,1797
1,B,208,1094.730769
1,X,209,4129
1,Y,209,3908
1,B,209,1100.942308
1,X,210,5214
1,Y,210,2237
1,B,210,1033.307692
1,X,211,780
1,Y,211,827
1,B,211,1125.115385
1,X,212,5331
1,Y,212,1276
1,B,212,1060.115385
1,X,213,1356
1,Y,213,2633
1,B,213,1124.307692
1,X,214,3514
1,Y,214,620
1,B,214,1018.846154
1,X,215,4103
1,Y,215,1259
1,B,215,1017.826923
1,X,216,4763
1,Y,216,1092
1,B,216,1115.826923
1,X,217,2794
1,Y,217,2279
1,B,217,1023.692308
1,X,218,1591
1,Y,218,1448
1,B,218,1257.269231
1,X,219,3946
1,Y,219,2437
1,B,219,1103.884615
1,X,220,1995
1,Y,220,341
1,B,220,1125.192308
1,X,221,6085
1,Y,221,2963
1,B,221,1061.019231
1,X,222,3213
1,Y,222,2299
1,B,222,1021.403846
1,X,223,2104
1,Y,223,1508
1,B,223,1196.961538
1,X,224,1607
1,Y,224,3691
1,B,224,1127.653846
1,X,225,327
1,Y,225,1651
1,B,225,951.692308
1,X,226,5563
1,Y,226,1562
1,B,226,1026.980769
1,X,227,3077
1,Y,227,2544
1,B,227,1086.346154
1,X,228,6032
1,Y,228,3591
1,B,228,1044.019231
1,X,229,2438
1,Y,229,3959
1,B,229,1020.884615
1,X,230,3246
1,Y,230,1301
1,B,230,993.115385
1,X,231,4074
1,Y,231,3142
1,B,231,1229.980769
1,X,232,2432
1,Y,232,720
1,B,232,1083.269231
1,X,233,5796
1,Y,233,2026
1,B,233,1059.615385
1,X,234,3797
1,Y,234,1296
1,B,234,1093.211538
1,X,235,1207
1,Y,235,3190
1,B,235,1062.038462
1,X,236,5155
1,Y,236,2951
1,B,236,1014.903846
1,X,237,2995
1,Y,237,1128
1,B,237,982.326923
1,X,238,3657
1,Y,238,239
1,B,238,1179.288462
1,X,239,6031
1,Y,239,2662
1,B,239,1011.75
1,X,240,2280
1,Y,240,3775
1,B,240,1019.384615
1,X,241,3944
1,Y,241,742
1,B,241,946.730769
1,X,242,4360
1,Y,242,3720
1,B,242,951.288462
1,X,243,2888
1,Y,243,2481
1,B,243,1055.173077
1,X,244,327
1,Y,244,1308
1,B,244,1071.519231
1,X,245,492
1,Y,245,2748
1,B,245,965.192308
1,X,246,3126
1,Y,246,2035
1,B,246,1037.326923
1,X,247,4255
1,Y,247,117
1,B,247,1148.057692
1,X,248,4029
1,Y,248,1759
1,B,248,1113.461538
1,X,249,2696
1,Y,249,4069
1,B,249,960.826923
1,X,250,1288
1,Y,250,868
1,B,250,1140.538462
1,X,251,3418
1,Y,251,64
1,B,251,1054.480769
1,X,252,3114
1,Y,252,2200
1,B,252,1105.807692
1,X,253,4199
1,Y,253,1903
1,B,253,1071.076923
1,X,254,3441
1,Y,254,4039
1,B,254,1278.557692
1,X,255,327
1,Y,255,2004
1,B,255,973.846154
1,X,256,4868
1,Y,256,3244
1,B,256,905.173077
1,X,257,3021
1,Y,257,3339
1,B,257,1001.057692
1,X,258,4690
1,Y,258,2039
1,B,258,993.403846
1,X,259,1179
1,Y,259,1466
1,B,259,1079.846154
1,X,260,2820
1,Y,260,3289
1,B,260,950.384615
1,X,261,3921
1,Y,261,119
1,B,261,1024.057692
1,X,262,2038
1,Y,262,2674
1,B,262,1036.846154
1,X,263,5291
1,Y,263,1089
1,B,263,1037.826923
1,X,264,627
1,Y,264,634
1,B,264,985.846154
1,X,265,1562
1,Y,265,626
1,B,265,1085.769231
1,X,266,3825
1,Y,266,3823
1,B,266,1028.096154
1,X,267,2471
1,Y,267,3436
1,B,267,975.326923
1,X,268,2307
1,Y,268,3570
1,B,268,1065.576923
1,X,269,4030
1,Y,269,1529
1,B,269,1046.692308
1,X,270,5871
1,Y,270,1559
1,B,270,979.019231
1,X,271,3844
1,Y,271,2410
1,B,271,906.634615
1,X,272,1738
1,Y,272,1176
1,B,272,1002.134615
1,X,273,3815
1,Y,273,1668
1,B,273,1075.615385
1,X,274,3565
1,Y,274,466
1,B,274,1015.903846
1,X,275,3209
1,Y,275,687
1,B,275,975.557692
1,X,276,2760
1,Y,276,1635
1,B,276,1015.153846
1,X,277,5220
1,Y,277,384
1,B,277,1055.403846
1,X,278,3203
1,Y,278,2871
1,B,278,1062.865385
1,X,279,1043
1,Y,279,247
1,B,279,963.115385
1,X,280,746
1,Y,280,1640
1,B,280,1024.173077
1,X,281,3883
1,Y,281,3020
1,B,281,1008.942308
1,X,282,2571
1,Y,282,4004
1,B,282,1022.25
1,X,283,602
1,Y,283,2827
1,B,283,1070.788462
1,X,284,3322
1,Y,284,2952
1,B,284,1288.442308
1,X,285,1015
1,Y,285,1813
1,B,285,1022.403846
1,X,286,1386
1,Y,286,1305
1,B,286,988.480769
1,X,287,3644
1,Y,287,1818
1,B,287,998.634615
1,X,288,3427
1,Y,288,2520
1,B,288,1023.519231
1,X,289,937
1,Y,289,706
1,B,289,1044.884615
1,X,290,3882
1,Y,290,1800
1,B,290,988.826923
1,X,291,3920
1,Y,291,2384
1,B,291,999.903846
1,X,292,324
1,Y,292,3138
1,B,292,986.134615
1,X,293,5508
1,Y,293,1957
1,B,293,982.057692
1,X,294,5542
1,Y,294,895
1,B,294,895.730769
1,X,295,2601
1,Y,295,1878
1,B,295,935
1,X,296,3323
1,Y,296,1890
1,B,296,934.346154
1,X,297,4606
1,Y,297,2997
1,B,297,951.173077
1,X,298,2632
1,Y,298,2369
1,B,298,1039.788462
1,X,299,5582
1,Y,299,4028
1,B,299,951.673077
1,X,300,3007
1,Y,300,3352
1,B,300,944.461538
1,X,301,4002
1,Y,301,1746
1,B,301,960.288462
1,X,302,3922
1,Y,302,846
1,B,302,1018.961538
1,X,303,1910
1,Y,303,3596
1,B,303,917.057692
1,X,304,4089
1,Y,304,3708
1,B,304,954.384615
1,X,305,4273
1,Y,305,1760
1,B,305,927.480769
1,X,306,80
1,Y,306,634
1,B,306,959.461538
1,X,307,606
1,Y,307,10
1,B,307,1005.769231
1,X,308,3757
1,Y,308,1533
1,B,308,959.230769
1,X,309,668
1,Y,309,948
1,B,309,912
1,X,310,3457
1,Y,310,2130
1,B,310,1068.480769
1,X,311,1899
1,Y,311,2874
1,B,311,916.961538
1,X,312,1626
1,Y,312,3200
1,B,312,896.615385
1,X,313,2787
1,Y,313,510
1,B,313,976.057692
1,X,314,4333
1,Y,314,1859
1,B,314,877.25
1,X,315,1544
1,Y,315,1737
1,B,315,969.192308
1,X,316,4698
1,Y,316,1860
1,B,316,919.942308
1,X,317,3868
1,Y,317,2596
1,B,317,883.019231
1,X,318,6019
1,Y,318,1711
1,B,318,1096.846154
1,X,319,3977
1,Y,319,1728
1,B,319,908.096154
1,X,320,3446
1,Y,320,2519
1,B,320,867.673077
1,X,321,3807
1,Y,321,3203
1,B,321,957.942308
1,X,322,5650
1,Y,322,2015
1,B,322,987.538462
1,X,323,5153
1,Y,323,4057
1,B,323,912.346154
1,X,324,4790
1,Y,324,495
1,B,324,848.134615
1,X,325,3503
1,Y,325,3913
1,B,325,949.884615
1,X,326,3136
1,Y,326,670
1,B,326,939.115385
1,X,327,1001
1,Y,327,1835
1,B,327,928.730769
1,X,328,6076
1,Y,328,1301
1,B,328,977.865385
1,X,329,1979
1,Y,329,1410
1,B,329,955.596154
1,X,330,1367
1,Y,330,604
1,B,330,952.980769
1,X,331,1700
1,Y,331,382
1,B,331,902.980769
1,X,332,3237
1,Y,332,4076
1,B,332,1033.596154
1,X,333,5366
1,Y,333,3895
1,B,333,993.288462
1,X,334,5512
1,Y,334,2796
1,B,334,1068.846154
1,X,335,4087
1,Y,335,2785
1,B,335,845.961538
1,X,336,5316
1,Y,336,347
1,B,336,848.480769
1,X,337,3859
1,Y,337,473
1,B,337,1035.057692
1,X,338,2680
1,Y,338,205
1,B,338,915.557692
1,X,339,2195
1,Y,339,1883
1,B,339,877.673077
1,X,340,2660
1,Y,340,426
1,B,340,909.730769
1,X,341,2850
1,Y,341,2088
1,B,341,916.846154
1,X,342,2822
1,Y,342,3979
1,B,342,880.192308
1,X,343,4122
1,Y,343,2198
1,B,343,921.615385
1,X,344,1033
1,Y,344,1653
1,B,344,1039.057692
1,X,345,4386
1,Y,345,1659
1,B,345,1057.557692
1,X,346,3942
1,Y,346,3040
1,B,346,968.346154
1,X,347,2087
1,Y,347,3738
1,B,347,1013.307692
1,X,348,6001
1,Y,348,3491
1,B,348,1104.442308
1,X,349,3893
1,Y,349,300
1,B,349,914.211538
1,X,350,911
1,Y,350,4006
1,B,350,901.615385
1,X,351,2656
1,Y,351,2585
1,B,351,864.846154
1,X,352,512
1,Y,352,1619
1,B,352,997.634615
1,X,353,2761
1,Y,353,3766
1,B,353,846.192308
1,X,354,2260
1,Y,354,144
1,B,354,952.461538
1,X,355,3541
1,Y,355,1523
1,B,355,912.692308
1,X,356,1230
1,Y,356,3100
1,B,356,955.923077
1,X,357,5348
1,Y,357,759
1,B,357,939.230769
1,X,358,5221
1,Y,358,3768
1,B,358,892.480769
1,X,359,1144
1,Y,359,3478
1,B,359,1059.903846
1,X,360,1022
1,Y,360,2703
1,B,360,947.826923
1,X,361,3508
1,Y,361,1481
1,B,361,909.673077
1,X,362,2308
1,Y,362,3781
1,B,362,924.269231
1,X,363,5659
1,Y,363,2833
1,B,363,911.5
1,X,364,5066
1,Y,364,1500
1,B,364,838.596154
1,X,365,971
1,Y,365,1230
1,B,365,878.653846
1,X,366,1198
1,Y,366,2655
1,B,366,872.788462
1,X,367,601
1,Y,367,497
1,B,367,982.653846
1,X,368,3381
1,Y,368,3399
1,B,368,890.153846
1,X,369,4169
1,Y,369,1304
1,B,369,1008.807692
1,X,370,6031
1,Y,370,141
1,B,370,796.192308
1,X,371,2135
1,Y,371,1588
1,B,371,918.961538
1,X,372,3914
1,Y,372,813
1,B,372,926.076923
1,X,373,336
1,Y,373,3288
1,B,373,911.75
1,X,374,5978
1,Y,374,2913
1,B,374,918.692308
1,X,375,5134
1,Y,375,2965
1,B,375,882.25
1,X,376,1357
1,Y,376,630
1,B,376,933.75
1,X,377,499
1,Y,377,2847
1,B,377,888.057692
1,X,378,2874
1,Y,378,217
1,B,378,938.634615
1,X,379,1864
1,Y,379,3571
1,B,379,991.769231
1,X,380,3984
1,Y,380,877
1,B,380,964.115385
1,X,381,3540
1,Y,381,2420
1,B,381,868
1,X,382,1605
1,Y,382,3916
1,B,382,1005.403846
1,X,383,2573
1,Y,383,28
1,B,383,817.211538
1,X,384,716
1,Y,384,431
1,B,384,969.692308
1,X,385,1179
1,Y,385,2557
1,B,385,903.365385
1,X,386,3319
1,Y,386,379
1,B,386,971.807692
1,X,387,5860
1,Y,387,3435
1,B,387,836.384615
1,X,388,2793
1,Y,388,2562
1,B,388,846.942308
1,X,389,5220
1,Y,389,791
1,B,389,854.403846
1,X,390,659
1,Y,390,2234
1,B,390,931.923077
1,X,391,1011
1,Y,391,2667
1,B,391,949.423077
1,X,392,2130
1,Y,392,3518
1,B,392,892.365385
1,X,393,1090
1,Y,393,3085
1,B,393,739.442308
1,X,394,194
1,Y,394,3468
1,B,394,914.673077
1,X,395,1588
1,Y,395,3111
1,B,395,898.942308
1,X,396,2489
1,Y,396,3176
1,B,396,927.769231
1,X,397,4727
1,Y,397,2704
1,B,397,895.788462
1,X,398,2227
1,Y,398,620
1,B,398,890.038462
1,X,399,1069
1,Y,399,1999
1,B,399,850.115385
1,X,400,1422
1,Y,400,2796
1,B,400,846.096154
1,X,401,5212
1,Y,401,602
1,B,401,914.692308
1,X,402,933
1,Y,402,2703
1,B,402,878.423077
1,X,403,611
1,Y,403,722
1,B,403,868.692308
1,X,404,4606
1,Y,404,1545
1,B,404,865.846154
1,X,405,3080
1,Y,405,1243
1,B,405,918.884615
1,X,406,284
1,Y,406,2673
1,B,406,896.403846
1,X,407,3715
1,Y,407,1605
1,B,407,909.211538
1,X,408,4730
1,Y,408,4086
1,B,408,904.884615
1,X,409,169
1,Y,409,1148
1,B,409,1084.615385
1,X,410,2143
1,Y,410,3118
1,B,410,929.076923
1,X,411,3955
1,Y,411,1409
1,B,411,920.923077
1,X,412,1332
1,Y,412,2404
1,B,412,954.942308
1,X,413,5125
1,Y,413,451
1,B,413,933.557692
1,X,414,1411
1,Y,414,1570
1,B,414,901.519231
1,X,415,2556
1,Y,415,2990
1,B,415,917.019231
1,X,416,2144
1,Y,416,711
1,B,416,1089.75
1,X,417,3916
1,Y,417,943
1,B,417,846.711538
1,X,418,3382
1,Y,418,3427
1,B,418,843.019231
1,X,419,4695
1,Y,419,1557
1,B,419,874
1,X,420,3462
1,Y,420,3509
1,B,420,848.269231
1,X,421,5825
1,Y,421,3536
1,B,421,906
1,X,422,274
1,Y,422,2470
1,B,422,895.25
1,X,423,1484
1,Y,423,3754
1,B,423,827.807692
1,X,424,3607
1,Y,424,2675
1,B,424,844.846154
1,X,425,1977
1,Y,425,1178
1,B,425,892.903846
1,X,426,5296
1,Y,426,3951
1,B,426,876.25
1,X,427,3284
1,Y,427,3238
1,B,427,1002.269231
1,X,428,3898
1,Y,428,1448
1,B,428,838.769231
1,X,429,490
1,Y,429,1619
1,B,429,916.442308
1,X,430,3745
1,Y,430,1120
1,B,430,841.307692
1,X,431,239
1,Y,431,3941
1,B,431,766.942308
1,X,432,3371
1,Y,432,1540
1,B,432,938.5
1,X,433,156
1,Y,433,2994
1,B,433,914.442308
1,X,434,5302
1,Y,434,3849
1,B,434,851.519231
1,X,435,1962
1,Y,435,1981
1,B,435,938.307692
1,X,436,765
1,Y,436,938
1,B,436,868.846154
1,X,437,2328
1,Y,437,4082
1,B,437,897.403846
1,X,438,3676
1,Y,438,3838
1,B,438,894.807692
1,X,439,2186
1,Y,439,1865
1,B,439,824.673077
1,X,440,5528
1,Y,440,3717
1,B,440,910.173077
1,X,441,890
1,Y,441,1816
1,B,441,810.923077
1,X,442,1953
1,Y,442,704
1,B,442,924.211538
1,X,443,2142
1,Y,443,2039
1,B,443,858.076923
1,X,444,5757
1,Y,444,2725
1,B,444,822.576923
1,X,445,3538
1,Y,445,3445
1,B,445,931.596154
1,X,446,1002
1,Y,446,429
1,B,446,925.769231
1,X,447,5495
1,Y,447,3332
1,B,447,952.576923
1,X,448,5617
1,Y,448,1550
1,B,448,853.557692
1,X,449,2037
1,Y,449,3468
1,B,449,882.942308
1,X,450,5302
1,Y,450,3945
1,B,450,754.25
1,X,451,4367
1,Y,451,3643
1,B,451,939.057692
1,X,452,2759
1,Y,452,2354
1,B,452,849.730769
1,X,453,5745
1,Y,453,3305
1,B,453,921.076923
1,X,454,5498
1,Y,454,3537
1,B,454,926.134615
1,X,455,3592
1,Y,455,1867
1,B,455,850.903846
1,X,456,1090
1,Y,456,3208
1,B,456,821.461538
1,X,457,5672
1,Y,457,413
1,B,457,810.826923
1,X,458,1042
1,Y,458,628
1,B,458,818.25
1,X,459,5203
1,Y,459,1342
1,B,459,886.634615
1,X,460,4539
1,Y,460,2579
1,B,460,906.826923
1,X,461,1837
1,Y,461,2589
1,B,461,896.865385
1,X,462,5239
1,Y,462,2344
1,B,462,819.057692
1,X,463,2320
1,Y,463,2661
1,B,463,838.326923
1,X,464,508
1,Y,464,1512
1,B,464,951.75
1,X,465,5358
1,Y,465,1694
1,B,465,914.865385
1,X,466,2677
1,Y,466,440
1,B,466,845.826923
1,X,467,4669
1,Y,467,1688
1,B,467,871.307692
1,X,468,1861
1,Y,468,2843
1,B,468,977
1,X,469,3797
1,Y,469,3189
1,B,469,830.153846
1,X,470,4447
1,Y,470,2861
1,B,470,806.346154
1,X,471,922
1,Y,471,2096
1,B,471,933.211538
1,X,472,3411
1,Y,472,1606
1,B,472,885.096154
1,X,473,1784
1,Y,473,1834
1,B,473,822.596154
1,X,474,2353
1,Y,474,1129
1,B,474,871.576923
1,X,475,135
1,Y,475,3481
1,B,475,854.288462
1,X,476,3826
1,Y,476,1940
1,B,476,869.576923
1,X,477,837
1,Y,477,2741
1,B,477,857.615385
1,X,478,4614
1,Y,478,4074
1,B,478,866.519231
1,X,479,4209
1,Y,479,3591
1,B,479,843.5
1,X,480,5742
1,Y,480,4029
1,B,480,899.269231
1,X,481,1974
1,Y,481,2555
1,B,481,1056.403846
1,X,482,6098
1,Y,482,407
1,B,482,854.692308
1,X,483,4067
1,Y,483,3713
1,B,483,818.230769
1,X,484,598
1,Y,484,3935
1,B,484,855.730769
1,X,485,702
1,Y,485,1240
1,B,485,896.134615
1,X,486,251
1,Y,486,3999
1,B,486,960.730769
1,X,487,2129
1,Y,487,791
1,B,487,843.596154
1,X,488,2746
1,Y,488,14
1,B,488,788.365385
1,X,489,1371
1,Y,489,1379
1,B,489,873.557692
1,X,490,5828
1,Y,490,1580
1,B,490,813.634615
1,X,491,829
1,Y,491,1766
1,B,491,854.403846
1,X,492,4886
1,Y,492,1662
1,B,492,833.961538
1,X,493,1590
1,Y,493,3600
1,B,493,878.115385
1,X,494,4089
1,Y,494,3683
1,B,494,832.057692
1,X,495,1807
1,Y,495,3651
1,B,495,905.980769
1,X,496,5365
1,Y,496,1546
1,B,496,823.25
1,X,497,3957
1,Y,497,3333
1,B,497,763.538462
1,X,498,3033
1,Y,498,804
1,B,498,795.826923
1,X,499,3032
1,Y,499,306
1,B,499,861.711538
1,X,500,1986
1,Y,500,3746
1,B,500,902.653846
1,X,501,4759
1,Y,501,2839
1,B,501,792.730769
1,X,502,2424
1,Y,502,2517
1,B,502,878.096154
1,X,503,5349
1,Y,503,1182
1,B,503,810.403846
1,X,504,4005
1,Y,504,820
1,B,504,998.942308
1,X,505,1636
1,Y,505,3014
1,B,505,758.615385
1,X,506,2172
1,Y,506,1434
1,B,506,903.942308
1,X,507,5343
1,Y,507,1506
1,B,507,922.038462
1,X,508,335
1,Y,508,1585
1,B,508,893.634615
1,X,509,5849
1,Y,509,3894
1,B,509,824.5
1,X,510,3726
1,Y,510,1446
1,B,510,881.884615
1,X,511,5734
1,Y,511,1461
1,B,511,841.5
1,X,512,4536
1,Y,512,3799
1,B,512,833.807692
1,X,513,3227
1,Y,513,3306
1,B,513,1039.923077
1,X,514,3807
1,Y,514,3162
1,B,514,1028.192308
1,X,515,1830
1,Y,515,2986
1,B,515,934.307692
1,X,516,3156
1,Y,516,3900
1,B,516,796.134615
1,X,517,1140
1,Y,517,20
1,B,517,830.211538
1,X,518,4663
1,Y,518,72
1,B,518,832.865385
1,X,519,5053
1,Y,519,2088
1,B,519,769.423077
1,X,520,5731
1,Y,520,1528
1,B,520,762.634615
1,X,521,929
1,Y,521,1478
1,B,521,813.730769
1,X,522,4594
1,Y,522,2667
1,B,522,849.788462
1,X,523,164
1,Y,523,1188
1,B,523,839.615385
1,X,524,5500
1,Y,524,1540
1,B,524,870.230769
1,X,525,5378
1,Y,525,2769
1,B,525,841.173077
1,X,526,6137
1,Y,526,2264
1,B,526,803.596154
1,X,527,1942
1,Y,527,2264
1,B,527,778.173077
1,X,528,3512
1,Y,528,3895
1,B,528,776.596154
1,X,529,5857
1,Y,529,531
1,B,529,874.673077
1,X,530,4439
1,Y,530,1748
1,B,530,873.807692
1,X,531,3346
1,Y,531,3718
1,B,531,793.173077
1,X,532,4192
1,Y,532,236
1,B,532,847.230769
1,X,533,2643
1,Y,533,2176
1,B,533,866.596154
1,X,534,4491
1,Y,534,1576
1,B,534,888.057692
1,X,535,5937
1,Y,535,3968
1,B,535,734.269231
1,X,536,3882
1,Y,536,2031
1,B,536,838.538462
1,X,537,3127
1,Y,537,783
1,B,537,791.903846
1,X,538,4189
1,Y,538,316
1,B,538,799.096154
1,X,539,5181
1,Y,539,2008
1,B,539,910.576923
1,X,540,1903
1,Y,540,3258
1,B,540,797.134615
1,X,541,1871
1,Y,541,887
1,B,541,854.692308
1,X,542,353
1,Y,542,2377
1,B,542,859.115385
1,X,543,280
1,Y,543,2494
1,B,543,780.653846
1,X,544,5737
1,Y,544,1977
1,B,544,787.461538
1,X,545,1970
1,Y,545,2257
1,B,545,852.211538
1,X,546,6081
1,Y,546,2566
1,B,546,910.480769
1,X,547,3483
1,Y,547,2378
1,B,547,905.538462
1,X,548,243
1,Y,548,2831
1,B,548,838.884615
1,X,549,2078
1,Y,549,3626
1,B,549,835.192308
1,X,550,671
1,Y,550,3819
1,B,550,894.769231
1,X,551,1202
1,Y,551,1956
1,B,551,734.538462
1,X,552,1402
1,Y,552,234
1,B,552,921.961538
1,X,553,3284
1,Y,553,598
1,B,553,832.596154
1,X,554,3854
1,Y,554,2983
1,B,554,778.25
1,X,555,1605
1,Y,555,3897
1,B,555,906.230769
1,X,556,4347
1,Y,556,1423
1,B,556,797.826923
1,X,557,6067
1,Y,557,3262
1,B,557,944.730769
1,X,558,5369
1,Y,558,3309
1,B,558,983.307692
1,X,559,3919
1,Y,559,2985
1,B,559,821.057692
1,X,560,4775
1,Y,560,3550
1,B,560,860.980769
1,X,561,1578
1,Y,561,1853
1,B,561,813.673077
1,X,562,5343
1,Y,562,72
1,B,562,823.384615
1,X,563,3662
1,Y,563,3204
1,B,563,865.326923
1,X,564,1244
1,Y,564,3982
1,B,564,847.5
1,X,565,657
1,Y,565,193
1,B,565,869.807692
1,X,566,2692
1,Y,566,2885
1,B,566,888.269231
1,X,567,4520
1,Y,567,2061
1,B,567,822.288462
1,X,568,4264
1,Y,568,3228
1,B,568,852.384615
1,X,569,1037
1,Y,569,1243
1,B,569,831.711538
1,X,570,568
1,Y,570,1949
1,B,570,796.269231
1,X,571,4742
1,Y,571,3490
1,B,571,1093.423077
1,X,572,5419
1,Y,572,1665
1,B,572,860.307692
1,X,573,4151
1,Y,573,134
1,B,573,844.538462
1,X,574,6065
1,Y,574,2596
1,B,574,850.75
1,X,575,3315
1,Y,575,2058
1,B,575,843.711538
1,X,576,1363
1,Y,576,2074
1,B,576,818.538462
1,X,577,345
1,Y,577,1898
1,B,577,738.365385
1,X,578,67
1,Y,578,1488
1,B,578,753.903846
1,X,579,1739
1,Y,579,1457
1,B,579,962
1,X,580,5557
1,Y,580,1480
1,B,580,821
1,X,581,2602
1,Y,581,296
1,B,581,965.807692
1,X,582,880
1,Y,582,3922
1,B,582,774.884615
1,X,583,4312
1,Y,583,219
1,B,583,841.153846
1,X,584,3662
1,Y,584,3871
1,B,584,792.615385
1,X,585,64
1,Y,585,3399
1,B,585,788.442308
1,X,586,5430
1,Y,586,1126
1,B,586,1016.634615
1,X,587,3191
1,Y,587,2662
1,B,587,787.634615
1,X,588,3013
1,Y,588,1887
1,B,588,879.480769
1,X,589,1699
1,Y,589,817
1,B,589,930.192308
1,X,590,2810
1,Y,590,3824
1,B,590,821.865385
1,X,591,157
1,Y,591,2287
1,B,591,741.096154
1,X,592,282
1,Y,592,1653
1,B,592,885.961538
1,X,593,2210
1,Y,593,2206
1,B,593,825.480769
1,X,594,2661
1,Y,594,3891
1,B,594,764.461538
1,X,595,4684
1,Y,595,3635
1,B,595,838.288462
1,X,596,380
1,Y,596,3833
1,B,596,745.557692
1,X,597,388
1,Y,597,3753
1,B,597,808.057692
1,X,598,4828
1,Y,598,1578
1,B,598,830.596154
1,X,599,4356
1,Y,599,1525
1,B,599,769.442308
1,X,600,3616
1,Y,600,2177
1,B,600,813.115385
1,X,601,1514
1,Y,601,1662
1,B,601,826.653846
1,X,602,2295
1,Y,602,1549
1,B,602,805.173077
1,X,603,4772
1,Y,603,1961
1,B,603,798.153846
1,X,604,4610
1,Y,604,1384
1,B,604,912.365385
1,X,605,5335
1,Y,605,682
1,B,605,796.961538
1,X,606,4785
1,Y,606,1791
1,B,606,770.288462
1,X,607,2109
1,Y,607,1257
1,B,607,834.076923
1,X,608,3234
1,Y,608,3043
1,B,608,778.961538
1,X,609,4314
1,Y,609,3089
1,B,609,812.230769
1,X,610,1589
1,Y,610,1336
1,B,610,781.153846
1,X,611,4585
1,Y,611,3700
1,B,611,1071.442308
1,X,612,378
1,Y,612,4081
1,B,612,770.730769
1,X,613,5611
1,Y,613,27
1,B,613,763
1,X,614,1805
1,Y,614,1962
1,B,614,849.019231
1,X,615,3352
1,Y,615,3199
1,B,615,792.115385
1,X,616,3947
1,Y,616,2522
1,B,616,893
1,X,617,3844
1,Y,617,785
1,B,617,738.346154
1,X,618,2095
1,Y,618,1379
1,B,618,737.307692
1,X,619,5268
1,Y,619,1650
1,B,619,765.557692
1,X,620,5495
1,Y,620,2722
1,B,620,791.826923
1,X,621,1427
1,Y,621,3264
1,B,621,807.980769
1,X,622,2177
1,Y,622,3093
1,B,622,916.461538
1,X,623,5072
1,Y,623,48
1,B,623,750.423077
1,X,624,5451
1,Y,624,4059
1,B,624,747.576923
1,X,625,5282
1,Y,625,2176
1,B,625,788.903846
1,X,626,906
1,Y,626,316
1,B,626,922.019231
1,X,627,3175
1,Y,627,1906
1,B,627,794.019231
1,X,628,1504
1,Y,628,3734
1,B,628,738.307692
1,X,629,4358
1,Y,629,3787
1,B,629,785.769231
1,X,630,1670
1,Y,630,2478
1,B,630,828.134615
1,X,631,2639
1,Y,631,1899
1,B,631,810.980769
1,X,632,4909
1,Y,632,924
1,B,632,823.596154
1,X,633,3060
1,Y,633,3810
1,B,633,835.153846
1,X,634,48
1,Y,634,1494
1,B,634,855.230769
1,X,635,2635
1,Y,635,1033
1,B,635,749.519231
1,X,636,2177
1,Y,636,1615
1,B,636,818.403846
1,X,637,2542
1,Y,637,1736
1,B,637,828.884615
1,X,638,1512
1,Y,638,1470
1,B,638,778.942308
1,X,639,873
1,Y,639,3655
1,B,639,779.019231
1,X,640,1804
1,Y,640,910
1,B,640,796.615385
1,X,641,572
1,Y,641,2260
1,B,641,823.865385
1,X,642,43
1,Y,642,3185
1,B,642,806.115385
1,X,643,867
1,Y,643,2413
1,B,643,755.038462
1,X,644,3128
1,Y,644,3421
1,B,644,820.788462
1,X,645,5637
1,Y,645,2180
1,B,645,720.903846
1,X,646,4008
1,Y,646,161
1,B,646,863.519231
1,X,647,3790
1,Y,647,1593
1,B,647,805.346154
1,X,648,775
1,Y,648,3445
1,B,648,828.192308
1,X,649,4934
1,Y,649,3574
1,B,649,706.057692
1,X,650,3844
1,Y,650,3010
1,B,650,743.307692
1,X,651,2322
1,Y,651,723
1,B,651,774.807692
1,X,652,261
1,Y,652,1701
1,B,652,757.961538
1,X,653,1279
1,Y,653,2470
1,B,653,766.192308
1,X,654,4260
1,Y,654,53
1,B,654,743.673077
1,X,655,1822
1,Y,655,1537
1,B,655,767.134615
1,X,656,2795
1,Y,656,2691
1,B,656,762.576923
1,X,657,2028
1,Y,657,2422
1,B,657,843.365385
1,X,658,5796
1,Y,658,3566
1,B,658,798.211538
1,X,659,279
1,Y,659,3751
1,B,659,707.038462
1,X,660,3701
1,Y,660,145
1,B,660,786.403846
1,X,661,5973
1,Y,661,1965
1,B,661,871.826923
1,X,662,3914
1,Y,662,1647
1,B,662,838.288462
1,X,663,2226
1,Y,663,1752
1,B,663,855.596154
1,X,664,3546
1,Y,664,1871
1,B,664,767.192308
1,X,665,4353
1,Y,665,1506
1,B,665,784.326923
1,X,666,5517
1,Y,666,2717
1,B,666,779.288462
1,X,667,272
1,Y,667,3491
1,B,667,764.230769
1,X,668,3125
1,Y,668,1745
1,B,668,681.596154
1,X,669,4475
1,Y,669,1482
1,B,669,777.25
1,X,670,4227
1,Y,670,3939
1,B,670,780.538462
1,X,671,784
1,Y,671,913
1,B,671,881.423077
1,X,672,3544
1,Y,672,1959
1,B,672,861.961538
1,X,673,2971
1,Y,673,1196
1,B,673,744.211538
1,X,674,5628
1,Y,674,1592
1,B,674,741.461538
1,X,675,626
1,Y,675,911
1,B,675,818.846154
1,X,676,4891
1,Y,676,449
1,B,676,797.038462
1,X,677,1852
1,Y,677,2200
1,B,677,819.288462
1,X,678,4567
1,Y,678,3578
1,B,678,756.038462
1,X,679,1769
1,Y,679,2102
1,B,679,711.307692
1,X,680,450
1,Y,680,3376
1,B,680,747.846154
1,X,681,4118
1,Y,681,3489
1,B,681,981.480769
1,X,682,5961
1,Y,682,3734
1,B,682,738.730769
1,X,683,5064
1,Y,683,3816
1,B,683,769.442308
1,X,684,5530
1,Y,684,3453
1,B,684,1002.923077
1,X,685,5462
1,Y,685,1486
1,B,685,729.403846
1,X,686,2351
1,Y,686,3727
1,B,686,713.384615
1,X,687,2398
1,Y,687,91
1,B,687,822.423077
1,X,688,5185
1,Y,688,792
1,B,688,798.384615
1,X,689,1824
1,Y,689,568
1,B,689,720.711538
1,X,690,1006
1,Y,690,1025
1,B,690,731.326923
1,X,691,4955
1,Y,691,2198
1,B,691,750.576923
1,X,692,5913
1,Y,692,2621
1,B,692,1293.538462
1,X,693,1974
1,Y,693,2055
1,B,693,743.269231
1,X,694,4353
1,Y,694,2787
1,B,694,837.788462
1,X,695,2515
1,Y,695,894
1,B,695,764.461538
1,X,696,30
1,Y,696,2416
1,B,696,841.288462
1,X,697,1303
1,Y,697,1960
1,B,697,964.115385
1,X,698,1445
1,Y,698,2235
1,B,698,752.442308
1,X,699,723
1,Y,699,472
1,B,699,785.615385
1,X,700,4853
1,Y,700,1860
1,B,700,689.769231
1,X,701,1847
1,Y,701,2379
1,B,701,758
1,X,702,4476
1,Y,702,2393
1,B,702,697.788462
1,X,703,2512
1,Y,703,906
1,B,703,678.134615
1,X,704,5054
1,Y,704,2697
1,B,704,812.288462
1,X,705,5984
1,Y,705,2581
1,B,705,748.903846
1,X,706,5922
1,Y,706,3926
1,B,706,981.403846
1,X,707,2026
1,Y,707,1217
1,B,707,738.096154
1,X,708,357
1,Y,708,131
1,B,708,794.596154
1,X,709,5803
1,Y,709,2275
1,B,709,724.307692
1,X,710,3198
1,Y,710,3207
1,B,710,782.423077
1,X,711,5923
1,Y,711,966
1,B,711,871.038462
1,X,712,3658
1,Y,712,3828
1,B,712,713.192308
1,X,713,3144
1,Y,713,2517
1,B,713,721.115385
1,X,714,2879
1,Y,714,1626
1,B,714,801.596154
1,X,715,626
1,Y,715,1642
1,B,715,734.942308
1,X,716,1893
1,Y,716,4015
1,B,716,707.038462
1,X,717,4168
1,Y,717,2470
1,B,717,759.115385
1,X,718,2735
1,Y,718,1376
1,B,718,770.615385
1,X,719,5874
1,Y,719,2179
1,B,719,779.384615
1,X,720,6114
1,Y,720,2482
1,B,720,788.846154
1,X,721,500
1,Y,721,2676
1,B,721,853.403846
1,X,722,5297
1,Y,722,826
1,B,722,761.423077
1,X,723,1153
1,Y,723,1198
1,B,723,778.384615
1,X,724,4954
1,Y,724,3150
1,B,724,779.480769
1,X,725,2022
1,Y,725,74
1,B,725,816.461538
1,X,726,5908
1,Y,726,2588
1,B,726,763.134615
1,X,727,4033
1,Y,727,1366
1,B,727,689.403846
1,X,728,3208
1,Y,728,644
1,B,728,745.365385
1,X,729,5861
1,Y,729,430
1,B,729,862.653846
1,X,730,4689
1,Y,730,3889
1,B,730,722.384615
1,X,731,4171
1,Y,731,146
1,B,731,793.019231
1,X,732,685
1,Y,732,1857
1,B,732,788.076923
1,X,733,5390
1,Y,733,2333
1,B,733,784.25
1,X,734,3062
1,Y,734,2722
1,B,734,717.75
1,X,735,2694
1,Y,735,1187
1,B,735,722.134615
1,X,736,462
1,Y,736,4001
1,B,736,730.557692
1,X,737,3145
1,Y,737,207
1,B,737,948.596154
1,X,738,2436
1,Y,738,3935
1,B,738,824.423077
1,X,739,4130
1,Y,739,1602
1,B,739,722.980769
1,X,740,5150
1,Y,740,47
1,B,740,791.115385
1,X,741,5611
1,Y,741,619
1,B,741,769.769231
1,X,742,6034
1,Y,742,1894
1,B,742,783.692308
1,X,743,372
1,Y,743,2068
1,B,743,733.307692
1,X,744,3582
1,Y,744,1555
1,B,744,785.269231
1,X,745,520
1,Y,745,3184
1,B,745,753.846154
1,X,746,5508
1,Y,746,3906
1,B,746,755.269231
1,X,747,922
1,Y,747,1215
1,B,747,789.826923
1,X,748,3780
1,Y,748,332
1,B,748,746.634615
1,X,749,2626
1,Y,749,223
1,B,749,711.730769
1,X,750,1680
1,Y,750,3395
1,B,750,742.634615
1,X,751,3185
1,Y,751,4013
1,B,751,716.75
1,X,752,6033
1,Y,752,2499
1,B,752,786.961538
1,X,753,5262
1,Y,753,3903
1,B,753,750.711538
1,X,754,3717
1,Y,754,795
1,B,754,822.5
1,X,755,5716
1,Y,755,1549
1,B,755,679.807692
1,X,756,617
1,Y,756,3127
1,B,756,814.903846
1,X,757,1787
1,Y,757,2508
1,B,757,763.634615
1,X,758,4315
1,Y,758,1328
1,B,758,785.788462
1,X,759,3224
1,Y,759,3826
1,B,759,725.519231
1,X,760,1853
1,Y,760,3497
1,B,760,795.961538
1,X,761,408
1,Y,761,1023
1,B,761,787.230769
1,X,762,962
1,Y,762,140
1,B,762,755.615385
1,X,763,5017
1,Y,763,2174
1,B,763,682.019231
1,X,764,4955
1,Y,764,1457
1,B,764,775.653846
1,X,765,617
1,Y,765,2305
1,B,765,734.846154
1,X,766,272
1,Y,766,1764
1,B,766,699.576923
1,X,767,748
1,Y,767,1552
1,B,767,797.942308
1,X,768,3234
1,Y,768,2876
1,B,768,834.846154
1,X,769,5185
1,Y,769,533
1,B,769,700.019231
1,X,770,5319
1,Y,770,3691
1,B,770,758.211538
1,X,771,1799
1,Y,771,1892
1,B,771,752.865385
1,X,772,4357
1,Y,772,2618
1,B,772,696.230769
1,X,773,1505
1,Y,773,2672
1,B,773,750.057692
1,X,774,5344
1,Y,774,4016
1,B,774,811.807692
1,X,775,522
1,Y,775,3461
1,B,775,715.230769
1,X,776,4815
1,Y,776,2554
1,B,776,947.5
1,X,777,5832
1,Y,777,1370
1,B,777,748.923077
1,X,778,1242
1,Y,778,2392
1,B,778,842.807692
1,X,779,5189
1,Y,779,3037
1,B,779,754.615385
1,X,780,3412
1,Y,780,1712
1,B,780,698.038462
1,X,781,2877
1,Y,781,1248
1,B,781,888.865385
1,X,782,4058
1,Y,782,2194
1,B,782,712.826923
1,X,783,2348
1,Y,783,3358
1,B,783,780.576923
1,X,784,2083
1,Y,784,3325
1,B,784,822.134615
1,X,785,4710
1,Y,785,2994
1,B,785,845.557692
1,X,786,1177
1,Y,786,1151
1,B,786,731.538462
1,X,787,3043
1,Y,787,595
1,B,787,767.25
1,X,788,1436
1,Y,788,2965
1,B,788,1053.846154
1,X,789,4277
1,Y,789,1795
1,B,789,788.25
1,X,790,2940
1,Y,790,1906
1,B,790,750.961538
1,X,791,939
1,Y,791,1557
1,B,791,641.096154
1,X,792,2007
1,Y,792,3711
1,B,792,701.442308
1,X,793,5306
1,Y,793,399
1,B,793,733.788462
1,X,794,1734
1,Y,794,1334
1,B,794,777.5
1,X,795,3564
1,Y,795,145
1,B,795,775.461538
1,X,796,1080
1,Y,796,3530
1,B,796,735.923077
1,X,797,1899
1,Y,797,3793
1,B,797,741.403846
1,X,798,2343
1,Y,798,2671
1,B,798,693.346154
1,X,799,3536
1,Y,799,1207
1,B,799,771.019231
1,X,800,3155
1,Y,800,2496
1,B,800,691.673077
1,X,801,3730
1,Y,801,588
1,B,801,683.076923
1,X,802,3321
1,Y,802,980
1,B,802,716.230769
1,X,803,5210
1,Y,803,3428
1,B,803,701.884615
1,X,804,1240
1,Y,804,2513
1,B,804,880.307692
1,X,805,3363
1,Y,805,2296
1,B,805,757.096154
1,X,806,3511
1,Y,806,3186
1,B,806,930.711538
1,X,807,6071
1,Y,807,3471
1,B,807,775.288462
1,X,808,6048
1,Y,808,1228
1,B,808,716.826923
1,X,809,5501
1,Y,809,3825
1,B,809,811.25
1,X,810,2171
1,Y,810,3608
1,B,810,852.711538
1,X,811,4550
1,Y,811,80
1,B,811,829.365385
1,X,812,4936
1,Y,812,3919
1,B,812,670.538462
1,X,813,3130
1,Y,813,2884
1,B,813,734.5
1,X,814,5487
1,Y,814,748
1,B,814,730.057692
1,X,815,2104
1,Y,815,1357
1,B,815,835.076923
1,X,816,4850
1,Y,816,1456
1,B,816,759.076923
1,X,817,3113
1,Y,817,2237
1,B,817,691.692308
1,X,818,1610
1,Y,818,410
1,B,818,804.826923
1,X,819,2152
1,Y,819,1730
1,B,819,665.692308
1,X,820,5594
1,Y,820,3784
1,B,820,728.846154
1,X,821,3521
1,Y,821,1952
1,B,821,766.25
1,X,822,27
1,Y,822,3320
1,B,822,733.423077
1,X,823,1018
1,Y,823,2246
1,B,823,709.980769
1,X,824,4616
1,Y,824,3705
1,B,824,812.961538
1,X,825,1909
1,Y,825,3945
1,B,825,768.653846
1,X,826,2716
1,Y,826,2156
1,B,826,797.788462
1,X,827,5331
1,Y,827,1218
1,B,827,709.980769
1,X,828,3691
1,Y,828,1685
1,B,828,743.865385
1,X,829,434
1,Y,829,2852
1,B,829,696.423077
1,X,830,4064
1,Y,830,164
1,B,830,720.788462
1,X,831,2998
1,Y,831,997
1,B,831,690.942308
1,X,832,3148
1,Y,832,2895
1,B,832,694.846154
1,X,833,4077
1,Y,833,836
1,B,833,684.326923
1,X,834,1853
1,Y,834,2578
1,B,834,751.173077
1,X,835,5815
1,Y,835,1219
1,B,835,677.980769
1,X,836,3855
1,Y,836,1049
1,B,836,772.25
1,X,837,5579
1,Y,837,1972
1,B,837,777.634615
1,X,838,3695
1,Y,838,677
1,B,838,784.673077
1,X,839,4190
1,Y,839,3463
1,B,839,865.346154
1,X,840,4283
1,Y,840,2261
1,B,840,737.961538
1,X,841,1191
1,Y,841,1066
1,B,841,677.230769
1,X,842,4742
1,Y,842,1509
1,B,842,690.057692
1,X,843,5492
1,Y,843,2687
1,B,843,651.615385
1,X,844,2160
1,Y,844,3504
1,B,844,707.134615
1,X,845,1607
1,Y,845,138
1,B,845,713.903846
1,X,846,2940
1,Y,846,3618
1,B,846,717.5
1,X,847,1650
1,Y,847,1357
1,B,847,730.173077
1,X,848,4793
1,Y,848,3263
1,B,848,759.384615
1,X,849,3923
1,Y,849,354
1,B,849,877.826923
1,X,850,4050
1,Y,850,2516
1,B,850,773.346154
1,X,851,5989
1,Y,851,2562
1,B,851,683.596154
1,X,852,5974
1,Y,852,2141
1,B,852,713.692308
1,X,853,5366
1,Y,853,2877
1,B,853,726.942308
1,X,854,115
1,Y,854,2354
1,B,854,700.442308
1,X,855,3895
1,Y,855,1607
1,B,855,826.307692
1,X,856,2902
1,Y,856,2967
1,B,856,677.788462
1,X,857,3759
1,Y,857,928
1,B,857,685.903846
1,X,858,3366
1,Y,858,3171
1,B,858,775.826923
1,X,859,3178
1,Y,859,35
1,B,859,723.576923
1,X,860,1321
1,Y,860,929
1,B,860,696.269231
1,X,861,98
1,Y,861,4055
1,B,861,737.884615
1,X,862,2193
1,Y,862,1667
1,B,862,675.865385
1,X,863,3083
1,Y,863,2971
1,B,863,718.730769
1,X,864,2877
1,Y,864,2329
1,B,864,741.596154
1,X,865,2917
1,Y,865,1744
1,B,865,880.634615
1,X,866,3798
1,Y,866,1808
1,B,866,737.538462
1,X,867,1008
1,Y,867,1461
1,B,867,737.673077
1,X,868,3107
1,Y,868,2350
1,B,868,709.5
1,X,869,2832
1,Y,869,1949
1,B,869,753.673077
1,X,870,179
1,Y,870,4016
1,B,870,701.826923
1,X,871,4761
1,Y,871,2986
1,B,871,718.423077
1,X,872,2082
1,Y,872,47
1,B,872,670.038462
1,X,873,2951
1,Y,873,187
1,B,873,741.153846
1,X,874,1510
1,Y,874,3444
1,B,874,725.673077
1,X,875,1016
1,Y,875,1151
1,B,875,694.096154
1,X,876,5885
1,Y,876,340
1,B,876,665.365385
1,X,877,401
1,Y,877,1187
1,B,877,728.461538
1,X,878,5758
1,Y,878,2120
1,B,878,693.692308
1,X,879,836
1,Y,879,1737
1,B,879,671.903846
1,X,880,4690
1,Y,880,3566
1,B,880,764.307692
1,X,881,3176
1,Y,881,3077
1,B,881,769.807692
1,X,882,4236
1,Y,882,3177
1,B,882,727.788462
1,X,883,3695
1,Y,883,3584
1,B,883,784.057692
1,X,884,304
1,Y,884,2590
1,B,884,690.596154
1,X,885,4946
1,Y,885,2360
1,B,885,664.75
1,X,886,4727
1,Y,886,3652
1,B,886,793.942308
1,X,887,3702
1,Y,887,2612
1,B,887,738.019231
1,X,888,1864
1,Y,888,82
1,B,888,724.192308
1,X,889,4835
1,Y,889,1253
1,B,889,800.423077
1,X,890,1834
1,Y,890,1753
1,B,890,721.423077
1,X,891,5316
1,Y,891,3474
1,B,891,687.173077
1,X,892,3776
1,Y,892,3552
1,B,892,771.269231
1,X,893,2902
1,Y,893,3937
1,B,893,721
1,X,894,1204
1,Y,894,1976
1,B,894,656.576923
1,X,895,3342
1,Y,895,2729
1,B,895,651.038462
1,X,896,247
1,Y,896,3820
1,B,896,694.153846
1,X,897,967
1,Y,897,2534
1,B,897,736.115385
1,X,898,4727
1,Y,898,2327
1,B,898,701.634615
1,X,899,5674
1,Y,899,2953
1,B,899,763.153846
1,X,900,4407
1,Y,900,1825
1,B,900,706.173077
1,X,901,3411
1,Y,901,3792
1,B,901,733.326923
1,X,902,504
1,Y,902,604
1,B,902,709.480769
1,X,903,675
1,Y,903,3936
1,B,903,956.826923
1,X,904,1780
1,Y,904,2706
1,B,904,768.5
1,X,905,3037
1,Y,905,170
1,B,905,697.057692
1,X,906,2837
1,Y,906,115
1,B,906,677.096154
1,X,907,2034
1,Y,907,1597
1,B,907,666.961538
1,X,908,2319
1,Y,908,1299
1,B,908,676.288462
1,X,909,4966
1,Y,909,2902
1,B,909,705.384615
1,X,910,5562
1,Y,910,620
1,B,910,718.134615
1,X,911,1541
1,Y,911,2318
1,B,911,676.057692
1,X,912,1068
1,Y,912,583
1,B,912,958.230769
1,X,913,1853
1,Y,913,1163
1,B,913,725.923077
1,X,914,5051
1,Y,914,3364
1,B,914,717.346154
1,X,915,5273
1,Y,915,1190
1,B,915,775.230769
1,X,916,123
1,Y,916,4061
1,B,916,687.538462
1,X,917,4183
1,Y,917,3870
1,B,917,747.519231
1,X,918,4741
1,Y,918,2402
1,B,918,709.615385
1,X,919,2033
1,Y,919,1011
1,B,919,668.538462
1,X,920,3077
1,Y,920,3069
1,B,920,704.846154
1,X,921,1214
1,Y,921,425
1,B,921,731.153846
1,X,922,2007
1,Y,922,3797
1,B,922,677.576923
1,X,923,5181
1,Y,923,3518
1,B,923,959.153846
1,X,924,607
1,Y,924,3468
1,B,924,672.173077
1,X,925,894
1,Y,925,2343
1,B,925,761.153846
1,X,926,3300
1,Y,926,1115
1,B,926,787.557692
1,X,927,5755
1,Y,927,2754
1,B,927,710
1,X,928,3064
1,Y,928,2575
1,B,928,714.538462
1,X,929,5887
1,Y,929,3635
1,B,929,653.557692
1,X,930,3633
1,Y,930,2258
1,B,930,608.5
1,X,931,4297
1,Y,931,165
1,B,931,804.884615
1,X,932,3315
1,Y,932,1960
1,B,932,651.826923
1,X,933,4872
1,Y,933,1957
1,B,933,692.230769
1,X,934,700
1,Y,934,2772
1,B,934,690.788462
1,X,935,1544
1,Y,935,3637
1,B,935,732.480769
1,X,936,3709
1,Y,936,2940
1,B,936,724.019231
1,X,937,5268
1,Y,937,1591
1,B,937,658
1,X,938,5739
1,Y,938,1655
1,B,938,684.365385
1,X,939,872
1,Y,939,1245
1,B,939,708.326923
1,X,940,3172
1,Y,940,3737
1,B,940,734.519231
1,X,941,3748
1,Y,941,2808
1,B,941,658.038462
1,X,942,3272
1,Y,942,1280
1,B,942,834.192308
1,X,943,3905
1,Y,943,3686
1,B,943,677.807692
1,X,944,4694
1,Y,944,3292
1,B,944,718.384615
1,X,945,5722
1,Y,945,1031
1,B,945,719.576923
1,X,946,4922
1,Y,946,3163
1,B,946,734.115385
1,X,947,1738
1,Y,947,1579
1,B,947,720.961538
1,X,948,2621
1,Y,948,2710
1,B,948,702.653846
1,X,949,249
1,Y,949,1625
1,B,949,761.557692
1,X,950,2941
1,Y,950,1412
1,B,950,678.461538
1,X,951,4414
1,Y,951,3204
1,B,951,659.884615
1,X,952,286
1,Y,952,33
1,B,952,894.480769
1,X,953,4452
1,Y,953,3935
1,B,953,709.846154
1,X,954,541
1,Y,954,1538
1,B,954,698.442308
1,X,955,1510
1,Y,955,2454
1,B,955,738.884615
1,X,956,2438
1,Y,956,639
1,B,956,723.942308
1,X,957,4925
1,Y,957,2414
1,B,957,841.711538
1,X,958,187
1,Y,958,781
1,B,958,742.346154
1,X,959,1988
1,Y,959,3600
1,B,959,691.538462
1,X,960,2328
1,Y,960,1127
1,B,960,636.230769
1,X,961,1403
1,Y,961,2148
1,B,961,809.653846
1,X,962,333
1,Y,962,1040
1,B,962,696.326923
1,X,963,354
1,Y,963,2488
1,B,963,729.846154
1,X,964,2335
1,Y,964,1921
1,B,964,721.115385
1,X,965,616
1,Y,965,768
1,B,965,606.807692
1,X,966,2883
1,Y,966,2319
1,B,966,757.865385
1,X,967,1444
1,Y,967,2812
1,B,967,790.711538
1,X,968,636
1,Y,968,2604
1,B,968,692.134615
1,X,969,3801
1,Y,969,3636
1,B,969,718.653846
1,X,970,2459
1,Y,970,3008
1,B,970,756.192308
1,X,971,5032
1,Y,971,1565
1,B,971,697.153846
1,X,972,4729
1,Y,972,926
1,B,972,692.730769
1,X,973,3459
1,Y,973,2477
1,B,973,692.788462
1,X,974,754
1,Y,974,13
1,B,974,741.384615
1,X,975,1765
1,Y,975,2850
1,B,975,640
1,X,976,1392
1,Y,976,1501
1,B,976,708.134615
1,X,977,5751
1,Y,977,522
1,B,977,659.288462
1,X,978,1805
1,Y,978,26
1,B,978,709.826923
1,X,979,5136
1,Y,979,3338
1,B,979,670.923077
1,X,980,411
1,Y,980,2199
1,B,980,674.711538
1,X,981,5250
1,Y,981,1712
1,B,981,778.711538
1,X,982,5541
1,Y,982,2727
1,B,982,711.634615
1,X,983,4950
1,Y,983,3875
1,B,983,661.423077
1,X,984,5255
1,Y,984,1680
1,B,984,720.615385
1,X,985,4909
1,Y,985,1283
1,B,985,698.5
1,X,986,2739
1,Y,986,1645
1,B,986,779.192308
1,X,987,5127
1,Y,987,2421
1,B,987,748.538462
1,X,988,4315
1,Y,988,4002
1,B,988,782.903846
1,X,989,4200
1,Y,989,3840
1,B,989,742.384615
1,X,990,3377
1,Y,990,2622
1,B,990,669.25
1,X,991,3930
1,Y,991,1907
1,B,991,720.576923
1,X,992,3567
1,Y,992,3545
1,B,992,657.057692
1,X,993,4109
1,Y,993,1690
1,B,993,692.923077
1,X,994,5472
1,Y,994,997
1,B,994,704.019231
1,X,995,2123
1,Y,995,1934
1,B,995,726.25
1,X,996,1978
1,Y,996,205
1,B,996,843.211538
1,X,997,6101
1,Y,997,1904
1,B,997,799.326923
1,X,998,4361
1,Y,998,1254
1,B,998,661.596154
1,X,999,2290
1,Y,999,3852
1,B,999,729.615385
1,X,1000,390
1,Y,1000,3411
1,B,1000,637.5
1,X,1001,3462
1,Y,1001,888
1,B,1001,766.230769
1,X,1002,5181
1,Y,1002,3268
1,B,1002,737.442308
1,X,1003,1578
1,Y,1003,3688
1,B,1003,668.615385
1,X,1004,4562
1,Y,1004,4064
1,B,1004,667.980769
1,X,1005,5408
1,Y,1005,1756
1,B,1005,779.769231
1,X,1006,6011
1,Y,1006,3363
1,B,1006,812.807692
1,X,1007,5178
1,Y,1007,12
1,B,1007,695.769231
1,X,1008,184
1,Y,1008,209
1,B,1008,689.557692
1,X,1009,5047
1,Y,1009,1680
1,B,1009,698.480769
1,X,1010,3213
1,Y,1010,1094
1,B,1010,699.346154
1,X,1011,2141
1,Y,1011,3921
1,B,1011,721.711538
1,X,1012,4467
1,Y,1012,3922
1,B,1012,636.288462
1,X,1013,5923
1,Y,1013,689
1,B,1013,809.807692
1,X,1014,3030
1,Y,1014,377
1,B,1014,680.230769
1,X,1015,747
1,Y,1015,362
1,B,1015,708.153846
1,X,1016,2375
1,Y,1016,3322
1,B,1016,700
1,X,1017,1979
1,Y,1017,3294
1,B,1017,741.884615
1,X,1018,127
1,Y,1018,1708
1,B,1018,787.096154
1,X,1019,1697
1,Y,1019,1854
1,B,1019,664
1,X,1020,177
1,Y,1020,2738
1,B,1020,678.230769
1,X,1021,6025
1,Y,1021,3266
1,B,1021,726.25
1,X,1022,299
1,Y,1022,2035
1,B,1022,699.634615
1,X,1023,141
1,Y,1023,3113
1,B,1023,773.769231
1,X,1024,5843
1,Y,1024,568
1,B,1024,704.576923
1,X,1025,32
1,Y,1025,1040
1,B,1025,705.480769
1,X,1026,3829
1,Y,1026,2196
1,B,1026,734.615385
1,X,1027,6030
1,Y,1027,3770
1,B,1027,712.75
1,X,1028,1085
1,Y,1028,2451
1,B,1028,710.865385
1,X,1029,3232
1,Y,1029,1088
1,B,1029,685.461538
1,X,1030,3271
1,Y,1030,1896
1,B,1030,699.153846
1,X,1031,229
1,Y,1031,2423
1,B,1031,702.019231
1,X,1032,2899
1,Y,1032,2803
1,B,1032,754.807692
1,X,1033,155
1,Y,1033,2406
1,B,1033,705.596154
1,X,1034,3049
1,Y,1034,1165
1,B,1034,672.653846
1,X,1035,1755
1,Y,1035,60
1,B,1035,686.711538
1,X,1036,2718
1,Y,1036,3070
1,B,1036,719.673077
1,X,1037,5932
1,Y,1037,2887
1,B,1037,613.634615
1,X,1038,2577
1,Y,1038,934
1,B,1038,702.096154
1,X,1039,2288
1,Y,1039,3616
1,B,1039,693.307692
1,X,1040,3491
1,Y,1040,3077
1,B,1040,669.192308
1,X,1041,292
1,Y,1041,1288
1,B,1041,726.403846
1,X,1042,5278
1,Y,1042,1923
1,B,1042,685.673077
1,X,1043,6066
1,Y,1043,3947
1,B,1043,654.846154
1,X,1044,2165
1,Y,1044,1744
1,B,1044,712.269231
1,X,1045,5958
1,Y,1045,2056
1,B,1045,711.961538
1,X,1046,4304
1,Y,1046,1906
1,B,1046,675
1,X,1047,698
1,Y,1047,1002
1,B,1047,666.865385
1,X,1048,1551
1,Y,1048,3191
1,B,1048,685.038462
1,X,1049,2200
1,Y,1049,1964
1,B,1049,660.846154
1,X,1050,208
1,Y,1050,3089
1,B,1050,679
1,X,1051,3935
1,Y,1051,2551
1,B,1051,737.326923
1,X,1052,653
1,Y,1052,3819
1,B,1052,688.923077
1,X,1053,3045
1,Y,1053,2731
1,B,1053,607.192308
1,X,1054,2794
1,Y,1054,2857
1,B,1054,634.576923
1,X,1055,1189
1,Y,1055,1892
1,B,1055,705.269231
1,X,1056,1609
1,Y,1056,1465
1,B,1056,639.673077
1,X,1057,3223
1,Y,1057,1109
1,B,1057,700.576923
1,X,1058,6038
1,Y,1058,279
1,B,1058,673.692308
1,X,1059,5208
1,Y,1059,483
1,B,1059,726.788462
1,X,1060,1899
1,Y,1060,1613
1,B,1060,706.826923
1,X,1061,2911
1,Y,1061,2580
1,B,1061,668.634615
1,X,1062,535
1,Y,1062,1978
1,B,1062,707.557692
1,X,1063,269
1,Y,1063,365
1,B,1063,644.423077
1,X,1064,4263
1,Y,1064,1815
1,B,1064,661.442308
1,X,1065,2956
1,Y,1065,3621
1,B,1065,684.134615
1,X,1066,1594
1,Y,1066,1702
1,B,1066,717.346154
1,X,1067,2612
1,Y,1067,2873
1,B,1067,675.769231
1,X,1068,1185
1,Y,1068,2836
1,B,1068,717.769231
1,X,1069,3670
1,Y,1069,1166
1,B,1069,667.865385
1,X,1070,2147
1,Y,1070,3
1,B,1070,720.25
1,X,1071,3648
1,Y,1071,2537
1,B,1071,679
1,X,1072,1691
1,Y,1072,3372
1,B,1072,851.826923
1,X,1073,4113
1,Y,1073,2597
1,B,1073,700.115385
1,X,1074,657
1,Y,1074,1702
1,B,1074,789.173077
1,X,1075,2030
1,Y,1075,2722
1,B,1075,650.480769
1,X,1076,4156
1,Y,1076,406
1,B,1076,721.192308
1,X,1077,5144
1,Y,1077,2067
1,B,1077,746.365385
1,X,1078,2222
1,Y,1078,2096
1,B,1078,676.25
1,X,1079,5507
1,Y,1079,2845
1,B,1079,696.538462
1,X,1080,875
1,Y,1080,1758
1,B,1080,697.423077
1,X,1081,4343
1,Y,1081,3283
1,B,1081,641.211538
1,X,1082,4549
1,Y,1082,1718
1,B,1082,652.038462
1,X,1083,3127
1,Y,1083,1426
1,B,1083,651.519231
1,X,1084,1990
1,Y,1084,469
1,B,1084,731.884615
1,X,1085,1362
1,Y,1085,772
1,B,1085,701.153846
1,X,1086,1817
1,Y,1086,2780
1,B,1086,692.480769
1,X,1087,3095
1,Y,1087,1616
1,B,1087,697.230769
1,X,1088,5661
1,Y,1088,3772
1,B,1088,650.326923
1,X,1089,2126
1,Y,1089,382
1,B,1089,716.807692
1,X,1090,5824
1,Y,1090,3797
1,B,1090,721.442308
1,X,1091,2544
1,Y,1091,255
1,B,1091,632.211538
1,X,1092,1840
1,Y,1092,1125
1,B,1092,699.25
1,X,1093,1687
1,Y,1093,1889
1,B,1093,711.673077
1,X,1094,1732
1,Y,1094,3075
1,B,1094,677.75
1,X,1095,5625
1,Y,1095,2975
1,B,1095,743.25
1,X,1096,3720
1,Y,1096,2656
1,B,1096,679.692308
1,X,1097,276
1,Y,1097,4064
1,B,1097,717.903846
1,X,1098,131
1,Y,1098,975
1,B,1098,702.576923
1,X,1099,2146
1,Y,1099,3486
1,B,1099,635.653846
1,X,1100,5525
1,Y,1100,2096
1,B,1100,667.769231
1,X,1101,4704
1,Y,1101,3314
1,B,1101,682.076923
1,X,1102,638
1,Y,1102,2384
1,B,1102,655.596154
1,X,1103,263
1,Y,1103,290
1,B,1103,665.423077
1,X,1104,955
1,Y,1104,1057
1,B,1104,670.057692
1,X,1105,41
1,Y,1105,3927
1,B,1105,657.442308
1,X,1106,1400
1,Y,1106,3621
1,B,1106,682.980769
1,X,1107,1062
1,Y,1107,3945
1,B,1107,710.923077
1,X,1108,5952
1,Y,1108,3449
1,B,1108,622.980769
1,X,1109,3177
1,Y,1109,889
1,B,1109,667.615385
1,X,1110,2009
1,Y,1110,1394
1,B,1110,648.980769
1,X,1111,319
1,Y,1111,3804
1,B,1111,652.846154
1,X,1112,1621
1,Y,1112,288
1,B,1112,701.653846
1,X,1113,2871
1,Y,1113,1576
1,B,1113,696.634615
1,X,1114,2147
1,Y,1114,3069
1,B,1114,630.596154
1,X,1115,452
1,Y,1115,4050
1,B,1115,709.711538
1,X,1116,4669
1,Y,1116,199
1,B,1116,617.134615
1,X,1117,4649
1,Y,1117,1736
1,B,1117,680.596154
1,X,1118,5774
1,Y,1118,2107
1,B,1118,613.942308
1,X,1119,4614
1,Y,1119,3820
1,B,1119,726.461538
1,X,1120,1263
1,Y,1120,156
1,B,1120,615.461538
1,X,1121,4297
1,Y,1121,866
1,B,1121,632.519231
1,X,1122,2160
1,Y,1122,3056
1,B,1122,658.923077
1,X,1123,5899
1,Y,1123,420
1,B,1123,656.634615
1,X,1124,6113
1,Y,1124,3225
1,B,1124,800.211538
1,X,1125,3026
1,Y,1125,3204
1,B,1125,679.5
1,X,1126,6018
1,Y,1126,4006
1,B,1126,753.076923
1,X,1127,707
1,Y,1127,1849
1,B,1127,642.519231
1,X,1128,3681
1,Y,1128,1940
1,B,1128,727.884615
1,X,1129,178
1,Y,1129,1615
1,B,1129,657.980769
1,X,1130,4220
1,Y,1130,3967
1,B,1130,634.653846
1,X,1131,1086
1,Y,1131,1745
1,B,1131,680.326923
1,X,1132,139
1,Y,1132,2457
1,B,1132,706.096154
1,X,1133,4505
1,Y,1133,1681
1,B,1133,642.096154
1,X,1134,2742
1,Y,1134,1188
1,B,1134,651.134615
1,X,1135,5339
1,Y,1135,2372
1,B,1135,668.173077
1,X,1136,1469
1,Y,1136,2399
1,B,1136,755.057692
1,X,1137,1973
1,Y,1137,2739
1,B,1137,710.038462
1,X,1138,5892
1,Y,1138,2242
1,B,1138,684.461538
1,X,1139,5942
1,Y,1139,576
1,B,1139,658.230769
1,X,1140,1404
1,Y,1140,747
1,B,1140,662.634615
1,X,1141,833
1,Y,1141,3815
1,B,1141,777.115385
1,X,1142,3578
1,Y,1142,793
1,B,1142,665.307692
1,X,1143,2207
1,Y,1143,2390
1,B,1143,694.730769
1,X,1144,277
1,Y,1144,932
1,B,1144,742.673077
1,X,1145,481
1,Y,1145,2280
1,B,1145,629.769231
1,X,1146,2023
1,Y,1146,3857
1,B,1146,745.596154
1,X,1147,413
1,Y,1147,282
1,B,1147,703.307692
1,X,1148,129
1,Y,1148,3692
1,B,1148,642.788462
1,X,1149,3859
1,Y,1149,2176
1,B,1149,649.038462
1,X,1150,3295
1,Y,1150,2447
1,B,1150,735.538462
1,X,1151,3789
1,Y,1151,2059
1,B,1151,697.076923
1,X,1152,5285
1,Y,1152,3314
1,B,1152,703.788462
1,X,1153,1817
1,Y,1153,3426
1,B,1153,687.076923
1,X,1154,3826
1,Y,1154,2377
1,B,1154,640.673077
1,X,1155,4214
1,Y,1155,3254
1,B,1155,841.557692
1,X,1156,159
1,Y,1156,148
1,B,1156,719.519231
1,X,1157,5300
1,Y,1157,4025
1,B,1157,773.519231
1,X,1158,4091
1,Y,1158,1475
1,B,1158,620.134615
1,X,1159,3667
1,Y,1159,2345
1,B,1159,658.903846
1,X,1160,2653
1,Y,1160,3010
1,B,1160,661.653846
1,X,1161,5633
1,Y,1161,3206
1,B,1161,628.557692
1,X,1162,3123
1,Y,1162,2834
1,B,1162,707.211538
1,X,1163,3272
1,Y,1163,173
1,B,1163,677.788462
1,X,1164,2375
1,Y,1164,839
1,B,1164,861.326923
1,X,1165,4719
1,Y,1165,3186
1,B,1165,573.519231
1,X,1166,5841
1,Y,1166,624
1,B,1166,646.211538
1,X,1167,2615
1,Y,1167,2019
1,B,1167,622.019231
1,X,1168,1940
1,Y,1168,1294
1,B,1168,586
1,X,1169,1628
1,Y,1169,535
1,B,1169,647.403846
1,X,1170,3673
1,Y,1170,2019
1,B,1170,770.807692
1,X,1171,5132
1,Y,1171,3196
1,B,1171,576.307692
1,X,1172,5234
1,Y,1172,2030
1,B,1172,690.846154
1,X,1173,2581
1,Y,1173,1870
1,B,1173,728.403846
1,X,1174,5747
1,Y,1174,2280
1,B,1174,674.326923
1,X,1175,1142
1,Y,1175,2468
1,B,1175,623.269231
1,X,1176,2725
1,Y,1176,2107
1,B,1176,682.903846
1,X,1177,4381
1,Y,1177,2843
1,B,1177,700.980769
1,X,1178,3979
1,Y,1178,2081
1,B,1178,671.115385
1,X,1179,709
1,Y,1179,2806
1,B,1179,637.423077
1,X,1180,238
1,Y,1180,1034
1,B,1180,606.192308
1,X,1181,4954
1,Y,1181,1882
1,B,1181,643.903846
1,X,1182,5497
1,Y,1182,1573
1,B,1182,654.826923
1,X,1183,1656
1,Y,1183,1510
1,B,1183,641.807692
1,X,1184,3539
1,Y,1184,3342
1,B,1184,691.134615
1,X,1185,5797
1,Y,1185,3420
1,B,1185,725.75
1,X,1186,2337
1,Y,1186,2482
1,B,1186,663.557692
1,X,1187,5115
1,Y,1187,3146
1,B,1187,694.480769
1,X,1188,5383
1,Y,1188,1808
1,B,1188,596.403846
1,X,1189,548
1,Y,1189,2870
1,B,1189,618.211538
1,X,1190,3609
1,Y,1190,3505
1,B,1190,614.096154
1,X,1191,3554
1,Y,1191,2178
1,B,1191,630.692308
1,X,1192,3724
1,Y,1192,1094
1,B,1192,632.076923
1,X,1193,3076
1,Y,1193,1111
1,B,1193,640.423077
1,X,1194,5444
1,Y,1194,1907
1,B,1194,636.653846
1,X,1195,2562
1,Y,1195,3435
1,B,1195,701.769231
1,X,1196,3331
1,Y,1196,1591
1,B,1196,644.134615
1,X,1197,1284
1,Y,1197,1745
1,B,1197,742.153846
1,X,1198,1704
1,Y,1198,3343
1,B,1198,650.865385
1,X,1199,5078
1,Y,1199,2316
1,B,1199,608.826923
1,X,1200,4633
1,Y,1200,3092
1,B,1200,621.153846
1,X,1201,3120
1,Y,1201,3506
1,B,1201,689.980769
1,X,1202,5405
1,Y,1202,3405
1,B,1202,585.115385
1,X,1203,3588
1,Y,1203,3640
1,B,1203,651.576923
1,X,1204,1601
1,Y,1204,1779
1,B,1204,607.653846
1,X,1205,52
1,Y,1205,3312
1,B,1205,667.519231
1,X,1206,5128
1,Y,1206,1915
1,B,1206,614.096154
1,X,1207,1977
1,Y,1207,1894
1,B,1207,723.346154
1,X,1208,3668
1,Y,1208,1012
1,B,1208,657.673077
1,X,1209,4858
1,Y,1209,2571
1,B,1209,624.153846
1,X,1210,1704
1,Y,1210,2542
1,B,1210,622.653846
1,X,1211,3988
1,Y,1211,1689
1,B,1211,724.076923
1,X,1212,4017
1,Y,1212,1844
1,B,1212,943.673077
1,X,1213,888
1,Y,1213,1686
1,B,1213,669.288462
1,X,1214,3610
1,Y,1214,971
1,B,1214,766.288462
1,X,1215,709
1,Y,1215,2212
1,B,1215,674.173077
1,X,1216,1579
1,Y,1216,4055
1,B,1216,618.730769
1,X,1217,5278
1,Y,1217,998
1,B,1217,630.769231
1,X,1218,3148
1,Y,1218,1766
1,B,1218,633.153846
1,X,1219,381
1,Y,1219,1853
1,B,1219,595.673077
1,X,1220,5601
1,Y,1220,2625
1,B,1220,636.019231
1,X,1221,277
1,Y,1221,1982
1,B,1221,709.826923
1,X,1222,420
1,Y,1222,1695
1,B,1222,648.826923
1,X,1223,324
1,Y,1223,1371
1,B,1223,832.884615
1,X,1224,4523
1,Y,1224,1232
1,B,1224,632.038462
1,X,1225,4362
1,Y,1225,3282
1,B,1225,699.75
1,X,1226,3897
1,Y,1226,24
1,B,1226,667.884615
1,X,1227,3671
1,Y,1227,3394
1,B,1227,697.461538
1,X,1228,431
1,Y,1228,3652
1,B,1228,581.615385
1,X,1229,1954
1,Y,1229,1528
1,B,1229,753.923077
1,X,1230,2020
1,Y,1230,2584
1,B,1230,594.730769
1,X,1231,2385
1,Y,1231,3095
1,B,1231,770.846154
1,X,1232,4088
1,Y,1232,3201
1,B,1232,739.480769
1,X,1233,942
1,Y,1233,3880
1,B,1233,575.269231
1,X,1234,5055
1,Y,1234,2478
1,B,1234,624.865385
1,X,1235,2315
1,Y,1235,3649
1,B,1235,672.096154
1,X,1236,1472
1,Y,1236,3915
1,B,1236,619.596154
1,X,1237,1236
1,Y,1237,2825
1,B,1237,677.115385
1,X,1238,3595
1,Y,1238,3389
1,B,1238,694.057692
1,X,1239,2128
1,Y,1239,3648
1,B,1239,742.384615
1,X,1240,2192
1,Y,1240,1343
1,B,1240,684.153846
1,X,1241,390
1,Y,1241,3935
1,B,1241,675.634615
1,X,1242,2390
1,Y,1242,588
1,B,1242,554.846154
1,X,1243,4685
1,Y,1243,3992
1,B,1243,603.5
1,X,1244,1722
1,Y,1244,1950
1,B,1244,684.384615
1,X,1245,896
1,Y,1245,2532
1,B,1245,621.673077
1,X,1246,2169
1,Y,1246,2817
1,B,1246,640.057692
1,X,1247,497
1,Y,1247,2094
1,B,1247,590.365385
1,X,1248,3991
1,Y,1248,2470
1,B,1248,643.884615
1,X,1249,2472
1,Y,1249,2007
1,B,1249,706.923077
1,X,1250,910
1,Y,1250,3369
1,B,1250,680.038462
1,X,1251,879
1,Y,1251,3553
1,B,1251,655.442308
1,X,1252,1091
1,Y,1252,3361
1,B,1252,623.307692
1,X,1253,3138
1,Y,1253,2847
1,B,1253,828.576923
1,X,1254,75
1,Y,1254,2978
1,B,1254,706.269231
1,X,1255,3724
1,Y,1255,2679
1,B,1255,684
1,X,1256,6017
1,Y,1256,352
1,B,1256,783
1,X,1257,5089
1,Y,1257,2375
1,B,1257,595.692308
1,X,1258,4183
1,Y,1258,1126
1,B,1258,803
1,X,1259,502
1,Y,1259,3734
1,B,1259,700.442308
1,X,1260,5052
1,Y,1260,1940
1,B,1260,644.788462
1,X,1261,2853
1,Y,1261,1692
1,B,1261,681.75
1,X,1262,1424
1,Y,1262,1453
1,B,1262,644.5
1,X,1263,5407
1,Y,1263,2569
1,B,1263,671.730769
1,X,1264,187
1,Y,1264,497
1,B,1264,664.942308
1,X,1265,3878
1,Y,1265,1978
1,B,1265,638.076923
1,X,1266,867
1,Y,1266,414
1,B,1266,667.211538
1,X,1267,2024
1,Y,1267,3231
1,B,1267,694.384615
1,X,1268,3067
1,Y,1268,2056
1,B,1268,627.480769
1,X,1269,4035
1,Y,1269,2885
1,B,1269,675.211538
1,X,1270,299
1,Y,1270,2297
1,B,1270,604.346154
1,X,1271,4954
1,Y,1271,2749
1,B,1271,679.807692
1,X,1272,5316
1,Y,1272,951
1,B,1272,594
1,X,1273,489
1,Y,1273,931
1,B,1273,659.673077
1,X,1274,1304
1,Y,1274,2982
1,B,1274,594.211538
1,X,1275,6010
1,Y,1275,3397
1,B,1275,628.692308
1,X,1276,4500
1,Y,1276,3856
1,B,1276,612.711538
1,X,1277,1135
1,Y,1277,3811
1,B,1277,683.019231
1,X,1278,2494
1,Y,1278,1846
1,B,1278,664.576923
1,X,1279,986
1,Y,1279,2842
1,B,1279,646.807692
1,X,1280,6093
1,Y,1280,1712
1,B,1280,623.019231
1,X,1281,976
1,Y,1281,1963
1,B,1281,618.615385
1,X,1282,1903
1,Y,1282,1254
1,B,1282,683.153846
1,X,1283,3273
1,Y,1283,2942
1,B,1283,711.807692
1,X,1284,3499
1,Y,1284,1512
1,B,1284,649.557692
1,X,1285,1757
1,Y,1285,170
1,B,1285,636.326923
1,X,1286,4972
1,Y,1286,3211
1,B,1286,640.096154
1,X,1287,5517
1,Y,1287,305
1,B,1287,612.865385
1,X,1288,1176
1,Y,1288,3229
1,B,1288,656.576923
1,X,1289,5257
1,Y,1289,2460
1,B,1289,635.75
1,X,1290,1257
1,Y,1290,3110
1,B,1290,682.365385
1,X,1291,1475
1,Y,1291,1925
1,B,1291,785.25
1,X,1292,5272
1,Y,1292,1819
1,B,1292,634.288462
1,X,1293,4958
1,Y,1293,2079
1,B,1293,634.230769
1,X,1294,666
1,Y,1294,1901
1,B,1294,646.557692
1,X,1295,5866
1,Y,1295,261
1,B,1295,629
1,X,1296,2375
1,Y,1296,4059
1,B,1296,577.692308
1,X,1297,3192
1,Y,1297,1682
1,B,1297,641.057692
1,X,1298,4291
1,Y,1298,1718
1,B,1298,638.269231
1,X,1299,1625
1,Y,1299,3673
1,B,1299,609.730769
1,X,1300,808
1,Y,1300,2351
1,B,1300,641.211538
1,X,1301,5288
1,Y,1301,256
1,B,1301,719.865385
1,X,1302,1819
1,Y,1302,514
1,B,1302,614.307692
1,X,1303,2337
1,Y,1303,3215
1,B,1303,622.057692
1,X,1304,3635
1,Y,1304,1899
1,B,1304,678.173077
1,X,1305,1114
1,Y,1305,2507
1,B,1305,669.653846
1,X,1306,3619
1,Y,1306,59
1,B,1306,708.5
1,X,1307,1510
1,Y,1307,4068
1,B,1307,594.307692
1,X,1308,5272
1,Y,1308,1454
1,B,1308,597.403846
1,X,1309,3727
1,Y,1309,2986
1,B,1309,634.230769
1,X,1310,5794
1,Y,1310,4067
1,B,1310,714.673077
1,X,1311,433
1,Y,1311,3046
1,B,1311,738.634615
1,X,1312,2085
1,Y,1312,2766
1,B,1312,605.615385
1,X,1313,3242
1,Y,1313,3468
1,B,1313,615.557692
1,X,1314,710
1,Y,1314,401
1,B,1314,695.346154
1,X,1315,4885
1,Y,1315,1475
1,B,1315,697.538462
1,X,1316,3316
1,Y,1316,2928
1,B,1316,757.076923
1,X,1317,4480
1,Y,1317,3415
1,B,1317,672.076923
1,X,1318,3774
1,Y,1318,3850
1,B,1318,858.211538
1,X,1319,2034
1,Y,1319,2457
1,B,1319,714.365385
1,X,1320,2564
1,Y,1320,2143
1,B,1320,648.634615
1,X,1321,5109
1,Y,1321,2126
1,B,1321,795.634615
1,X,1322,2822
1,Y,1322,2345
1,B,1322,626.673077
1,X,1323,2084
1,Y,1323,2776
1,B,1323,575.903846
1,X,1324,709
1,Y,1324,3048
1,B,1324,668.673077
1,X,1325,6073
1,Y,1325,233
1,B,1325,703.75
1,X,1326,761
1,Y,1326,3109
1,B,1326,638.846154
1,X,1327,5614
1,Y,1327,3648
1,B,1327,688.807692
1,X,1328,4651
1,Y,1328,4020
1,B,1328,616.711538
1,X,1329,5189
1,Y,1329,3874
1,B,1329,632.846154
1,X,1330,3465
1,Y,1330,3080
1,B,1330,610.076923
1,X,1331,4143
1,Y,1331,1336
1,B,1331,624.192308
1,X,1332,3780
1,Y,1332,861
1,B,1332,655.442308
1,X,1333,2029
1,Y,1333,3409
1,B,1333,630.269231
1,X,1334,1858
1,Y,1334,276
1,B,1334,609.384615
1,X,1335,863
1,Y,1335,1357
1,B,1335,645.173077
1,X,1336,6066
1,Y,1336,1332
1,B,1336,568.596154
1,X,1337,4701
1,Y,1337,3725
1,B,1337,659.115385
1,X,1338,648
1,Y,1338,1172
1,B,1338,707.634615
1,X,1339,3862
1,Y,1339,3458
1,B,1339,614.461538
1,X,1340,4604
1,Y,1340,2055
1,B,1340,647.038462
1,X,1341,5435
1,Y,1341,3011
1,B,1341,613.076923
1,X,1342,4752
1,Y,1342,3862
1,B,1342,603.538462
1,X,1343,4867
1,Y,1343,1558
1,B,1343,606.961538
1,X,1344,73
1,Y,1344,57
1,B,1344,659.615385
1,X,1345,3013
1,Y,1345,3148
1,B,1345,638.634615
1,X,1346,578
1,Y,1346,3031
1,B,1346,630.596154
1,X,1347,2755
1,Y,1347,886
1,B,1347,554.057692
1,X,1348,73
1,Y,1348,3991
1,B,1348,692.5
1,X,1349,1315
1,Y,1349,1241
1,B,1349,617.961538
1,X,1350,3323
1,Y,1350,618
1,B,1350,587.692308
1,X,1351,4365
1,Y,1351,2547
1,B,1351,580.346154
1,X,1352,4091
1,Y,1352,2408
1,B,1352,608.269231
1,X,1353,3883
1,Y,1353,3582
1,B,1353,613.461538
1,X,1354,1559
1,Y,1354,1921
1,B,1354,706.365385
1,X,1355,580
1,Y,1355,3116
1,B,1355,636.673077
1,X,1356,5406
1,Y,1356,1642
1,B,1356,627.519231
1,X,1357,6010
1,Y,1357,2759
1,B,1357,642.288462
1,X,1358,545
1,Y,1358,52
1,B,1358,690.557692
1,X,1359,1370
1,Y,1359,144
1,B,1359,646.596154
1,X,1360,3183
1,Y,1360,3439
1,B,1360,603.788462
1,X,1361,3849
1,Y,1361,3748
1,B,1361,640.903846
1,X,1362,1971
1,Y,1362,3512
1,B,1362,587.692308
1,X,1363,935
1,Y,1363,1422
1,B,1363,601.615385
1,X,1364,2768
1,Y,1364,2126
1,B,1364,644.711538
1,X,1365,3080
1,Y,1365,238
1,B,1365,606.192308
1,X,1366,3722
1,Y,1366,878
1,B,1366,670.480769
1,X,1367,3225
1,Y,1367,3895
1,B,1367,560.423077
1,X,1368,889
1,Y,1368,3320
1,B,1368,585.730769
1,X,1369,3931
1,Y,1369,764
1,B,1369,645.115385
1,X,1370,3512
1,Y,1370,2929
1,B,1370,648.634615
1,X,1371,3235
1,Y,1371,3022
1,B,1371,617.403846
1,X,1372,5257
1,Y,1372,3693
1,B,1372,605.057692
1,X,1373,3418
1,Y,1373,3634
1,B,1373,665.288462
1,X,1374,3475
1,Y,1374,835
1,B,1374,625.25
1,X,1375,705
1,Y,1375,301
1,B,1375,654.538462
1,X,1376,520
1,Y,1376,3805
1,B,1376,618.942308
1,X,1377,3963
1,Y,1377,2012
1,B,1377,584.423077
1,X,1378,36
1,Y,1378,3728
1,B,1378,711.576923
1,X,1379,4194
1,Y,1379,1779
1,B,1379,636.865385
1,X,1380,2296
1,Y,1380,3185
1,B,1380,644.634615
1,X,1381,5503
1,Y,1381,683
1,B,1381,638.192308
1,X,1382,2237
1,Y,1382,3196
1,B,1382,541.153846
1,X,1383,3543
1,Y,1383,3601
1,B,1383,598.115385
1,X,1384,3440
1,Y,1384,3037
1,B,1384,591.788462
1,X,1385,2887
1,Y,1385,710
1,B,1385,592.480769
1,X,1386,771
1,Y,1386,999
1,B,1386,750.403846
1,X,1387,385
1,Y,1387,1946
1,B,1387,847.807692
1,X,1388,1751
1,Y,1388,1746
1,B,1388,624.038462
1,X,1389,1953
1,Y,1389,3357
1,B,1389,611.576923
1,X,1390,4209
1,Y,1390,335
1,B,1390,641.846154
1,X,1391,1269
1,Y,1391,2422
1,B,1391,607.557692
1,X,1392,4558
1,Y,1392,3844
1,B,1392,695.980769
1,X,1393,1941
1,Y,1393,1432
1,B,1393,702.288462
1,X,1394,3468
1,Y,1394,3551
1,B,1394,664.211538
1,X,1395,1265
1,Y,1395,1173
1,B,1395,609.173077
1,X,1396,1924
1,Y,1396,2735
1,B,1396,750.076923
1,X,1397,3614
1,Y,1397,463
1,B,1397,656.211538
1,X,1398,1283
1,Y,1398,386
1,B,1398,592.115385
1,X,1399,2494
1,Y,1399,257
1,B,1399,639.211538
1,X,1400,311
1,Y,1400,3071
1,B,1400,593.730769
1,X,1401,5442
1,Y,1401,1784
1,B,1401,704.134615
1,X,1402,5783
1,Y,1402,3503
1,B,1402,638.307692
1,X,1403,4520
1,Y,1403,4015
1,B,1403,588.846154
1,X,1404,1309
1,Y,1404,2689
1,B,1404,667.403846
1,X,1405,2572
1,Y,1405,748
1,B,1405,665.096154
1,X,1406,4731
1,Y,1406,1220
1,B,1406,613
1,X,1407,3561
1,Y,1407,1256
1,B,1407,553.288462
1,X,1408,573
1,Y,1408,585
1,B,1408,669.326923
1,X,1409,3055
1,Y,1409,1054
1,B,1409,660.365385
1,X,1410,1778
1,Y,1410,53
1,B,1410,598.826923
1,X,1411,1074
1,Y,1411,2556
1,B,1411,871.961538
1,X,1412,2481
1,Y,1412,1019
1,B,1412,613.153846
1,X,1413,5118
1,Y,1413,1385
1,B,1413,699.25
1,X,1414,1300
1,Y,1414,1221
1,B,1414,621.711538
1,X,1415,3167
1,Y,1415,3659
1,B,1415,619.730769
1,X,1416,136
1,Y,1416,504
1,B,1416,692.153846
1,X,1417,4424
1,Y,1417,2073
1,B,1417,586.846154
1,X,1418,5719
1,Y,1418,3740
1,B,1418,685.365385
1,X,1419,1254
1,Y,1419,54
1,B,1419,629.846154
1,X,1420,3881
1,Y,1420,3513
1,B,1420,588.038462
1,X,1421,82
1,Y,1421,3356
1,B,1421,600.365385
1,X,1422,3861
1,Y,1422,3524
1,B,1422,679.980769
1,X,1423,4073
1,Y,1423,2807
1,B,1423,622.307692
1,X,1424,1554
1,Y,1424,1521
1,B,1424,627.576923
1,X,1425,446
1,Y,1425,230
1,B,1425,566.269231
1,X,1426,2984
1,Y,1426,3975
1,B,1426,623.019231
1,X,1427,5955
1,Y,1427,794
1,B,1427,636.519231
1,X,1428,4703
1,Y,1428,1794
1,B,1428,664.75
1,X,1429,3262
1,Y,1429,2756
1,B,1429,651.25
1,X,1430,4285
1,Y,1430,2948
1,B,1430,642.653846
1,X,1431,113
1,Y,1431,2234
1,B,1431,625.961538
1,X,1432,3453
1,Y,1432,2018
1,B,1432,640.480769
1,X,1433,3582
1,Y,1433,1927
1,B,1433,655.942308
1,X,1434,4635
1,Y,1434,2178
1,B,1434,637.403846
1,X,1435,4652
1,Y,1435,1797
1,B,1435,642.269231
1,X,1436,5010
1,Y,1436,2545
1,B,1436,596.211538
1,X,1437,3407
1,Y,1437,467
1,B,1437,687.615385
1,X,1438,1707
1,Y,1438,3920
1,B,1438,634.230769
1,X,1439,5040
1,Y,1439,3263
1,B,1439,577.057692
1,X,1440,1271
1,Y,1440,1092
1,B,1440,638.096154
1,X,1441,1247
1,Y,1441,2898
1,B,1441,614.519231
1,X,1442,4421
1,Y,1442,1653
1,B,1442,631.288462
1,X,1443,2879
1,Y,1443,938
1,B,1443,654.980769
1,X,1444,542
1,Y,1444,4088
1,B,1444,618.153846
1,X,1445,422
1,Y,1445,850
1,B,1445,652.596154
1,X,1446,4155
1,Y,1446,458
1,B,1446,601.865385
1,X,1447,550
1,Y,1447,3287
1,B,1447,629.576923
1,X,1448,6004
1,Y,1448,4066
1,B,1448,651.711538
1,X,1449,323
1,Y,1449,1766
1,B,1449,641.192308
1,X,1450,4784
1,Y,1450,3914
1,B,1450,635.019231
1,X,1451,3216
1,Y,1451,1253
1,B,1451,632.519231
1,X,1452,1875
1,Y,1452,2647
1,B,1452,595.307692
1,X,1453,4690
1,Y,1453,2673
1,B,1453,670.326923
1,X,1454,1182
1,Y,1454,24
1,B,1454,588.653846
1,X,1455,3793
1,Y,1455,3358
1,B,1455,723.826923
1,X,1456,1497
1,Y,1456,4055
1,B,1456,592.403846
1,X,1457,1798
1,Y,1457,1786
1,B,1457,624.192308
1,X,1458,5004
1,Y,1458,3117
1,B,1458,588.557692
1,X,1459,6011
1,Y,1459,1402
1,B,1459,669.75
1,X,1460,3235
1,Y,1460,4008
1,B,1460,599.519231
1,X,1461,1995
1,Y,1461,850
1,B,1461,614.307692
1,X,1462,222
1,Y,1462,459
1,B,1462,688.288462
1,X,1463,165
1,Y,1463,3323
1,B,1463,585.961538
1,X,1464,238
1,Y,1464,2367
1,B,1464,624.980769
1,X,1465,647
1,Y,1465,3212
1,B,1465,631
1,X,1466,4999
1,Y,1466,96
1,B,1466,586.403846
1,X,1467,2662
1,Y,1467,2497
1,B,1467,586.153846
1,X,1468,5711
1,Y,1468,1994
1,B,1468,593.192308
1,X,1469,2999
1,Y,1469,3529
1,B,1469,517.826923
1,X,1470,5124
1,Y,1470,1054
1,B,1470,591.288462
1,X,1471,2041
1,Y,1471,3963
1,B,1471,669.076923
1,X,1472,3159
1,Y,1472,3720
1,B,1472,596.884615
1,X,1473,5974
1,Y,1473,3854
1,B,1473,607.211538
1,X,1474,1126
1,Y,1474,1227
1,B,1474,611.096154
1,X,1475,813
1,Y,1475,1626
1,B,1475,643.942308
1,X,1476,976
1,Y,1476,3855
1,B,1476,575.076923
1,X,1477,1663
1,Y,1477,1758
1,B,1477,559.673077
1,X,1478,4359
1,Y,1478,2868
1,B,1478,605.25
1,X,1479,5818
1,Y,1479,681
1,B,1479,644.807692
1,X,1480,1414
1,Y,1480,3030
1,B,1480,613.980769
1,X,1481,148
1,Y,1481,3949
1,B,1481,575.288462
1,X,1482,4459
1,Y,1482,1229
1,B,1482,583.038462
1,X,1483,610
1,Y,1483,2783
1,B,1483,603.25
1,X,1484,2738
1,Y,1484,234
1,B,1484,600.615385
1,X,1485,1784
1,Y,1485,2973
1,B,1485,609.096154
1,X,1486,4636
1,Y,1486,2884
1,B,1486,610.769231
1,X,1487,2824
1,Y,1487,502
1,B,1487,656.711538
1,X,1488,4919
1,Y,1488,546
1,B,1488,551.423077
1,X,1489,385
1,Y,1489,1656
1,B,1489,637.288462
1,X,1490,5254
1,Y,1490,2395
1,B,1490,574.673077
1,X,1491,1699
1,Y,1491,2626
1,B,1491,581.788462
1,X,1492,73
1,Y,1492,1279
1,B,1492,665.923077
1,X,1493,2337
1,Y,1493,4015
1,B,1493,624.288462
1,X,1494,3027
1,Y,1494,3137
1,B,1494,624.576923
1,X,1495,5282
1,Y,1495,4031
1,B,1495,671.557692
1,X,1496,3796
1,Y,1496,1526
1,B,1496,672.673077
1,X,1497,509
1,Y,1497,2226
1,B,1497,611.25
1,X,1498,1754
1,Y,1498,878
1,B,1498,620.634615
1,X,1499,2056
1,Y,1499,2534
1,B,1499,661.865385
1,X,1500,2936
1,Y,1500,3903
1,B,1500,652.423077
1,X,1501,3645
1,Y,1501,2961
1,B,1501,617.596154
1,X,1502,4663
1,Y,1502,3544
1,B,1502,679.865385
1,X,1503,4154
1,Y,1503,1463
1,B,1503,676.461538
1,X,1504,4353
1,Y,1504,234
1,B,1504,645.057692
1,X,1505,1282
1,Y,1505,2329
1,B,1505,594.480769
1,X,1506,1086
1,Y,1506,2485
1,B,1506,656.25
1,X,1507,2201
1,Y,1507,699
1,B,1507,570.173077
1,X,1508,2502
1,Y,1508,823
1,B,1508,595.384615
1,X,1509,5021
1,Y,1509,3734
1,B,1509,567.134615
1,X,1510,4500
1,Y,1510,1358
1,B,1510,563.769231
1,X,1511,858
1,Y,1511,920
1,B,1511,610.480769
1,X,1512,5913
1,Y,1512,3729
1,B,1512,565.173077
1,X,1513,4704
1,Y,1513,1415
1,B,1513,633.307692
1,X,1514,5704
1,Y,1514,2067
1,B,1514,624.942308
1,X,1515,322
1,Y,1515,2288
1,B,1515,602.269231
1,X,1516,2077
1,Y,1516,1652
1,B,1516,589.903846
1,X,1517,4134
1,Y,1517,3257
1,B,1517,662.480769
1,X,1518,2576
1,Y,1518,1347
1,B,1518,615.326923
1,X,1519,3990
1,Y,1519,1946
1,B,1519,643.75
1,X,1520,1244
1,Y,1520,585
1,B,1520,579.307692
1,X,1521,4330
1,Y,1521,3687
1,B,1521,611.673077
1,X,1522,4792
1,Y,1522,1690
1,B,1522,619.807692
1,X,1523,1324
1,Y,1523,989
1,B,1523,614.057692
1,X,1524,5428
1,Y,1524,3754
1,B,1524,592.115385
1,X,1525,1820
1,Y,1525,681
1,B,1525,665.884615
1,X,1526,5441
1,Y,1526,697
1,B,1526,550.153846
1,X,1527,4542
1,Y,1527,3943
1,B,1527,615.5
1,X,1528,1396
1,Y,1528,1659
1,B,1528,629.25
1,X,1529,3889
1,Y,1529,2729
1,B,1529,668.519231
1,X,1530,901
1,Y,1530,3866
1,B,1530,556.192308
1,X,1531,5052
1,Y,1531,1028
1,B,1531,629.557692
1,X,1532,2346
1,Y,1532,3955
1,B,1532,642.153846
1,X,1533,4632
1,Y,1533,2063
1,B,1533,591.365385
1,X,1534,3334
1,Y,1534,218
1,B,1534,619.365385
1,X,1535,934
1,Y,1535,859
1,B,1535,578.346154
1,X,1536,88
1,Y,1536,1763
1,B,1536,609.096154
1,X,1537,5014
1,Y,1537,3127
1,B,1537,581.653846
1,X,1538,1630
1,Y,1538,3826
1,B,1538,616.692308
1,X,1539,876
1,Y,1539,1012
1,B,1539,566.115385
1,X,1540,3559
1,Y,1540,1150
1,B,1540,630.826923
1,X,1541,5301
1,Y,1541,1724
1,B,1541,647.038462
1,X,1542,2392
1,Y,1542,2777
1,B,1542,616.192308
1,X,1543,3450
1,Y,1543,518
1,B,1543,558.673077
1,X,1544,622
1,Y,1544,531
1,B,1544,591.365385
1,X,1545,4782
1,Y,1545,3400
1,B,1545,570.230769
1,X,1546,5641
1,Y,1546,3698
1,B,1546,669.903846
1,X,1547,4997
1,Y,1547,3442
1,B,1547,600.865385
1,X,1548,1157
1,Y,1548,898
1,B,1548,619.75
1,X,1549,4405
1,Y,1549,3118
1,B,1549,545.288462
1,X,1550,1102
1,Y,1550,1927
1,B,1550,687.173077
1,X,1551,2460
1,Y,1551,3244
1,B,1551,628.807692
1,X,1552,4077
1,Y,1552,2707
1,B,1552,568.096154
1,X,1553,3563
1,Y,1553,1851
1,B,1553,563.269231
1,X,1554,1070
1,Y,1554,1195
1,B,1554,688.076923
1,X,1555,2125
1,Y,1555,2732
1,B,1555,726.153846
1,X,1556,2200
1,Y,1556,338
1,B,1556,535.5
1,X,1557,1457
1,Y,1557,3857
1,B,1557,654.480769
1,X,1558,3111
1,Y,1558,1124
1,B,1558,621.538462
1,X,1559,3623
1,Y,1559,281
1,B,1559,577.903846
1,X,1560,5441
1,Y,1560,1420
1,B,1560,561.307692
1,X,1561,2234
1,Y,1561,3977
1,B,1561,610.288462
1,X,1562,4982
1,Y,1562,3760
1,B,1562,593.153846
1,X,1563,2175
1,Y,1563,3139
1,B,1563,621.596154
1,X,1564,1758
1,Y,1564,3144
1,B,1564,633.019231
1,X,1565,1512
1,Y,1565,1846
1,B,1565,624.25
1,X,1566,682
1,Y,1566,2480
1,B,1566,611.5
1,X,1567,5028
1,Y,1567,706
1,B,1567,549.538462
1,X,1568,4341
1,Y,1568,2860
1,B,1568,584.230769
1,X,1569,1432
1,Y,1569,336
1,B,1569,615.923077
1,X,1570,512
1,Y,1570,519
1,B,1570,543.807692
1,X,1571,6040
1,Y,1571,2875
1,B,1571,523.807692
1,X,1572,3795
1,Y,1572,1991
1,B,1572,565.230769
1,X,1573,5417
1,Y,1573,1190
1,B,1573,578.653846
1,X,1574,5219
1,Y,1574,1811
1,B,1574,584.923077
1,X,1575,5235
1,Y,1575,3929
1,B,1575,604.211538
1,X,1576,5235
1,Y,1576,193
1,B,1576,590.461538
1,X,1577,5943
1,Y,1577,3007
1,B,1577,642.942308
1,X,1578,2374
1,Y,1578,3387
1,B,1578,634.923077
1,X,1579,3177
1,Y,1579,3640
1,B,1579,610.557692
1,X,1580,253
1,Y,1580,2957
1,B,1580,665.538462
1,X,1581,6026
1,Y,1581,371
1,B,1581,634.115385
1,X,1582,3816
1,Y,1582,1036
1,B,1582,681.730769
1,X,1583,3770
1,Y,1583,103
1,B,1583,563.634615
1,X,1584,1791
1,Y,1584,121
1,B,1584,666.730769
1,X,1585,2910
1,Y,1585,3670
1,B,1585,563.557692
1,X,1586,4942
1,Y,1586,1407
1,B,1586,639.288462
1,X,1587,4047
1,Y,1587,941
1,B,1587,719.538462
1,X,1588,3201
1,Y,1588,2039
1,B,1588,538.807692
1,X,1589,1618
1,Y,1589,2127
1,B,1589,589.923077
1,X,1590,5396
1,Y,1590,3108
1,B,1590,715.884615
1,X,1591,234
1,Y,1591,115
1,B,1591,638.365385
1,X,1592,5556
1,Y,1592,3521
1,B,1592,595.615385
1,X,1593,5238
1,Y,1593,420
1,B,1593,671.269231
1,X,1594,3552
1,Y,1594,913
1,B,1594,584.692308
1,X,1595,4768
1,Y,1595,2773
1,B,1595,638.25
1,X,1596,5049
1,Y,1596,2456
1,B,1596,606.365385
1,X,1597,3472
1,Y,1597,1843
1,B,1597,572.211538
1,X,1598,5858
1,Y,1598,3842
1,B,1598,591.846154
1,X,1599,5453
1,Y,1599,1799
1,B,1599,650.230769
1,X,1600,1111
1,Y,1600,3356
1,B,1600,560.961538
1,X,1601,2277
1,Y,1601,1245
1,B,1601,649.769231
1,X,1602,317
1,Y,1602,3589
1,B,1602,550.576923
1,X,1603,1689
1,Y,1603,3816
1,B,1603,622.692308
1,X,1604,3526
1,Y,1604,3311
1,B,1604,604.75
1,X,1605,2996
1,Y,1605,2557
1,B,1605,762.653846
1,X,1606,4358
1,Y,1606,3420
1,B,1606,642.403846
1,X,1607,2111
1,Y,1607,952
1,B,1607,658.826923
1,X,1608,1469
1,Y,1608,1564
1,B,1608,543.134615
1,X,1609,2925
1,Y,1609,1620
1,B,1609,612.5
1,X,1610,3481
1,Y,1610,3275
1,B,1610,623.692308
1,X,1611,5177
1,Y,1611,649
1,B,1611,613.865385
1,X,1612,1036
1,Y,1612,3752
1,B,1612,594.288462
1,X,1613,1345
1,Y,1613,3097
1,B,1613,651.730769
1,X,1614,1118
1,Y,1614,1610
1,B,1614,648.25
1,X,1615,2650
1,Y,1615,4019
1,B,1615,517.519231
1,X,1616,5158
1,Y,1616,2769
1,B,1616,578.846154
1,X,1617,5128
1,Y,1617,1311
1,B,1617,639
1,X,1618,2532
1,Y,1618,1449
1,B,1618,679.557692
1,X,1619,3703
1,Y,1619,1948
1,B,1619,543.615385
1,X,1620,419
1,Y,1620,3183
1,B,1620,578.211538
1,X,1621,5187
1,Y,1621,3590
1,B,1621,673.576923
1,X,1622,3928
1,Y,1622,3808
1,B,1622,601.019231
1,X,1623,2118
1,Y,1623,1830
1,B,1623,577.076923
1,X,1624,511
1,Y,1624,2712
1,B,1624,602.019231
1,X,1625,2246
1,Y,1625,1167
1,B,1625,609.288462
1,X,1626,2364
1,Y,1626,1962
1,B,1626,608.75
1,X,1627,4343
1,Y,1627,3510
1,B,1627,677.134615
1,X,1628,1875
1,Y,1628,2940
1,B,1628,556.788462
1,X,1629,2977
1,Y,1629,1008
1,B,1629,612.596154
1,X,1630,357
1,Y,1630,3869
1,B,1630,631.326923
1,X,1631,587
1,Y,1631,3706
1,B,1631,590.076923
1,X,1632,1774
1,Y,1632,682
1,B,1632,553.923077
1,X,1633,5092
1,Y,1633,3590
1,B,1633,655.576923
1,X,1634,3689
1,Y,1634,59
1,B,1634,564.288462
1,X,1635,578
1,Y,1635,3260
1,B,1635,536.576923
1,X,1636,5444
1,Y,1636,3343
1,B,1636,611.865385
1,X,1637,3545
1,Y,1637,543
1,B,1637,590.769231
1,X,1638,5629
1,Y,1638,729
1,B,1638,616.307692
1,X,1639,4712
1,Y,1639,4037
1,B,1639,614.403846
1,X,1640,1446
1,Y,1640,2195
1,B,1640,634.038462
1,X,1641,3079
1,Y,1641,1691
1,B,1641,594.480769
1,X,1642,4344
1,Y,1642,1711
1,B,1642,589.403846
1,X,1643,3043
1,Y,1643,3996
1,B,1643,607.923077
1,X,1644,295
1,Y,1644,3465
1,B,1644,656.461538
1,X,1645,6040
1,Y,1645,3438
1,B,1645,656.019231
1,X,1646,4649
1,Y,1646,1461
1,B,1646,613.25
1,X,1647,3903
1,Y,1647,3900
1,B,1647,599.903846
1,X,1648,959
1,Y,1648,2104
1,B,1648,604.75
1,X,1649,2552
1,Y,1649,3866
1,B,1649,661.519231
1,X,1650,1939
1,Y,1650,865
1,B,1650,626.5
1,X,1651,5110
1,Y,1651,2186
1,B,1651,741.980769
1,X,1652,1858
1,Y,1652,821
1,B,1652,609.115385
1,X,1653,5971
1,Y,1653,1142
1,B,1653,582.307692
1,X,1654,5011
1,Y,1654,3307
1,B,1654,618.807692
1,X,1655,2752
1,Y,1655,4072
1,B,1655,618.211538
1,X,1656,349
1,Y,1656,3216
1,B,1656,632.557692
1,X,1657,4812
1,Y,1657,2654
1,B,1657,566.903846
1,X,1658,1279
1,Y,1658,3359
1,B,1658,592.211538
1,X,1659,2225
1,Y,1659,3284
1,B,1659,591.096154
1,X,1660,2167
1,Y,1660,3838
1,B,1660,575.557692
1,X,1661,5996
1,Y,1661,218
1,B,1661,618.846154
1,X,1662,3151
1,Y,1662,1338
1,B,1662,597.423077
1,X,1663,4185
1,Y,1663,2181
1,B,1663,645.192308
1,X,1664,1284
1,Y,1664,505
1,B,1664,619.942308
1,X,1665,3786
1,Y,1665,3885
1,B,1665,708.576923
1,X,1666,3132
1,Y,1666,1526
1,B,1666,596.038462
1,X,1667,3539
1,Y,1667,685
1,B,1667,607.538462
1,X,1668,1667
1,Y,1668,3175
1,B,1668,610.615385
1,X,1669,550
1,Y,1669,2722
1,B,1669,539.692308
1,X,1670,5653
1,Y,1670,1256
1,B,1670,593.461538
1,X,1671,1231
1,Y,1671,1209
1,B,1671,566.769231
1,X,1672,3054
1,Y,1672,1706
1,B,1672,577.480769
1,X,1673,1155
1,Y,1673,2235
1,B,1673,629.653846
1,X,1674,5679
1,Y,1674,503
1,B,1674,584.980769
1,X,1675,692
1,Y,1675,702
1,B,1675,582.096154
1,X,1676,3940
1,Y,1676,1875
1,B,1676,529.153846
1,X,1677,1545
1,Y,1677,2254
1,B,1677,523.769231
1,X,1678,2566
1,Y,1678,2945
1,B,1678,624.403846
1,X,1679,1241
1,Y,1679,245
1,B,1679,562.076923
1,X,1680,1483
1,Y,1680,2922
1,B,1680,734.076923
1,X,1681,2674
1,Y,1681,3107
1,B,1681,605.461538
1,X,1682,4193
1,Y,1682,634
1,B,1682,655.057692
1,X,1683,5412
1,Y,1683,1378
1,B,1683,566.019231
1,X,1684,4107
1,Y,1684,2851
1,B,1684,555.653846
1,X,1685,5422
1,Y,1685,891
1,B,1685,546.634615
1,X,1686,2533
1,Y,1686,3864
1,B,1686,613.269231
1,X,1687,4734
1,Y,1687,1593
1,B,1687,622.038462
1,X,1688,1331
1,Y,1688,415
1,B,1688,631.269231
1,X,1689,3550
1,Y,1689,3406
1,B,1689,596.153846
1,X,1690,991
1,Y,1690,1977
1,B,1690,534.326923
1,X,1691,2388
1,Y,1691,3634
1,B,1691,566.711538
1,X,1692,737
1,Y,1692,3757
1,B,1692,525.692308
1,X,1693,1590
1,Y,1693,379
1,B,1693,640.942308
1,X,1694,4442
1,Y,1694,1171
1,B,1694,549.153846
1,X,1695,4839
1,Y,1695,2711
1,B,1695,544.269231
1,X,1696,3538
1,Y,1696,2467
1,B,1696,566.230769
1,X,1697,3767
1,Y,1697,2579
1,B,1697,653.326923
1,X,1698,694
1,Y,1698,3744
1,B,1698,678.903846
1,X,1699,3668
1,Y,1699,323
1,B,1699,807.846154
1,X,1700,4463
1,Y,1700,1500
1,B,1700,595.384615
1,X,1701,2127
1,Y,1701,704
1,B,1701,640.788462
1,X,1702,414
1,Y,1702,2542
1,B,1702,599.423077
1,X,1703,4420
1,Y,1703,2344
1,B,1703,621.038462
1,X,1704,585
1,Y,1704,1576
1,B,1704,568.134615
1,X,1705,3043
1,Y,1705,916
1,B,1705,622.038462
1,X,1706,2628
1,Y,1706,339
1,B,1706,588.019231
1,X,1707,5739
1,Y,1707,3607
1,B,1707,607.019231
1,X,1708,3918
1,Y,1708,1790
1,B,1708,609.211538
1,X,1709,2022
1,Y,1709,2808
1,B,1709,551.961538
1,X,1710,6105
1,Y,1710,3191
1,B,1710,555.865385
1,X,1711,3022
1,Y,1711,469
1,B,1711,683
1,X,1712,5310
1,Y,1712,3168
1,B,1712,561
1,X,1713,2431
1,Y,1713,747
1,B,1713,618.519231
1,X,1714,4001
1,Y,1714,1506
1,B,1714,564.25
1,X,1715,4012
1,Y,1715,2529
1,B,1715,583.730769
1,X,1716,4244
1,Y,1716,4018
1,B,1716,538.269231
1,X,1717,2481
1,Y,1717,345
1,B,1717,615.192308
1,X,1718,4142
1,Y,1718,3349
1,B,1718,608.942308
1,X,1719,3694
1,Y,1719,2145
1,B,1719,544.076923
1,X,1720,3156
1,Y,1720,3267
1,B,1720,551.076923
1,X,1721,5453
1,Y,1721,1608
1,B,1721,519.057692
1,X,1722,1155
1,Y,1722,663
1,B,1722,711.807692
1,X,1723,4549
1,Y,1723,1317
1,B,1723,594.865385
1,X,1724,5681
1,Y,1724,3008
1,B,1724,649.480769
1,X,1725,3381
1,Y,1725,1184
1,B,1725,571.538462
1,X,1726,5680
1,Y,1726,3708
1,B,1726,595.326923
1,X,1727,422
1,Y,1727,3298
1,B,1727,553.980769
1,X,1728,6044
1,Y,1728,217
1,B,1728,612.403846
1,X,1729,3775
1,Y,1729,573
1,B,1729,584.923077
1,X,1730,1769
1,Y,1730,1646
1,B,1730,646.653846
1,X,1731,3889
1,Y,1731,1261
1,B,1731,589.076923
1,X,1732,2194
1,Y,1732,2549
1,B,1732,540.538462
1,X,1733,3688
1,Y,1733,3254
1,B,1733,634.442308
1,X,1734,5068
1,Y,1734,618
1,B,1734,582.192308
1,X,1735,1851
1,Y,1735,1064
1,B,1735,543.884615
1,X,1736,5940
1,Y,1736,3654
1,B,1736,665.307692
1,X,1737,3696
1,Y,1737,2906
1,B,1737,635.442308
1,X,1738,3182
1,Y,1738,1295
1,B,1738,618.865385
1,X,1739,4950
1,Y,1739,1500
1,B,1739,582.903846
1,X,1740,4725
1,Y,1740,1344
1,B,1740,568.730769
1,X,1741,5635
1,Y,1741,1708
1,B,1741,592.5
1,X,1742,1081
1,Y,1742,814
1,B,1742,570.211538
1,X,1743,260
1,Y,1743,322
1,B,1743,587.115385
1,X,1744,3896
1,Y,1744,178
1,B,1744,579.942308
1,X,1745,1701
1,Y,1745,2072
1,B,1745,530.5
1,X,1746,150
1,Y,1746,3874
1,B,1746,597.961538
1,X,1747,980
1,Y,1747,206
1,B,1747,628
1,X,1748,5851
1,Y,1748,2565
1,B,1748,585.461538
1,X,1749,3894
1,Y,1749,3878
1,B,1749,639.673077
1,X,1750,1812
1,Y,1750,3787
1,B,1750,630.442308
1,X,1751,2198
1,Y,1751,4003
1,B,1751,567.153846
1,X,1752,1433
1,Y,1752,3593
1,B,1752,512.019231
1,X,1753,654
1,Y,1753,1531
1,B,1753,562.942308
1,X,1754,1485
1,Y,1754,3403
1,B,1754,538.269231
1,X,1755,2834
1,Y,1755,525
1,B,1755,659.115385
1,X,1756,1023
1,Y,1756,887
1,B,1756,583.365385
1,X,1757,4089
1,Y,1757,3501
1,B,1757,643.25
1,X,1758,1684
1,Y,1758,1585
1,B,1758,554.230769
1,X,1759,2875
1,Y,1759,3799
1,B,1759,571.865385
1,X,1760,5946
1,Y,1760,907
1,B,1760,614.5
1,X,1761,1639
1,Y,1761,1831
1,B,1761,645.173077
1,X,1762,2978
1,Y,1762,3858
1,B,1762,613.980769
1,X,1763,5906
1,Y,1763,1262
1,B,1763,530.173077
1,X,1764,824
1,Y,1764,3288
1,B,1764,560.384615
1,X,1765,571
1,Y,1765,2107
1,B,1765,540.442308
1,X,1766,2739
1,Y,1766,818
1,B,1766,528.326923
1,X,1767,5915
1,Y,1767,3819
1,B,1767,620.769231
1,X,1768,627
1,Y,1768,3167
1,B,1768,554.403846
1,X,1769,5018
1,Y,1769,3006
1,B,1769,575.365385
1,X,1770,5572
1,Y,1770,1226
1,B,1770,597
1,X,1771,4407
1,Y,1771,1325
1,B,1771,576.326923
1,X,1772,4892
1,Y,1772,3441
1,B,1772,538.038462
1,X,1773,4762
1,Y,1773,3602
1,B,1773,606.615385
1,X,1774,2699
1,Y,1774,3334
1,B,1774,557.480769
1,X,1775,5708
1,Y,1775,1210
1,B,1775,518.711538
1,X,1776,3416
1,Y,1776,3040
1,B,1776,533.903846
1,X,1777,5813
1,Y,1777,3746
1,B,1777,592.403846
1,X,1778,2959
1,Y,1778,1647
1,B,1778,507.730769
1,X,1779,887
1,Y,1779,3053
1,B,1779,583.519231
1,X,1780,4812
1,Y,1780,2055
1,B,1780,575.019231
1,X,1781,4727
1,Y,1781,3058
1,B,1781,649.5
1,X,1782,2816
1,Y,1782,3872
1,B,1782,567.75
1,X,1783,5437
1,Y,1783,792
1,B,1783,616.653846
1,X,1784,4971
1,Y,1784,3342
1,B,1784,539.788462
1,X,1785,567
1,Y,1785,3432
1,B,1785,583.865385
1,X,1786,5799
1,Y,1786,2798
1,B,1786,561.826923
1,X,1787,3109
1,Y,1787,2094
1,B,1787,575.519231
1,X,1788,1827
1,Y,1788,2039
1,B,1788,568.673077
1,X,1789,1008
1,Y,1789,934
1,B,1789,542.884615
1,X,1790,1459
1,Y,1790,2042
1,B,1790,646.75
1,X,1791,4575
1,Y,1791,1210
1,B,1791,590.153846
1,X,1792,4831
1,Y,1792,105
1,B,1792,603.826923
1,X,1793,2944
1,Y,1793,1685
1,B,1793,526.75
1,X,1794,579
1,Y,1794,1665
1,B,1794,601.461538
1,X,1795,2196
1,Y,1795,919
1,B,1795,520.826923
1,X,1796,5572
1,Y,1796,2491
1,B,1796,583.307692
1,X,1797,1450
1,Y,1797,709
1,B,1797,579.653846
1,X,1798,728
1,Y,1798,3883
1,B,1798,614.057692
1,X,1799,4702
1,Y,1799,3019
1,B,1799,526.557692
1,X,1800,177
1,Y,1800,3491
1,B,1800,563.076923
1,X,1801,421
1,Y,1801,4087
1,B,1801,573.576923
1,X,1802,4897
1,Y,1802,3119
1,B,1802,564.615385
1,X,1803,2131
1,Y,1803,2642
1,B,1803,566.115385
1,X,1804,1487
1,Y,1804,1763
1,B,1804,618.096154
1,X,1805,1516
1,Y,1805,1822
1,B,1805,519.865385
1,X,1806,1247
1,Y,1806,2282
1,B,1806,540
1,X,1807,755
1,Y,1807,3728
1,B,1807,517.769231
1,X,1808,4002
1,Y,1808,3477
1,B,1808,650.961538
1,X,1809,4107
1,Y,1809,503
1,B,1809,609.403846
1,X,1810,4078
1,Y,1810,1942
1,B,1810,616.769231
1,X,1811,743
1,Y,1811,786
1,B,1811,603.25
1,X,1812,5540
1,Y,1812,3904
1,B,1812,575.903846
1,X,1813,5210
1,Y,1813,76
1,B,1813,534.5
1,X,1814,1678
1,Y,1814,986
1,B,1814,499.057692
1,X,1815,5427
1,Y,1815,3606
1,B,1815,709.423077
1,X,1816,6136
1,Y,1816,2395
1,B,1816,567.423077
1,X,1817,994
1,Y,1817,3944
1,B,1817,590.096154
1,X,1818,519
1,Y,1818,3234
1,B,1818,561.692308
1,X,1819,7
1,Y,1819,2069
1,B,1819,575.557692
1,X,1820,1606
1,Y,1820,3297
1,B,1820,567.807692
1,X,1821,4294
1,Y,1821,2534
1,B,1821,592.326923
1,X,1822,2408
1,Y,1822,2252
1,B,1822,573.288462
1,X,1823,1717
1,Y,1823,1164
1,B,1823,585.346154
1,X,1824,204
1,Y,1824,2487
1,B,1824,562.769231
1,X,1825,1393
1,Y,1825,3085
1,B,1825,539.519231
1,X,1826,2824
1,Y,1826,3604
1,B,1826,501.557692
1,X,1827,1418
1,Y,1827,2190
1,B,1827,601.865385
1,X,1828,3784
1,Y,1828,1368
1,B,1828,609.615385
1,X,1829,1863
1,Y,1829,663
1,B,1829,525.076923
1,X,1830,82
1,Y,1830,1611
1,B,1830,526.288462
1,X,1831,1372
1,Y,1831,1514
1,B,1831,534.596154
1,X,1832,4063
1,Y,1832,1494
1,B,1832,634.115385
1,X,1833,713
1,Y,1833,1680
1,B,1833,484.442308
1,X,1834,4802
1,Y,1834,1146
1,B,1834,585.461538
1,X,1835,5832
1,Y,1835,1287
1,B,1835,579.038462
1,X,1836,5485
1,Y,1836,1258
1,B,1836,600
1,X,1837,2999
1,Y,1837,2955
1,B,1837,517.865385
1,X,1838,4690
1,Y,1838,1280
1,B,1838,560.230769
1,X,1839,448
1,Y,1839,467
1,B,1839,550.173077
1,X,1840,92
1,Y,1840,3923
1,B,1840,595.403846
1,X,1841,4927
1,Y,1841,3062
1,B,1841,567.730769
1,X,1842,2827
1,Y,1842,963
1,B,1842,536.730769
1,X,1843,6112
1,Y,1843,3317
1,B,1843,554.846154
1,X,1844,3329
1,Y,1844,2770
1,B,1844,606.269231
1,X,1845,3495
1,Y,1845,573
1,B,1845,614.538462
1,X,1846,1614
1,Y,1846,2331
1,B,1846,564.346154
1,X,1847,5201
1,Y,1847,1399
1,B,1847,561.692308
1,X,1848,5808
1,Y,1848,3070
1,B,1848,637.711538
1,X,1849,5881
1,Y,1849,664
1,B,1849,662.596154
1,X,1850,671
1,Y,1850,2255
1,B,1850,701.615385
1,X,1851,2158
1,Y,1851,2588
1,B,1851,631.269231
1,X,1852,5117
1,Y,1852,1834
1,B,1852,620.903846
1,X,1853,4468
1,Y,1853,3524
1,B,1853,589.903846
1,X,1854,5893
1,Y,1854,2055
1,B,1854,542.942308
1,X,1855,1274
1,Y,1855,641
1,B,1855,563.403846
1,X,1856,4130
1,Y,1856,1291
1,B,1856,536.576923
1,X,1857,2035
1,Y,1857,3311
1,B,1857,597.153846
1,X,1858,5115
1,Y,1858,724
1,B,1858,553.807692
1,X,1859,248
1,Y,1859,539
1,B,1859,570.461538
1,X,1860,5224
1,Y,1860,3539
1,B,1860,544.769231
1,X,1861,1872
1,Y,1861,705
1,B,1861,584
1,X,1862,2950
1,Y,1862,3739
1,B,1862,597.923077
1,X,1863,735
1,Y,1863,2506
1,B,1863,559.076923
1,X,1864,5078
1,Y,1864,3188
1,B,1864,553.403846
1,X,1865,416
1,Y,1865,3898
1,B,1865,581.038462
1,X,1866,4916
1,Y,1866,3734
1,B,1866,567.019231
1,X,1867,2317
1,Y,1867,3529
1,B,1867,596.365385
1,X,1868,4560
1,Y,1868,1230
1,B,1868,608.403846
1,X,1869,706
1,Y,1869,3504
1,B,1869,550.230769
1,X,1870,1103
1,Y,1870,3039
1,B,1870,568.557692
1,X,1871,3508
1,Y,1871,1348
1,B,1871,493.730769
1,X,1872,3238
1,Y,1872,2099
1,B,1872,563.365385
1,X,1873,909
1,Y,1873,654
1,B,1873,562.346154
1,X,1874,4103
1,Y,1874,2840
1,B,1874,548.692308
1,X,1875,1064
1,Y,1875,1101
1,B,1875,558.865385
1,X,1876,1672
1,Y,1876,1808
1,B,1876,562.576923
1,X,1877,151
1,Y,1877,2516
1,B,1877,569.153846
1,X,1878,56
1,Y,1878,916
1,B,1878,536.75
1,X,1879,795
1,Y,1879,589
1,B,1879,537.942308
1,X,1880,3049
1,Y,1880,494
1,B,1880,636.346154
1,X,1881,1540
1,Y,1881,3688
1,B,1881,633.75
1,X,1882,3808
1,Y,1882,3318
1,B,1882,541.788462
1,X,1883,6084
1,Y,1883,2711
1,B,1883,586.096154
1,X,1884,296
1,Y,1884,112
1,B,1884,646.865385
1,X,1885,460
1,Y,1885,3462
1,B,1885,536.019231
1,X,1886,1319
1,Y,1886,2830
1,B,1886,558.596154
1,X,1887,2390
1,Y,1887,1435
1,B,1887,577.788462
1,X,1888,1760
1,Y,1888,2506
1,B,1888,599.25
1,X,1889,3469
1,Y,1889,1578
1,B,1889,629.673077
1,X,1890,5620
1,Y,1890,780
1,B,1890,629.192308
1,X,1891,5672
1,Y,1891,3608
1,B,1891,580.730769
1,X,1892,4069
1,Y,1892,2923
1,B,1892,602.807692
1,X,1893,96
1,Y,1893,2154
1,B,1893,624.865385
1,X,1894,1377
1,Y,1894,2701
1,B,1894,523.884615
1,X,1895,6032
1,Y,1895,1863
1,B,1895,571.519231
1,X,1896,2614
1,Y,1896,3934
1,B,1896,573.173077
1,X,1897,4664
1,Y,1897,1595
1,B,1897,556.211538
1,X,1898,4255
1,Y,1898,2532
1,B,1898,570.692308
1,X,1899,3388
1,Y,1899,3919
1,B,1899,614.557692
1,X,1900,5157
1,Y,1900,2164
1,B,1900,617.788462
1,X,1901,6042
1,Y,1901,2825
1,B,1901,608.942308
1,X,1902,5207
1,Y,1902,2079
1,B,1902,575.865385
1,X,1903,1675
1,Y,1903,4015
1,B,1903,583.980769
1,X,1904,3332
1,Y,1904,3656
1,B,1904,549.538462
1,X,1905,520
1,Y,1905,3063
1,B,1905,522.538462
1,X,1906,2036
1,Y,1906,1169
1,B,1906,589.538462
1,X,1907,3547
1,Y,1907,2303
1,B,1907,548.557692
1,X,1908,5069
1,Y,1908,3082
1,B,1908,598.019231
1,X,1909,3321
1,Y,1909,2829
1,B,1909,659.884615
1,X,1910,4565
1,Y,1910,3821
1,B,1910,607.673077
1,X,1911,610
1,Y,1911,2030
1,B,1911,538.634615
1,X,1912,1623
1,Y,1912,985
1,B,1912,533.346154
1,X,1913,1090
1,Y,1913,1310
1,B,1913,523.346154
1,X,1914,4217
1,Y,1914,1789
1,B,1914,577.961538
1,X,1915,5846
1,Y,1915,3313
1,B,1915,571.096154
1,X,1916,50
1,Y,1916,3527
1,B,1916,575.076923
1,X,1917,3845
1,Y,1917,1993
1,B,1917,584.653846
1,X,1918,1243
1,Y,1918,2781
1,B,1918,564.057692
1,X,1919,3185
1,Y,1919,2768
1,B,1919,592.442308
1,X,1920,3772
1,Y,1920,1919
1,B,1920,623.865385
1,X,1921,5871
1,Y,1921,1874
1,B,1921,547.730769
1,X,1922,5758
1,Y,1922,336
1,B,1922,577.730769
1,X,1923,1739
1,Y,1923,3037
1,B,1923,552.942308
1,X,1924,1389
1,Y,1924,1867
1,B,1924,572
1,X,1925,4887
1,Y,1925,1380
1,B,1925,595.942308
1,X,1926,1871
1,Y,1926,2092
1,B,1926,604.75
1,X,1927,4348
1,Y,1927,1368
1,B,1927,614.730769
1,X,1928,5751
1,Y,1928,1237
1,B,1928,522.653846
1,X,1929,4860
1,Y,1929,3491
1,B,1929,542.884615
1,X,1930,1124
1,Y,1930,2855
1,B,1930,575.673077
1,X,1931,428
1,Y,1931,1225
1,B,1931,594.576923
1,X,1932,824
1,Y,1932,2132
1,B,1932,549.211538
1,X,1933,1081
1,Y,1933,2927
1,B,1933,524.730769
1,X,1934,4152
1,Y,1934,3769
1,B,1934,602.134615
1,X,1935,5034
1,Y,1935,543
1,B,1935,582.634615
1,X,1936,3665
1,Y,1936,808
1,B,1936,551.096154
1,X,1937,387
1,Y,1937,2949
1,B,1937,508.788462
1,X,1938,191
1,Y,1938,2462
1,B,1938,536.884615
1,X,1939,2351
1,Y,1939,2002
1,B,1939,556.615385
1,X,1940,1231
1,Y,1940,779
1,B,1940,574.173077
1,X,1941,4580
1,Y,1941,3938
1,B,1941,563.442308
1,X,1942,5012
1,Y,1942,2517
1,B,1942,549.557692
1,X,1943,6071
1,Y,1943,573
1,B,1943,610.076923
1,X,1944,4714
1,Y,1944,1615
1,B,1944,536.884615
1,X,1945,4479
1,Y,1945,4084
1,B,1945,537.519231
1,X,1946,1705
1,Y,1946,138
1,B,1946,601.807692
1,X,1947,586
1,Y,1947,3213
1,B,1947,534.365385
1,X,1948,3805
1,Y,1948,275
1,B,1948,530.403846
1,X,1949,1175
1,Y,1949,4067
1,B,1949,542.346154
1,X,1950,5350
1,Y,1950,2040
1,B,1950,543.557692
1,X,1951,389
1,Y,1951,2970
1,B,1951,513.596154
1,X,1952,3101
1,Y,1952,12
1,B,1952,530.461538
1,X,1953,4232
1,Y,1953,912
1,B,1953,529.365385
1,X,1954,106
1,Y,1954,865
1,B,1954,610.096154
1,X,1955,5564
1,Y,1955,3171
1,B,1955,565.076923
1,X,1956,5002
1,Y,1956,2954
1,B,1956,527.519231
1,X,1957,1216
1,Y,1957,62
1,B,1957,553.25
1,X,1958,33
1,Y,1958,3977
1,B,1958,625.980769
1,X,1959,1731
1,Y,1959,2003
1,B,1959,598.653846
1,X,1960,5151
1,Y,1960,1822
1,B,1960,624.961538
1,X,1961,1718
1,Y,1961,627
1,B,1961,663.538462
1,X,1962,4074
1,Y,1962,2992
1,B,1962,508.557692
1,X,1963,1950
1,Y,1963,2585
1,B,1963,485.75
1,X,1964,5409
1,Y,1964,3882
1,B,1964,613.019231
1,X,1965,5919
1,Y,1965,2757
1,B,1965,482.5
1,X,1966,5230
1,Y,1966,1285
1,B,1966,568.057692
1,X,1967,2321
1,Y,1967,3332
1,B,1967,551.942308
1,X,1968,1944
1,Y,1968,2907
1,B,1968,560.211538
1,X,1969,5961
1,Y,1969,3093
1,B,1969,596.096154
1,X,1970,28
1,Y,1970,1533
1,B,1970,569.076923
1,X,1971,5295
1,Y,1971,220
1,B,1971,551.961538
1,X,1972,4512
1,Y,1972,3081
1,B,1972,542.692308
1,X,1973,4343
1,Y,1973,1925
1,B,1973,527.788462
1,X,1974,5405
1,Y,1974,2259
1,B,1974,576.576923
1,X,1975,5917
1,Y,1975,1451
1,B,1975,577.115385
1,X,1976,3214
1,Y,1976,292
1,B,1976,542.711538
1,X,1977,2237
1,Y,1977,3673
1,B,1977,548.865385
1,X,1978,824
1,Y,1978,1097
1,B,1978,535.865385
1,X,1979,5527
1,Y,1979,432
1,B,1979,504.673077
1,X,1980,2421
1,Y,1980,263
1,B,1980,570.115385
1,X,1981,2892
1,Y,1981,91
1,B,1981,527.519231
1,X,1982,281
1,Y,1982,3107
1,B,1982,526.942308
1,X,1983,1923
1,Y,1983,1583
1,B,1983,570.519231
1,X,1984,678
1,Y,1984,3545
1,B,1984,542.788462
1,X,1985,4799
1,Y,1985,4025
1,B,1985,546.25
1,X,1986,4893
1,Y,1986,2849
1,B,1986,526.25
1,X,1987,802
1,Y,1987,275
1,B,1987,552.192308
1,X,1988,459
1,Y,1988,3862
1,B,1988,535.076923
1,X,1989,3246
1,Y,1989,2394
1,B,1989,518.230769
1,X,1990,3134
1,Y,1990,1333
1,B,1990,587.326923
1,X,1991,3678
1,Y,1991,1558
1,B,1991,568.673077
1,X,1992,2785
1,Y,1992,735
1,B,1992,563.576923
1,X,1993,5952
1,Y,1993,1536
1,B,1993,519.288462
1,X,1994,242
1,Y,1994,902
1,B,1994,553.269231
1,X,1995,3739
1,Y,1995,215
1,B,1995,528
1,X,1996,757
1,Y,1996,2560
1,B,1996,578.096154
1,X,1997,1000
1,Y,1997,86
1,B,1997,488.576923
1,X,1998,3733
1,Y,1998,2105
1,B,1998,490.269231
1,X,1999,3078
1,Y,1999,3409
1,B,1999,592.634615
1,X,2000,228
1,Y,2000,4067
1,B,2000,512.211538
1,X,2001,5091
1,Y,2001,3991
1,B,2001,542.615385
1,X,2002,4702
1,Y,2002,957
1,B,2002,500.865385
1,X,2003,3210
1,Y,2003,953
1,B,2003,535.788462
1,X,2004,2112
1,Y,2004,3287
1,B,2004,597.942308
1,X,2005,745
1,Y,2005,2431
1,B,2005,636.942308
1,X,2006,1781
1,Y,2006,3115
1,B,2006,593.903846
1,X,2007,4946
1,Y,2007,3759
1,B,2007,553
1,X,2008,3156
1,Y,2008,862
1,B,2008,563.096154
1,X,2009,5208
1,Y,2009,1205
1,B,2009,572.538462
1,X,2010,569
1,Y,2010,3399
1,B,2010,475.942308
1,X,2011,769
1,Y,2011,703
1,B,2011,572.173077
1,X,2012,904
1,Y,2012,3179
1,B,2012,544.192308
1,X,2013,1052
1,Y,2013,2339
1,B,2013,502.269231
1,X,2014,170
1,Y,2014,911
1,B,2014,534.75
1,X,2015,4489
1,Y,2015,1980
1,B,2015,618.538462
1,X,2016,2986
1,Y,2016,2974
1,B,2016,509.25
1,X,2017,5425
1,Y,2017,914
1,B,2017,575.596154
1,X,2018,2880
1,Y,2018,825
1,B,2018,549.769231
1,X,2019,1055
1,Y,2019,3823
1,B,2019,571.538462
1,X,2020,5126
1,Y,2020,1464
1,B,2020,621.384615
1,X,2021,564
1,Y,2021,2553
1,B,2021,525.269231
1,X,2022,3962
1,Y,2022,264
1,B,2022,530.307692
1,X,2023,6119
1,Y,2023,2903
1,B,2023,541.5
1,X,2024,118
1,Y,2024,997
1,B,2024,583.980769
1,X,2025,1038
1,Y,2025,793
1,B,2025,518.980769
1,X,2026,5309
1,Y,2026,1652
1,B,2026,527.423077
1,X,2027,63
1,Y,2027,2263
1,B,2027,569.5
1,X,2028,666
1,Y,2028,4033
1,B,2028,478.211538
1,X,2029,1600
1,Y,2029,60
1,B,2029,536.980769
1,X,2030,6025
1,Y,2030,2400
1,B,2030,588.365385
1,X,2031,2266
1,Y,2031,2082
1,B,2031,547.403846
1,X,2032,2494
1,Y,2032,3124
1,B,2032,540.846154
1,X,2033,5789
1,Y,2033,3931
1,B,2033,523.576923
1,X,2034,198
1,Y,2034,3879
1,B,2034,600.807692
1,X,2035,3027
1,Y,2035,2225
1,B,2035,528.846154
1,X,2036,1047
1,Y,2036,2328
1,B,2036,523.346154
1,X,2037,2742
1,Y,2037,2517
1,B,2037,571.730769
1,X,2038,799
1,Y,2038,3368
1,B,2038,509.769231
1,X,2039,855
1,Y,2039,1503
1,B,2039,543.519231
1,X,2040,3106
1,Y,2040,1020
1,B,2040,537.038462
1,X,2041,4176
1,Y,2041,673
1,B,2041,514.673077
1,X,2042,2057
1,Y,2042,3391
1,B,2042,542.692308
1,X,2043,1378
1,Y,2043,3171
1,B,2043,603.25
1,X,2044,5279
1,Y,2044,1308
1,B,2044,596.173077
1,X,2045,2086
1,Y,2045,3252
1,B,2045,608.384615
1,X,2046,3668
1,Y,2046,1578
1,B,2046,569.634615
1,X,2047,1964
1,Y,2047,1247
1,B,2047,512.980769
1,X,2048,2762
1,Y,2048,722
1,B,2048,601.173077
1,X,2049,113
1,Y,2049,2312
1,B,2049,624.692308
1,X,2050,4584
1,Y,2050,3447
1,B,2050,522.153846
1,X,2051,739
1,Y,2051,964
1,B,2051,544.461538
1,X,2052,967
1,Y,2052,3653
1,B,2052,536.288462
1,X,2053,3394
1,Y,2053,37
1,B,2053,544.942308
1,X,2054,1178
1,Y,2054,592
1,B,2054,513.846154
1,X,2055,5811
1,Y,2055,2457
1,B,2055,538.711538
1,X,2056,884
1,Y,2056,3091
1,B,2056,583.5
1,X,2057,4415
1,Y,2057,2230
1,B,2057,544.288462
1,X,2058,20
1,Y,2058,3201
1,B,2058,574.326923
1,X,2059,650
1,Y,2059,1578
1,B,2059,551.634615
1,X,2060,1643
1,Y,2060,19
1,B,2060,586.884615
1,X,2061,725
1,Y,2061,2373
1,B,2061,495.692308
1,X,2062,3711
1,Y,2062,4045
1,B,2062,585.230769
1,X,2063,1320
1,Y,2063,2528
1,B,2063,517.307692
1,X,2064,5571
1,Y,2064,2792
1,B,2064,567.884615
1,X,2065,3233
1,Y,2065,3936
1,B,2065,585.846154
1,X,2066,1559
1,Y,2066,1016
1,B,2066,511.673077
1,X,2067,1016
1,Y,2067,1729
1,B,2067,542.634615
1,X,2068,276
1,Y,2068,1259
1,B,2068,518.384615
1,X,2069,4489
1,Y,2069,4022
1,B,2069,596.057692
1,X,2070,2676
1,Y,2070,3973
1,B,2070,525.326923
1,X,2071,707
1,Y,2071,2055
1,B,2071,545.903846
1,X,2072,1817
1,Y,2072,3945
1,B,2072,581.596154
1,X,2073,4634
1,Y,2073,3239
1,B,2073,511.923077
1,X,2074,1680
1,Y,2074,2002
1,B,2074,535
1,X,2075,779
1,Y,2075,4065
1,B,2075,621.653846
1,X,2076,1000
1,Y,2076,3085
1,B,2076,549.557692
1,X,2077,1016
1,Y,2077,3711
1,B,2077,499.884615
1,X,2078,3120
1,Y,2078,931
1,B,2078,559.192308
1,X,2079,3216
1,Y,2079,2157
1,B,2079,513.673077
1,X,2080,3325
1,Y,2080,3289
1,B,2080,583.384615
1,X,2081,1750
1,Y,2081,280
1,B,2081,548.346154
1,X,2082,462
1,Y,2082,2898
1,B,2082,562.884615
1,X,2083,4214
1,Y,2083,2499
1,B,2083,587
1,X,2084,1636
1,Y,2084,1336
1,B,2084,583.673077
1,X,2085,5485
1,Y,2085,3101
1,B,2085,547.365385
1,X,2086,5108
1,Y,2086,3279
1,B,2086,489.461538
1,X,2087,1678
1,Y,2087,3605
1,B,2087,570.461538
1,X,2088,3989
1,Y,2088,275
1,B,2088,514.326923
1,X,2089,2397
1,Y,2089,213
1,B,2089,523.403846
1,X,2090,5604
1,Y,2090,3961
1,B,2090,542.173077
1,X,2091,123
1,Y,2091,3838
1,B,2091,569.403846
1,X,2092,4422
1,Y,2092,1311
1,B,2092,646.173077
1,X,2093,5678
1,Y,2093,3281
1,B,2093,518.788462
1,X,2094,1648
1,Y,2094,905
1,B,2094,582.788462
1,X,2095,5441
1,Y,2095,3786
1,B,2095,518.346154
1,X,2096,645
1,Y,2096,4001
1,B,2096,624.211538
1,X,2097,1744
1,Y,2097,536
1,B,2097,529.519231
1,X,2098,1947
1,Y,2098,351
1,B,2098,549.961538
1,X,2099,1074
1,Y,2099,1852
1,B,2099,543.192308
1,X,2100,2999
1,Y,2100,2314
1,B,2100,631.057692
1,X,2101,3276
1,Y,2101,1575
1,B,2101,562.403846
1,X,2102,1361
1,Y,2102,3306
1,B,2102,557.673077
1,X,2103,5871
1,Y,2103,2402
1,B,2103,551.5
1,X,2104,1175
1,Y,2104,2454
1,B,2104,526.884615
1,X,2105,352
1,Y,2105,1183
1,B,2105,538.346154
1,X,2106,2556
1,Y,2106,3177
1,B,2106,558.173077
1,X,2107,1269
1,Y,2107,3193
1,B,2107,523.788462
1,X,2108,4128
1,Y,2108,1760
1,B,2108,547.019231
1,X,2109,724
1,Y,2109,920
1,B,2109,563.769231
1,X,2110,1911
1,Y,2110,864
1,B,2110,601.75
1,X,2111,2942
1,Y,2111,43
1,B,2111,532.692308
1,X,2112,605
1,Y,2112,1950
1,B,2112,552.730769
1,X,2113,5749
1,Y,2113,473
1,B,2113,555.576923
1,X,2114,4827
1,Y,2114,3853
1,B,2114,522.019231
1,X,2115,3821
1,Y,2115,3461
1,B,2115,539.326923
1,X,2116,3548
1,Y,2116,274
1,B,2116,563.269231
1,X,2117,3754
1,Y,2117,2646
1,B,2117,557.634615
1,X,2118,2114
1,Y,2118,2385
1,B,2118,530.923077
1,X,2119,130
1,Y,2119,2550
1,B,2119,490
1,X,2120,25
1,Y,2120,3431
1,B,2120,530.634615
1,X,2121,2952
1,Y,2121,1868
1,B,2121,509.057692
1,X,2122,1483
1,Y,2122,1224
1,B,2122,592.884615
1,X,2123,707
1,Y,2123,1757
1,B,2123,517.711538
1,X,2124,3742
1,Y,2124,1010
1,B,2124,553.480769
1,X,2125,4150
1,Y,2125,612
1,B,2125,601.326923
1,X,2126,2510
1,Y,2126,1723
1,B,2126,559.211538
1,X,2127,2814
1,Y,2127,26
1,B,2127,574.961538
1,X,2128,3357
1,Y,2128,298
1,B,2128,623.692308
1,X,2129,1098
1,Y,2129,1878
1,B,2129,570.307692
1,X,2130,3282
1,Y,2130,2834
1,B,2130,533.153846
1,X,2131,1968
1,Y,2131,1605
1,B,2131,520.269231
1,X,2132,3665
1,Y,2132,3356
1,B,2132,529.673077
1,X,2133,4223
1,Y,2133,3041
1,B,2133,514.557692
1,X,2134,5999
1,Y,2134,199
1,B,2134,539.461538
1,X,2135,2238
1,Y,2135,3126
1,B,2135,591.846154
1,X,2136,5810
1,Y,2136,827
1,B,2136,531.230769
1,X,2137,5692
1,Y,2137,3785
1,B,2137,471.288462
1,X,2138,6052
1,Y,2138,2538
1,B,2138,541.769231
1,X,2139,5187
1,Y,2139,2191
1,B,2139,532.519231
1,X,2140,3176
1,Y,2140,2134
1,B,2140,473.634615
1,X,2141,5466
1,Y,2141,3035
1,B,2141,493.711538
1,X,2142,1566
1,Y,2142,2801
1,B,2142,598.461538
1,X,2143,3572
1,Y,2143,2752
1,B,2143,542.596154
1,X,2144,1060
1,Y,2144,147
1,B,2144,569.384615
1,X,2145,3872
1,Y,2145,58
1,B,2145,486.557692
1,X,2146,489
1,Y,2146,3344
1,B,2146,621.846154
1,X,2147,587
1,Y,2147,2689
1,B,2147,495.173077
1,X,2148,3057
1,Y,2148,114
1,B,2148,553.692308
1,X,2149,5789
1,Y,2149,1425
1,B,2149,541.615385
1,X,2150,364
1,Y,2150,337
1,B,2150,527.846154
1,X,2151,2114
1,Y,2151,1767
1,B,2151,564.519231
1,X,2152,5401
1,Y,2152,765
1,B,2152,548.788462
1,X,2153,2055
1,Y,2153,3765
1,B,2153,490.576923
1,X,2154,4738
1,Y,2154,2539
1,B,2154,482.711538
1,X,2155,3206
1,Y,2155,3513
1,B,2155,621.326923
1,X,2156,5697
1,Y,2156,2312
1,B,2156,489.923077
1,X,2157,4584
1,Y,2157,3124
1,B,2157,514.019231
1,X,2158,2663
1,Y,2158,2475
1,B,2158,493.980769
1,X,2159,2154
1,Y,2159,669
1,B,2159,557.769231
1,X,2160,3326
1,Y,2160,2650
1,B,2160,522.307692
1,X,2161,5723
1,Y,2161,3628
1,B,2161,533.173077
1,X,2162,3573
1,Y,2162,4002
1,B,2162,532.596154
1,X,2163,5339
1,Y,2163,1911
1,B,2163,575.480769
1,X,2164,4560
1,Y,2164,2927
1,B,2164,567.519231
1,X,2165,2146
1,Y,2165,2303
1,B,2165,492.480769
1,X,2166,1842
1,Y,2166,4056
1,B,2166,531.557692
1,X,2167,5984
1,Y,2167,270
1,B,2167,575.576923
1,X,2168,483
1,Y,2168,3489
1,B,2168,531.923077
1,X,2169,772
1,Y,2169,1340
1,B,2169,507.692308
1,X,2170,715
1,Y,2170,2563
1,B,2170,592.615385
1,X,2171,3711
1,Y,2171,3498
1,B,2171,531.423077
1,X,2172,3268
1,Y,2172,2183
1,B,2172,563.865385
1,X,2173,3245
1,Y,2173,2654
1,B,2173,498.326923
1,X,2174,5430
1,Y,2174,2310
1,B,2174,544.538462
1,X,2175,1151
1,Y,2175,2127
1,B,2175,500.403846
1,X,2176,285
1,Y,2176,317
1,B,2176,544.096154
1,X,2177,5128
1,Y,2177,3118
1,B,2177,568.653846
1,X,2178,737
1,Y,2178,3309
1,B,2178,467.480769
1,X,2179,1919
1,Y,2179,2846
1,B,2179,541.923077
1,X,2180,2865
1,Y,2180,3768
1,B,2180,573.076923
1,X,2181,1278
1,Y,2181,2624
1,B,2181,499.384615
1,X,2182,3808
1,Y,2182,1204
1,B,2182,557.826923
1,X,2183,4673
1,Y,2183,952
1,B,2183,485.865385
1,X,2184,3064
1,Y,2184,3520
1,B,2184,495.923077
1,X,2185,382
1,Y,2185,416
1,B,2185,512.096154
1,X,2186,3461
1,Y,2186,4006
1,B,2186,501.326923
1,X,2187,3772
1,Y,2187,1893
1,B,2187,588.634615
1,X,2188,3739
1,Y,2188,2739
1,B,2188,504.653846
1,X,2189,87
1,Y,2189,2179
1,B,2189,538.096154
1,X,2190,5292
1,Y,2190,2406
1,B,2190,604.134615
1,X,2191,5563
1,Y,2191,2432
1,B,2191,500.711538
1,X,2192,864
1,Y,2192,263
1,B,2192,510.115385
1,X,2193,611
1,Y,2193,4013
1,B,2193,503.25
1,X,2194,3902
1,Y,2194,2177
1,B,2194,462.057692
1,X,2195,4287
1,Y,2195,2640
1,B,2195,501.538462
1,X,2196,4360
1,Y,2196,3347
1,B,2196,544.884615
1,X,2197,2009
1,Y,2197,1930
1,B,2197,522.461538
1,X,2198,3850
1,Y,2198,3694
1,B,2198,524.730769
1,X,2199,5215
1,Y,2199,3983
1,B,2199,531.269231
1,X,2200,4843
1,Y,2200,1099
1,B,2200,468.846154
1,X,2201,5027
1,Y,2201,3470
1,B,2201,505.826923
1,X,2202,1960
1,Y,2202,2369
1,B,2202,519.865385
1,X,2203,713
1,Y,2203,4007
1,B,2203,508.403846
1,X,2204,4354
1,Y,2204,1346
1,B,2204,522.692308
1,X,2205,5218
1,Y,2205,3271
1,B,2205,554.538462
1,X,2206,5170
1,Y,2206,3130
1,B,2206,535.096154
1,X,2207,952
1,Y,2207,3726
1,B,2207,603.923077
1,X,2208,1820
1,Y,2208,2829
1,B,2208,537.288462
1,X,2209,1966
1,Y,2209,3902
1,B,2209,594.019231
1,X,2210,5284
1,Y,2210,962
1,B,2210,549.057692
1,X,2211,2571
1,Y,2211,4076
1,B,2211,517.884615
1,X,2212,527
1,Y,2212,1374
1,B,2212,511.134615
1,X,2213,5351
1,Y,2213,4066
1,B,2213,550.923077
1,X,2214,817
1,Y,2214,47
1,B,2214,484.846154
1,X,2215,3012
1,Y,2215,1831
1,B,2215,512.596154
1,X,2216,1981
1,Y,2216,1258
1,B,2216,459.057692
1,X,2217,5966
1,Y,2217,291
1,B,2217,515.403846
1,X,2218,4169
1,Y,2218,555
1,B,2218,542.923077
1,X,2219,3826
1,Y,2219,370
1,B,2219,520.057692
1,X,2220,3066
1,Y,2220,2288
1,B,2220,517.5
1,X,2221,5526
1,Y,2221,3564
1,B,2221,549.980769
1,X,2222,2920
1,Y,2222,361
1,B,2222,515.403846
1,X,2223,1295
1,Y,2223,1463
1,B,2223,536.038462
1,X,2224,1901
1,Y,2224,1367
1,B,2224,512.153846
1,X,2225,5302
1,Y,2225,3586
1,B,2225,556.423077
1,X,2226,3683
1,Y,2226,2429
1,B,2226,536.980769
1,X,2227,915
1,Y,2227,3222
1,B,2227,570.5
1,X,2228,42
1,Y,2228,3634
1,B,2228,552.173077
1,X,2229,3964
1,Y,2229,1043
1,B,2229,556.826923
1,X,2230,455
1,Y,2230,4081
1,B,2230,539.846154
1,X,2231,1893
1,Y,2231,808
1,B,2231,507.25
1,X,2232,385
1,Y,2232,281
1,B,2232,624.230769
1,X,2233,1295
1,Y,2233,2609
1,B,2233,497.711538
1,X,2234,836
1,Y,2234,3096
1,B,2234,483.653846
1,X,2235,2313
1,Y,2235,2406
1,B,2235,505.538462
1,X,2236,804
1,Y,2236,965
1,B,2236,587.846154
1,X,2237,1002
1,Y,2237,2576
1,B,2237,501.269231
1,X,2238,2540
1,Y,2238,2537
1,B,2238,524.75
1,X,2239,5532
1,Y,2239,2309
1,B,2239,548.730769
1,X,2240,2283
1,Y,2240,2152
1,B,2240,515.25
1,X,2241,3976
1,Y,2241,2138
1,B,2241,490.75
1,X,2242,4580
1,Y,2242,1491
1,B,2242,563.788462
1,X,2243,882
1,Y,2243,878
1,B,2243,617.057692
1,X,2244,5323
1,Y,2244,2273
1,B,2244,484.730769
1,X,2245,4554
1,Y,2245,1518
1,B,2245,554.057692
1,X,2246,583
1,Y,2246,2380
1,B,2246,497.057692
1,X,2247,6018
1,Y,2247,3148
1,B,2247,539.115385
1,X,2248,823
1,Y,2248,3732
1,B,2248,535.307692
1,X,2249,5896
1,Y,2249,4014
1,B,2249,529.153846
1,X,2250,887
1,Y,2250,1282
1,B,2250,556.826923
1,X,2251,2076
1,Y,2251,2554
1,B,2251,498.076923
1,X,2252,1844
1,Y,2252,1698
1,B,2252,522.942308
1,X,2253,3163
1,Y,2253,1958
1,B,2253,485.865385
1,X,2254,1438
1,Y,2254,1517
1,B,2254,510.134615
1,X,2255,3280
1,Y,2255,3177
1,B,2255,564.653846
1,X,2256,363
1,Y,2256,2037
1,B,2256,549.634615
1,X,2257,4019
1,Y,2257,1643
1,B,2257,554.769231
1,X,2258,4671
1,Y,2258,1580
1,B,2258,538.480769
1,X,2259,437
1,Y,2259,3515
1,B,2259,531.230769
1,X,2260,3991
1,Y,2260,2554
1,B,2260,523.365385
1,X,2261,1863
1,Y,2261,3991
1,B,2261,529.423077
1,X,2262,3473
1,Y,2262,1635
1,B,2262,524.711538
1,X,2263,1187
1,Y,2263,2724
1,B,2263,562.673077
1,X,2264,4978
1,Y,2264,1688
1,B,2264,547.25
1,X,2265,692
1,Y,2265,636
1,B,2265,485.269231
1,X,2266,3579
1,Y,2266,2968
1,B,2266,529.269231
1,X,2267,4606
1,Y,2267,3882
1,B,2267,526.230769
1,X,2268,2167
1,Y,2268,3291
1,B,2268,502.173077
1,X,2269,543
1,Y,2269,2484
1,B,2269,534.596154
1,X,2270,5364
1,Y,2270,2917
1,B,2270,539.538462
1,X,2271,1615
1,Y,2271,1956
1,B,2271,533.346154
1,X,2272,1087
1,Y,2272,2257
1,B,2272,543.442308
1,X,2273,2597
1,Y,2273,4075
1,B,2273,488.076923
1,X,2274,2898
1,Y,2274,1027
1,B,2274,504.673077
1,X,2275,4277
1,Y,2275,1649
1,B,2275,565.057692
1,X,2276,5498
1,Y,2276,3278
1,B,2276,532.980769
1,X,2277,936
1,Y,2277,582
1,B,2277,506.557692
1,X,2278,5296
1,Y,2278,1981
1,B,2278,501.942308
1,X,2279,3299
1,Y,2279,219
1,B,2279,549.923077
1,X,2280,3921
1,Y,2280,700
1,B,2280,547.673077
1,X,2281,859
1,Y,2281,3325
1,B,2281,500.134615
1,X,2282,1868
1,Y,2282,3043
1,B,2282,463.576923
1,X,2283,4739
1,Y,2283,895
1,B,2283,522.211538
1,X,2284,4990
1,Y,2284,1769
1,B,2284,549.557692
1,X,2285,3166
1,Y,2285,3599
1,B,2285,560.711538
1,X,2286,2581
1,Y,2286,2211
1,B,2286,499.961538
1,X,2287,5141
1,Y,2287,217
1,B,2287,556.211538
1,X,2288,5382
1,Y,2288,3187
1,B,2288,545.173077
1,X,2289,3333
1,Y,2289,1923
1,B,2289,555.134615
1,X,2290,688
1,Y,2290,1277
1,B,2290,510.307692
1,X,2291,563
1,Y,2291,1670
1,B,2291,515.653846
1,X,2292,630
1,Y,2292,2645
1,B,2292,523.942308
1,X,2293,4716
1,Y,2293,100
1,B,2293,495.25
1,X,2294,3958
1,Y,2294,1500
1,B,2294,545.211538
1,X,2295,1962
1,Y,2295,3217
1,B,2295,504.173077
1,X,2296,82
1,Y,2296,3286
1,B,2296,506.134615
1,X,2297,343
1,Y,2297,2195
1,B,2297,511.346154
1,X,2298,2794
1,Y,2298,1161
1,B,2298,518.442308
1,X,2299,3476
1,Y,2299,2172
1,B,2299,510.5
1,X,2300,5002
1,Y,2300,780
1,B,2300,443.788462
1,X,2301,6087
1,Y,2301,3390
1,B,2301,547.076923
1,X,2302,1200
1,Y,2302,3513
1,B,2302,471.5
1,X,2303,4988
1,Y,2303,1445
1,B,2303,644.269231
1,X,2304,320
1,Y,2304,115
1,B,2304,492.673077
1,X,2305,377
1,Y,2305,943
1,B,2305,556.980769
1,X,2306,1898
1,Y,2306,3310
1,B,2306,531.057692
1,X,2307,726
1,Y,2307,2349
1,B,2307,492.942308
1,X,2308,372
1,Y,2308,103
1,B,2308,518.038462
1,X,2309,1040
1,Y,2309,2846
1,B,2309,569.596154
1,X,2310,4459
1,Y,2310,1322
1,B,2310,512.788462
1,X,2311,3826
1,Y,2311,3239
1,B,2311,599.365385
1,X,2312,1058
1,Y,2312,4057
1,B,2312,506.576923
1,X,2313,414
1,Y,2313,3604
1,B,2313,522.653846
1,X,2314,957
1,Y,2314,3932
1,B,2314,503.173077
1,X,2315,678
1,Y,2315,2001
1,B,2315,484.711538
1,X,2316,1061
1,Y,2316,3609
1,B,2316,524.826923
1,X,2317,4977
1,Y,2317,1786
1,B,2317,478.576923
1,X,2318,2979
1,Y,2318,139
1,B,2318,552.5
1,X,2319,1412
1,Y,2319,1168
1,B,2319,504.230769
1,X,2320,3426
1,Y,2320,3000
1,B,2320,488.019231
1,X,2321,5564
1,Y,2321,3697
1,B,2321,524.673077
1,X,2322,3143
1,Y,2322,2716
1,B,2322,627.807692
1,X,2323,494
1,Y,2323,1232
1,B,2323,543.615385
1,X,2324,3255
1,Y,2324,3785
1,B,2324,578.461538
1,X,2325,2242
1,Y,2325,2422
1,B,2325,470
1,X,2326,5386
1,Y,2326,3032
1,B,2326,466.634615
1,X,2327,3515
1,Y,2327,2661
1,B,2327,565.769231
1,X,2328,1972
1,Y,2328,1102
1,B,2328,508.153846
1,X,2329,3971
1,Y,2329,1058
1,B,2329,487.673077
1,X,2330,3608
1,Y,2330,441
1,B,2330,574.076923
1,X,2331,2846
1,Y,2331,1990
1,B,2331,454.519231
1,X,2332,2306
1,Y,2332,3418
1,B,2332,489.653846
1,X,2333,908
1,Y,2333,55
1,B,2333,499.980769
1,X,2334,3061
1,Y,2334,3861
1,B,2334,505.153846
1,X,2335,4642
1,Y,2335,2820
1,B,2335,483.365385
1,X,2336,3684
1,Y,2336,2507
1,B,2336,486.711538
1,X,2337,2206
1,Y,2337,4045
1,B,2337,466
1,X,2338,1001
1,Y,2338,1893
1,B,2338,534.269231
1,X,2339,1834
1,Y,2339,1690
1,B,2339,474.384615
1,X,2340,339
1,Y,2340,117
1,B,2340,526.980769
1,X,2341,1089
1,Y,2341,246
1,B,2341,530.326923
1,X,2342,2101
1,Y,2342,252
1,B,2342,502.903846
1,X,2343,526
1,Y,2343,1703
1,B,2343,510.115385
1,X,2344,3309
1,Y,2344,2861
1,B,2344,488.711538
1,X,2345,3174
1,Y,2345,1084
1,B,2345,562.153846
1,X,2346,3302
1,Y,2346,3688
1,B,2346,480.480769
1,X,2347,1202
1,Y,2347,3218
1,B,2347,463
1,X,2348,4211
1,Y,2348,169
1,B,2348,521.288462
1,X,2349,2465
1,Y,2349,2364
1,B,2349,472.634615
1,X,2350,3368
1,Y,2350,236
1,B,2350,520.038462
1,X,2351,2267
1,Y,2351,704
1,B,2351,524.673077
1,X,2352,4069
1,Y,2352,1724
1,B,2352,467.730769
1,X,2353,4931
1,Y,2353,2598
1,B,2353,443.461538
1,X,2354,5189
1,Y,2354,1226
1,B,2354,496.173077
1,X,2355,2964
1,Y,2355,272
1,B,2355,495.769231
1,X,2356,2526
1,Y,2356,1545
1,B,2356,475.115385
1,X,2357,5232
1,Y,2357,1227
1,B,2357,525.826923
1,X,2358,1917
1,Y,2358,1719
1,B,2358,501.826923
1,X,2359,3417
1,Y,2359,1236
1,B,2359,588.807692
1,X,2360,4532
1,Y,2360,2436
1,B,2360,535.942308
1,X,2361,318
1,Y,2361,751
1,B,2361,550.961538
1,X,2362,634
1,Y,2362,1421
1,B,2362,458.865385
1,X,2363,4360
1,Y,2363,184
1,B,2363,551
1,X,2364,2694
1,Y,2364,299
1,B,2364,540.019231
1,X,2365,2191
1,Y,2365,3346
1,B,2365,501.019231
1,X,2366,5932
1,Y,2366,3232
1,B,2366,500.25
1,X,2367,3185
1,Y,2367,1856
1,B,2367,518.480769
1,X,2368,1102
1,Y,2368,1684
1,B,2368,580.692308
1,X,2369,284
1,Y,2369,249
1,B,2369,502.692308
1,X,2370,602
1,Y,2370,1123
1,B,2370,533.826923
1,X,2371,3073
1,Y,2371,3743
1,B,2371,473.923077
1,X,2372,4751
1,Y,2372,2895
1,B,2372,536.326923
1,X,2373,3360
1,Y,2373,3566
1,B,2373,495.961538
1,X,2374,4683
1,Y,2374,927
1,B,2374,482.384615
1,X,2375,3657
1,Y,2375,352
1,B,2375,515.288462
1,X,2376,2754
1,Y,2376,3097
1,B,2376,540.211538
1,X,2377,745
1,Y,2377,3680
1,B,2377,540.769231
1,X,2378,3439
1,Y,2378,550
1,B,2378,455.711538
1,X,2379,1440
1,Y,2379,994
1,B,2379,550.288462
1,X,2380,5011
1,Y,2380,1463
1,B,2380,549.980769
1,X,2381,4569
1,Y,2381,2186
1,B,2381,545.192308
1,X,2382,1760
1,Y,2382,1871
1,B,2382,463.230769
1,X,2383,420
1,Y,2383,2141
1,B,2383,516.788462
1,X,2384,4952
1,Y,2384,3104
1,B,2384,449.692308
1,X,2385,1903
1,Y,2385,2303
1,B,2385,459.538462
1,X,2386,1119
1,Y,2386,1053
1,B,2386,547.5
1,X,2387,1943
1,Y,2387,3509
1,B,2387,487.846154
1,X,2388,4073
1,Y,2388,1644
1,B,2388,454.653846
1,X,2389,804
1,Y,2389,2934
1,B,2389,462.423077
1,X,2390,3100
1,Y,2390,3121
1,B,2390,506.865385
1,X,2391,1077
1,Y,2391,40
1,B,2391,461.307692
1,X,2392,1399
1,Y,2392,2871
1,B,2392,593.596154
1,X,2393,65
1,Y,2393,2202
1,B,2393,506.25
1,X,2394,1945
1,Y,2394,2419
1,B,2394,496.634615
1,X,2395,5146
1,Y,2395,185
1,B,2395,537.557692
1,X,2396,5551
1,Y,2396,743
1,B,2396,485.057692
1,X,2397,3802
1,Y,2397,2586
1,B,2397,524.519231
1,X,2398,2114
1,Y,2398,2065
1,B,2398,516.923077
1,X,2399,4058
1,Y,2399,2641
1,B,2399,554.846154
1,X,2400,5160
1,Y,2400,1206
1,B,2400,476.769231
1,X,2401,233
1,Y,2401,823
1,B,2401,426.576923
1,X,2402,1472
1,Y,2402,2999
1,B,2402,547.538462
1,X,2403,869
1,Y,2403,3081
1,B,2403,470.192308
1,X,2404,665
1,Y,2404,3267
1,B,2404,527.615385
1,X,2405,3723
1,Y,2405,2225
1,B,2405,534.403846
1,X,2406,3713
1,Y,2406,1835
1,B,2406,534.634615
1,X,2407,1037
1,Y,2407,1887
1,B,2407,537.596154
1,X,2408,572
1,Y,2408,395
1,B,2408,456.384615
1,X,2409,1959
1,Y,2409,270
1,B,2409,478.192308
1,X,2410,4575
1,Y,2410,2999
1,B,2410,570.942308
1,X,2411,5252
1,Y,2411,2781
1,B,2411,445.096154
1,X,2412,5806
1,Y,2412,3861
1,B,2412,510.423077
1,X,2413,4241
1,Y,2413,213
1,B,2413,501.653846
1,X,2414,689
1,Y,2414,1493
1,B,2414,523.326923
1,X,2415,3937
1,Y,2415,1629
1,B,2415,509.461538
1,X,2416,4182
1,Y,2416,3345
1,B,2416,479.461538
1,X,2417,1726
1,Y,2417,2828
1,B,2417,591.211538
1,X,2418,1052
1,Y,2418,401
1,B,2418,598.711538
1,X,2419,5179
1,Y,2419,1477
1,B,2419,507.307692
1,X,2420,1302
1,Y,2420,3930
1,B,2420,505.115385
1,X,2421,519
1,Y,2421,2013
1,B,2421,500.846154
1,X,2422,6120
1,Y,2422,3857
1,B,2422,506
1,X,2423,4805
1,Y,2423,2132
1,B,2423,491.346154
1,X,2424,964
1,Y,2424,1123
1,B,2424,479.423077
1,X,2425,2001
1,Y,2425,3026
1,B,2425,519.5
1,X,2426,890
1,Y,2426,1931
1,B,2426,492.173077
1,X,2427,5236
1,Y,2427,4057
1,B,2427,543.25
1,X,2428,1344
1,Y,2428,3923
1,B,2428,453.576923
1,X,2429,4178
1,Y,2429,3295
1,B,2429,551.230769
1,X,2430,2558
1,Y,2430,3959
1,B,2430,556.115385
1,X,2431,2302
1,Y,2431,3305
1,B,2431,423.134615
1,X,2432,5234
1,Y,2432,3995
1,B,2432,506.076923
1,X,2433,1440
1,Y,2433,1755
1,B,2433,505.711538
1,X,2434,3987
1,Y,2434,2775
1,B,2434,477.826923
1,X,2435,974
1,Y,2435,2288
1,B,2435,519.865385
1,X,2436,4172
1,Y,2436,1665
1,B,2436,458.076923
1,X,2437,1120
1,Y,2437,809
1,B,2437,486.307692
1,X,2438,4555
1,Y,2438,126
1,B,2438,453.230769
1,X,2439,5439
1,Y,2439,1351
1,B,2439,482.634615
1,X,2440,361
1,Y,2440,2093
1,B,2440,567.634615
1,X,2441,3355
1,Y,2441,1849
1,B,2441,532.653846
1,X,2442,1624
1,Y,2442,1897
1,B,2442,528.346154
1,X,2443,4874
1,Y,2443,4005
1,B,2443,478.711538
1,X,2444,954
1,Y,2444,324
1,B,2444,470.365385
1,X,2445,715
1,Y,2445,3220
1,B,2445,499.019231
1,X,2446,5925
1,Y,2446,214
1,B,2446,501.326923
1,X,2447,329
1,Y,2447,3448
1,B,2447,471.846154
1,X,2448,3332
1,Y,2448,3462
1,B,2448,458.75
1,X,2449,5302
1,Y,2449,4065
1,B,2449,513.403846
1,X,2450,3174
1,Y,2450,2342
1,B,2450,484
1,X,2451,2797
1,Y,2451,2074
1,B,2451,493.384615
1,X,2452,1544
1,Y,2452,12
1,B,2452,465.903846
1,X,2453,3004
1,Y,2453,3704
1,B,2453,519.019231
1,X,2454,3247
1,Y,2454,3124
1,B,2454,441.615385
1,X,2455,3421
1,Y,2455,3292
1,B,2455,497.75
1,X,2456,3525
1,Y,2456,109
1,B,2456,526
1,X,2457,3866
1,Y,2457,1514
1,B,2457,467.846154
1,X,2458,772
1,Y,2458,3969
1,B,2458,528.442308
1,X,2459,5722
1,Y,2459,1603
1,B,2459,484.211538
1,X,2460,2774
1,Y,2460,3339
1,B,2460,485.346154
1,X,2461,3682
1,Y,2461,3990
1,B,2461,558.538462
1,X,2462,3913
1,Y,2462,2596
1,B,2462,540.730769
1,X,2463,4045
1,Y,2463,2379
1,B,2463,494.865385
1,X,2464,4555
1,Y,2464,3895
1,B,2464,463.365385
1,X,2465,3046
1,Y,2465,2877
1,B,2465,463.038462
1,X,2466,3106
1,Y,2466,2681
1,B,2466,482.076923
1,X,2467,2474
1,Y,2467,811
1,B,2467,536.384615
1,X,2468,4718
1,Y,2468,2591
1,B,2468,457.923077
1,X,2469,5198
1,Y,2469,3831
1,B,2469,504.75
1,X,2470,750
1,Y,2470,3939
1,B,2470,476.326923
1,X,2471,5710
1,Y,2471,901
1,B,2471,474.288462
1,X,2472,2865
1,Y,2472,3003
1,B,2472,483.519231
1,X,2473,5381
1,Y,2473,3442
1,B,2473,479.519231
1,X,2474,1205
1,Y,2474,489
1,B,2474,475.846154
1,X,2475,2163
1,Y,2475,3733
1,B,2475,499.192308
1,X,2476,6131
1,Y,2476,345
1,B,2476,464
1,X,2477,3143
1,Y,2477,1150
1,B,2477,501.769231
1,X,2478,2054
1,Y,2478,2182
1,B,2478,533.25
1,X,2479,1224
1,Y,2479,1867
1,B,2479,444.769231
1,X,2480,4470
1,Y,2480,2056
1,B,2480,502.384615
1,X,2481,1844
1,Y,2481,2120
1,B,2481,497.211538
1,X,2482,6125
1,Y,2482,3446
1,B,2482,472.038462
1,X,2483,3275
1,Y,2483,3672
1,B,2483,479.634615
1,X,2484,2019
1,Y,2484,1140
1,B,2484,491.365385
1,X,2485,5312
1,Y,2485,1443
1,B,2485,446
1,X,2486,4671
1,Y,2486,1482
1,B,2486,479.057692
1,X,2487,5373
1,Y,2487,865
1,B,2487,461.538462
1,X,2488,5929
1,Y,2488,2658
1,B,2488,481.442308
1,X,2489,523
1,Y,2489,2335
1,B,2489,424.173077
1,X,2490,5786
1,Y,2490,324
1,B,2490,506.711538
1,X,2491,522
1,Y,2491,140
1,B,2491,481.5
1,X,2492,5202
1,Y,2492,3170
1,B,2492,514.019231
1,X,2493,3626
1,Y,2493,885
1,B,2493,458.75
1,X,2494,381
1,Y,2494,3512
1,B,2494,490.692308
1,X,2495,1425
1,Y,2495,2752
1,B,2495,516.057692
1,X,2496,360
1,Y,2496,3386
1,B,2496,442.211538
1,X,2497,3430
1,Y,2497,3568
1,B,2497,445.788462
1,X,2498,1676
1,Y,2498,163
1,B,2498,467.384615
1,X,2499,4356
1,Y,2499,1165
1,B,2499,479.673077
1,X,2500,1330
1,Y,2500,3866
1,B,2500,520.153846
1,X,2501,4109
1,Y,2501,1877
1,B,2501,511.769231
1,X,2502,1052
1,Y,2502,410
1,B,2502,469.692308
1,X,2503,202
1,Y,2503,3155
1,B,2503,479.076923
1,X,2504,380
1,Y,2504,1748
1,B,2504,478.576923
1,X,2505,5509
1,Y,2505,2333
1,B,2505,505.442308
1,X,2506,3798
1,Y,2506,1416
1,B,2506,510.346154
1,X,2507,24
1,Y,2507,2139
1,B,2507,450.711538
1,X,2508,5737
1,Y,2508,2232
1,B,2508,440.923077
1,X,2509,5007
1,Y,2509,2043
1,B,2509,708.346154
1,X,2510,3362
1,Y,2510,3322
1,B,2510,478.711538
1,X,2511,3374
1,Y,2511,1374
1,B,2511,511.461538
1,X,2512,5067
1,Y,2512,2225
1,B,2512,442.365385
1,X,2513,1940
1,Y,2513,1628
1,B,2513,518.403846
1,X,2514,3284
1,Y,2514,3136
1,B,2514,468.134615
1,X,2515,1901
1,Y,2515,2086
1,B,2515,488.730769
1,X,2516,307
1,Y,2516,2172
1,B,2516,540.173077
1,X,2517,4463
1,Y,2517,3236
1,B,2517,471.192308
1,X,2518,4881
1,Y,2518,2536
1,B,2518,481.019231
1,X,2519,676
1,Y,2519,735
1,B,2519,446.615385
1,X,2520,1471
1,Y,2520,2879
1,B,2520,453.596154
1,X,2521,3127
1,Y,2521,262
1,B,2521,499.076923
1,X,2522,1942
1,Y,2522,3579
1,B,2522,501.326923
1,X,2523,1925
1,Y,2523,3625
1,B,2523,500.788462
1,X,2524,4336
1,Y,2524,3200
1,B,2524,518.442308
1,X,2525,687
1,Y,2525,2321
1,B,2525,515.403846
1,X,2526,1711
1,Y,2526,3399
1,B,2526,501.980769
1,X,2527,4511
1,Y,2527,1466
1,B,2527,511.576923
1,X,2528,982
1,Y,2528,157
1,B,2528,505.865385
1,X,2529,5470
1,Y,2529,1336
1,B,2529,468.653846
1,X,2530,3264
1,Y,2530,3556
1,B,2530,500.25
1,X,2531,3756
1,Y,2531,235
1,B,2531,526.884615
1,X,2532,2599
1,Y,2532,3192
1,B,2532,491.923077
1,X,2533,5819
1,Y,2533,3026
1,B,2533,497.846154
1,X,2534,850
1,Y,2534,1207
1,B,2534,481.211538
1,X,2535,4731
1,Y,2535,3571
1,B,2535,457.884615
1,X,2536,2246
1,Y,2536,263
1,B,2536,468.423077
1,X,2537,400
1,Y,2537,1990
1,B,2537,459.557692
1,X,2538,2025
1,Y,2538,2060
1,B,2538,500.326923
1,X,2539,4149
1,Y,2539,1653
1,B,2539,420.5
1,X,2540,3132
1,Y,2540,2063
1,B,2540,551.461538
1,X,2541,2099
1,Y,2541,22
1,B,2541,487.153846
1,X,2542,3769
1,Y,2542,222
1,B,2542,481.288462
1,X,2543,3499
1,Y,2543,1073
1,B,2543,468.365385
1,X,2544,4896
1,Y,2544,3907
1,B,2544,463.519231
1,X,2545,1960
1,Y,2545,3095
1,B,2545,478.692308
1,X,2546,3168
1,Y,2546,347
1,B,2546,496.384615
1,X,2547,2935
1,Y,2547,1074
1,B,2547,478.576923
1,X,2548,456
1,Y,2548,689
1,B,2548,524.038462
1,X,2549,5216
1,Y,2549,2994
1,B,2549,549.673077
1,X,2550,3907
1,Y,2550,3737
1,B,2550,491.826923
1,X,2551,3798
1,Y,2551,2155
1,B,2551,459.692308
1,X,2552,431
1,Y,2552,17
1,B,2552,509.269231
1,X,2553,3627
1,Y,2553,1468
1,B,2553,514.75
1,X,2554,1295
1,Y,2554,927
1,B,2554,455.480769
1,X,2555,2190
1,Y,2555,531
1,B,2555,477.961538
1,X,2556,3846
1,Y,2556,1604
1,B,2556,486.461538
1,X,2557,2982
1,Y,2557,3779
1,B,2557,453.923077
1,X,2558,2325
1,Y,2558,3122
1,B,2558,467.5
1,X,2559,5887
1,Y,2559,3008
1,B,2559,461.384615
1,X,2560,1608
1,Y,2560,461
1,B,2560,512.230769
1,X,2561,3159
1,Y,2561,3813
1,B,2561,467.826923
1,X,2562,2284
1,Y,2562,2952
1,B,2562,496.134615
1,X,2563,4082
1,Y,2563,1819
1,B,2563,488.403846
1,X,2564,1213
1,Y,2564,2584
1,B,2564,511.115385
1,X,2565,3474
1,Y,2565,3343
1,B,2565,460.711538
1,X,2566,827
1,Y,2566,1927
1,B,2566,494.173077
1,X,2567,1763
1,Y,2567,1938
1,B,2567,510.923077
1,X,2568,2048
1,Y,2568,3945
1,B,2568,589.076923
1,X,2569,3530
1,Y,2569,3549
1,B,2569,510.346154
1,X,2570,2531
1,Y,2570,3079
1,B,2570,423.634615
1,X,2571,4972
1,Y,2571,1664
1,B,2571,489
1,X,2572,4372
1,Y,2572,1394
1,B,2572,429.730769
1,X,2573,939
1,Y,2573,774
1,B,2573,461.846154
1,X,2574,3104
1,Y,2574,3797
1,B,2574,502.596154
1,X,2575,1483
1,Y,2575,1688
1,B,2575,482.019231
1,X,2576,3632
1,Y,2576,943
1,B,2576,533.057692
1,X,2577,808
1,Y,2577,1907
1,B,2577,465.865385
1,X,2578,4540
1,Y,2578,1534
1,B,2578,514.442308
1,X,2579,3170
1,Y,2579,3226
1,B,2579,453.019231
1,X,2580,5174
1,Y,2580,3369
1,B,2580,447.326923
1,X,2581,5980
1,Y,2581,367
1,B,2581,490.076923
1,X,2582,2495
1,Y,2582,2324
1,B,2582,462.692308
1,X,2583,5279
1,Y,2583,3750
1,B,2583,446.673077
1,X,2584,710
1,Y,2584,3155
1,B,2584,500.269231
1,X,2585,5744
1,Y,2585,1155
1,B,2585,425
1,X,2586,1785
1,Y,2586,3772
1,B,2586,481.923077
1,X,2587,3301
1,Y,2587,2892
1,B,2587,478.307692
1,X,2588,1039
1,Y,2588,2875
1,B,2588,498.211538
1,X,2589,6131
1,Y,2589,2655
1,B,2589,483.134615
1,X,2590,4149
1,Y,2590,1504
1,B,2590,510.884615
1,X,2591,1837
1,Y,2591,3815
1,B,2591,471.288462
1,X,2592,2358
1,Y,2592,3664
1,B,2592,499.519231
1,X,2593,836
1,Y,2593,1306
1,B,2593,493.961538
1,X,2594,5423
1,Y,2594,3794
1,B,2594,450.288462
1,X,2595,171
1,Y,2595,3224
1,B,2595,498.134615
1,X,2596,17
1,Y,2596,2472
1,B,2596,471.269231
1,X,2597,3903
1,Y,2597,701
1,B,2597,425.653846
1,X,2598,749
1,Y,2598,657
1,B,2598,434.634615
1,X,2599,2206
1,Y,2599,1572
1,B,2599,460.711538
1,X,2600,3633
1,Y,2600,3614
1,B,2600,479.826923
1,X,2601,4228
1,Y,2601,2874
1,B,2601,454
1,X,2602,3171
1,Y,2602,4057
1,B,2602,467.326923
1,X,2603,5449
1,Y,2603,3925
1,B,2603,492.730769
1,X,2604,5155
1,Y,2604,2465
1,B,2604,448.423077
1,X,2605,773
1,Y,2605,2380
1,B,2605,510.5
1,X,2606,5936
1,Y,2606,1865
1,B,2606,501.384615
1,X,2607,1881
1,Y,2607,2513
1,B,2607,483.25
1,X,2608,4204
1,Y,2608,1547
1,B,2608,512.980769
1,X,2609,5196
1,Y,2609,1007
1,B,2609,503.038462
1,X,2610,3480
1,Y,2610,3613
1,B,2610,451.788462
1,X,2611,607
1,Y,2611,2720
1,B,2611,465.538462
1,X,2612,837
1,Y,2612,1657
1,B,2612,467.076923
1,X,2613,4841
1,Y,2613,3618
1,B,2613,539.634615
1,X,2614,2561
1,Y,2614,530
1,B,2614,436.923077
1,X,2615,5776
1,Y,2615,2862
1,B,2615,520.019231
1,X,2616,2101
1,Y,2616,1675
1,B,2616,508.076923
1,X,2617,322
1,Y,2617,2210
1,B,2617,494.903846
1,X,2618,4795
1,Y,2618,2540
1,B,2618,487.365385
1,X,2619,833
1,Y,2619,1675
1,B,2619,525.980769
1,X,2620,3394
1,Y,2620,1243
1,B,2620,467.038462
1,X,2621,719
1,Y,2621,1416
1,B,2621,552.461538
1,X,2622,5672
1,Y,2622,3667
1,B,2622,451.5
1,X,2623,1612
1,Y,2623,477
1,B,2623,484.153846
1,X,2624,4959
1,Y,2624,3501
1,B,2624,462.942308
1,X,2625,1864
1,Y,2625,978
1,B,2625,451.692308
1,X,2626,1447
1,Y,2626,2349
1,B,2626,475.942308
1,X,2627,1487
1,Y,2627,2827
1,B,2627,460.423077
1,X,2628,2110
1,Y,2628,907
1,B,2628,437.903846
1,X,2629,887
1,Y,2629,3464
1,B,2629,430.288462
1,X,2630,3898
1,Y,2630,2551
1,B,2630,479.057692
1,X,2631,3823
1,Y,2631,2858
1,B,2631,499.153846
1,X,2632,5438
1,Y,2632,3970
1,B,2632,499.846154
1,X,2633,5761
1,Y,2633,2368
1,B,2633,469.403846
1,X,2634,2669
1,Y,2634,2746
1,B,2634,552.519231
1,X,2635,1476
1,Y,2635,976
1,B,2635,507.711538
1,X,2636,4849
1,Y,2636,1337
1,B,2636,432.384615
1,X,2637,1859
1,Y,2637,2492
1,B,2637,462.884615
1,X,2638,102
1,Y,2638,2283
1,B,2638,491.769231
1,X,2639,3095
1,Y,2639,1968
1,B,2639,441.307692
1,X,2640,5493
1,Y,2640,3124
1,B,2640,501.019231
1,X,2641,4586
1,Y,2641,2333
1,B,2641,463.5
1,X,2642,5550
1,Y,2642,3275
1,B,2642,467.846154
1,X,2643,2999
1,Y,2643,3889
1,B,2643,481.576923
1,X,2644,953
1,Y,2644,3129
1,B,2644,504.865385
1,X,2645,1373
1,Y,2645,3889
1,B,2645,446.711538
1,X,2646,5940
1,Y,2646,2671
1,B,2646,401.653846
1,X,2647,987
1,Y,2647,1709
1,B,2647,440.615385
1,X,2648,673
1,Y,2648,1355
1,B,2648,478.634615
1,X,2649,1078
1,Y,2649,3496
1,B,2649,485.442308
1,X,2650,1483
1,Y,2650,2172
1,B,2650,470.211538
1,X,2651,611
1,Y,2651,276
1,B,2651,436.884615
1,X,2652,1358
1,Y,2652,2946
1,B,2652,461.423077
1,X,2653,2596
1,Y,2653,3210
1,B,2653,453.980769
1,X,2654,3288
1,Y,2654,2618
1,B,2654,415.807692
1,X,2655,420
1,Y,2655,2295
1,B,2655,482.711538
1,X,2656,3523
1,Y,2656,4071
1,B,2656,453.057692
1,X,2657,2211
1,Y,2657,1464
1,B,2657,493.788462
1,X,2658,1429
1,Y,2658,3145
1,B,2658,473.826923
1,X,2659,418
1,Y,2659,69
1,B,2659,408.807692
1,X,2660,5518
1,Y,2660,1889
1,B,2660,471.519231
1,X,2661,1044
1,Y,2661,3338
1,B,2661,469.942308
1,X,2662,3371
1,Y,2662,4075
1,B,2662,462.153846
1,X,2663,4984
1,Y,2663,1618
1,B,2663,467.769231
1,X,2664,5742
1,Y,2664,3708
1,B,2664,482.480769
1,X,2665,1148
1,Y,2665,2034
1,B,2665,453.461538
1,X,2666,2442
1,Y,2666,3223
1,B,2666,440.961538
1,X,2667,5097
1,Y,2667,3104
1,B,2667,523.365385
1,X,2668,2427
1,Y,2668,4071
1,B,2668,407.846154
1,X,2669,2473
1,Y,2669,646
1,B,2669,458.115385
1,X,2670,4887
1,Y,2670,1719
1,B,2670,447.442308
1,X,2671,698
1,Y,2671,1925
1,B,2671,444.692308
1,X,2672,1882
1,Y,2672,3392
1,B,2672,459.730769
1,X,2673,2858
1,Y,2673,3022
1,B,2673,467.442308
1,X,2674,4918
1,Y,2674,3805
1,B,2674,436.076923
1,X,2675,232
1,Y,2675,2986
1,B,2675,448.403846
1,X,2676,971
1,Y,2676,2899
1,B,2676,516.423077
1,X,2677,5750
1,Y,2677,3181
1,B,2677,469.365385
1,X,2678,4037
1,Y,2678,502
1,B,2678,465.019231
1,X,2679,951
1,Y,2679,3016
1,B,2679,433.403846
1,X,2680,1260
1,Y,2680,3278
1,B,2680,467.269231
1,X,2681,1430
1,Y,2681,934
1,B,2681,423.192308
1,X,2682,412
1,Y,2682,628
1,B,2682,434.903846
1,X,2683,2310
1,Y,2683,2724
1,B,2683,449.711538
1,X,2684,5497
1,Y,2684,1306
1,B,2684,468.692308
1,X,2685,1006
1,Y,2685,1316
1,B,2685,502.25
1,X,2686,764
1,Y,2686,866
1,B,2686,494.269231
1,X,2687,2042
1,Y,2687,376
1,B,2687,532.711538
1,X,2688,4617
1,Y,2688,3678
1,B,2688,550.403846
1,X,2689,147
1,Y,2689,3798
1,B,2689,456.576923
1,X,2690,5975
1,Y,2690,2682
1,B,2690,419.75
1,X,2691,619
1,Y,2691,237
1,B,2691,437.807692
1,X,2692,788
1,Y,2692,3180
1,B,2692,438.884615
1,X,2693,4992
1,Y,2693,486
1,B,2693,477.846154
1,X,2694,5193
1,Y,2694,3729
1,B,2694,454.711538
1,X,2695,1375
1,Y,2695,790
1,B,2695,453.673077
1,X,2696,4879
1,Y,2696,2069
1,B,2696,478.884615
1,X,2697,992
1,Y,2697,545
1,B,2697,507.730769
1,X,2698,4659
1,Y,2698,1175
1,B,2698,440.865385
1,X,2699,3759
1,Y,2699,3508
1,B,2699,455.846154
1,X,2700,1470
1,Y,2700,2467
1,B,2700,446.192308
1,X,2701,1405
1,Y,2701,997
1,B,2701,456.692308
1,X,2702,3606
1,Y,2702,1396
1,B,2702,456.653846
1,X,2703,4268
1,Y,2703,3274
1,B,2703,425.403846
1,X,2704,3334
1,Y,2704,3978
1,B,2704,443.057692
1,X,2705,3896
1,Y,2705,2146
1,B,2705,471.884615
1,X,2706,384
1,Y,2706,1605
1,B,2706,466.403846
1,X,2707,248
1,Y,2707,712
1,B,2707,432.461538
1,X,2708,4302
1,Y,2708,3055
1,B,2708,450.076923
1,X,2709,3146
1,Y,2709,3241
1,B,2709,445.711538
1,X,2710,3238
1,Y,2710,3572
1,B,2710,503.596154
1,X,2711,1929
1,Y,2711,1934
1,B,2711,466.153846
1,X,2712,1164
1,Y,2712,1273
1,B,2712,451.384615
1,X,2713,1280
1,Y,2713,325
1,B,2713,424.557692
1,X,2714,1246
1,Y,2714,301
1,B,2714,433.596154
1,X,2715,5772
1,Y,2715,1539
1,B,2715,436.134615
1,X,2716,2914
1,Y,2716,2037
1,B,2716,434.788462
1,X,2717,5176
1,Y,2717,1171
1,B,2717,444.038462
1,X,2718,1524
1,Y,2718,1594
1,B,2718,481.634615
1,X,2719,5419
1,Y,2719,3130
1,B,2719,458.480769
1,X,2720,3489
1,Y,2720,1605
1,B,2720,444.769231
1,X,2721,5404
1,Y,2721,1517
1,B,2721,451.173077
1,X,2722,2003
1,Y,2722,138
1,B,2722,470.134615
1,X,2723,5099
1,Y,2723,186
1,B,2723,454.788462
1,X,2724,5311
1,Y,2724,3258
1,B,2724,460.846154
1,X,2725,1234
1,Y,2725,2114
1,B,2725,477.403846
1,X,2726,4363
1,Y,2726,1931
1,B,2726,451.75
1,X,2727,5300
1,Y,2727,2101
1,B,2727,469
1,X,2728,5762
1,Y,2728,3241
1,B,2728,521.730769
1,X,2729,1638
1,Y,2729,203
1,B,2729,473.730769
1,X,2730,5356
1,Y,2730,3954
1,B,2730,468.519231
1,X,2731,2134
1,Y,2731,2073
1,B,2731,448.557692
1,X,2732,1240
1,Y,2732,2601
1,B,2732,485.230769
1,X,2733,301
1,Y,2733,1186
1,B,2733,452.173077
1,X,2734,3188
1,Y,2734,115
1,B,2734,469.25
1,X,2735,1738
1,Y,2735,3227
1,B,2735,489.288462
1,X,2736,3071
1,Y,2736,3622
1,B,2736,419
1,X,2737,2216
1,Y,2737,3124
1,B,2737,445.730769
1,X,2738,5235
1,Y,2738,2892
1,B,2738,442.673077
1,X,2739,749
1,Y,2739,1594
1,B,2739,453.326923
1,X,2740,56
1,Y,2740,2496
1,B,2740,439.096154
1,X,2741,1934
1,Y,2741,2113
1,B,2741,452.846154
1,X,2742,1105
1,Y,2742,1341
1,B,2742,456.307692
1,X,2743,4699
1,Y,2743,894
1,B,2743,428.442308
1,X,2744,948
1,Y,2744,226
1,B,2744,458.211538
1,X,2745,2407
1,Y,2745,3291
1,B,2745,428.153846
1,X,2746,2350
1,Y,2746,3476
1,B,2746,472.288462
1,X,2747,890
1,Y,2747,957
1,B,2747,447.826923
1,X,2748,1193
1,Y,2748,82
1,B,2748,440.615385
1,X,2749,2945
1,Y,2749,3070
1,B,2749,421.038462
1,X,2750,296
1,Y,2750,3262
1,B,2750,452.384615
1,X,2751,2617
1,Y,2751,3703
1,B,2751,443.019231
1,X,2752,2476
1,Y,2752,2667
1,B,2752,396.5
1,X,2753,582
1,Y,2753,1724
1,B,2753,480.903846
1,X,2754,3097
1,Y,2754,3683
1,B,2754,497.269231
1,X,2755,5910
1,Y,2755,3326
1,B,2755,453.961538
1,X,2756,5992
1,Y,2756,1267
1,B,2756,449.557692
1,X,2757,5770
1,Y,2757,3360
1,B,2757,466.423077
1,X,2758,222
1,Y,2758,1670
1,B,2758,432.211538
1,X,2759,3252
1,Y,2759,3183
1,B,2759,486.307692
1,X,2760,1165
1,Y,2760,96
1,B,2760,470.442308
1,X,2761,781
1,Y,2761,2294
1,B,2761,483.326923
1,X,2762,5683
1,Y,2762,3916
1,B,2762,468.346154
1,X,2763,4287
1,Y,2763,2903
1,B,2763,439.576923
1,X,2764,3084
1,Y,2764,862
1,B,2764,465.230769
1,X,2765,1266
1,Y,2765,2175
1,B,2765,442
1,X,2766,5806
1,Y,2766,3629
1,B,2766,475.846154
1,X,2767,6093
1,Y,2767,637
1,B,2767,412.115385
1,X,2768,1521
1,Y,2768,2741
1,B,2768,427.769231
1,X,2769,5365
1,Y,2769,1347
1,B,2769,455
1,X,2770,4970
1,Y,2770,1166
1,B,2770,446.884615
1,X,2771,2683
1,Y,2771,2787
1,B,2771,453.865385
1,X,2772,1355
1,Y,2772,2607
1,B,2772,509.538462
1,X,2773,2897
1,Y,2773,2635
1,B,2773,454.192308
1,X,2774,1135
1,Y,2774,1087
1,B,2774,465.846154
1,X,2775,2785
1,Y,2775,873
1,B,2775,435.403846
1,X,2776,1757
1,Y,2776,3409
1,B,2776,453.75
1,X,2777,2806
1,Y,2777,2415
1,B,2777,459.230769
1,X,2778,4999
1,Y,2778,1387
1,B,2778,423.346154
1,X,2779,1130
1,Y,2779,129
1,B,2779,428.615385
1,X,2780,5580
1,Y,2780,16
1,B,2780,488.75
1,X,2781,3219
1,Y,2781,1956
1,B,2781,459.173077
1,X,2782,2806
1,Y,2782,186
1,B,2782,439.980769
1,X,2783,1805
1,Y,2783,746
1,B,2783,434.923077
1,X,2784,1687
1,Y,2784,570
1,B,2784,519.557692
1,X,2785,642
1,Y,2785,1963
1,B,2785,403.692308
1,X,2786,2888
1,Y,2786,3887
1,B,2786,454.865385
1,X,2787,3304
1,Y,2787,3074
1,B,2787,482.365385
1,X,2788,1654
1,Y,2788,2140
1,B,2788,448.75
1,X,2789,344
1,Y,2789,749
1,B,2789,443.384615
1,X,2790,2992
1,Y,2790,520
1,B,2790,469.557692
1,X,2791,2821
1,Y,2791,2633
1,B,2791,458.923077
1,X,2792,5389
1,Y,2792,1048
1,B,2792,429.942308
1,X,2793,3909
1,Y,2793,1374
1,B,2793,420.442308
1,X,2794,2873
1,Y,2794,3155
1,B,2794,434.5
1,X,2795,5310
1,Y,2795,1334
1,B,2795,460
1,X,2796,4669
1,Y,2796,2513
1,B,2796,437.096154
1,X,2797,314
1,Y,2797,1617
1,B,2797,460.826923
1,X,2798,3622
1,Y,2798,1657
1,B,2798,474.173077
1,X,2799,1453
1,Y,2799,3442
1,B,2799,493.673077
1,X,2800,2148
1,Y,2800,2632
1,B,2800,450.923077
1,X,2801,1312
1,Y,2801,2126
1,B,2801,455.865385
1,X,2802,1195
1,Y,2802,632
1,B,2802,440.153846
1,X,2803,1214
1,Y,2803,648
1,B,2803,439.576923
1,X,2804,1388
1,Y,2804,3562
1,B,2804,481.346154
1,X,2805,5960
1,Y,2805,2679
1,B,2805,437.230769
1,X,2806,4275
1,Y,2806,2906
1,B,2806,478.596154
1,X,2807,5255
1,Y,2807,3640
1,B,2807,452.961538
1,X,2808,1716
1,Y,2808,350
1,B,2808,490.057692
1,X,2809,1374
1,Y,2809,818
1,B,2809,457.615385
1,X,2810,2969
1,Y,2810,3670
1,B,2810,473.884615
1,X,2811,2208
1,Y,2811,2679
1,B,2811,431.980769
1,X,2812,1697
1,Y,2812,4089
1,B,2812,477.653846
1,X,2813,4419
1,Y,2813,3978
1,B,2813,423.865385
1,X,2814,3936
1,Y,2814,2349
1,B,2814,440.057692
1,X,2815,1864
1,Y,2815,3216
1,B,2815,467.692308
1,X,2816,4532
1,Y,2816,173
1,B,2816,441
1,X,2817,5622
1,Y,2817,3321
1,B,2817,467.269231
1,X,2818,3355
1,Y,2818,3889
1,B,2818,468.769231
1,X,2819,3974
1,Y,2819,971
1,B,2819,485.519231
1,X,2820,2183
1,Y,2820,3402
1,B,2820,432.326923
1,X,2821,967
1,Y,2821,2466
1,B,2821,460.942308
1,X,2822,4028
1,Y,2822,2717
1,B,2822,489.615385
1,X,2823,1284
1,Y,2823,2097
1,B,2823,453.480769
1,X,2824,3431
1,Y,2824,2918
1,B,2824,398.884615
1,X,2825,2055
1,Y,2825,270
1,B,2825,498.480769
1,X,2826,4731
1,Y,2826,210
1,B,2826,434.865385
1,X,2827,1970
1,Y,2827,2795
1,B,2827,443.576923
1,X,2828,5460
1,Y,2828,3871
1,B,2828,465.788462
1,X,2829,5867
1,Y,2829,1467
1,B,2829,425.423077
1,X,2830,5369
1,Y,2830,2987
1,B,2830,452.576923
1,X,2831,4663
1,Y,2831,1353
1,B,2831,434.153846
1,X,2832,210
1,Y,2832,969
1,B,2832,423.846154
1,X,2833,1028
1,Y,2833,3129
1,B,2833,471.557692
1,X,2834,1317
1,Y,2834,885
1,B,2834,428.615385
1,X,2835,571
1,Y,2835,2725
1,B,2835,430.442308
1,X,2836,4509
1,Y,2836,2607
1,B,2836,452.961538
1,X,2837,1169
1,Y,2837,1221
1,B,2837,490.346154
1,X,2838,5390
1,Y,2838,3774
1,B,2838,440.5
1,X,2839,1814
1,Y,2839,3231
1,B,2839,466.653846
1,X,2840,202
1,Y,2840,147
1,B,2840,450.596154
1,X,2841,5946
1,Y,2841,1025
1,B,2841,392.5
1,X,2842,1404
1,Y,2842,1369
1,B,2842,436.423077
1,X,2843,4527
1,Y,2843,2959
1,B,2843,478.576923
1,X,2844,1572
1,Y,2844,2423
1,B,2844,417.5
1,X,2845,805
1,Y,2845,2667
1,B,2845,462.25
1,X,2846,437
1,Y,2846,93
1,B,2846,445.576923
1,X,2847,2589
1,Y,2847,3956
1,B,2847,450.211538
1,X,2848,5404
1,Y,2848,1301
1,B,2848,440.038462
1,X,2849,2589
1,Y,2849,964
1,B,2849,479.884615
1,X,2850,1640
1,Y,2850,2539
1,B,2850,377.365385
1,X,2851,1617
1,Y,2851,107
1,B,2851,434.826923
1,X,2852,2794
1,Y,2852,210
1,B,2852,449.519231
1,X,2853,3057
1,Y,2853,749
1,B,2853,436.923077
1,X,2854,954
1,Y,2854,1861
1,B,2854,434.346154
1,X,2855,5148
1,Y,2855,2274
1,B,2855,448.942308
1,X,2856,2182
1,Y,2856,2153
1,B,2856,442.038462
1,X,2857,2324
1,Y,2857,3422
1,B,2857,433.153846
1,X,2858,474
1,Y,2858,634
1,B,2858,448.692308
1,X,2859,1424
1,Y,2859,1905
1,B,2859,413.211538
1,X,2860,6046
1,Y,2860,3189
1,B,2860,413.538462
1,X,2861,1316
1,Y,2861,4055
1,B,2861,419.596154
1,X,2862,2244
1,Y,2862,2660
1,B,2862,468.019231
1,X,2863,3490
1,Y,2863,2296
1,B,2863,414.980769
1,X,2864,989
1,Y,2864,3232
1,B,2864,428.826923
1,X,2865,1739
1,Y,2865,3264
1,B,2865,397.538462
1,X,2866,4006
1,Y,2866,978
1,B,2866,346.326923
1,X,2867,4625
1,Y,2867,1323
1,B,2867,377.538462
1,X,2868,1316
1,Y,2868,3417
1,B,2868,463.461538
1,X,2869,3596
1,Y,2869,198
1,B,2869,425.346154
1,X,2870,264
1,Y,2870,3423
1,B,2870,449.403846
1,X,2871,837
1,Y,2871,2825
1,B,2871,441.230769
1,X,2872,1747
1,Y,2872,2225
1,B,2872,431.634615
1,X,2873,3856
1,Y,2873,1406
1,B,2873,418.096154
1,X,2874,1236
1,Y,2874,1701
1,B,2874,469.423077
1,X,2875,5341
1,Y,2875,3579
1,B,2875,449.711538
1,X,2876,376
1,Y,2876,1769
1,B,2876,395.115385
1,X,2877,3173
1,Y,2877,1109
1,B,2877,445.057692
1,X,2878,3392
1,Y,2878,1112
1,B,2878,457.692308
1,X,2879,1929
1,Y,2879,3695
1,B,2879,453.884615
1,X,2880,4391
1,Y,2880,3026
1,B,2880,428.307692
1,X,2881,2568
1,Y,2881,2520
1,B,2881,424.269231
1,X,2882,350
1,Y,2882,3667
1,B,2882,422.211538
1,X,2883,1279
1,Y,2883,1140
1,B,2883,441.211538
1,X,2884,5190
1,Y,2884,4014
1,B,2884,424.115385
1,X,2885,2767
1,Y,2885,85
1,B,2885,477.884615
1,X,2886,3462
1,Y,2886,103
1,B,2886,403.692308
1,X,2887,2483
1,Y,2887,10
1,B,2887,424.346154
1,X,2888,3182
1,Y,2888,1560
1,B,2888,480.134615
1,X,2889,1987
1,Y,2889,1339
1,B,2889,442.769231
1,X,2890,4223
1,Y,2890,2433
1,B,2890,445.5
1,X,2891,3836
1,Y,2891,3657
1,B,2891,450.596154
1,X,2892,4241
1,Y,2892,1856
1,B,2892,458.269231
1,X,2893,5740
1,Y,2893,3464
1,B,2893,416.75
1,X,2894,3583
1,Y,2894,688
1,B,2894,422.346154
1,X,2895,2931
1,Y,2895,98
1,B,2895,395.519231
1,X,2896,246
1,Y,2896,2057
1,B,2896,395.230769
1,X,2897,1367
1,Y,2897,3219
1,B,2897,479.403846
1,X,2898,811
1,Y,2898,2225
1,B,2898,447.653846
1,X,2899,2081
1,Y,2899,2945
1,B,2899,445.057692
1,X,2900,2706
1,Y,2900,2247
1,B,2900,470.557692
1,X,2901,2064
1,Y,2901,2249
1,B,2901,486.711538
1,X,2902,813
1,Y,2902,2063
1,B,2902,421.557692
1,X,2903,3742
1,Y,2903,835
1,B,2903,423.25
1,X,2904,5153
1,Y,2904,1411
1,B,2904,382.076923
1,X,2905,918
1,Y,2905,2790
1,B,2905,446.307692
1,X,2906,2641
1,Y,2906,3785
1,B,2906,443.730769
1,X,2907,2925
1,Y,2907,907
1,B,2907,435.788462
1,X,2908,1118
1,Y,2908,517
1,B,2908,422.826923
1,X,2909,4984
1,Y,2909,3396
1,B,2909,445.230769
1,X,2910,3515
1,Y,2910,713
1,B,2910,412.692308
1,X,2911,1960
1,Y,2911,2691
1,B,2911,394.134615
1,X,2912,2010
1,Y,2912,2485
1,B,2912,428.769231
1,X,2913,1659
1,Y,2913,1963
1,B,2913,410.211538
1,X,2914,3782
1,Y,2914,2893
1,B,2914,426.788462
1,X,2915,2786
1,Y,2915,2933
1,B,2915,324.153846
1,X,2916,3158
1,Y,2916,3557
1,B,2916,415.769231
1,X,2917,5169
1,Y,2917,896
1,B,2917,450.5
1,X,2918,2979
1,Y,2918,3803
1,B,2918,435.807692
1,X,2919,700
1,Y,2919,1314
1,B,2919,433.076923
1,X,2920,1703
1,Y,2920,1443
1,B,2920,408.076923
1,X,2921,4233
1,Y,2921,2357
1,B,2921,462.307692
1,X,2922,4559
1,Y,2922,1440
1,B,2922,405.307692
1,X,2923,455
1,Y,2923,1924
1,B,2923,390.480769
1,X,2924,1303
1,Y,2924,176
1,B,2924,437.269231
1,X,2925,5218
1,Y,2925,1189
1,B,2925,413.788462
1,X,2926,27
1,Y,2926,873
1,B,2926,450.653846
1,X,2927,652
1,Y,2927,2532
1,B,2927,466.461538
1,X,2928,360
1,Y,2928,680
1,B,2928,425.730769
1,X,2929,2840
1,Y,2929,3131
1,B,2929,426.461538
1,X,2930,1879
1,Y,2930,3095
1,B,2930,436.865385
1,X,2931,3421
1,Y,2931,1021
1,B,2931,425.423077
1,X,2932,2043
1,Y,2932,2312
1,B,2932,355
1,X,2933,1004
1,Y,2933,3234
1,B,2933,445.076923
1,X,2934,5185
1,Y,2934,3641
1,B,2934,409.865385
1,X,2935,3379
1,Y,2935,2370
1,B,2935,468.634615
1,X,2936,3504
1,Y,2936,971
1,B,2936,430.923077
1,X,2937,2139
1,Y,2937,3376
1,B,2937,437.980769
1,X,2938,5370
1,Y,2938,842
1,B,2938,449.596154
1,X,2939,1735
1,Y,2939,807
1,B,2939,399.134615
1,X,2940,730
1,Y,2940,511
1,B,2940,427.538462
1,X,2941,803
1,Y,2941,3848
1,B,2941,420.211538
1,X,2942,3150
1,Y,2942,3342
1,B,2942,481.288462
1,X,2943,3581
1,Y,2943,3267
1,B,2943,410.019231
1,X,2944,1430
1,Y,2944,1619
1,B,2944,401.173077
1,X,2945,1390
1,Y,2945,2620
1,B,2945,479.461538
1,X,2946,4843
1,Y,2946,3569
1,B,2946,424.115385
1,X,2947,5991
1,Y,2947,1661
1,B,2947,390.903846
1,X,2948,3330
1,Y,2948,2396
1,B,2948,435.557692
1,X,2949,5913
1,Y,2949,621
1,B,2949,417.884615
1,X,2950,2793
1,Y,2950,2453
1,B,2950,414.307692
1,X,2951,4555
1,Y,2951,3380
1,B,2951,409.730769
1,X,2952,682
1,Y,2952,849
1,B,2952,461.711538
1,X,2953,3042
1,Y,2953,2310
1,B,2953,439.384615
1,X,2954,447
1,Y,2954,3584
1,B,2954,446.192308
1,X,2955,3412
1,Y,2955,3726
1,B,2955,432.730769
1,X,2956,5338
1,Y,2956,3090
1,B,2956,419.403846
1,X,2957,1691
1,Y,2957,2034
1,B,2957,457.961538
1,X,2958,657
1,Y,2958,59
1,B,2958,412.653846
1,X,2959,2779
1,Y,2959,3605
1,B,2959,444.384615
1,X,2960,5988
1,Y,2960,1204
1,B,2960,419.903846
1,X,2961,2155
1,Y,2961,3956
1,B,2961,450.326923
1,X,2962,3185
1,Y,2962,2081
1,B,2962,430.961538
1,X,2963,4798
1,Y,2963,3812
1,B,2963,427.692308
1,X,2964,1474
1,Y,2964,3148
1,B,2964,468.365385
1,X,2965,376
1,Y,2965,2747
1,B,2965,439.288462
1,X,2966,607
1,Y,2966,3350
1,B,2966,496.75
1,X,2967,1091
1,Y,2967,1548
1,B,2967,414.538462
1,X,2968,1100
1,Y,2968,1425
1,B,2968,389.653846
1,X,2969,1946
1,Y,2969,795
1,B,2969,428.769231
1,X,2970,4012
1,Y,2970,1575
1,B,2970,450.269231
1,X,2971,560
1,Y,2971,2781
1,B,2971,417.826923
1,X,2972,1525
1,Y,2972,2120
1,B,2972,408.134615
1,X,2973,599
1,Y,2973,395
1,B,2973,415.326923
1,X,2974,710
1,Y,2974,3845
1,B,2974,425.903846
1,X,2975,3793
1,Y,2975,3101
1,B,2975,419.711538
1,X,2976,4375
1,Y,2976,1897
1,B,2976,438.326923
1,X,2977,4413
1,Y,2977,1402
1,B,2977,441.153846
1,X,2978,821
1,Y,2978,2521
1,B,2978,420.269231
1,X,2979,1432
1,Y,2979,1345
1,B,2979,373.173077
1,X,2980,947
1,Y,2980,401
1,B,2980,462.25
1,X,2981,3669
1,Y,2981,2891
1,B,2981,448.653846
1,X,2982,4553
1,Y,2982,1370
1,B,2982,391.903846
1,X,2983,3694
1,Y,2983,3449
1,B,2983,455.365385
1,X,2984,661
1,Y,2984,316
1,B,2984,428.846154
1,X,2985,207
1,Y,2985,637
1,B,2985,388.403846
1,X,2986,5120
1,Y,2986,118
1,B,2986,438.442308
1,X,2987,1816
1,Y,2987,350
1,B,2987,407.423077
1,X,2988,4594
1,Y,2988,3998
1,B,2988,452.865385
1,X,2989,4578
1,Y,2989,1170
1,B,2989,427.846154
1,X,2990,3235
1,Y,2990,2566
1,B,2990,412.5
1,X,2991,2871
1,Y,2991,3658
1,B,2991,473.75
1,X,2992,4637
1,Y,2992,8
1,B,2992,400.807692
1,X,2993,4770
1,Y,2993,2464
1,B,2993,416.903846
1,X,2994,5724
1,Y,2994,2683
1,B,2994,440.480769
1,X,2995,2215
1,Y,2995,2881
1,B,2995,437.365385
1,X,2996,2978
1,Y,2996,689
1,B,2996,419.25
1,X,2997,3827
1,Y,2997,3405
1,B,2997,430.288462
1,X,2998,810
1,Y,2998,98
1,B,2998,420.596154
1,X,2999,1555
1,Y,2999,877
1,B,2999,399.75
1,X,3000,3673
1,Y,3000,1313
1,B,3000,425.692308
1,X,3001,1199
1,Y,3001,1663
1,B,3001,398.307692
1,X,3002,838
1,Y,3002,3016
1,B,3002,450.442308
1,X,3003,3188
1,Y,3003,2594
1,B,3003,424.519231
1,X,3004,5986
1,Y,3004,178
1,B,3004,425.903846
1,X,3005,3785
1,Y,3005,1455
1,B,3005,405.076923
1,X,3006,4579
1,Y,3006,3182
1,B,3006,408.634615
1,X,3007,3668
1,Y,3007,1079
1,B,3007,449.711538
1,X,3008,190
1,Y,3008,987
1,B,3008,462.192308
1,X,3009,2010
1,Y,3009,3433
1,B,3009,424.403846
1,X,3010,780
1,Y,3010,1416
1,B,3010,392.576923
1,X,3011,2106
1,Y,3011,3994
1,B,3011,384.442308
1,X,3012,558
1,Y,3012,3179
1,B,3012,424.423077
1,X,3013,3148
1,Y,3013,2383
1,B,3013,387.038462
1,X,3014,1109
1,Y,3014,2986
1,B,3014,432
1,X,3015,540
1,Y,3015,1474
1,B,3015,398.5
1,X,3016,858
1,Y,3016,1049
1,B,3016,400.480769
1,X,3017,5015
1,Y,3017,3242
1,B,3017,420.980769
1,X,3018,2636
1,Y,3018,2137
1,B,3018,356.423077
1,X,3019,4257
1,Y,3019,3417
1,B,3019,408.115385
1,X,3020,815
1,Y,3020,3117
1,B,3020,404.25
1,X,3021,3301
1,Y,3021,2707
1,B,3021,451.25
1,X,3022,1022
1,Y,3022,175
1,B,3022,391.634615
1,X,3023,3213
1,Y,3023,3327
1,B,3023,420.019231
1,X,3024,1950
1,Y,3024,961
1,B,3024,402.865385
1,X,3025,1736
1,Y,3025,2288
1,B,3025,394.961538
1,X,3026,1138
1,Y,3026,855
1,B,3026,412.25
1,X,3027,383
1,Y,3027,2268
1,B,3027,414.153846
1,X,3028,1281
1,Y,3028,2874
1,B,3028,392.596154
1,X,3029,5545
1,Y,3029,579
1,B,3029,382.038462
1,X,3030,3020
1,Y,3030,766
1,B,3030,450.519231
1,X,3031,3443
1,Y,3031,2355
1,B,3031,450.269231
1,X,3032,2092
1,Y,3032,2398
1,B,3032,371.423077
1,X,3033,2540
1,Y,3033,2287
1,B,3033,325.134615
1,X,3034,1702
1,Y,3034,3139
1,B,3034,405.096154
1,X,3035,5946
1,Y,3035,478
1,B,3035,436.711538
1,X,3036,1536
1,Y,3036,1629
1,B,3036,427.576923
1,X,3037,3326
1,Y,3037,3600
1,B,3037,371.769231
1,X,3038,5114
1,Y,3038,663
1,B,3038,418
1,X,3039,4094
1,Y,3039,3446
1,B,3039,561.173077
1,X,3040,3661
1,Y,3040,1427
1,B,3040,419.423077
1,X,3041,3941
1,Y,3041,3444
1,B,3041,439.865385
1,X,3042,2229
1,Y,3042,2684
1,B,3042,414.884615
1,X,3043,5298
1,Y,3043,2321
1,B,3043,440.480769
1,X,3044,5798
1,Y,3044,1815
1,B,3044,423.192308
1,X,3045,1895
1,Y,3045,2990
1,B,3045,412.269231
1,X,3046,3533
1,Y,3046,3149
1,B,3046,449.923077
1,X,3047,5192
1,Y,3047,1186
1,B,3047,429.115385
1,X,3048,5380
1,Y,3048,1259
1,B,3048,421.961538
1,X,3049,5119
1,Y,3049,2568
1,B,3049,440.115385
1,X,3050,1487
1,Y,3050,1068
1,B,3050,431.769231
1,X,3051,4803
1,Y,3051,3669
1,B,3051,423.288462
1,X,3052,4602
1,Y,3052,3093
1,B,3052,413.557692
1,X,3053,5800
1,Y,3053,2514
1,B,3053,429.942308
1,X,3054,812
1,Y,3054,3942
1,B,3054,428.038462
1,X,3055,3961
1,Y,3055,574
1,B,3055,419.076923
1,X,3056,466
1,Y,3056,3619
1,B,3056,387.615385
1,X,3057,847
1,Y,3057,4052
1,B,3057,407.826923
1,X,3058,1925
1,Y,3058,3553
1,B,3058,453.807692
1,X,3059,252
1,Y,3059,1429
1,B,3059,399.923077
1,X,3060,1507
1,Y,3060,868
1,B,3060,401.615385
1,X,3061,1438
1,Y,3061,1692
1,B,3061,443.211538
1,X,3062,5763
1,Y,3062,1600
1,B,3062,418.346154
1,X,3063,2692
1,Y,3063,847
1,B,3063,446.423077
1,X,3064,3748
1,Y,3064,3435
1,B,3064,382.346154
1,X,3065,869
1,Y,3065,2864
1,B,3065,385.423077
1,X,3066,3567
1,Y,3066,2785
1,B,3066,445.634615
1,X,3067,3145
1,Y,3067,1034
1,B,3067,392.019231
1,X,3068,3372
1,Y,3068,1447
1,B,3068,411.211538
1,X,3069,4271
1,Y,3069,2800
1,B,3069,392.134615
1,X,3070,5418
1,Y,3070,4035
1,B,3070,419.75
1,X,3071,3198
1,Y,3071,91
1,B,3071,409.75
1,X,3072,494
1,Y,3072,3647
1,B,3072,432.230769
1,X,3073,1022
1,Y,3073,3533
1,B,3073,416.384615
1,X,3074,5468
1,Y,3074,2421
1,B,3074,396.211538
1,X,3075,5573
1,Y,3075,798
1,B,3075,456.288462
1,X,3076,1863
1,Y,3076,918
1,B,3076,431.192308
1,X,3077,1973
1,Y,3077,3648
1,B,3077,423.961538
1,X,3078,6037
1,Y,3078,2052
1,B,3078,584.557692
1,X,3079,1999
1,Y,3079,1039
1,B,3079,417.884615
1,X,3080,1356
1,Y,3080,851
1,B,3080,401.115385
1,X,3081,5291
1,Y,3081,3637
1,B,3081,409.865385
1,X,3082,634
1,Y,3082,1482
1,B,3082,405.038462
1,X,3083,2838
1,Y,3083,3681
1,B,3083,439.673077
1,X,3084,3314
1,Y,3084,3527
1,B,3084,399.403846
1,X,3085,6122
1,Y,3085,2810
1,B,3085,424.038462
1,X,3086,4187
1,Y,3086,2918
1,B,3086,399.038462
1,X,3087,5113
1,Y,3087,1761
1,B,3087,401.980769
1,X,3088,3303
1,Y,3088,3769
1,B,3088,326.307692
1,X,3089,5861
1,Y,3089,3679
1,B,3089,364.326923
1,X,3090,441
1,Y,3090,2140
1,B,3090,431.057692
1,X,3091,2510
1,Y,3091,2104
1,B,3091,419.442308
1,X,3092,1275
1,Y,3092,1024
1,B,3092,469.134615
1,X,3093,1899
1,Y,3093,2572
1,B,3093,424.75
1,X,3094,351
1,Y,3094,253
1,B,3094,426.692308
1,X,3095,5522
1,Y,3095,2221
1,B,3095,421.365385
1,X,3096,2237
1,Y,3096,2040
1,B,3096,385.423077
1,X,3097,2900
1,Y,3097,178
1,B,3097,392.480769
1,X,3098,2859
1,Y,3098,69
1,B,3098,420.211538
1,X,3099,419
1,Y,3099,2043
1,B,3099,536.25
1,X,3100,3748
1,Y,3100,3867
1,B,3100,386.653846
1,X,3101,790
1,Y,3101,1760
1,B,3101,377.423077
1,X,3102,3886
1,Y,3102,3664
1,B,3102,384.461538
1,X,3103,778
1,Y,3103,2794
1,B,3103,409.884615
1,X,3104,5712
1,Y,3104,2497
1,B,3104,372.346154
1,X,3105,2757
1,Y,3105,2744
1,B,3105,425.769231
1,X,3106,3467
1,Y,3106,2425
1,B,3106,390.480769
1,X,3107,1309
1,Y,3107,2251
1,B,3107,380.442308
1,X,3108,1689
1,Y,3108,2410
1,B,3108,428.365385
1,X,3109,1449
1,Y,3109,2667
1,B,3109,354.134615
1,X,3110,129
1,Y,3110,3205
1,B,3110,381.826923
1,X,3111,1470
1,Y,3111,1080
1,B,3111,407.615385
1,X,3112,543
1,Y,3112,3701
1,B,3112,408.942308
1,X,3113,4038
1,Y,3113,851
1,B,3113,386.519231
1,X,3114,834
1,Y,3114,1141
1,B,3114,406.653846
1,X,3115,5484
1,Y,3115,3481
1,B,3115,410.826923
1,X,3116,1365
1,Y,3116,709
1,B,3116,393.019231
1,X,3117,111
1,Y,3117,2422
1,B,3117,446.711538
1,X,3118,5342
1,Y,3118,1381
1,B,3118,416.057692
1,X,3119,5344
1,Y,3119,955
1,B,3119,402.057692
1,X,3120,1302
1,Y,3120,3204
1,B,3120,415.884615
1,X,3121,73
1,Y,3121,3132
1,B,3121,423.384615
1,X,3122,2255
1,Y,3122,1122
1,B,3122,362.365385
1,X,3123,1013
1,Y,3123,2908
1,B,3123,407.288462
1,X,3124,3669
1,Y,3124,3522
1,B,3124,404.423077
1,X,3125,4743
1,Y,3125,2136
1,B,3125,387.076923
1,X,3126,2634
1,Y,3126,1530
1,B,3126,455.076923
1,X,3127,5293
1,Y,3127,2955
1,B,3127,404.884615
1,X,3128,3650
1,Y,3128,766
1,B,3128,412.519231
1,X,3129,3954
1,Y,3129,2602
1,B,3129,411.884615
1,X,3130,1213
1,Y,3130,960
1,B,3130,377.461538
1,X,3131,3076
1,Y,3131,2917
1,B,3131,398.365385
1,X,3132,41
1,Y,3132,2927
1,B,3132,381.711538
1,X,3133,4402
1,Y,3133,1461
1,B,3133,428.038462
1,X,3134,2975
1,Y,3134,2822
1,B,3134,403.596154
1,X,3135,4940
1,Y,3135,2706
1,B,3135,393.807692
1,X,3136,3274
1,Y,3136,360
1,B,3136,393.076923
1,X,3137,830
1,Y,3137,3000
1,B,3137,400.288462
1,X,3138,1628
1,Y,3138,2067
1,B,3138,410.826923
1,X,3139,3867
1,Y,3139,1666
1,B,3139,363.826923
1,X,3140,1055
1,Y,3140,907
1,B,3140,428.884615
1,X,3141,3483
1,Y,3141,1232
1,B,3141,372.884615
1,X,3142,2207
1,Y,3142,151
1,B,3142,385.5
1,X,3143,5728
1,Y,3143,3667
1,B,3143,383.307692
1,X,3144,4808
1,Y,3144,2412
1,B,3144,406.211538
1,X,3145,1085
1,Y,3145,2618
1,B,3145,398.326923
1,X,3146,1512
1,Y,3146,1339
1,B,3146,406.576923
1,X,3147,3189
1,Y,3147,3562
1,B,3147,381.557692
1,X,3148,4441
1,Y,3148,2407
1,B,3148,385.461538
1,X,3149,5818
1,Y,3149,396
1,B,3149,406.403846
1,X,3150,2991
1,Y,3150,2039
1,B,3150,386.134615
1,X,3151,779
1,Y,3151,2616
1,B,3151,377.846154
1,X,3152,3590
1,Y,3152,3285
1,B,3152,374.346154
1,X,3153,2047
1,Y,3153,1334
1,B,3153,549.153846
1,X,3154,1216
1,Y,3154,1820
1,B,3154,399.096154
1,X,3155,4147
1,Y,3155,3049
1,B,3155,378.903846
1,X,3156,5062
1,Y,3156,3616
1,B,3156,381.903846
1,X,3157,699
1,Y,3157,3434
1,B,3157,370.846154
1,X,3158,511
1,Y,3158,4009
1,B,3158,388.038462
1,X,3159,3088
1,Y,3159,2389
1,B,3159,424.596154
1,X,3160,1807
1,Y,3160,3321
1,B,3160,383.134615
1,X,3161,3012
1,Y,3161,2448
1,B,3161,363.711538
1,X,3162,2023
1,Y,3162,1781
1,B,3162,382.826923
1,X,3163,5009
1,Y,3163,2762
1,B,3163,398.538462
1,X,3164,4558
1,Y,3164,3081
1,B,3164,408.365385
1,X,3165,523
1,Y,3165,3349
1,B,3165,382.673077
1,X,3166,5847
1,Y,3166,2850
1,B,3166,361.346154
1,X,3167,4382
1,Y,3167,2300
1,B,3167,402.307692
1,X,3168,1503
1,Y,3168,1287
1,B,3168,414.576923
1,X,3169,4146
1,Y,3169,3001
1,B,3169,389.673077
1,X,3170,4464
1,Y,3170,2964
1,B,3170,412.442308
1,X,3171,3579
1,Y,3171,1432
1,B,3171,390.192308
1,X,3172,539
1,Y,3172,1835
1,B,3172,382.25
1,X,3173,5424
1,Y,3173,2013
1,B,3173,323.134615
1,X,3174,3329
1,Y,3174,2437
1,B,3174,357.730769
1,X,3175,3535
1,Y,3175,3245
1,B,3175,363.576923
1,X,3176,1115
1,Y,3176,2887
1,B,3176,382.75
1,X,3177,5453
1,Y,3177,2401
1,B,3177,365.326923
1,X,3178,975
1,Y,3178,3300
1,B,3178,347.019231
1,X,3179,3588
1,Y,3179,1065
1,B,3179,361.846154
1,X,3180,2055
1,Y,3180,1997
1,B,3180,388.384615
1,X,3181,3399
1,Y,3181,839
1,B,3181,375.326923
1,X,3182,5846
1,Y,3182,2427
1,B,3182,387.692308
1,X,3183,3402
1,Y,3183,3230
1,B,3183,385.076923
1,X,3184,4749
1,Y,3184,3031
1,B,3184,362.346154
1,X,3185,2968
1,Y,3185,3234
1,B,3185,378.692308
1,X,3186,4645
1,Y,3186,3047
1,B,3186,397.461538
1,X,3187,2285
1,Y,3187,2558
1,B,3187,434.730769
1,X,3188,5604
1,Y,3188,2976
1,B,3188,378.269231
1,X,3189,790
1,Y,3189,2539
1,B,3189,439.903846
1,X,3190,4999
1,Y,3190,2779
1,B,3190,379.769231
1,X,3191,1883
1,Y,3191,3452
1,B,3191,353.711538
1,X,3192,5430
1,Y,3192,2020
1,B,3192,331.769231
1,X,3193,1121
1,Y,3193,2312
1,B,3193,357.576923
1,X,3194,3187
1,Y,3194,3128
1,B,3194,409.942308
1,X,3195,5215
1,Y,3195,2816
1,B,3195,427.442308
1,X,3196,4559
1,Y,3196,2840
1,B,3196,427.442308
1,X,3197,4850
1,Y,3197,2896
1,B,3197,393.5
1,X,3198,3753
1,Y,3198,2840
1,B,3198,366.596154
1,X,3199,3445
1,Y,3199,2247
1,B,3199,395.846154
1,X,3200,3666
1,Y,3200,959
1,B,3200,418.115385
1,X,3201,5696
1,Y,3201,1393
1,B,3201,399.346154
1,X,3202,3760
1,Y,3202,1312
1,B,3202,358.173077
1,X,3203,5050
1,Y,3203,444
1,B,3203,393.942308
1,X,3204,1509
1,Y,3204,2299
1,B,3204,386.615385
1,X,3205,493
1,Y,3205,3106
1,B,3205,425.692308
1,X,3206,4871
1,Y,3206,1755
1,B,3206,351.115385
1,X,3207,5209
1,Y,3207,2128
1,B,3207,381.307692
1,X,3208,3982
1,Y,3208,2041
1,B,3208,389.326923
1,X,3209,4602
1,Y,3209,2917
1,B,3209,368.326923
1,X,3210,2488
1,Y,3210,2123
1,B,3210,358.692308
1,X,3211,741
1,Y,3211,224
1,B,3211,396.634615
1,X,3212,576
1,Y,3212,2464
1,B,3212,360.807692
1,X,3213,1037
1,Y,3213,2751
1,B,3213,387.134615
1,X,3214,3888
1,Y,3214,1697
1,B,3214,343.942308
1,X,3215,134
1,Y,3215,447
1,B,3215,370.153846
1,X,3216,4768
1,Y,3216,3090
1,B,3216,357.596154
1,X,3217,1758
1,Y,3217,3196
1,B,3217,331.711538
1,X,3218,3684
1,Y,3218,2572
1,B,3218,393.25
1,X,3219,837
1,Y,3219,3168
1,B,3219,387.942308
1,X,3220,3142
1,Y,3220,3003
1,B,3220,357.423077
1,X,3221,5529
1,Y,3221,3651
1,B,3221,344.461538
1,X,3222,1915
1,Y,3222,2811
1,B,3222,394.288462
1,X,3223,1238
1,Y,3223,2677
1,B,3223,401.942308
1,X,3224,1095
1,Y,3224,620
1,B,3224,376.692308
1,X,3225,3025
1,Y,3225,4023
1,B,3225,363.653846
1,X,3226,4786
1,Y,3226,2727
1,B,3226,408
1,X,3227,2081
1,Y,3227,3926
1,B,3227,393.692308
1,X,3228,799
1,Y,3228,631
1,B,3228,369.461538
1,X,3229,683
1,Y,3229,2582
1,B,3229,368.769231
1,X,3230,3981
1,Y,3230,3548
1,B,3230,369.307692
1,X,3231,4014
1,Y,3231,3525
1,B,3231,336.019231
1,X,3232,792
1,Y,3232,1666
1,B,3232,407.711538
1,X,3233,198
1,Y,3233,2243
1,B,3233,392.634615
1,X,3234,3634
1,Y,3234,848
1,B,3234,388.403846
1,X,3235,1430
1,Y,3235,1236
1,B,3235,367.884615
1,X,3236,1990
1,Y,3236,575
1,B,3236,311.923077
1,X,3237,1659
1,Y,3237,602
1,B,3237,375.307692
1,X,3238,4585
1,Y,3238,2461
1,B,3238,382.807692
1,X,3239,1698
1,Y,3239,534
1,B,3239,372.673077
1,X,3240,323
1,Y,3240,3914
1,B,3240,395.25
1,X,3241,2632
1,Y,3241,2216
1,B,3241,377
1,X,3242,4409
1,Y,3242,2994
1,B,3242,371.211538
1,X,3243,422
1,Y,3243,656
1,B,3243,371.153846
1,X,3244,2991
1,Y,3244,2854
1,B,3244,372.576923
1,X,3245,2823
1,Y,3245,769
1,B,3245,379.211538
1,X,3246,6065
1,Y,3246,2460
1,B,3246,350.634615
1,X,3247,72
1,Y,3247,3241
1,B,3247,372.096154
1,X,3248,3169
1,Y,3248,1185
1,B,3248,392.596154
1,X,3249,791
1,Y,3249,3514
1,B,3249,386.403846
1,X,3250,3459
1,Y,3250,20
1,B,3250,354.923077
1,X,3251,1906
1,Y,3251,1081
1,B,3251,378.480769
1,X,3252,2878
1,Y,3252,2721
1,B,3252,369.461538
1,X,3253,6064
1,Y,3253,3087
1,B,3253,360.038462
1,X,3254,1954
1,Y,3254,593
1,B,3254,329.769231
1,X,3255,5376
1,Y,3255,3541
1,B,3255,366.980769
1,X,3256,5251
1,Y,3256,315
1,B,3256,371.865385
1,X,3257,2952
1,Y,3257,3257
1,B,3257,359.019231
1,X,3258,489
1,Y,3258,2376
1,B,3258,370.807692
1,X,3259,2306
1,Y,3259,2824
1,B,3259,381.5
1,X,3260,694
1,Y,3260,560
1,B,3260,337.596154
1,X,3261,4389
1,Y,3261,1064
1,B,3261,363.153846
1,X,3262,3270
1,Y,3262,3348
1,B,3262,353.5
1,X,3263,4449
1,Y,3263,1021
1,B,3263,377.903846
1,X,3264,979
1,Y,3264,3136
1,B,3264,373.980769
1,X,3265,2573
1,Y,3265,3808
1,B,3265,365.961538
1,X,3266,2015
1,Y,3266,667
1,B,3266,328.576923
1,X,3267,1398
1,Y,3267,1990
1,B,3267,359.788462
1,X,3268,5106
1,Y,3268,929
1,B,3268,359.326923
1,X,3269,694
1,Y,3269,3201
1,B,3269,364.846154
1,X,3270,3781
1,Y,3270,3444
1,B,3270,383.980769
1,X,3271,3731
1,Y,3271,3956
1,B,3271,366.557692
1,X,3272,861
1,Y,3272,2314
1,B,3272,348.269231
1,X,3273,763
1,Y,3273,3245
1,B,3273,362.557692
1,X,3274,3228
1,Y,3274,3613
1,B,3274,371.076923
1,X,3275,5503
1,Y,3275,3655
1,B,3275,363.596154
1,X,3276,5259
1,Y,3276,2885
1,B,3276,362.711538
1,X,3277,539
1,Y,3277,1813
1,B,3277,326.615385
1,X,3278,3270
1,Y,3278,1173
1,B,3278,353.692308
1,X,3279,1516
1,Y,3279,2946
1,B,3279,346.634615
1,X,3280,1792
1,Y,3280,2655
1,B,3280,382.288462
1,X,3281,3194
1,Y,3281,2842
1,B,3281,370.538462
1,X,3282,2416
1,Y,3282,2550
1,B,3282,367.403846
1,X,3283,751
1,Y,3283,263
1,B,3283,347.288462
1,X,3284,1717
1,Y,3284,1408
1,B,3284,342.346154
1,X,3285,3561
1,Y,3285,398
1,B,3285,325.903846
1,X,3286,554
1,Y,3286,3718
1,B,3286,396.076923
1,X,3287,578
1,Y,3287,2173
1,B,3287,370.730769
1,X,3288,1314
1,Y,3288,739
1,B,3288,363.615385
1,X,3289,3273
1,Y,3289,2054
1,B,3289,428.942308
1,X,3290,5077
1,Y,3290,2827
1,B,3290,333.288462
1,X,3291,3983
1,Y,3291,525
1,B,3291,355.269231
1,X,3292,5091
1,Y,3292,220
1,B,3292,352.096154
1,X,3293,1228
1,Y,3293,3171
1,B,3293,361.673077
1,X,3294,5058
1,Y,3294,3649
1,B,3294,340.115385
1,X,3295,5378
1,Y,3295,3945
1,B,3295,350.134615
1,X,3296,917
1,Y,3296,1031
1,B,3296,364.307692
1,X,3297,552
1,Y,3297,2642
1,B,3297,353.346154
1,X,3298,1654
1,Y,3298,563
1,B,3298,367.019231
1,X,3299,6108
1,Y,3299,2607
1,B,3299,370.307692
1,X,3300,1092
1,Y,3300,178
1,B,3300,366.25
1,X,3301,3241
1,Y,3301,2711
1,B,3301,367.846154
1,X,3302,977
1,Y,3302,2769
1,B,3302,367.384615
1,X,3303,4089
1,Y,3303,1892
1,B,3303,427.461538
1,X,3304,698
1,Y,3304,3312
1,B,3304,335.25
1,X,3305,307
1,Y,3305,1143
1,B,3305,376.923077
1,X,3306,882
1,Y,3306,2092
1,B,3306,343.480769
1,X,3307,5936
1,Y,3307,2816
1,B,3307,350.653846
1,X,3308,1708
1,Y,3308,2197
1,B,3308,350.365385
1,X,3309,441
1,Y,3309,2043
1,B,3309,430.538462
1,X,3310,5613
1,Y,3310,860
1,B,3310,343.153846
1,X,3311,5754
1,Y,3311,3028
1,B,3311,383.384615
1,X,3312,4884
1,Y,3312,2042
1,B,3312,500.25
1,X,3313,2103
1,Y,3313,3147
1,B,3313,346.807692
1,X,3314,3546
1,Y,3314,2698
1,B,3314,367.884615
1,X,3315,723
1,Y,3315,2670
1,B,3315,372.442308
1,X,3316,1688
1,Y,3316,1176
1,B,3316,373.153846
1,X,3317,1062
1,Y,3317,87
1,B,3317,351.326923
1,X,3318,1565
1,Y,3318,2897
1,B,3318,352.961538
1,X,3319,5356
1,Y,3319,3501
1,B,3319,349.5
1,X,3320,1461
1,Y,3320,3027
1,B,3320,374.307692
1,X,3321,3378
1,Y,3321,3815
1,B,3321,382.538462
1,X,3322,870
1,Y,3322,3291
1,B,3322,477.153846
1,X,3323,435
1,Y,3323,3247
1,B,3323,338.923077
1,X,3324,996
1,Y,3324,2091
1,B,3324,357.365385
1,X,3325,4945
1,Y,3325,1731
1,B,3325,358.711538
1,X,3326,3526
1,Y,3326,2716
1,B,3326,299.365385
1,X,3327,2519
1,Y,3327,974
1,B,3327,327.596154
1,X,3328,5674
1,Y,3328,3324
1,B,3328,383.538462
1,X,3329,1497
1,Y,3329,941
1,B,3329,333.980769
1,X,3330,3627
1,Y,3330,2747
1,B,3330,362.730769
1,X,3331,3171
1,Y,3331,479
1,B,3331,328.846154
1,X,3332,746
1,Y,3332,2597
1,B,3332,349.807692
1,X,3333,5190
1,Y,3333,1068
1,B,3333,353.942308
1,X,3334,5211
1,Y,3334,256
1,B,3334,352.576923
1,X,3335,1658
1,Y,3335,1013
1,B,3335,438.326923
1,X,3336,727
1,Y,3336,575
1,B,3336,352.057692
1,X,3337,900
1,Y,3337,3128
1,B,3337,357.115385
1,X,3338,2701
1,Y,3338,3381
1,B,3338,346.038462
1,X,3339,5797
1,Y,3339,3294
1,B,3339,360.576923
1,X,3340,445
1,Y,3340,2162
1,B,3340,323.884615
1,X,3341,1293
1,Y,3341,2768
1,B,3341,370.615385
1,X,3342,4102
1,Y,3342,1788
1,B,3342,373.846154
1,X,3343,5091
1,Y,3343,1868
1,B,3343,345
1,X,3344,1132
1,Y,3344,1027
1,B,3344,339.653846
1,X,3345,4020
1,Y,3345,1872
1,B,3345,319.865385
1,X,3346,984
1,Y,3346,3755
1,B,3346,336.076923
1,X,3347,3770
1,Y,3347,2850
1,B,3347,331.75
1,X,3348,3861
1,Y,3348,1204
1,B,3348,300.596154
1,X,3349,1731
1,Y,3349,2463
1,B,3349,358.980769
1,X,3350,2672
1,Y,3350,707
1,B,3350,298.25
1,X,3351,478
1,Y,3351,3222
1,B,3351,309.403846
1,X,3352,133
1,Y,3352,1224
1,B,3352,357.019231
1,X,3353,3886
1,Y,3353,2940
1,B,3353,340.326923
1,X,3354,1947
1,Y,3354,2954
1,B,3354,340.307692
1,X,3355,1125
1,Y,3355,2401
1,B,3355,343.865385
1,X,3356,3832
1,Y,3356,2732
1,B,3356,327.134615
1,X,3357,806
1,Y,3357,4010
1,B,3357,356.423077
1,X,3358,3580
1,Y,3358,3325
1,B,3358,344.961538
1,X,3359,5314
1,Y,3359,2228
1,B,3359,332.134615
1,X,3360,4899
1,Y,3360,2658
1,B,3360,337.730769
1,X,3361,3582
1,Y,3361,3087
1,B,3361,310.115385
1,X,3362,1352
1,Y,3362,78
1,B,3362,305.961538
1,X,3363,1519
1,Y,3363,790
1,B,3363,331.538462
1,X,3364,1078
1,Y,3364,2974
1,B,3364,337.634615
1,X,3365,1759
1,Y,3365,983
1,B,3365,335.730769
1,X,3366,2055
1,Y,3366,2605
1,B,3366,331.307692
1,X,3367,2216
1,Y,3367,1228
1,B,3367,344.538462
1,X,3368,171
1,Y,3368,2163
1,B,3368,318.557692
1,X,3369,2114
1,Y,3369,3696
1,B,3369,333.826923
1,X,3370,5073
1,Y,3370,1587
1,B,3370,315.788462
1,X,3371,4425
1,Y,3371,2447
1,B,3371,333.788462
1,X,3372,5172
1,Y,3372,2614
1,B,3372,374.846154
1,X,3373,818
1,Y,3373,3209
1,B,3373,320.096154
1,X,3374,3156
1,Y,3374,494
1,B,3374,342.711538
1,X,3375,222
1,Y,3375,1376
1,B,3375,333.230769
1,X,3376,3049
1,Y,3376,2430
1,B,3376,283.442308
1,X,3377,1352
1,Y,3377,2270
1,B,3377,314.096154
1,X,3378,1295
1,Y,3378,3134
1,B,3378,331.711538
1,X,3379,1568
1,Y,3379,2940
1,B,3379,296.884615
1,X,3380,3032
1,Y,3380,2669
1,B,3380,294.230769
1,X,3381,1822
1,Y,3381,3165
1,B,3381,309.403846
2,X,0,5441
2,Y,0,3565
2,B,0,3376.807692
2,X,1,5142
2,Y,1,820
2,B,1,3213.980769
2,X,2,5988
2,Y,2,3915
2,B,2,4271.019231
2,X,3,5276
2,Y,3,4008
2,B,3,3156.807692
2,X,4,3105
2,Y,4,2806
2,B,4,2901.826923
2,X,5,3226
2,Y,5,3086
2,B,5,2991.865385
2,X,6,4992
2,Y,6,38
2,B,6,3400.096154
2,X,7,3852
2,Y,7,3297
2,B,7,2473.346154
2,X,8,60
2,Y,8,3890
2,B,8,2844.961538
2,X,9,3072
2,Y,9,4005
2,B,9,3842.942308
2,X,10,4971
2,Y,10,2200
2,B,10,2501.596154
2,X,11,4046
2,Y,11,3402
2,B,11,2473.519231
2,X,12,5703
2,Y,12,1884
2,B,12,2448.423077
2,X,13,74
2,Y,13,675
2,B,13,2502.230769
2,X,14,1105
2,Y,14,3139
2,B,14,2238.403846
2,X,15,5900
2,Y,15,867
2,B,15,1926.019231
2,X,16,4031
2,Y,16,2303
2,B,16,2017.884615
2,X,17,1088
2,Y,17,1964
2,B,17,2502.692308
2,X,18,3868
2,Y,18,2433
2,B,18,2331.596154
2,X,19,3263
2,Y,19,3970
2,B,19,2179.711538
2,X,20,14
2,Y,20,3656
2,B,20,2817.326923
2,X,21,4754
2,Y,21,2783
2,B,21,2131.288462
2,X,22,5569
2,Y,22,3839
2,B,22,2263.653846
2,X,23,1419
2,Y,23,3975
2,B,23,1922.807692
2,X,24,5521
2,Y,24,1322
2,B,24,2234.942308
2,X,25,6033
2,Y,25,3491
2,B,25,2149.557692
2,X,26,394
2,Y,26,1830
2,B,26,1694.230769
2,X,27,4287
2,Y,27,2055
2,B,27,1829.673077
2,X,28,5874
2,Y,28,3498
2,B,28,2769.134615
2,X,29,2521
2,Y,29,176
2,B,29,1797.384615
2,X,30,3565
2,Y,30,3125
2,B,30,2321.153846
2,X,31,1541
2,Y,31,121
2,B,31,1736.557692
2,X,32,4068
2,Y,32,1690
2,B,32,1737.769231
2,X,33,6003
2,Y,33,3308
2,B,33,1809.423077
2,X,34,343
2,Y,34,175
2,B,34,1781.884615
2,X,35,5222
2,Y,35,1987
2,B,35,2073.423077
2,X,36,6011
2,Y,36,2949
2,B,36,1831.211538
2,X,37,2676
2,Y,37,1852
2,B,37,2062.942308
2,X,38,347
2,Y,38,3764
2,B,38,1823.461538
2,X,39,4159
2,Y,39,1986
2,B,39,1627.923077
2,X,40,4850
2,Y,40,2381
2,B,40,1931.480769
2,X,41,2304
2,Y,41,3512
2,B,41,2052.807692
2,X,42,5842
2,Y,42,3207
2,B,42,1847.538462
2,X,43,6131
2,Y,43,1985
2,B,43,1791.269231
2,X,44,2996
2,Y,44,1100
2,B,44,1996.923077
2,X,45,1393
2,Y,45,3842
2,B,45,1779.538462
2,X,46,5647
2,Y,46,533
2,B,46,1556.384615
2,X,47,1944
2,Y,47,3726
2,B,47,1693.5
2,X,48,3801
2,Y,48,1334
2,B,48,1733.769231
2,X,49,5983
2,Y,49,3213
2,B,49,1563.923077
2,X,50,3558
2,Y,50,3897
2,B,50,2092.557692
2,X,51,3874
2,Y,51,2257
2,B,51,1911.346154
2,X,52,5630
2,Y,52,1844
2,B,52,2239.423077
2,X,53,4736
2,Y,53,2778
2,B,53,1954.326923
2,X,54,4123
2,Y,54,3762
2,B,54,1933.865385
2,X,55,4438
2,Y,55,2702
2,B,55,1546.788462
2,X,56,2890
2,Y,56,1950
2,B,56,1514
2,X,57,497
2,Y,57,3827
2,B,57,1768.365385
2,X,58,5986
2,Y,58,2947
2,B,58,1464.903846
2,X,59,6136
2,Y,59,1719
2,B,59,1682.826923
2,X,60,5485
2,Y,60,2950
2,B,60,1494.269231
2,X,61,3370
2,Y,61,2133
2,B,61,1763
2,X,62,3892
2,Y,62,3007
2,B,62,1544.942308
2,X,63,2599
2,Y,63,2252
2,B,63,1769.615385
2,X,64,372
2,Y,64,3024
2,B,64,1531
2,X,65,5904
2,Y,65,4061
2,B,65,1521.307692
2,X,66,5312
2,Y,66,1859
2,B,66,1744.846154
2,X,67,3815
2,Y,67,3145
2,B,67,1982.134615
2,X,68,4855
2,Y,68,3395
2,B,68,2064.211538
2,X,69,359
2,Y,69,3409
2,B,69,2046.288462
2,X,70,5302
2,Y,70,3802
2,B,70,1525.038462
2,X,71,1581
2,Y,71,3702
2,B,71,1881.826923
2,X,72,4379
2,Y,72,3762
2,B,72,1555.25
2,X,73,2162
2,Y,73,419
2,B,73,1786.346154
2,X,74,3291
2,Y,74,2807
2,B,74,1559.038462
2,X,75,4196
2,Y,75,417
2,B,75,1708.346154
2,X,76,4647
2,Y,76,1091
2,B,76,1465.730769
2,X,77,3797
2,Y,77,1265
2,B,77,1629.153846
2,X,78,5495
2,Y,78,2280
2,B,78,1500.192308
2,X,79,2855
2,Y,79,264
2,B,79,1494.519231
2,X,80,87
2,Y,80,2004
2,B,80,1448.346154
2,X,81,767
2,Y,81,1562
2,B,81,2078.076923
2,X,82,3638
2,Y,82,1287
2,B,82,1482.134615
2,X,83,4688
2,Y,83,2864
2,B,83,1516.557692
2,X,84,3675
2,Y,84,1853
2,B,84,1495.307692
2,X,85,5888
2,Y,85,3879
2,B,85,1601.576923
2,X,86,108
2,Y,86,3775
2,B,86,1389.519231
2,X,87,1985
2,Y,87,2148
2,B,87,1956.019231
2,X,88,1798
2,Y,88,2180
2,B,88,1443.788462
2,X,89,632
2,Y,89,610
2,B,89,1472.807692
2,X,90,896
2,Y,90,3230
2,B,90,1634.596154
2,X,91,1564
2,Y,91,948
2,B,91,1362.173077
2,X,92,2177
2,Y,92,1550
2,B,92,1743.596154
2,X,93,3948
2,Y,93,3617
2,B,93,1382.038462
2,X,94,922
2,Y,94,463
2,B,94,1399.230769
2,X,95,5064
2,Y,95,4027
2,B,95,1583.538462
2,X,96,6032
2,Y,96,3358
2,B,96,1808.442308
2,X,97,647
2,Y,97,4079
2,B,97,1433.538462
2,X,98,5509
2,Y,98,2948
2,B,98,1445.557692
2,X,99,1831
2,Y,99,2637
2,B,99,1818.346154
2,X,100,4360
2,Y,100,3753
2,B,100,1340.884615
2,X,101,2096
2,Y,101,1508
2,B,101,1653.576923
2,X,102,1788
2,Y,102,4068
2,B,102,1691.134615
2,X,103,2220
2,Y,103,2451
2,B,103,1453.711538
2,X,104,5883
2,Y,104,1269
2,B,104,1871.519231
2,X,105,5137
2,Y,105,1096
2,B,105,1596.788462
2,X,106,2970
2,Y,106,2144
2,B,106,1712.826923
2,X,107,91
2,Y,107,3529
2,B,107,1633.653846
2,X,108,3109
2,Y,108,4054
2,B,108,1338.442308
2,X,109,5227
2,Y,109,832
2,B,109,1442.269231
2,X,110,1039
2,Y,110,2441
2,B,110,1314.807692
2,X,111,2887
2,Y,111,3350
2,B,111,1569.346154
2,X,112,255
2,Y,112,2586
2,B,112,1634.038462
2,X,113,5965
2,Y,113,3798
2,B,113,1549.634615
2,X,114,1306
2,Y,114,847
2,B,114,1462.730769
2,X,115,499
2,Y,115,2740
2,B,115,1383.5
2,X,116,3777
2,Y,116,4069
2,B,116,1338.076923
2,X,117,5264
2,Y,117,3009
2,B,117,1558.634615
2,X,118,4120
2,Y,118,2011
2,B,118,1356.076923
2,X,119,3342
2,Y,119,3270
2,B,119,1404.846154
2,X,120,5899
2,Y,120,3072
2,B,120,1363.615385
2,X,121,3977
2,Y,121,3488
2,B,121,1527.769231
2,X,122,4399
2,Y,122,3456
2,B,122,1627.365385
2,X,123,1833
2,Y,123,870
2,B,123,1347.230769
2,X,124,2903
2,Y,124,2052
2,B,124,2572.019231
2,X,125,5113
2,Y,125,3634
2,B,125,1738.057692
2,X,126,3128
2,Y,126,4044
2,B,126,1502.807692
2,X,127,5058
2,Y,127,2010
2,B,127,1403.596154
2,X,128,3550
2,Y,128,2534
2,B,128,1459.75
2,X,129,4028
2,Y,129,3489
2,B,129,1434.673077
2,X,130,1025
2,Y,130,237
2,B,130,1408.153846
2,X,131,3024
2,Y,131,1136
2,B,131,1361.923077
2,X,132,2
2,Y,132,1302
2,B,132,1405.119048
2,X,133,5804
2,Y,133,442
2,B,133,1522.692308
2,X,134,3537
2,Y,134,2961
2,B,134,1454.019231
2,X,135,3867
2,Y,135,1120
2,B,135,1528.326923
2,X,136,3190
2,Y,136,2253
2,B,136,1336.134615
2,X,137,3234
2,Y,137,3742
2,B,137,1316.230769
2,X,138,1158
2,Y,138,2369
2,B,138,1417.903846
2,X,139,5556
2,Y,139,3960
2,B,139,1283.192308
2,X,140,1987
2,Y,140,1415
2,B,140,1525.480769
2,X,141,754
2,Y,141,2016
2,B,141,1309.153846
2,X,142,4328
2,Y,142,2774
2,B,142,1258.519231
2,X,143,2372
2,Y,143,2616
2,B,143,1494.346154
2,X,144,4579
2,Y,144,2688
2,B,144,1496.480769
2,X,145,3670
2,Y,145,227
2,B,145,1521.980769
2,X,146,1160
2,Y,146,304
2,B,146,1272.25
2,X,147,3878
2,Y,147,2242
2,B,147,1390.961538
2,X,148,979
2,Y,148,2143
2,B,148,1383.230769
2,X,149,1012
2,Y,149,3150
2,B,149,1374.057692
2,X,150,1193
2,Y,150,2968
2,B,150,1291.846154
2,X,151,1971
2,Y,151,3733
2,B,151,1502.192308
2,X,152,3884
2,Y,152,1079
2,B,152,1372.384615
2,X,153,2466
2,Y,153,737
2,B,153,1410.326923
2,X,154,2045
2,Y,154,3946
2,B,154,1587.846154
2,X,155,129
2,Y,155,1960
2,B,155,1240.057692
2,X,156,3634
2,Y,156,2108
2,B,156,1429.346154
2,X,157,4174
2,Y,157,3846
2,B,157,1356.769231
2,X,158,3630
2,Y,158,3447
2,B,158,1490.019231
2,X,159,3934
2,Y,159,743
2,B,159,1249
2,X,160,639
2,Y,160,1786
2,B,160,1354.057692
2,X,161,5387
2,Y,161,967
2,B,161,1533.134615
2,X,162,779
2,Y,162,1236
2,B,162,1235.5
2,X,163,3874
2,Y,163,2801
2,B,163,1318.711538
2,X,164,301
2,Y,164,3168
2,B,164,1271.903846
2,X,165,3796
2,Y,165,1297
2,B,165,1398.173077
2,X,166,4100
2,Y,166,1265
2,B,166,1299.692308
2,X,167,4978
2,Y,167,1571
2,B,167,1459.442308
2,X,168,4149
2,Y,168,2007
2,B,168,1223.211538
2,X,169,5568
2,Y,169,1587
2,B,169,1278.961538
2,X,170,5320
2,Y,170,2693
2,B,170,1233.826923
2,X,171,2956
2,Y,171,1438
2,B,171,1286.923077
2,X,172,2585
2,Y,172,3515
2,B,172,1372.846154
2,X,173,5921
2,Y,173,551
2,B,173,1474.826923
2,X,174,1009
2,Y,174,2651
2,B,174,1316.211538
2,X,175,3820
2,Y,175,977
2,B,175,1663.384615
2,X,176,4584
2,Y,176,1732
2,B,176,1090.653846
2,X,177,5544
2,Y,177,3552
2,B,177,1268.557692
2,X,178,5789
2,Y,178,2026
2,B,178,1286.980769
2,X,179,385
2,Y,179,4009
2,B,179,1182.769231
2,X,180,1638
2,Y,180,2223
2,B,180,1488.942308
2,X,181,5333
2,Y,181,2980
2,B,181,1220.115385
2,X,182,58
2,Y,182,643
2,B,182,1275.903846
2,X,183,5924
2,Y,183,1914
2,B,183,1443.980769
2,X,184,5069
2,Y,184,2673
2,B,184,1212.711538
2,X,185,3916
2,Y,185,1751
2,B,185,1465.75
2,X,186,3909
2,Y,186,2098
2,B,186,1459.519231
2,X,187,3130
2,Y,187,2033
2,B,187,1282.461538
2,X,188,1371
2,Y,188,3792
2,B,188,1169.653846
2,X,189,5331
2,Y,189,3838
2,B,189,1226.5
2,X,190,2812
2,Y,190,3308
2,B,190,1213.384615
2,X,191,262
2,Y,191,2411
2,B,191,1350.980769
2,X,192,946
2,Y,192,2693
2,B,192,1266.326923
2,X,193,4565
2,Y,193,1558
2,B,193,1281.576923
2,X,194,4522
2,Y,194,3448
2,B,194,1388.480769
2,X,195,67
2,Y,195,100
2,B,195,1265.307692
2,X,196,1573
2,Y,196,288
2,B,196,1290.461538
2,X,197,6117
2,Y,197,440
2,B,197,1164.884615
2,X,198,5391
2,Y,198,20
2,B,198,1253.019231
2,X,199,3454
2,Y,199,2513
2,B,199,1162.942308
2,X,200,3316
2,Y,200,3176
2,B,200,1276.807692
2,X,201,281
2,Y,201,3342
2,B,201,1264.557692
2,X,202,1999
2,Y,202,357
2,B,202,1305.25
2,X,203,139
2,Y,203,3748
2,B,203,1243.365385
2,X,204,3837
2,Y,204,754
2,B,204,1198.673077
2,X,205,209
2,Y,205,2500
2,B,205,1225.5
2,X,206,2147
2,Y,206,1797
2,B,206,1262.865385
2,X,207,3198
2,Y,207,677
2,B,207,1195.230769
2,X,208,2819
2,Y,208,1629
2,B,208,1250.25
2,X,209,5208
2,Y,209,2238
2,B,209,1183.884615
2,X,210,3945
2,Y,210,2439
2,B,210,1267.384615
2,X,211,919
2,Y,211,709
2,B,211,1269.25
2,X,212,1200
2,Y,212,3186
2,B,212,1248.730769
2,X,213,2137
2,Y,213,1597
2,B,213,1303.615385
2,X,214,328
2,Y,214,1307
2,B,214,1268.865385
2,X,215,2426
2,Y,215,3916
2,B,215,1166.153846
2,X,216,1909
2,Y,216,3806
2,B,216,1118.096154
2,X,217,2689
2,Y,217,2597
2,B,217,1146.769231
2,X,218,585
2,Y,218,36
2,B,218,1258.980769
2,X,219,4762
2,Y,219,1101
2,B,219,1161.365385
2,X,220,3319
2,Y,220,2955
2,B,220,1546.096154
2,X,221,2666
2,Y,221,2291
2,B,221,1217.384615
2,X,222,3882
2,Y,222,3022
2,B,222,1223.326923
2,X,223,5592
2,Y,223,4023
2,B,223,1289.115385
2,X,224,5170
2,Y,224,2973
2,B,224,1159.826923
2,X,225,5711
2,Y,225,2278
2,B,225,1239.711538
2,X,226,1607
2,Y,226,1445
2,B,226,1428.365385
2,X,227,4364
2,Y,227,3728
2,B,227,1108.923077
2,X,228,6042
2,Y,228,2670
2,B,228,1160.423077
2,X,229,6045
2,Y,229,3601
2,B,229,1108.980769
2,X,230,3520
2,Y,230,620
2,B,230,1169.961538
2,X,231,155
2,Y,231,2264
2,B,231,1122.711538
2,X,232,4868
2,Y,232,3241
2,B,232,1087.673077
2,X,233,3921
2,Y,233,120
2,B,233,1265.326923
2,X,234,3223
2,Y,234,3031
2,B,234,1175.846154
2,X,235,2517
2,Y,235,2799
2,B,235,1136.75
2,X,236,3772
2,Y,236,1099
2,B,236,1128.865385
2,X,237,2028
2,Y,237,2678
2,B,237,1213.25
2,X,238,2571
2,Y,238,7
2,B,238,1125.384615
2,X,239,4599
2,Y,239,2711
2,B,239,1186.423077
2,X,240,4018
2,Y,240,1771
2,B,240,1177.211538
2,X,241,323
2,Y,241,1661
2,B,241,1095.634615
2,X,242,1339
2,Y,242,2897
2,B,242,1221.730769
2,X,243,4823
2,Y,243,1506
2,B,243,1193.442308
2,X,244,276
2,Y,244,3665
2,B,244,1146.673077
2,X,245,3127
2,Y,245,2131
2,B,245,1136.134615
2,X,246,3125
2,Y,246,2203
2,B,246,1280.153846
2,X,247,4140
2,Y,247,1443
2,B,247,1242.903846
2,X,248,3711
2,Y,248,2290
2,B,248,1076.038462
2,X,249,1236
2,Y,249,3829
2,B,249,1289.288462
2,X,250,3315
2,Y,250,1881
2,B,250,1191.442308
2,X,251,3852
2,Y,251,2401
2,B,251,1059.153846
2,X,252,4856
2,Y,252,1848
2,B,252,1167.865385
2,X,253,1906
2,Y,253,3599
2,B,253,1135.346154
2,X,254,4175
2,Y,254,126
2,B,254,1115.653846
2,X,255,5809
2,Y,255,1850
2,B,255,1398.557692
2,X,256,5327
2,Y,256,1294
2,B,256,1219.211538
2,X,257,3067
2,Y,257,2964
2,B,257,1229.423077
2,X,258,4299
2,Y,258,2086
2,B,258,1089.288462
2,X,259,2801
2,Y,259,533
2,B,259,1188.115385
2,X,260,2465
2,Y,260,3423
2,B,260,1053.5
2,X,261,2601
2,Y,261,1871
2,B,261,1112.384615
2,X,262,2309
2,Y,262,3571
2,B,262,1241.442308
2,X,263,1070
2,Y,263,3929
2,B,263,1253.903846
2,X,264,1023
2,Y,264,2523
2,B,264,1073.942308
2,X,265,1705
2,Y,265,381
2,B,265,1187.076923
2,X,266,2316
2,Y,266,3782
2,B,266,1128.076923
2,X,267,2493
2,Y,267,3927
2,B,267,902.057692
2,X,268,5366
2,Y,268,3298
2,B,268,1298.019231
2,X,269,5060
2,Y,269,1489
2,B,269,1043.211538
2,X,270,5752
2,Y,270,4023
2,B,270,1117.865385
2,X,271,708
2,Y,271,404
2,B,271,1249.461538
2,X,272,961
2,Y,272,2043
2,B,272,1237.923077
2,X,273,5693
2,Y,273,594
2,B,273,1083.865385
2,X,274,1495
2,Y,274,3731
2,B,274,1030.211538
2,X,275,3744
2,Y,275,1592
2,B,275,1266.423077
2,X,276,1237
2,Y,276,4015
2,B,276,1183.923077
2,X,277,3547
2,Y,277,1510
2,B,277,1145.192308
2,X,278,2650
2,Y,278,3885
2,B,278,1062.788462
2,X,279,1738
2,Y,279,1175
2,B,279,1133
2,X,280,1360
2,Y,280,2635
2,B,280,1231.173077
2,X,281,3625
2,Y,281,2470
2,B,281,1334.211538
2,X,282,3242
2,Y,282,4082
2,B,282,1273.634615
2,X,283,4544
2,Y,283,3774
2,B,283,1210.288462
2,X,284,5810
2,Y,284,3530
2,B,284,1126.346154
2,X,285,1377
2,Y,285,1308
2,B,285,1127.769231
2,X,286,2292
2,Y,286,3779
2,B,286,1200.384615
2,X,287,592
2,Y,287,2823
2,B,287,1158.25
2,X,288,4241
2,Y,288,65
2,B,288,1076.942308
2,X,289,4030
2,Y,289,1542
2,B,289,1144.980769
2,X,290,6122
2,Y,290,2266
2,B,290,1000.192308
2,X,291,3998
2,Y,291,1720
2,B,291,1093.615385
2,X,292,2888
2,Y,292,2501
2,B,292,1169.730769
2,X,293,5869
2,Y,293,1559
2,B,293,1106.115385
2,X,294,919
2,Y,294,3990
2,B,294,1122.365385
2,X,295,1971
2,Y,295,1978
2,B,295,1212.653846
2,X,296,2706
2,Y,296,3077
2,B,296,1084.788462
2,X,297,3219
2,Y,297,1282
2,B,297,1118.25
2,X,298,3753
2,Y,298,3783
2,B,298,1187.192308
2,X,299,5324
2,Y,299,336
2,B,299,1023.230769
2,X,300,1553
2,Y,300,623
2,B,300,1193.288462
2,X,301,4698
2,Y,301,2041
2,B,301,1152.576923
2,X,302,2662
2,Y,302,433
2,B,302,1014.326923
2,X,303,4417
2,Y,303,3729
2,B,303,1308.673077
2,X,304,5225
2,Y,304,3770
2,B,304,1101.942308
2,X,305,3505
2,Y,305,1502
2,B,305,1096.423077
2,X,306,782
2,Y,306,824
2,B,306,1187.326923
2,X,307,270
2,Y,307,2670
2,B,307,1133.480769
2,X,308,4274
2,Y,308,1763
2,B,308,1074.461538
2,X,309,3088
2,Y,309,2564
2,B,309,1132.615385
2,X,310,2824
2,Y,310,3985
2,B,310,1051.923077
2,X,311,3196
2,Y,311,2278
2,B,311,1078.615385
2,X,312,3972
2,Y,312,855
2,B,312,1164.307692
2,X,313,3899
2,Y,313,944
2,B,313,1102.019231
2,X,314,1900
2,Y,314,3267
2,B,314,1090.211538
2,X,315,1143
2,Y,315,3478
2,B,315,1247.192308
2,X,316,1826
2,Y,316,1862
2,B,316,1098.769231
2,X,317,3193
2,Y,317,2846
2,B,317,1158.230769
2,X,318,348
2,Y,318,2376
2,B,318,1116.057692
2,X,319,2281
2,Y,319,2504
2,B,319,1092.519231
2,X,320,2204
2,Y,320,1609
2,B,320,1142.192308
2,X,321,1351
2,Y,321,590
2,B,321,1119.423077
2,X,322,1439
2,Y,322,1566
2,B,322,1108.134615
2,X,323,496
2,Y,323,2845
2,B,323,1069.096154
2,X,324,2251
2,Y,324,1736
2,B,324,1079.115385
2,X,325,3944
2,Y,325,3047
2,B,325,1127.634615
2,X,326,5231
2,Y,326,372
2,B,326,1094.134615
2,X,327,6085
2,Y,327,2962
2,B,327,1002.057692
2,X,328,6055
2,Y,328,154
2,B,328,961.807692
2,X,329,2860
2,Y,329,2065
2,B,329,1066.038462
2,X,330,2749
2,Y,330,1614
2,B,330,1171.711538
2,X,331,758
2,Y,331,1631
2,B,331,1114.634615
2,X,332,4037
2,Y,332,2163
2,B,332,1199.615385
2,X,333,975
2,Y,333,1222
2,B,333,1062.442308
2,X,334,3581
2,Y,334,2353
2,B,334,1116.5
2,X,335,5252
2,Y,335,2346
2,B,335,1084.480769
2,X,336,886
2,Y,336,3650
2,B,336,1091.442308
2,X,337,3885
2,Y,337,1798
2,B,337,1086.115385
2,X,338,4340
2,Y,338,1844
2,B,338,1003.634615
2,X,339,3499
2,Y,339,3911
2,B,339,1111.038462
2,X,340,938
2,Y,340,1825
2,B,340,1053.576923
2,X,341,1631
2,Y,341,3203
2,B,341,1070.480769
2,X,342,3812
2,Y,342,1665
2,B,342,1159.192308
2,X,343,1017
2,Y,343,1814
2,B,343,1111.961538
2,X,344,3386
2,Y,344,3395
2,B,344,1063.903846
2,X,345,3531
2,Y,345,2413
2,B,345,1054.461538
2,X,346,3910
2,Y,346,808
2,B,346,1104.634615
2,X,347,2134
2,Y,347,3504
2,B,347,1044.846154
2,X,348,4691
2,Y,348,1863
2,B,348,1036.653846
2,X,349,1359
2,Y,349,626
2,B,349,1052.711538
2,X,350,3010
2,Y,350,3338
2,B,350,1019.826923
2,X,351,5294
2,Y,351,1087
2,B,351,1099.346154
2,X,352,3028
2,Y,352,3329
2,B,352,1066.826923
2,X,353,4261
2,Y,353,119
2,B,353,1139.942308
2,X,354,5150
2,Y,354,2985
2,B,354,1006.538462
2,X,355,663
2,Y,355,2229
2,B,355,1049.615385
2,X,356,1421
2,Y,356,2794
2,B,356,925.25
2,X,357,1003
2,Y,357,1839
2,B,357,1056.038462
2,X,358,610
2,Y,358,726
2,B,358,1051.576923
2,X,359,5652
2,Y,359,2830
2,B,359,1061.923077
2,X,360,3764
2,Y,360,1521
2,B,360,1021.788462
2,X,361,5557
2,Y,361,316
2,B,361,1015.346154
2,X,362,1093
2,Y,362,3200
2,B,362,1007.634615
2,X,363,2870
2,Y,363,211
2,B,363,1118.057692
2,X,364,1166
2,Y,364,1476
2,B,364,1092.134615
2,X,365,2673
2,Y,365,441
2,B,365,961.634615
2,X,366,3877
2,Y,366,2606
2,B,366,985.442308
2,X,367,377
2,Y,367,128
2,B,367,1165.673077
2,X,368,5122
2,Y,368,452
2,B,368,1125.192308
2,X,369,1035
2,Y,369,1655
2,B,369,1178.615385
2,X,370,888
2,Y,370,1811
2,B,370,997.692308
2,X,371,2316
2,Y,371,724
2,B,371,1036.019231
2,X,372,2193
2,Y,372,1880
2,B,372,1002.903846
2,X,373,669
2,Y,373,944
2,B,373,1019.615385
2,X,374,4714
2,Y,374,3670
2,B,374,1219.230769
2,X,375,523
2,Y,375,1612
2,B,375,1101.211538
2,X,376,3283
2,Y,376,3216
2,B,376,1194.480769
2,X,377,1583
2,Y,377,3100
2,B,377,1054.75
2,X,378,6028
2,Y,378,1734
2,B,378,1151.788462
2,X,379,1193
2,Y,379,2653
2,B,379,1071.807692
2,X,380,5540
2,Y,380,900
2,B,380,985.980769
2,X,381,327
2,Y,381,2006
2,B,381,1013.769231
2,X,382,4888
2,Y,382,1667
2,B,382,1007.384615
2,X,383,4090
2,Y,383,3710
2,B,383,1044.653846
2,X,384,1378
2,Y,384,1390
2,B,384,1086.096154
2,X,385,1067
2,Y,385,2002
2,B,385,1003.807692
2,X,386,3127
2,Y,386,677
2,B,386,1037
2,X,387,2829
2,Y,387,3818
2,B,387,1035.5
2,X,388,2794
2,Y,388,2561
2,B,388,970.211538
2,X,389,4738
2,Y,389,2685
2,B,389,1054.846154
2,X,390,2684
2,Y,390,2284
2,B,390,1039.788462
2,X,391,4220
2,Y,391,1894
2,B,391,1106.519231
2,X,392,2330
2,Y,392,4074
2,B,392,1081.288462
2,X,393,345
2,Y,393,1589
2,B,393,1112.307692
2,X,394,3095
2,Y,394,1240
2,B,394,1079.403846
2,X,395,4798
2,Y,395,494
2,B,395,954.538462
2,X,396,2764
2,Y,396,3767
2,B,396,921.403846
2,X,397,1901
2,Y,397,2876
2,B,397,990.884615
2,X,398,920
2,Y,398,2102
2,B,398,1046.288462
2,X,399,4172
2,Y,399,1311
2,B,399,1158.442308
2,X,400,6006
2,Y,400,2892
2,B,400,1015.326923
2,X,401,187
2,Y,401,3000
2,B,401,1075.826923
2,X,402,1862
2,Y,402,2844
2,B,402,1165.942308
2,X,403,2219
2,Y,403,620
2,B,403,1059.173077
2,X,404,5533
2,Y,404,3723
2,B,404,1085.923077
2,X,405,2257
2,Y,405,145
2,B,405,1048.480769
2,X,406,5935
2,Y,406,3967
2,B,406,890.980769
2,X,407,6077
2,Y,407,1309
2,B,407,1075.288462
2,X,408,244
2,Y,408,3999
2,B,408,1163.307692
2,X,409,5504
2,Y,409,1956
2,B,409,987.884615
2,X,410,5
2,Y,410,2848
2,B,410,960.673077
2,X,411,3822
2,Y,411,1942
2,B,411,1026.75
2,X,412,599
2,Y,412,3950
2,B,412,1018.519231
2,X,413,3284
2,Y,413,1108
2,B,413,1032.615385
2,X,414,3126
2,Y,414,2839
2,B,414,1035.307692
2,X,415,1022
2,Y,415,640
2,B,415,983.057692
2,X,416,705
2,Y,416,1256
2,B,416,1102.019231
2,X,417,4020
2,Y,417,1744
2,B,417,1030.903846
2,X,418,4477
2,Y,418,2380
2,B,418,943.711538
2,X,419,3287
2,Y,419,619
2,B,419,904.5
2,X,420,5741
2,Y,420,4037
2,B,420,979.576923
2,X,421,850
2,Y,421,2394
2,B,421,987.057692
2,X,422,1100
2,Y,422,3093
2,B,422,824.884615
2,X,423,4475
2,Y,423,3393
2,B,423,1053.173077
2,X,424,3884
2,Y,424,1448
2,B,424,955.807692
2,X,425,1861
2,Y,425,3571
2,B,425,1142.096154
2,X,426,3389
2,Y,426,3425
2,B,426,984.846154
2,X,427,473
2,Y,427,4005
2,B,427,955.615385
2,X,428,3478
2,Y,428,2379
2,B,428,1082.038462
2,X,429,41
2,Y,429,3171
2,B,429,994.057692
2,X,430,5859
2,Y,430,3437
2,B,430,934.615385
2,X,431,2844
2,Y,431,2074
2,B,431,1013.807692
2,X,432,1895
2,Y,432,908
2,B,432,1002.307692
2,X,433,3248
2,Y,433,3320
2,B,433,1277.461538
2,X,434,1967
2,Y,434,2255
2,B,434,1067.134615
2,X,435,3955
2,Y,435,3339
2,B,435,919.192308
2,X,436,5308
2,Y,436,3958
2,B,436,1022.884615
2,X,437,4941
2,Y,437,3574
2,B,437,935.961538
2,X,438,330
2,Y,438,3277
2,B,438,1010.980769
2,X,439,4747
2,Y,439,2847
2,B,439,920.673077
2,X,440,3607
2,Y,440,2687
2,B,440,970.903846
2,X,441,2691
2,Y,441,216
2,B,441,982.307692
2,X,442,3885
2,Y,442,2019
2,B,442,1011.096154
2,X,443,3416
2,Y,443,64
2,B,443,961.846154
2,X,444,4100
2,Y,444,2647
2,B,444,1490.480769
2,X,445,254
2,Y,445,3482
2,B,445,1050.307692
2,X,446,3109
2,Y,446,2241
2,B,446,1016.865385
2,X,447,5060
2,Y,447,2089
2,B,447,935.019231
2,X,448,5620
2,Y,448,648
2,B,448,966.711538
2,X,449,3915
2,Y,449,2363
2,B,449,1035.153846
2,X,450,6094
2,Y,450,3490
2,B,450,1057.346154
2,X,451,3590
2,Y,451,1860
2,B,451,1007.096154
2,X,452,4457
2,Y,452,2868
2,B,452,936.173077
2,X,453,5351
2,Y,453,759
2,B,453,992.480769
2,X,454,1975
2,Y,454,2557
2,B,454,1189.980769
2,X,455,1587
2,Y,455,1337
2,B,455,975.730769
2,X,456,4687
2,Y,456,1548
2,B,456,952.25
2,X,457,3458
2,Y,457,2134
2,B,457,1070.057692
2,X,458,776
2,Y,458,3446
2,B,458,1072.423077
2,X,459,3938
2,Y,459,846
2,B,459,1058.961538
2,X,460,1942
2,Y,460,2263
2,B,460,929.211538
2,X,461,2318
2,Y,461,2669
2,B,461,946.384615
2,X,462,3920
2,Y,462,2994
2,B,462,1023.153846
2,X,463,2889
2,Y,463,1625
2,B,463,999.057692
2,X,464,5643
2,Y,464,424
2,B,464,1018.557692
2,X,465,2129
2,Y,465,788
2,B,465,954.384615
2,X,466,3859
2,Y,466,480
2,B,466,1050.038462
2,X,467,5637
2,Y,467,2182
2,B,467,937.884615
2,X,468,3675
2,Y,468,3831
2,B,468,1037.365385
2,X,469,191
2,Y,469,3464
2,B,469,1025
2,X,470,2565
2,Y,470,4001
2,B,470,1018.480769
2,X,471,131
2,Y,471,3484
2,B,471,994.384615
2,X,472,5493
2,Y,472,2731
2,B,472,1036.211538
2,X,473,5752
2,Y,473,2735
2,B,473,967.826923
2,X,474,5370
2,Y,474,3896
2,B,474,1054.884615
2,X,475,5579
2,Y,475,3776
2,B,475,1024.269231
2,X,476,1343
2,Y,476,2391
2,B,476,1067.365385
2,X,477,281
2,Y,477,2479
2,B,477,946.75
2,X,478,4558
2,Y,478,2587
2,B,478,1091.884615
2,X,479,3892
2,Y,479,299
2,B,479,932.076923
2,X,480,3435
2,Y,480,3763
2,B,480,1022.865385
2,X,481,5105
2,Y,481,3143
2,B,481,979.711538
2,X,482,1237
2,Y,482,2782
2,B,482,1020.5
2,X,483,64
2,Y,483,1492
2,B,483,925.807692
2,X,484,5501
2,Y,484,3319
2,B,484,1056.923077
2,X,485,2537
2,Y,485,2992
2,B,485,1049.153846
2,X,486,2151
2,Y,486,1707
2,B,486,919.692308
2,X,487,4829
2,Y,487,1574
2,B,487,1025.25
2,X,488,174
2,Y,488,1139
2,B,488,1069.923077
2,X,489,5246
2,Y,489,1348
2,B,489,887.711538
2,X,490,4064
2,Y,490,3711
2,B,490,939.980769
2,X,491,3860
2,Y,491,1064
2,B,491,1017.211538
2,X,492,5675
2,Y,492,2027
2,B,492,1006.346154
2,X,493,4988
2,Y,493,1446
2,B,493,1075.75
2,X,494,5620
2,Y,494,1554
2,B,494,961.461538
2,X,495,887
2,Y,495,4071
2,B,495,1036.326923
2,X,496,5414
2,Y,496,1678
2,B,496,962.923077
2,X,497,2169
2,Y,497,1427
2,B,497,1051.557692
2,X,498,4320
2,Y,498,1325
2,B,498,995.903846
2,X,499,1365
2,Y,499,2086
2,B,499,979.980769
2,X,500,4132
2,Y,500,3784
2,B,500,1128.519231
2,X,501,6090
2,Y,501,2561
2,B,501,1083.807692
2,X,502,2693
2,Y,502,4067
2,B,502,924.596154
2,X,503,2794
2,Y,503,2278
2,B,503,918.480769
2,X,504,521
2,Y,504,3184
2,B,504,979.307692
2,X,505,1768
2,Y,505,2099
2,B,505,1011.134615
2,X,506,3025
2,Y,506,808
2,B,506,909.826923
2,X,507,1643
2,Y,507,3013
2,B,507,882.192308
2,X,508,765
2,Y,508,950
2,B,508,963.634615
2,X,509,2935
2,Y,509,1905
2,B,509,1014.480769
2,X,510,2151
2,Y,510,2036
2,B,510,937.326923
2,X,511,2489
2,Y,511,3179
2,B,511,984.173077
2,X,512,505
2,Y,512,1510
2,B,512,1027.057692
2,X,513,2749
2,Y,513,15
2,B,513,905.269231
2,X,514,2887
2,Y,514,2327
2,B,514,1030.75
2,X,515,1607
2,Y,515,3905
2,B,515,1091.75
2,X,516,2633
2,Y,516,2155
2,B,516,1029.153846
2,X,517,4738
2,Y,517,4081
2,B,517,946.307692
2,X,518,2184
2,Y,518,1864
2,B,518,923.596154
2,X,519,4237
2,Y,519,3239
2,B,519,1128.673077
2,X,520,4347
2,Y,520,1430
2,B,520,927.711538
2,X,521,2340
2,Y,521,1123
2,B,521,981.769231
2,X,522,4198
2,Y,522,241
2,B,522,987.403846
2,X,523,4006
2,Y,523,820
2,B,523,1114.826923
2,X,524,3365
2,Y,524,1539
2,B,524,999.192308
2,X,525,5169
2,Y,525,4077
2,B,525,926.134615
2,X,526,951
2,Y,526,144
2,B,526,1022
2,X,527,2940
2,Y,527,1218
2,B,527,1177.865385
2,X,528,4640
2,Y,528,1390
2,B,528,1075.634615
2,X,529,3658
2,Y,529,3862
2,B,529,946.019231
2,X,530,2166
2,Y,530,3580
2,B,530,1099.807692
2,X,531,4665
2,Y,531,70
2,B,531,937.25
2,X,532,3200
2,Y,532,3232
2,B,532,1002.865385
2,X,533,931
2,Y,533,1481
2,B,533,941.807692
2,X,534,671
2,Y,534,3818
2,B,534,1051.980769
2,X,535,4744
2,Y,535,1515
2,B,535,937.865385
2,X,536,3151
2,Y,536,2520
2,B,536,865.153846
2,X,537,4214
2,Y,537,3591
2,B,537,946.538462
2,X,538,3122
2,Y,538,2881
2,B,538,939.25
2,X,539,4136
2,Y,539,2196
2,B,539,957.730769
2,X,540,924
2,Y,540,2709
2,B,540,928.288462
2,X,541,416
2,Y,541,288
2,B,541,994.596154
2,X,542,5350
2,Y,542,1184
2,B,542,927.596154
2,X,543,1580
2,Y,543,1861
2,B,543,936.269231
2,X,544,3067
2,Y,544,3827
2,B,544,1031.519231
2,X,545,3226
2,Y,545,3831
2,B,545,896.846154
2,X,546,3054
2,Y,546,593
2,B,546,978.423077
2,X,547,2603
2,Y,547,297
2,B,547,1041.192308
2,X,548,5749
2,Y,548,3282
2,B,548,1010.423077
2,X,549,160
2,Y,549,1190
2,B,549,925.019231
2,X,550,5547
2,Y,550,1497
2,B,550,949.442308
2,X,551,998
2,Y,551,422
2,B,551,991.865385
2,X,552,2634
2,Y,552,237
2,B,552,869.75
2,X,553,1180
2,Y,553,2557
2,B,553,989.288462
2,X,554,71
2,Y,554,3402
2,B,554,904.980769
2,X,555,1548
2,Y,555,1745
2,B,555,908.807692
2,X,556,3544
2,Y,556,3462
2,B,556,1028.615385
2,X,557,286
2,Y,557,2499
2,B,557,859.384615
2,X,558,2432
2,Y,558,2512
2,B,558,980.653846
2,X,559,1855
2,Y,559,2390
2,B,559,910.865385
2,X,560,5830
2,Y,560,1595
2,B,560,879.384615
2,X,561,4086
2,Y,561,3138
2,B,561,991.423077
2,X,562,4736
2,Y,562,3488
2,B,562,1247.384615
2,X,563,5739
2,Y,563,1526
2,B,563,882.769231
2,X,564,5336
2,Y,564,1518
2,B,564,1043.25
2,X,565,871
2,Y,565,3916
2,B,565,906.846154
2,X,566,3121
2,Y,566,791
2,B,566,887.980769
2,X,567,1667
2,Y,567,2477
2,B,567,977.557692
2,X,568,2710
2,Y,568,1649
2,B,568,1094.038462
2,X,569,5518
2,Y,569,2731
2,B,569,967.134615
2,X,570,4626
2,Y,570,3697
2,B,570,1011.769231
2,X,571,1603
2,Y,571,3678
2,B,571,943.519231
2,X,572,4649
2,Y,572,1691
2,B,572,961.692308
2,X,573,2107
2,Y,573,1255
2,B,573,957.75
2,X,574,6037
2,Y,574,1888
2,B,574,937.076923
2,X,575,5991
2,Y,575,1973
2,B,575,1036.826923
2,X,576,3814
2,Y,576,3166
2,B,576,1182.461538
2,X,577,3458
2,Y,577,3510
2,B,577,950.346154
2,X,578,3843
2,Y,578,786
2,B,578,835.826923
2,X,579,2105
2,Y,579,1920
2,B,579,935.480769
2,X,580,3171
2,Y,580,1907
2,B,580,933.596154
2,X,581,380
2,Y,581,3834
2,B,581,878.115385
2,X,582,3795
2,Y,582,1815
2,B,582,904.269231
2,X,583,4484
2,Y,583,1575
2,B,583,1015.923077
2,X,584,6059
2,Y,584,3261
2,B,584,1083.038462
2,X,585,1938
2,Y,585,2019
2,B,585,897.5
2,X,586,518
2,Y,586,3449
2,B,586,882.615385
2,X,587,3186
2,Y,587,46
2,B,587,929.442308
2,X,588,5847
2,Y,588,3895
2,B,588,922.557692
2,X,589,1740
2,Y,589,1458
2,B,589,1055.653846
2,X,590,3853
2,Y,590,2992
2,B,590,895.461538
2,X,591,3031
2,Y,591,309
2,B,591,862.153846
2,X,592,2082
2,Y,592,1363
2,B,592,927.115385
2,X,593,3316
2,Y,593,2088
2,B,593,971.980769
2,X,594,5608
2,Y,594,257
2,B,594,1172.384615
2,X,595,2344
2,Y,595,3965
2,B,595,950.480769
2,X,596,5510
2,Y,596,2801
2,B,596,1065.634615
2,X,597,3140
2,Y,597,2889
2,B,597,857.326923
2,X,598,4147
2,Y,598,124
2,B,598,976.5
2,X,599,963
2,Y,599,2528
2,B,599,952.057692
2,X,600,2167
2,Y,600,3130
2,B,600,1125
2,X,601,5206
2,Y,601,595
2,B,601,927.173077
2,X,602,5687
2,Y,602,2259
2,B,602,928.038462
2,X,603,5831
2,Y,603,2564
2,B,603,939.576923
2,X,604,1255
2,Y,604,2465
2,B,604,914.461538
2,X,605,3020
2,Y,605,1884
2,B,605,985.788462
2,X,606,1586
2,Y,606,3597
2,B,606,949.038462
2,X,607,1013
2,Y,607,2673
2,B,607,863.596154
2,X,608,4764
2,Y,608,1965
2,B,608,900.653846
2,X,609,2083
2,Y,609,1344
2,B,609,1080.730769
2,X,610,2013
2,Y,610,3709
2,B,610,859.884615
2,X,611,2753
2,Y,611,4078
2,B,611,1076.653846
2,X,612,1806
2,Y,612,3651
2,B,612,973.653846
2,X,613,3141
2,Y,613,200
2,B,613,1065.519231
2,X,614,5313
2,Y,614,691
2,B,614,928.038462
2,X,615,3160
2,Y,615,2502
2,B,615,830.692308
2,X,616,2638
2,Y,616,1038
2,B,616,847.519231
2,X,617,3528
2,Y,617,642
2,B,617,880.615385
2,X,618,5469
2,Y,618,1484
2,B,618,876.653846
2,X,619,3803
2,Y,619,1984
2,B,619,877.384615
2,X,620,4045
2,Y,620,1373
2,B,620,863.25
2,X,621,5144
2,Y,621,3361
2,B,621,908.096154
2,X,622,3815
2,Y,622,3812
2,B,622,936.442308
2,X,623,4360
2,Y,623,3792
2,B,623,913.903846
2,X,624,3878
2,Y,624,3825
2,B,624,939.038462
2,X,625,4381
2,Y,625,2536
2,B,625,875.923077
2,X,626,2640
2,Y,626,1900
2,B,626,904.326923
2,X,627,1869
2,Y,627,2599
2,B,627,952.576923
2,X,628,822
2,Y,628,1762
2,B,628,862.326923
2,X,629,4712
2,Y,629,3877
2,B,629,885.115385
2,X,630,6109
2,Y,630,402
2,B,630,938.653846
2,X,631,1029
2,Y,631,1151
2,B,631,907.096154
2,X,632,3801
2,Y,632,1590
2,B,632,923.230769
2,X,633,5191
2,Y,633,3050
2,B,633,942.307692
2,X,634,1403
2,Y,634,234
2,B,634,1009.980769
2,X,635,1507
2,Y,635,1470
2,B,635,891.711538
2,X,636,768
2,Y,636,900
2,B,636,1010.634615
2,X,637,481
2,Y,637,2706
2,B,637,939.365385
2,X,638,919
2,Y,638,2690
2,B,638,909.692308
2,X,639,5335
2,Y,639,67
2,B,639,908.480769
2,X,640,5960
2,Y,640,3736
2,B,640,856.269231
2,X,641,4318
2,Y,641,3092
2,B,641,911.923077
2,X,642,262
2,Y,642,1701
2,B,642,882.115385
2,X,643,6067
2,Y,643,2575
2,B,643,935.615385
2,X,644,4620
2,Y,644,3814
2,B,644,939.076923
2,X,645,5932
2,Y,645,3933
2,B,645,1149.923077
2,X,646,3710
2,Y,646,139
2,B,646,879.788462
2,X,647,1701
2,Y,647,817
2,B,647,1154.576923
2,X,648,3318
2,Y,648,376
2,B,648,953.923077
2,X,649,1591
2,Y,649,378
2,B,649,962.211538
2,X,650,4317
2,Y,650,214
2,B,650,908.25
2,X,651,5735
2,Y,651,1971
2,B,651,875.673077
2,X,652,5270
2,Y,652,2178
2,B,652,894.730769
2,X,653,610
2,Y,653,503
2,B,653,947.557692
2,X,654,278
2,Y,654,1649
2,B,654,1021.288462
2,X,655,2898
2,Y,655,2311
2,B,655,978.961538
2,X,656,904
2,Y,656,2335
2,B,656,991.980769
2,X,657,626
2,Y,657,1643
2,B,657,874.038462
2,X,658,3843
2,Y,658,3012
2,B,658,862.576923
2,X,659,579
2,Y,659,1946
2,B,659,889.557692
2,X,660,4933
2,Y,660,3939
2,B,660,845.230769
2,X,661,3565
2,Y,661,492
2,B,661,942.865385
2,X,662,4186
2,Y,662,3928
2,B,662,1017.846154
2,X,663,3357
2,Y,663,3200
2,B,663,889.403846
2,X,664,3460
2,Y,664,4051
2,B,664,976.673077
2,X,665,238
2,Y,665,2836
2,B,665,874.076923
2,X,666,2136
2,Y,666,3114
2,B,666,937.442308
2,X,667,632
2,Y,667,202
2,B,667,949.346154
2,X,668,1518
2,Y,668,1662
2,B,668,908.134615
2,X,669,2733
2,Y,669,1374
2,B,669,915.596154
2,X,670,5756
2,Y,670,501
2,B,670,857.25
2,X,671,3537
2,Y,671,1968
2,B,671,1011.230769
2,X,672,2030
2,Y,672,3469
2,B,672,897
2,X,673,1600
2,Y,673,3887
2,B,673,974.25
2,X,674,3231
2,Y,674,2866
2,B,674,944
2,X,675,2542
2,Y,675,1736
2,B,675,929.5
2,X,676,5925
2,Y,676,2570
2,B,676,881.442308
2,X,677,3922
2,Y,677,1647
2,B,677,1001.423077
2,X,678,3136
2,Y,678,1420
2,B,678,889.115385
2,X,679,4143
2,Y,679,3484
2,B,679,1051.826923
2,X,680,2642
2,Y,680,2362
2,B,680,846.307692
2,X,681,30
2,Y,681,2413
2,B,681,943.865385
2,X,682,5931
2,Y,682,2894
2,B,682,904.269231
2,X,683,1680
2,Y,683,3392
2,B,683,890.884615
2,X,684,4370
2,Y,684,3652
2,B,684,943.192308
2,X,685,1134
2,Y,685,23
2,B,685,865.173077
2,X,686,4610
2,Y,686,4070
2,B,686,922.423077
2,X,687,4952
2,Y,687,3148
2,B,687,960.846154
2,X,688,2166
2,Y,688,3494
2,B,688,885.538462
2,X,689,5858
2,Y,689,434
2,B,689,913.5
2,X,690,2017
2,Y,690,73
2,B,690,921.230769
2,X,691,4591
2,Y,691,3696
2,B,691,1121.019231
2,X,692,3542
2,Y,692,1874
2,B,692,873.096154
2,X,693,1432
2,Y,693,2239
2,B,693,868.134615
2,X,694,4548
2,Y,694,90
2,B,694,978.596154
2,X,695,718
2,Y,695,997
2,B,695,938.365385
2,X,696,5172
2,Y,696,3257
2,B,696,1036.826923
2,X,697,1203
2,Y,697,1954
2,B,697,823.346154
2,X,698,284
2,Y,698,3762
2,B,698,849.423077
2,X,699,861
2,Y,699,1254
2,B,699,904.596154
2,X,700,4137
2,Y,700,1602
2,B,700,836.942308
2,X,701,43
2,Y,701,1498
2,B,701,922.846154
2,X,702,246
2,Y,702,3942
2,B,702,808.807692
2,X,703,2977
2,Y,703,1194
2,B,703,860.230769
2,X,704,1036
2,Y,704,1237
2,B,704,873.903846
2,X,705,4775
2,Y,705,3544
2,B,705,943.903846
2,X,706,2380
2,Y,706,3366
2,B,706,981.076923
2,X,707,5021
2,Y,707,2176
2,B,707,810.576923
2,X,708,1503
2,Y,708,2670
2,B,708,868.576923
2,X,709,611
2,Y,709,2304
2,B,709,861.942308
2,X,710,289
2,Y,710,3755
2,B,710,779.230769
2,X,711,1891
2,Y,711,4015
2,B,711,813.173077
2,X,712,5876
2,Y,712,1248
2,B,712,1031.057692
2,X,713,1440
2,Y,713,2037
2,B,713,939.846154
2,X,714,4286
2,Y,714,1788
2,B,714,918.730769
2,X,715,2037
2,Y,715,1601
2,B,715,826.673077
2,X,716,630
2,Y,716,910
2,B,716,944.461538
2,X,717,1153
2,Y,717,1198
2,B,717,916.596154
2,X,718,5370
2,Y,718,2876
2,B,718,879.269231
2,X,719,271
2,Y,719,1765
2,B,719,817.192308
2,X,720,1788
2,Y,720,1969
2,B,720,898.596154
2,X,721,3188
2,Y,721,2649
2,B,721,878.346154
2,X,722,2026
2,Y,722,1216
2,B,722,817.365385
2,X,723,398
2,Y,723,1191
2,B,723,898.076923
2,X,724,2881
2,Y,724,2796
2,B,724,942.615385
2,X,725,3200
2,Y,725,641
2,B,725,873.634615
2,X,726,5471
2,Y,726,4053
2,B,726,833.730769
2,X,727,4194
2,Y,727,317
2,B,727,840.865385
2,X,728,3116
2,Y,728,2330
2,B,728,817.769231
2,X,729,3267
2,Y,729,1281
2,B,729,976.788462
2,X,730,5135
2,Y,730,3242
2,B,730,861.461538
2,X,731,2694
2,Y,731,2884
2,B,731,964.423077
2,X,732,2085
2,Y,732,3616
2,B,732,819.211538
2,X,733,3184
2,Y,733,4010
2,B,733,823.942308
2,X,734,5177
2,Y,734,798
2,B,734,894.346154
2,X,735,5909
2,Y,735,2620
2,B,735,1449.519231
2,X,736,2700
2,Y,736,1187
2,B,736,822.25
2,X,737,3655
2,Y,737,3823
2,B,737,817.365385
2,X,738,4247
2,Y,738,3947
2,B,738,868.807692
2,X,739,4693
2,Y,739,3634
2,B,739,886.384615
2,X,740,5895
2,Y,740,524
2,B,740,899.076923
2,X,741,3616
2,Y,741,2178
2,B,741,858.865385
2,X,742,2517
2,Y,742,890
2,B,742,851.384615
2,X,743,1804
2,Y,743,26
2,B,743,906.019231
2,X,744,2368
2,Y,744,3316
2,B,744,841.038462
2,X,745,1953
2,Y,745,700
2,B,745,931.903846
2,X,746,5986
2,Y,746,2579
2,B,746,842.461538
2,X,747,1180
2,Y,747,1152
2,B,747,841.673077
2,X,748,1906
2,Y,748,3949
2,B,748,927.576923
2,X,749,683
2,Y,749,1859
2,B,749,883.769231
2,X,750,3126
2,Y,750,1303
2,B,750,940.692308
2,X,751,574
2,Y,751,2259
2,B,751,900.519231
2,X,752,5795
2,Y,752,3571
2,B,752,839.230769
2,X,753,2796
2,Y,753,2692
2,B,753,845.173077
2,X,754,396
2,Y,754,3755
2,B,754,846.942308
2,X,755,2014
2,Y,755,3801
2,B,755,824.846154
2,X,756,4058
2,Y,756,151
2,B,756,875.384615
2,X,757,3346
2,Y,757,3711
2,B,757,821.538462
2,X,758,5615
2,Y,758,20
2,B,758,857.769231
2,X,759,3665
2,Y,759,3179
2,B,759,944.307692
2,X,760,5805
2,Y,760,1220
2,B,760,777.269231
2,X,761,5717
2,Y,761,1559
2,B,761,790.134615
2,X,762,5281
2,Y,762,1649
2,B,762,923.288462
2,X,763,1438
2,Y,763,2964
2,B,763,1126.846154
2,X,764,4512
2,Y,764,1699
2,B,764,758.673077
2,X,765,4369
2,Y,765,1539
2,B,765,816.75
2,X,766,1805
2,Y,766,900
2,B,766,849.403846
2,X,767,3208
2,Y,767,1089
2,B,767,867.192308
2,X,768,5725
2,Y,768,1548
2,B,768,791.230769
2,X,769,5376
2,Y,769,2773
2,B,769,843.192308
2,X,770,1972
2,Y,770,1173
2,B,770,854.442308
2,X,771,3391
2,Y,771,1722
2,B,771,829.307692
2,X,772,3955
2,Y,772,2529
2,B,772,929.346154
2,X,773,3946
2,Y,773,1403
2,B,773,883.384615
2,X,774,3742
2,Y,774,1439
2,B,774,904.211538
2,X,775,6042
2,Y,775,1226
2,B,775,849.557692
2,X,776,4723
2,Y,776,2330
2,B,776,770.057692
2,X,777,2292
2,Y,777,3850
2,B,777,904.461538
2,X,778,3063
2,Y,778,2728
2,B,778,789.346154
2,X,779,5363
2,Y,779,4019
2,B,779,944.653846
2,X,780,4785
2,Y,780,1796
2,B,780,784.442308
2,X,781,4061
2,Y,781,2194
2,B,781,821.384615
2,X,782,3798
2,Y,782,2110
2,B,782,907.519231
2,X,783,2106
2,Y,783,3751
2,B,783,786.423077
2,X,784,4985
2,Y,784,2903
2,B,784,893.865385
2,X,785,116
2,Y,785,4058
2,B,785,837.326923
2,X,786,2946
2,Y,786,3614
2,B,786,887.788462
2,X,787,2442
2,Y,787,612
2,B,787,920.826923
2,X,788,5347
2,Y,788,1670
2,B,788,874.346154
2,X,789,98
2,Y,789,4052
2,B,789,843.788462
2,X,790,4733
2,Y,790,2327
2,B,790,846.365385
2,X,791,2305
2,Y,791,1547
2,B,791,870.980769
2,X,792,3534
2,Y,792,1203
2,B,792,881.269231
2,X,793,1087
2,Y,793,1753
2,B,793,875.346154
2,X,794,443
2,Y,794,3361
2,B,794,795.192308
2,X,795,936
2,Y,795,1549
2,B,795,824.634615
2,X,796,1218
2,Y,796,3090
2,B,796,854.211538
2,X,797,1265
2,Y,797,149
2,B,797,794.576923
2,X,798,5307
2,Y,798,399
2,B,798,814.596154
2,X,799,3779
2,Y,799,3556
2,B,799,876.557692
2,X,800,5532
2,Y,800,3448
2,B,800,1086.057692
2,X,801,3689
2,Y,801,1685
2,B,801,866.423077
2,X,802,1624
2,Y,802,1469
2,B,802,874.019231
2,X,803,256
2,Y,803,1626
2,B,803,856.673077
2,X,804,3815
2,Y,804,3215
2,B,804,812.461538
2,X,805,5386
2,Y,805,2326
2,B,805,860.230769
2,X,806,760
2,Y,806,78
2,B,806,952.096154
2,X,807,5491
2,Y,807,1550
2,B,807,905.75
2,X,808,1840
2,Y,808,1126
2,B,808,891.019231
2,X,809,2514
2,Y,809,904
2,B,809,783.230769
2,X,810,455
2,Y,810,4053
2,B,810,885.923077
2,X,811,1858
2,Y,811,86
2,B,811,874.788462
2,X,812,831
2,Y,812,1343
2,B,812,883
2,X,813,3421
2,Y,813,1576
2,B,813,877.288462
2,X,814,2331
2,Y,814,2507
2,B,814,858.596154
2,X,815,1597
2,Y,815,1699
2,B,815,849.269231
2,X,816,2771
2,Y,816,2358
2,B,816,781.557692
2,X,817,831
2,Y,817,2731
2,B,817,840.923077
2,X,818,2345
2,Y,818,2680
2,B,818,769.307692
2,X,819,5319
2,Y,819,3690
2,B,819,828.884615
2,X,820,3561
2,Y,820,152
2,B,820,861.826923
2,X,821,3367
2,Y,821,2295
2,B,821,859.769231
2,X,822,648
2,Y,822,1175
2,B,822,914.942308
2,X,823,5493
2,Y,823,2685
2,B,823,769.326923
2,X,824,5503
2,Y,824,3815
2,B,824,905.442308
2,X,825,5184
2,Y,825,536
2,B,825,794.307692
2,X,826,5597
2,Y,826,1971
2,B,826,888.615385
2,X,827,4901
2,Y,827,1277
2,B,827,829.769231
2,X,828,1794
2,Y,828,1869
2,B,828,842.807692
2,X,829,1297
2,Y,829,1951
2,B,829,1018.5
2,X,830,2801
2,Y,830,2856
2,B,830,800.711538
2,X,831,2964
2,Y,831,3620
2,B,831,853.557692
2,X,832,31
2,Y,832,3328
2,B,832,833.653846
2,X,833,3320
2,Y,833,982
2,B,833,818.730769
2,X,834,4927
2,Y,834,3164
2,B,834,878.519231
2,X,835,4236
2,Y,835,3181
2,B,835,834.826923
2,X,836,5201
2,Y,836,3427
2,B,836,799
2,X,837,3768
2,Y,837,334
2,B,837,808.365385
2,X,838,1869
2,Y,838,3510
2,B,838,888.423077
2,X,839,3218
2,Y,839,1100
2,B,839,848.653846
2,X,840,3342
2,Y,840,2725
2,B,840,766.576923
2,X,841,4189
2,Y,841,3870
2,B,841,849.519231
2,X,842,4279
2,Y,842,2261
2,B,842,842.096154
2,X,843,154
2,Y,843,2390
2,B,843,884.923077
2,X,844,1751
2,Y,844,1782
2,B,844,877.365385
2,X,845,5082
2,Y,845,3819
2,B,845,803.403846
2,X,846,1977
2,Y,846,3297
2,B,846,908.865385
2,X,847,2114
2,Y,847,690
2,B,847,859.076923
2,X,848,5729
2,Y,848,1672
2,B,848,817.153846
2,X,849,541
2,Y,849,1534
2,B,849,824.576923
2,X,850,2206
2,Y,850,2394
2,B,850,867.596154
2,X,851,1303
2,Y,851,2987
2,B,851,837.134615
2,X,852,1831
2,Y,852,1547
2,B,852,818.230769
2,X,853,1646
2,Y,853,3841
2,B,853,903.192308
2,X,854,4154
2,Y,854,3928
2,B,854,835.692308
2,X,855,4426
2,Y,855,1740
2,B,855,854.75
2,X,856,4727
2,Y,856,928
2,B,856,813.923077
2,X,857,4074
2,Y,857,837
2,B,857,786.365385
2,X,858,1619
2,Y,858,3646
2,B,858,849.75
2,X,859,3849
2,Y,859,3514
2,B,859,986.384615
2,X,860,4939
2,Y,860,1884
2,B,860,846.403846
2,X,861,179
2,Y,861,4016
2,B,861,805.538462
2,X,862,4001
2,Y,862,147
2,B,862,897.923077
2,X,863,4273
2,Y,863,1810
2,B,863,796.115385
2,X,864,1828
2,Y,864,2973
2,B,864,946.25
2,X,865,2041
2,Y,865,2470
2,B,865,1169.903846
2,X,866,4364
2,Y,866,1245
2,B,866,804.211538
2,X,867,132
2,Y,867,977
2,B,867,831.192308
2,X,868,5078
2,Y,868,55
2,B,868,790.846154
2,X,869,5487
2,Y,869,746
2,B,869,834.269231
2,X,870,1090
2,Y,870,3524
2,B,870,833.288462
2,X,871,1621
2,Y,871,2308
2,B,871,856.461538
2,X,872,4019
2,Y,872,1848
2,B,872,1084.442308
2,X,873,5884
2,Y,873,426
2,B,873,861.557692
2,X,874,164
2,Y,874,124
2,B,874,879.519231
2,X,875,363
2,Y,875,2501
2,B,875,874.038462
2,X,876,174
2,Y,876,197
2,B,876,871.653846
2,X,877,5158
2,Y,877,47
2,B,877,843.346154
2,X,878,4861
2,Y,878,1954
2,B,878,757.557692
2,X,879,1845
2,Y,879,2584
2,B,879,858.365385
2,X,880,5980
2,Y,880,2144
2,B,880,834.134615
2,X,881,5999
2,Y,881,3512
2,B,881,999.25
2,X,882,5386
2,Y,882,1553
2,B,882,827.25
2,X,883,739
2,Y,883,1559
2,B,883,891.769231
2,X,884,2830
2,Y,884,1950
2,B,884,859.442308
2,X,885,3746
2,Y,885,2811
2,B,885,773.326923
2,X,886,5862
2,Y,886,542
2,B,886,847.423077
2,X,887,4465
2,Y,887,3930
2,B,887,820.057692
2,X,888,1906
2,Y,888,1607
2,B,888,869.442308
2,X,889,1708
2,Y,889,2543
2,B,889,802.807692
2,X,890,6024
2,Y,890,368
2,B,890,1012.75
2,X,891,1421
2,Y,891,756
2,B,891,795.653846
2,X,892,5266
2,Y,892,1184
2,B,892,911.423077
2,X,893,719
2,Y,893,471
2,B,893,795.634615
2,X,894,1618
2,Y,894,146
2,B,894,793.788462
2,X,895,2155
2,Y,895,3477
2,B,895,787.75
2,X,896,4357
2,Y,896,2614
2,B,896,765.826923
2,X,897,1204
2,Y,897,1979
2,B,897,777.365385
2,X,898,3783
2,Y,898,858
2,B,898,881.480769
2,X,899,2039
2,Y,899,1008
2,B,899,789.096154
2,X,900,407
2,Y,900,827
2,B,900,917.096154
2,X,901,1421
2,Y,901,3053
2,B,901,775.442308
2,X,902,1854
2,Y,902,2198
2,B,902,852.384615
2,X,903,1539
2,Y,903,2317
2,B,903,795.192308
2,X,904,3121
2,Y,904,1753
2,B,904,794.211538
2,X,905,340
2,Y,905,1887
2,B,905,739.807692
2,X,906,4050
2,Y,906,2516
2,B,906,870.403846
2,X,907,3698
2,Y,907,2610
2,B,907,860.596154
2,X,908,3803
2,Y,908,3193
2,B,908,793.826923
2,X,909,5756
2,Y,909,2757
2,B,909,826.442308
2,X,910,1503
2,Y,910,2447
2,B,910,910.076923
2,X,911,3892
2,Y,911,1612
2,B,911,919.961538
2,X,912,2908
2,Y,912,2968
2,B,912,767.096154
2,X,913,3509
2,Y,913,3181
2,B,913,1033.173077
2,X,914,3722
2,Y,914,2918
2,B,914,851.403846
2,X,915,5841
2,Y,915,1372
2,B,915,830.423077
2,X,916,2869
2,Y,916,1574
2,B,916,822.173077
2,X,917,2290
2,Y,917,3618
2,B,917,832.730769
2,X,918,3525
2,Y,918,2935
2,B,918,915.25
2,X,919,3753
2,Y,919,927
2,B,919,776.711538
2,X,920,1783
2,Y,920,2705
2,B,920,872.692308
2,X,921,3111
2,Y,921,1133
2,B,921,790.365385
2,X,922,913
2,Y,922,320
2,B,922,1010.384615
2,X,923,1993
2,Y,923,207
2,B,923,1007.980769
2,X,924,5281
2,Y,924,1916
2,B,924,823
2,X,925,4289
2,Y,925,167
2,B,925,913.557692
2,X,926,3514
2,Y,926,1954
2,B,926,835.346154
2,X,927,244
2,Y,927,3818
2,B,927,801.807692
2,X,928,5625
2,Y,928,1601
2,B,928,804.442308
2,X,929,5990
2,Y,929,2559
2,B,929,770.076923
2,X,930,333
2,Y,930,1040
2,B,930,814.961538
2,X,931,4162
2,Y,931,469
2,B,931,804.019231
2,X,932,618
2,Y,932,772
2,B,932,717.653846
2,X,933,2500
2,Y,933,1022
2,B,933,801.826923
2,X,934,429
2,Y,934,3046
2,B,934,953.692308
2,X,935,1191
2,Y,935,1067
2,B,935,765.807692
2,X,936,1711
2,Y,936,3338
2,B,936,810
2,X,937,3021
2,Y,937,3204
2,B,937,806.5
2,X,938,5494
2,Y,938,2842
2,B,938,854.365385
2,X,939,3301
2,Y,939,2506
2,B,939,842.961538
2,X,940,2041
2,Y,940,2434
2,B,940,857.807692
2,X,941,4373
2,Y,941,2782
2,B,941,867.423077
2,X,942,3269
2,Y,942,1895
2,B,942,816.326923
2,X,943,4815
2,Y,943,2549
2,B,943,983.307692
2,X,944,6035
2,Y,944,3768
2,B,944,842.461538
2,X,945,2839
2,Y,945,113
2,B,945,765.769231
2,X,946,2997
2,Y,946,993
2,B,946,771.692308
2,X,947,3951
2,Y,947,349
2,B,947,966.096154
2,X,948,5382
2,Y,948,1751
2,B,948,944.980769
2,X,949,4738
2,Y,949,2400
2,B,949,794.173077
2,X,950,287
2,Y,950,36
2,B,950,1048.673077
2,X,951,2317
2,Y,951,1128
2,B,951,719.519231
2,X,952,5339
2,Y,952,2363
2,B,952,804.019231
2,X,953,4621
2,Y,953,3014
2,B,953,776.576923
2,X,954,5309
2,Y,954,4024
2,B,954,792.192308
2,X,955,1854
2,Y,955,1162
2,B,955,839.307692
2,X,956,479
2,Y,956,2271
2,B,956,783.653846
2,X,957,1510
2,Y,957,3447
2,B,957,815.134615
2,X,958,164
2,Y,958,2755
2,B,958,787.865385
2,X,959,3312
2,Y,959,1965
2,B,959,736.307692
2,X,960,6022
2,Y,960,2486
2,B,960,753.269231
2,X,961,4102
2,Y,961,3666
2,B,961,848.076923
2,X,962,36
2,Y,962,1039
2,B,962,800.673077
2,X,963,4304
2,Y,963,1897
2,B,963,791.519231
2,X,964,2195
2,Y,964,1659
2,B,964,734.519231
2,X,965,1048
2,Y,965,605
2,B,965,997.75
2,X,966,3518
2,Y,966,3285
2,B,966,812.211538
2,X,967,2940
2,Y,967,1415
2,B,967,783.403846
2,X,968,5837
2,Y,968,3787
2,B,968,818.846154
2,X,969,210
2,Y,969,3086
2,B,969,800.692308
2,X,970,4541
2,Y,970,3903
2,B,970,813.25
2,X,971,4919
2,Y,971,2405
2,B,971,970.480769
2,X,972,3572
2,Y,972,3553
2,B,972,760.134615
2,X,973,3074
2,Y,973,2600
2,B,973,838
2,X,974,4370
2,Y,974,3269
2,B,974,887.711538
2,X,975,2462
2,Y,975,3004
2,B,975,849.153846
2,X,976,1826
2,Y,976,1750
2,B,976,808.461538
2,X,977,5294
2,Y,977,825
2,B,977,785.403846
2,X,978,5429
2,Y,978,1139
2,B,978,900.153846
2,X,979,3172
2,Y,979,3740
2,B,979,842.480769
2,X,980,4834
2,Y,980,1258
2,B,980,828.25
2,X,981,3930
2,Y,981,2568
2,B,981,869.192308
2,X,982,5368
2,Y,982,3319
2,B,982,975.461538
2,X,983,2153
2,Y,983,3924
2,B,983,834.384615
2,X,984,2318
2,Y,984,1300
2,B,984,767.307692
2,X,985,278
2,Y,985,1979
2,B,985,898.211538
2,X,986,3378
2,Y,986,2598
2,B,986,758.557692
2,X,987,5980
2,Y,987,202
2,B,987,871.423077
2,X,988,1732
2,Y,988,1338
2,B,988,826.634615
2,X,989,513
2,Y,989,3062
2,B,989,753.019231
2,X,990,5927
2,Y,990,4077
2,B,990,840.153846
2,X,991,4683
2,Y,991,2974
2,B,991,852.480769
2,X,992,710
2,Y,992,2808
2,B,992,769.826923
2,X,993,2546
2,Y,993,255
2,B,993,730.942308
2,X,994,606
2,Y,994,3456
2,B,994,747.269231
2,X,995,3683
2,Y,995,3381
2,B,995,790.576923
2,X,996,2406
2,Y,996,91
2,B,996,828.403846
2,X,997,5057
2,Y,997,1669
2,B,997,754.596154
2,X,998,4955
2,Y,998,3882
2,B,998,773.673077
2,X,999,4187
2,Y,999,3454
2,B,999,921.134615
2,X,1000,411
2,Y,1000,2201
2,B,1000,771.846154
2,X,1001,3726
2,Y,1001,2650
2,B,1001,824.25
2,X,1002,4043
2,Y,1002,2858
2,B,1002,845.596154
2,X,1003,4414
2,Y,1003,1680
2,B,1003,905.788462
2,X,1004,841
2,Y,1004,1738
2,B,1004,711.576923
2,X,1005,1006
2,Y,1005,1029
2,B,1005,793.192308
2,X,1006,4411
2,Y,1006,1826
2,B,1006,778.5
2,X,1007,700
2,Y,1007,2778
2,B,1007,786.884615
2,X,1008,5177
2,Y,1008,1989
2,B,1008,827
2,X,1009,1292
2,Y,1009,1740
2,B,1009,888.576923
2,X,1010,5051
2,Y,1010,3362
2,B,1010,814.211538
2,X,1011,5246
2,Y,1011,1706
2,B,1011,857.846154
2,X,1012,4380
2,Y,1012,1816
2,B,1012,742.461538
2,X,1013,6042
2,Y,1013,286
2,B,1013,796
2,X,1014,1391
2,Y,1014,1501
2,B,1014,793.153846
2,X,1015,4484
2,Y,1015,3912
2,B,1015,758.115385
2,X,1016,3632
2,Y,1016,2268
2,B,1016,674.788462
2,X,1017,3490
2,Y,1017,3075
2,B,1017,749.365385
2,X,1018,5758
2,Y,1018,2120
2,B,1018,766
2,X,1019,4683
2,Y,1019,3299
2,B,1019,811.846154
2,X,1020,2165
2,Y,1020,3057
2,B,1020,771.230769
2,X,1021,2952
2,Y,1021,192
2,B,1021,795.865385
2,X,1022,4860
2,Y,1022,1459
2,B,1022,787.576923
2,X,1023,3733
2,Y,1023,2980
2,B,1023,791.519231
2,X,1024,2847
2,Y,1024,1952
2,B,1024,812.634615
2,X,1025,5155
2,Y,1025,2084
2,B,1025,873.461538
2,X,1026,3021
2,Y,1026,3545
2,B,1026,738.653846
2,X,1027,608
2,Y,1027,3136
2,B,1027,859.326923
2,X,1028,2232
2,Y,1028,1776
2,B,1028,823.865385
2,X,1029,4687
2,Y,1029,3579
2,B,1029,856.884615
2,X,1030,320
2,Y,1030,3811
2,B,1030,756.692308
2,X,1031,382
2,Y,1031,2060
2,B,1031,802.788462
2,X,1032,1550
2,Y,1032,3194
2,B,1032,756.653846
2,X,1033,4944
2,Y,1033,2353
2,B,1033,702.134615
2,X,1034,1387
2,Y,1034,160
2,B,1034,804.153846
2,X,1035,2611
2,Y,1035,2874
2,B,1035,770.538462
2,X,1036,2233
2,Y,1036,2092
2,B,1036,797.038462
2,X,1037,2911
2,Y,1037,2580
2,B,1037,771.884615
2,X,1038,5184
2,Y,1038,3520
2,B,1038,946.403846
2,X,1039,3354
2,Y,1039,3156
2,B,1039,855
2,X,1040,5563
2,Y,1040,623
2,B,1040,786.653846
2,X,1041,929
2,Y,1041,855
2,B,1041,779.153846
2,X,1042,503
2,Y,1042,607
2,B,1042,762.192308
2,X,1043,2083
2,Y,1043,46
2,B,1043,722.384615
2,X,1044,5887
2,Y,1044,3636
2,B,1044,738.153846
2,X,1045,4522
2,Y,1045,1237
2,B,1045,749.076923
2,X,1046,36
2,Y,1046,3927
2,B,1046,759.288462
2,X,1047,1013
2,Y,1047,2253
2,B,1047,753.076923
2,X,1048,1254
2,Y,1048,2524
2,B,1048,919.75
2,X,1049,1744
2,Y,1049,59
2,B,1049,807.076923
2,X,1050,4774
2,Y,1050,2990
2,B,1050,780.096154
2,X,1051,5885
2,Y,1051,2240
2,B,1051,774.653846
2,X,1052,2744
2,Y,1052,1191
2,B,1052,749.442308
2,X,1053,6019
2,Y,1053,4005
2,B,1053,984.365385
2,X,1054,4969
2,Y,1054,2081
2,B,1054,815.25
2,X,1055,5729
2,Y,1055,1445
2,B,1055,749.076923
2,X,1056,294
2,Y,1056,1284
2,B,1056,801.865385
2,X,1057,1743
2,Y,1057,1963
2,B,1057,867.75
2,X,1058,669
2,Y,1058,1714
2,B,1058,909.365385
2,X,1059,3087
2,Y,1059,3058
2,B,1059,774.673077
2,X,1060,4172
2,Y,1060,2445
2,B,1060,738.173077
2,X,1061,2354
2,Y,1061,3368
2,B,1061,815.384615
2,X,1062,2201
2,Y,1062,1964
2,B,1062,799.769231
2,X,1063,2615
2,Y,1063,2012
2,B,1063,722.673077
2,X,1064,4190
2,Y,1064,335
2,B,1064,715.346154
2,X,1065,4808
2,Y,1065,3269
2,B,1065,845.096154
2,X,1066,2904
2,Y,1066,3938
2,B,1066,788.019231
2,X,1067,1688
2,Y,1067,3370
2,B,1067,991.25
2,X,1068,4148
2,Y,1068,413
2,B,1068,818.903846
2,X,1069,3670
2,Y,1069,1166
2,B,1069,750.019231
2,X,1070,2089
2,Y,1070,3338
2,B,1070,821.826923
2,X,1071,5275
2,Y,1071,3926
2,B,1071,828.846154
2,X,1072,5311
2,Y,1072,3480
2,B,1072,758.211538
2,X,1073,3687
2,Y,1073,3592
2,B,1073,854.923077
2,X,1074,3272
2,Y,1074,174
2,B,1074,792.038462
2,X,1075,3456
2,Y,1075,2471
2,B,1075,754
2,X,1076,5682
2,Y,1076,2955
2,B,1076,823.153846
2,X,1077,1235
2,Y,1077,2370
2,B,1077,929.269231
2,X,1078,3611
2,Y,1078,3512
2,B,1078,754.480769
2,X,1079,756
2,Y,1079,373
2,B,1079,797.711538
2,X,1080,306
2,Y,1080,2595
2,B,1080,757.769231
2,X,1081,2715
2,Y,1081,2154
2,B,1081,858.519231
2,X,1082,1697
2,Y,1082,1853
2,B,1082,753.461538
2,X,1083,704
2,Y,1083,1855
2,B,1083,740.519231
2,X,1084,4679
2,Y,1084,3992
2,B,1084,741.923077
2,X,1085,3225
2,Y,1085,1079
2,B,1085,748.75
2,X,1086,3982
2,Y,1086,2086
2,B,1086,772.75
2,X,1087,269
2,Y,1087,366
2,B,1087,732.653846
2,X,1088,1080
2,Y,1088,2460
2,B,1088,793.480769
2,X,1089,3556
2,Y,1089,2195
2,B,1089,734.942308
2,X,1090,2211
2,Y,1090,2200
2,B,1090,795.673077
2,X,1091,1005
2,Y,1091,1463
2,B,1091,797.596154
2,X,1092,4210
2,Y,1092,338
2,B,1092,809.442308
2,X,1093,43
2,Y,1093,3304
2,B,1093,767.884615
2,X,1094,2073
2,Y,1094,3327
2,B,1094,805.038462
2,X,1095,5888
2,Y,1095,345
2,B,1095,759.673077
2,X,1096,124
2,Y,1096,2354
2,B,1096,772.115385
2,X,1097,282
2,Y,1097,4064
2,B,1097,851.384615
2,X,1098,3900
2,Y,1098,3683
2,B,1098,743.134615
2,X,1099,3155
2,Y,1099,1766
2,B,1099,755.692308
2,X,1100,677
2,Y,1100,3943
2,B,1100,1000.153846
2,X,1101,1993
2,Y,1101,2085
2,B,1101,764.692308
2,X,1102,4692
2,Y,1102,3323
2,B,1102,782.865385
2,X,1103,3930
2,Y,1103,1908
2,B,1103,794.153846
2,X,1104,4118
2,Y,1104,1681
2,B,1104,761.25
2,X,1105,3653
2,Y,1105,2541
2,B,1105,767.788462
2,X,1106,4489
2,Y,1106,1490
2,B,1106,752.923077
2,X,1107,3978
2,Y,1107,2006
2,B,1107,693.519231
2,X,1108,5048
2,Y,1108,2695
2,B,1108,782.884615
2,X,1109,3678
2,Y,1109,2002
2,B,1109,966.923077
2,X,1110,1773
2,Y,1110,2852
2,B,1110,748.711538
2,X,1111,2836
2,Y,1111,242
2,B,1111,747.384615
2,X,1112,3045
2,Y,1112,2737
2,B,1112,684.480769
2,X,1113,2621
2,Y,1113,2709
2,B,1113,782.769231
2,X,1114,3331
2,Y,1114,1593
2,B,1114,740.653846
2,X,1115,1555
2,Y,1115,3638
2,B,1115,806.653846
2,X,1116,2000
2,Y,1116,2809
2,B,1116,673.826923
2,X,1117,4915
2,Y,1117,904
2,B,1117,756.942308
2,X,1118,5998
2,Y,1118,3400
2,B,1118,747.942308
2,X,1119,5263
2,Y,1119,1587
2,B,1119,737.923077
2,X,1120,5614
2,Y,1120,3660
2,B,1120,845.173077
2,X,1121,4084
2,Y,1121,2791
2,B,1121,762.807692
2,X,1122,1655
2,Y,1122,1357
2,B,1122,793.288462
2,X,1123,2166
2,Y,1123,1743
2,B,1123,806.807692
2,X,1124,3270
2,Y,1124,2938
2,B,1124,922.730769
2,X,1125,722
2,Y,1125,2194
2,B,1125,775.884615
2,X,1126,1446
2,Y,1126,2813
2,B,1126,823.384615
2,X,1127,5554
2,Y,1127,2710
2,B,1127,820.769231
2,X,1128,1622
2,Y,1128,286
2,B,1128,794.134615
2,X,1129,5775
2,Y,1129,2107
2,B,1129,685.557692
2,X,1130,1817
2,Y,1130,571
2,B,1130,713.961538
2,X,1131,835
2,Y,1131,3815
2,B,1131,853.846154
2,X,1132,4551
2,Y,1132,1720
2,B,1132,721.153846
2,X,1133,2152
2,Y,1133,3070
2,B,1133,721.653846
2,X,1134,2238
2,Y,1134,3195
2,B,1134,668.673077
2,X,1135,4436
2,Y,1135,3525
2,B,1135,784.711538
2,X,1136,496
2,Y,1136,2668
2,B,1136,849.730769
2,X,1137,4353
2,Y,1137,3265
2,B,1137,758.788462
2,X,1138,383
2,Y,1138,1944
2,B,1138,889.403846
2,X,1139,1984
2,Y,1139,3608
2,B,1139,748.365385
2,X,1140,1990
2,Y,1140,470
2,B,1140,799.423077
2,X,1141,3033
2,Y,1141,383
2,B,1141,746.865385
2,X,1142,4719
2,Y,1142,3187
2,B,1142,654.192308
2,X,1143,1164
2,Y,1143,3221
2,B,1143,761.846154
2,X,1144,654
2,Y,1144,3818
2,B,1144,777.807692
2,X,1145,5248
2,Y,1145,1678
2,B,1145,759.076923
2,X,1146,3850
2,Y,1146,2152
2,B,1146,731.557692
2,X,1147,4567
2,Y,1147,4064
2,B,1147,728.153846
2,X,1148,2033
2,Y,1148,2721
2,B,1148,737.153846
2,X,1149,1820
2,Y,1149,2783
2,B,1149,766.576923
2,X,1150,5428
2,Y,1150,2588
2,B,1150,765.884615
2,X,1151,913
2,Y,1151,902
2,B,1151,1056.423077
2,X,1152,4090
2,Y,1152,2404
2,B,1152,735.615385
2,X,1153,3837
2,Y,1153,3743
2,B,1153,769.038462
2,X,1154,5637
2,Y,1154,3215
2,B,1154,727.615385
2,X,1155,124
2,Y,1155,1718
2,B,1155,844.692308
2,X,1156,1387
2,Y,1156,3620
2,B,1156,757.173077
2,X,1157,4191
2,Y,1157,3231
2,B,1157,896.384615
2,X,1158,5013
2,Y,1158,3310
2,B,1158,835.5
2,X,1159,1938
2,Y,1159,1294
2,B,1159,667.134615
2,X,1160,1221
2,Y,1160,412
2,B,1160,746.807692
2,X,1161,191
2,Y,1161,781
2,B,1161,794.980769
2,X,1162,3664
2,Y,1162,2356
2,B,1162,749.788462
2,X,1163,643
2,Y,1163,2610
2,B,1163,746.461538
2,X,1164,5876
2,Y,1164,2197
2,B,1164,782.942308
2,X,1165,5123
2,Y,1165,2137
2,B,1165,972.942308
2,X,1166,4617
2,Y,1166,2992
2,B,1166,765.019231
2,X,1167,5059
2,Y,1167,3266
2,B,1167,690.961538
2,X,1168,2025
2,Y,1168,3859
2,B,1168,837.923077
2,X,1169,1818
2,Y,1169,3426
2,B,1169,760.25
2,X,1170,2110
2,Y,1170,1829
2,B,1170,733.480769
2,X,1171,70
2,Y,1171,56
2,B,1171,795.461538
2,X,1172,4934
2,Y,1172,2757
2,B,1172,811.173077
2,X,1173,6001
2,Y,1173,3366
2,B,1173,892.25
2,X,1174,5302
2,Y,1174,936
2,B,1174,732.115385
2,X,1175,3682
2,Y,1175,1941
2,B,1175,823.365385
2,X,1176,4604
2,Y,1176,2056
2,B,1176,726.115385
2,X,1177,27
2,Y,1177,3713
2,B,1177,835.75
2,X,1178,956
2,Y,1178,1056
2,B,1178,751.634615
2,X,1179,1181
2,Y,1179,1885
2,B,1179,788.615385
2,X,1180,4298
2,Y,1180,873
2,B,1180,769.653846
2,X,1181,2365
2,Y,1181,2803
2,B,1181,756.788462
2,X,1182,1685
2,Y,1182,1887
2,B,1182,790.75
2,X,1183,1679
2,Y,1183,980
2,B,1183,699.788462
2,X,1184,3190
2,Y,1184,1683
2,B,1184,770.038462
2,X,1185,5116
2,Y,1185,1060
2,B,1185,803.230769
2,X,1186,5405
2,Y,1186,3408
2,B,1186,680.557692
2,X,1187,1324
2,Y,1187,1237
2,B,1187,727.923077
2,X,1188,503
2,Y,1188,3732
2,B,1188,799.730769
2,X,1189,6102
2,Y,1189,2516
2,B,1189,698.980769
2,X,1190,1741
2,Y,1190,1597
2,B,1190,748.211538
2,X,1191,1139
2,Y,1191,2467
2,B,1191,706.846154
2,X,1192,4552
2,Y,1192,3577
2,B,1192,678.903846
2,X,1193,2324
2,Y,1193,3519
2,B,1193,844.230769
2,X,1194,5312
2,Y,1194,1218
2,B,1194,701.615385
2,X,1195,2900
2,Y,1195,1641
2,B,1195,764.711538
2,X,1196,1956
2,Y,1196,3354
2,B,1196,680.307692
2,X,1197,5128
2,Y,1197,1918
2,B,1197,707.923077
2,X,1198,1585
2,Y,1198,4060
2,B,1198,692.211538
2,X,1199,5228
2,Y,1199,1282
2,B,1199,793.326923
2,X,1200,1931
2,Y,1200,1428
2,B,1200,845.903846
2,X,1201,2722
2,Y,1201,1170
2,B,1201,690.653846
2,X,1202,3063
2,Y,1202,2055
2,B,1202,770.538462
2,X,1203,891
2,Y,1203,1698
2,B,1203,753.557692
2,X,1204,711
2,Y,1204,306
2,B,1204,827.423077
2,X,1205,866
2,Y,1205,417
2,B,1205,772.192308
2,X,1206,5498
2,Y,1206,1579
2,B,1206,726.769231
2,X,1207,1000
2,Y,1207,2841
2,B,1207,780.75
2,X,1208,3178
2,Y,1208,892
2,B,1208,735.288462
2,X,1209,5178
2,Y,1209,3279
2,B,1209,773.519231
2,X,1210,1556
2,Y,1210,1925
2,B,1210,851.769231
2,X,1211,3459
2,Y,1211,883
2,B,1211,808.288462
2,X,1212,1473
2,Y,1212,3916
2,B,1212,708.961538
2,X,1213,879
2,Y,1213,3554
2,B,1213,747.211538
2,X,1214,3552
2,Y,1214,662
2,B,1214,804.653846
2,X,1215,2021
2,Y,1215,2587
2,B,1215,682.384615
2,X,1216,3596
2,Y,1216,1525
2,B,1216,776
2,X,1217,661
2,Y,1217,1903
2,B,1217,744.673077
2,X,1218,419
2,Y,1218,1698
2,B,1218,747.846154
2,X,1219,5275
2,Y,1219,1832
2,B,1219,758.019231
2,X,1220,633
2,Y,1220,2393
2,B,1220,721.730769
2,X,1221,3731
2,Y,1221,780
2,B,1221,887.5
2,X,1222,1965
2,Y,1222,2736
2,B,1222,773.788462
2,X,1223,1109
2,Y,1223,1949
2,B,1223,883.634615
2,X,1224,2612
2,Y,1224,3926
2,B,1224,835.903846
2,X,1225,2718
2,Y,1225,827
2,B,1225,711.173077
2,X,1226,1326
2,Y,1226,915
2,B,1226,710.673077
2,X,1227,2372
2,Y,1227,3730
2,B,1227,727.576923
2,X,1228,3894
2,Y,1228,2168
2,B,1228,726.115385
2,X,1229,3179
2,Y,1229,3438
2,B,1229,722.480769
2,X,1230,549
2,Y,1230,2870
2,B,1230,686.057692
2,X,1231,187
2,Y,1231,497
2,B,1231,766.730769
2,X,1232,3164
2,Y,1232,3889
2,B,1232,694.153846
2,X,1233,3190
2,Y,1233,3080
2,B,1233,770.192308
2,X,1234,1789
2,Y,1234,2962
2,B,1234,771.153846
2,X,1235,4860
2,Y,1235,2570
2,B,1235,690.326923
2,X,1236,5283
2,Y,1236,998
2,B,1236,709.634615
2,X,1237,3439
2,Y,1237,3646
2,B,1237,756.980769
2,X,1238,3727
2,Y,1238,1093
2,B,1238,717.096154
2,X,1239,390
2,Y,1239,1861
2,B,1239,673.346154
2,X,1240,2314
2,Y,1240,3649
2,B,1240,759.673077
2,X,1241,5714
2,Y,1241,1032
2,B,1241,744.057692
2,X,1242,276
2,Y,1242,940
2,B,1242,805.346154
2,X,1243,942
2,Y,1243,3882
2,B,1243,687.288462
2,X,1244,5516
2,Y,1244,2100
2,B,1244,742.326923
2,X,1245,3262
2,Y,1245,3175
2,B,1245,837.096154
2,X,1246,3827
2,Y,1246,2372
2,B,1246,695.826923
2,X,1247,2671
2,Y,1247,3953
2,B,1247,729.365385
2,X,1248,2657
2,Y,1248,3011
2,B,1248,753.288462
2,X,1249,5594
2,Y,1249,2626
2,B,1249,726.615385
2,X,1250,811
2,Y,1250,2337
2,B,1250,750.903846
2,X,1251,2584
2,Y,1251,931
2,B,1251,742.442308
2,X,1252,3126
2,Y,1252,3405
2,B,1252,760.865385
2,X,1253,1365
2,Y,1253,769
2,B,1253,745.442308
2,X,1254,859
2,Y,1254,3311
2,B,1254,674.038462
2,X,1255,4906
2,Y,1255,462
2,B,1255,749.923077
2,X,1256,2727
2,Y,1256,2106
2,B,1256,755.038462
2,X,1257,388
2,Y,1257,3932
2,B,1257,761.769231
2,X,1258,5032
2,Y,1258,1558
2,B,1258,726.192308
2,X,1259,5430
2,Y,1259,3014
2,B,1259,702.076923
2,X,1260,5447
2,Y,1260,1893
2,B,1260,720.307692
2,X,1261,3746
2,Y,1261,586
2,B,1261,677.173077
2,X,1262,3895
2,Y,1262,1984
2,B,1262,730.230769
2,X,1263,1511
2,Y,1263,4068
2,B,1263,697.653846
2,X,1264,3840
2,Y,1264,2201
2,B,1264,759.903846
2,X,1265,5059
2,Y,1265,2480
2,B,1265,718.038462
2,X,1266,2395
2,Y,1266,577
2,B,1266,635.307692
2,X,1267,1425
2,Y,1267,1453
2,B,1267,741.230769
2,X,1268,4385
2,Y,1268,2848
2,B,1268,810.692308
2,X,1269,537
2,Y,1269,1980
2,B,1269,735.326923
2,X,1270,1657
2,Y,1270,1514
2,B,1270,686.5
2,X,1271,5288
2,Y,1271,3314
2,B,1271,758.711538
2,X,1272,2735
2,Y,1272,231
2,B,1272,721.153846
2,X,1273,1182
2,Y,1273,15
2,B,1273,692.5
2,X,1274,1090
2,Y,1274,3361
2,B,1274,717.057692
2,X,1275,498
2,Y,1275,2094
2,B,1275,675.961538
2,X,1276,754
2,Y,1276,3892
2,B,1276,817.480769
2,X,1277,5431
2,Y,1277,3756
2,B,1277,688.211538
2,X,1278,5637
2,Y,1278,599
2,B,1278,711.961538
2,X,1279,6113
2,Y,1279,3230
2,B,1279,864.403846
2,X,1280,1380
2,Y,1280,2186
2,B,1280,757.346154
2,X,1281,2299
2,Y,1281,3206
2,B,1281,747.653846
2,X,1282,3004
2,Y,1282,3154
2,B,1282,735.692308
2,X,1283,4115
2,Y,1283,2602
2,B,1283,780.115385
2,X,1284,5842
2,Y,1284,619
2,B,1284,711.634615
2,X,1285,542
2,Y,1285,55
2,B,1285,758.75
2,X,1286,2209
2,Y,1286,690
2,B,1286,699.230769
2,X,1287,5732
2,Y,1287,2247
2,B,1287,757.692308
2,X,1288,3793
2,Y,1288,576
2,B,1288,741.480769
2,X,1289,2559
2,Y,1289,3422
2,B,1289,754.846154
2,X,1290,435
2,Y,1290,2851
2,B,1290,689.653846
2,X,1291,1474
2,Y,1291,1923
2,B,1291,898.326923
2,X,1292,3167
2,Y,1292,3670
2,B,1292,726.711538
2,X,1293,1427
2,Y,1293,3279
2,B,1293,716.730769
2,X,1294,3219
2,Y,1294,3902
2,B,1294,729.326923
2,X,1295,1708
2,Y,1295,3923
2,B,1295,748.942308
2,X,1296,2073
2,Y,1296,2159
2,B,1296,718.692308
2,X,1297,709
2,Y,1297,3049
2,B,1297,751.596154
2,X,1298,3857
2,Y,1298,3447
2,B,1298,706.961538
2,X,1299,1276
2,Y,1299,2329
2,B,1299,787.25
2,X,1300,4297
2,Y,1300,2938
2,B,1300,768.057692
2,X,1301,2371
2,Y,1301,836
2,B,1301,884.057692
2,X,1302,4669
2,Y,1302,198
2,B,1302,667.384615
2,X,1303,180
2,Y,1303,1616
2,B,1303,696.403846
2,X,1304,2747
2,Y,1304,884
2,B,1304,621.903846
2,X,1305,3652
2,Y,1305,2947
2,B,1305,752.230769
2,X,1306,1632
2,Y,1306,533
2,B,1306,704.826923
2,X,1307,3497
2,Y,1307,1530
2,B,1307,778.326923
2,X,1308,1765
2,Y,1308,48
2,B,1308,674.846154
2,X,1309,5955
2,Y,1309,967
2,B,1309,785.153846
2,X,1310,84
2,Y,1310,3361
2,B,1310,697.519231
2,X,1311,1817
2,Y,1311,512
2,B,1311,701.769231
2,X,1312,4518
2,Y,1312,2062
2,B,1312,688.942308
2,X,1313,1872
2,Y,1313,2660
2,B,1313,719.730769
2,X,1314,1734
2,Y,1314,3077
2,B,1314,734.115385
2,X,1315,2662
2,Y,1315,2501
2,B,1315,696.5
2,X,1316,2568
2,Y,1316,746
2,B,1316,777.423077
2,X,1317,3441
2,Y,1317,3034
2,B,1317,679.961538
2,X,1318,1950
2,Y,1318,1525
2,B,1318,818.115385
2,X,1319,6057
2,Y,1319,3944
2,B,1319,685.269231
2,X,1320,897
2,Y,1320,3362
2,B,1320,752.057692
2,X,1321,5380
2,Y,1321,1805
2,B,1321,647.403846
2,X,1322,1236
2,Y,1322,583
2,B,1322,647.173077
2,X,1323,5088
2,Y,1323,2372
2,B,1323,678.769231
2,X,1324,2851
2,Y,1324,1698
2,B,1324,760.096154
2,X,1325,1174
2,Y,1325,600
2,B,1325,853.076923
2,X,1326,3464
2,Y,1326,3078
2,B,1326,705.846154
2,X,1327,2998
2,Y,1327,473
2,B,1327,771.115385
2,X,1328,974
2,Y,1328,1956
2,B,1328,711.615385
2,X,1329,2022
2,Y,1329,3411
2,B,1329,719.115385
2,X,1330,4635
2,Y,1330,2881
2,B,1330,750.153846
2,X,1331,2934
2,Y,1331,50
2,B,1331,679.769231
2,X,1332,771
2,Y,1332,1001
2,B,1332,893.615385
2,X,1333,1811
2,Y,1333,685
2,B,1333,795.576923
2,X,1334,5044
2,Y,1334,1940
2,B,1334,728.461538
2,X,1335,6027
2,Y,1335,1871
2,B,1335,765.211538
2,X,1336,5245
2,Y,1336,2038
2,B,1336,736.115385
2,X,1337,2886
2,Y,1337,711
2,B,1337,680.307692
2,X,1338,3983
2,Y,1338,1686
2,B,1338,789.307692
2,X,1339,4088
2,Y,1339,2782
2,B,1339,639.961538
2,X,1340,4354
2,Y,1340,235
2,B,1340,763.365385
2,X,1341,6102
2,Y,1341,3853
2,B,1341,803.961538
2,X,1342,4113
2,Y,1342,1524
2,B,1342,748.884615
2,X,1343,1756
2,Y,1343,169
2,B,1343,706.480769
2,X,1344,2020
2,Y,1344,3251
2,B,1344,837.75
2,X,1345,3553
2,Y,1345,3417
2,B,1345,775.673077
2,X,1346,5866
2,Y,1346,261
2,B,1346,708.653846
2,X,1347,3048
2,Y,1347,1070
2,B,1347,799.615385
2,X,1348,1467
2,Y,1348,2392
2,B,1348,793.307692
2,X,1349,4354
2,Y,1349,2861
2,B,1349,714.423077
2,X,1350,4968
2,Y,1350,3359
2,B,1350,719.711538
2,X,1351,265
2,Y,1351,297
2,B,1351,701.673077
2,X,1352,2554
2,Y,1352,2149
2,B,1352,724.788462
2,X,1353,2389
2,Y,1353,1995
2,B,1353,757.538462
2,X,1354,3883
2,Y,1354,3583
2,B,1354,689.423077
2,X,1355,1670
2,Y,1355,3815
2,B,1355,717.576923
2,X,1356,6015
2,Y,1356,3268
2,B,1356,724.134615
2,X,1357,576
2,Y,1357,592
2,B,1357,774.653846
2,X,1358,3241
2,Y,1358,3460
2,B,1358,657.192308
2,X,1359,1518
2,Y,1359,1850
2,B,1359,748.769231
2,X,1360,4141
2,Y,1360,1342
2,B,1360,665.192308
2,X,1361,327
2,Y,1361,1370
2,B,1361,921.788462
2,X,1362,3636
2,Y,1362,1900
2,B,1362,763.769231
2,X,1363,1879
2,Y,1363,2943
2,B,1363,671.288462
2,X,1364,3560
2,Y,1364,2287
2,B,1364,682.096154
2,X,1365,6055
2,Y,1365,2508
2,B,1365,797.480769
2,X,1366,3088
2,Y,1366,1108
2,B,1366,707.807692
2,X,1367,5134
2,Y,1367,3189
2,B,1367,616.596154
2,X,1368,2186
2,Y,1368,920
2,B,1368,643.134615
2,X,1369,5201
2,Y,1369,474
2,B,1369,708.134615
2,X,1370,5627
2,Y,1370,2970
2,B,1370,758.692308
2,X,1371,3049
2,Y,1371,3999
2,B,1371,709.942308
2,X,1372,1947
2,Y,1372,860
2,B,1372,801.576923
2,X,1373,3572
2,Y,1373,1247
2,B,1373,669.346154
2,X,1374,4704
2,Y,1374,3727
2,B,1374,750.634615
2,X,1375,1981
2,Y,1375,1894
2,B,1375,790.807692
2,X,1376,3119
2,Y,1376,3508
2,B,1376,698.75
2,X,1377,2490
2,Y,1377,3136
2,B,1377,713.942308
2,X,1378,249
2,Y,1378,1026
2,B,1378,616.461538
2,X,1379,2911
2,Y,1379,1743
2,B,1379,821.865385
2,X,1380,3668
2,Y,1380,1008
2,B,1380,719.673077
2,X,1381,3502
2,Y,1381,3255
2,B,1381,754.923077
2,X,1382,1449
2,Y,1382,3861
2,B,1382,812.057692
2,X,1383,3923
2,Y,1383,767
2,B,1383,747.5
2,X,1384,3322
2,Y,1384,618
2,B,1384,646.576923
2,X,1385,1242
2,Y,1385,250
2,B,1385,698.557692
2,X,1386,1483
2,Y,1386,2918
2,B,1386,857.788462
2,X,1387,1268
2,Y,1387,3191
2,B,1387,710.134615
2,X,1388,3604
2,Y,1388,975
2,B,1388,899.634615
2,X,1389,5984
2,Y,1389,3853
2,B,1389,695.173077
2,X,1390,220
2,Y,1390,2408
2,B,1390,716.826923
2,X,1391,1597
2,Y,1391,1788
2,B,1391,652.019231
2,X,1392,3021
2,Y,1392,3149
2,B,1392,741.942308
2,X,1393,1258
2,Y,1393,58
2,B,1393,715.038462
2,X,1394,4092
2,Y,1394,1481
2,B,1394,661.192308
2,X,1395,5770
2,Y,1395,3502
2,B,1395,726.557692
2,X,1396,1436
2,Y,1396,342
2,B,1396,733.807692
2,X,1397,1858
2,Y,1397,276
2,B,1397,699.730769
2,X,1398,4700
2,Y,1398,957
2,B,1398,674.153846
2,X,1399,4805
2,Y,1399,2677
2,B,1399,674.942308
2,X,1400,3609
2,Y,1400,468
2,B,1400,769.942308
2,X,1401,295
2,Y,1401,2297
2,B,1401,671.980769
2,X,1402,3892
2,Y,1402,25
2,B,1402,717.442308
2,X,1403,3158
2,Y,1403,3722
2,B,1403,672.653846
2,X,1404,4057
2,Y,1404,949
2,B,1404,860.346154
2,X,1405,4770
2,Y,1405,3395
2,B,1405,697.384615
2,X,1406,573
2,Y,1406,1673
2,B,1406,755.980769
2,X,1407,2891
2,Y,1407,3803
2,B,1407,708.057692
2,X,1408,2372
2,Y,1408,4060
2,B,1408,664.596154
2,X,1409,544
2,Y,1409,2697
2,B,1409,672.307692
2,X,1410,5801
2,Y,1410,4074
2,B,1410,821
2,X,1411,234
2,Y,1411,1019
2,B,1411,663.519231
2,X,1412,3694
2,Y,1412,2941
2,B,1412,789.788462
2,X,1413,151
2,Y,1413,3113
2,B,1413,812.115385
2,X,1414,4338
2,Y,1414,2854
2,B,1414,727.288462
2,X,1415,3761
2,Y,1415,108
2,B,1415,689.807692
2,X,1416,1306
2,Y,1416,1216
2,B,1416,705.211538
2,X,1417,3559
2,Y,1417,1852
2,B,1417,674.038462
2,X,1418,1271
2,Y,1418,3366
2,B,1418,700.980769
2,X,1419,1115
2,Y,1419,2511
2,B,1419,736.730769
2,X,1420,3490
2,Y,1420,3563
2,B,1420,770.346154
2,X,1421,3613
2,Y,1421,61
2,B,1421,681.365385
2,X,1422,1973
2,Y,1422,3500
2,B,1422,709.076923
2,X,1423,4328
2,Y,1423,4016
2,B,1423,786.076923
2,X,1424,5185
2,Y,1424,8
2,B,1424,700.826923
2,X,1425,543
2,Y,1425,4087
2,B,1425,701.211538
2,X,1426,5084
2,Y,1426,3581
2,B,1426,792.480769
2,X,1427,550
2,Y,1427,3288
2,B,1427,731.288462
2,X,1428,5831
2,Y,1428,683
2,B,1428,727.846154
2,X,1429,88
2,Y,1429,1764
2,B,1429,719.442308
2,X,1430,91
2,Y,1430,869
2,B,1430,788
2,X,1431,6094
2,Y,1431,1718
2,B,1431,702.923077
2,X,1432,1660
2,Y,1432,1762
2,B,1432,631.846154
2,X,1433,4723
2,Y,1433,1213
2,B,1433,687.461538
2,X,1434,1556
2,Y,1434,1523
2,B,1434,711.480769
2,X,1435,1806
2,Y,1435,3783
2,B,1435,782.096154
2,X,1436,5951
2,Y,1436,3103
2,B,1436,770.461538
2,X,1437,5407
2,Y,1437,1205
2,B,1437,702.769231
2,X,1438,3577
2,Y,1438,799
2,B,1438,719.173077
2,X,1439,1498
2,Y,1439,4056
2,B,1439,685.365385
2,X,1440,3772
2,Y,1440,3857
2,B,1440,850.288462
2,X,1441,3330
2,Y,1441,3648
2,B,1441,660.769231
2,X,1442,239
2,Y,1442,2371
2,B,1442,719.711538
2,X,1443,5931
2,Y,1443,589
2,B,1443,686.596154
2,X,1444,876
2,Y,1444,1760
2,B,1444,712.865385
2,X,1445,2206
2,Y,1445,325
2,B,1445,661.365385
2,X,1446,164
2,Y,1446,3324
2,B,1446,669.326923
2,X,1447,1438
2,Y,1447,2189
2,B,1447,775.326923
2,X,1448,2407
2,Y,1448,747
2,B,1448,772.307692
2,X,1449,3719
2,Y,1449,878
2,B,1449,743.211538
2,X,1450,5703
2,Y,1450,2068
2,B,1450,704.423077
2,X,1451,5123
2,Y,1451,2415
2,B,1451,738.846154
2,X,1452,4426
2,Y,1452,2072
2,B,1452,653.057692
2,X,1453,520
2,Y,1453,3807
2,B,1453,706.538462
2,X,1454,4751
2,Y,1454,3845
2,B,1454,678.846154
2,X,1455,2664
2,Y,1455,3107
2,B,1455,724.153846
2,X,1456,4758
2,Y,1456,2562
2,B,1456,647.115385
2,X,1457,3080
2,Y,1457,235
2,B,1457,639.942308
2,X,1458,1460
2,Y,1458,1546
2,B,1458,653.019231
2,X,1459,4991
2,Y,1459,3445
2,B,1459,695.384615
2,X,1460,1796
2,Y,1460,1789
2,B,1460,702.807692
2,X,1461,150
2,Y,1461,3952
2,B,1461,657.153846
2,X,1462,5293
2,Y,1462,255
2,B,1462,805.769231
2,X,1463,5448
2,Y,1463,818
2,B,1463,763.346154
2,X,1464,611
2,Y,1464,2786
2,B,1464,690.134615
2,X,1465,740
2,Y,1465,779
2,B,1465,753.788462
2,X,1466,976
2,Y,1466,196
2,B,1466,778.038462
2,X,1467,4902
2,Y,1467,1489
2,B,1467,717.961538
2,X,1468,4331
2,Y,1468,3690
2,B,1468,688.326923
2,X,1469,2086
2,Y,1469,2778
2,B,1469,626.115385
2,X,1470,2997
2,Y,1470,2554
2,B,1470,863.961538
2,X,1471,902
2,Y,1471,3868
2,B,1471,654.211538
2,X,1472,2088
2,Y,1472,2768
2,B,1472,688.384615
2,X,1473,5113
2,Y,1473,1389
2,B,1473,769.346154
2,X,1474,5952
2,Y,1474,3451
2,B,1474,644.615385
2,X,1475,853
2,Y,1475,919
2,B,1475,699.153846
2,X,1476,2473
2,Y,1476,2008
2,B,1476,780.173077
2,X,1477,1087
2,Y,1477,1186
2,B,1477,793.692308
2,X,1478,1311
2,Y,1478,2704
2,B,1478,764.076923
2,X,1479,566
2,Y,1479,3110
2,B,1479,677.673077
2,X,1480,5666
2,Y,1480,3712
2,B,1480,740.846154
2,X,1481,2582
2,Y,1481,1878
2,B,1481,781.769231
2,X,1482,2643
2,Y,1482,3015
2,B,1482,660.307692
2,X,1483,3691
2,Y,1483,673
2,B,1483,725.384615
2,X,1484,3582
2,Y,1484,1931
2,B,1484,730.884615
2,X,1485,1331
2,Y,1485,417
2,B,1485,751.711538
2,X,1486,2112
2,Y,1486,953
2,B,1486,767.923077
2,X,1487,2007
2,Y,1487,1391
2,B,1487,669.634615
2,X,1488,5272
2,Y,1488,3684
2,B,1488,685.557692
2,X,1489,4238
2,Y,1489,4015
2,B,1489,656.75
2,X,1490,386
2,Y,1490,1658
2,B,1490,720.038462
2,X,1491,2649
2,Y,1491,4020
2,B,1491,621.634615
2,X,1492,3195
2,Y,1492,2738
2,B,1492,730.884615
2,X,1493,3747
2,Y,1493,2749
2,B,1493,686.980769
2,X,1494,2821
2,Y,1494,2345
2,B,1494,694.442308
2,X,1495,2743
2,Y,1495,4059
2,B,1495,734.557692
2,X,1496,1061
2,Y,1496,2550
2,B,1496,883.557692
2,X,1497,4985
2,Y,1497,3760
2,B,1497,698
2,X,1498,509
2,Y,1498,2227
2,B,1498,703.346154
2,X,1499,2125
2,Y,1499,386
2,B,1499,697.519231
2,X,1500,4045
2,Y,1500,2895
2,B,1500,739.288462
2,X,1501,3888
2,Y,1501,2728
2,B,1501,751.596154
2,X,1502,4290
2,Y,1502,2516
2,B,1502,723.557692
2,X,1503,4639
2,Y,1503,3087
2,B,1503,646.230769
2,X,1504,1981
2,Y,1504,3516
2,B,1504,635.115385
2,X,1505,3540
2,Y,1505,3603
2,B,1505,659.961538
2,X,1506,2199
2,Y,1506,4002
2,B,1506,676.519231
2,X,1507,2278
2,Y,1507,1242
2,B,1507,763.403846
2,X,1508,5711
2,Y,1508,3735
2,B,1508,763.538462
2,X,1509,901
2,Y,1509,2549
2,B,1509,672.807692
2,X,1510,1111
2,Y,1510,3357
2,B,1510,658.365385
2,X,1511,5556
2,Y,1511,3517
2,B,1511,662.75
2,X,1512,5401
2,Y,1512,1647
2,B,1512,702.730769
2,X,1513,2504
2,Y,1513,1861
2,B,1513,728.192308
2,X,1514,2132
2,Y,1514,3647
2,B,1514,768.480769
2,X,1515,357
2,Y,1515,3871
2,B,1515,722.25
2,X,1516,3262
2,Y,1516,2867
2,B,1516,722.711538
2,X,1517,237
2,Y,1517,118
2,B,1517,721.230769
2,X,1518,5858
2,Y,1518,3843
2,B,1518,689.769231
2,X,1519,2318
2,Y,1519,1918
2,B,1519,682.211538
2,X,1520,2981
2,Y,1520,3979
2,B,1520,702.634615
2,X,1521,2502
2,Y,1521,823
2,B,1521,692.942308
2,X,1522,6067
2,Y,1522,1336
2,B,1522,614.596154
2,X,1523,2078
2,Y,1523,1652
2,B,1523,673.211538
2,X,1524,2530
2,Y,1524,3861
2,B,1524,728.730769
2,X,1525,2189
2,Y,1525,2554
2,B,1525,626.692308
2,X,1526,4649
2,Y,1526,1799
2,B,1526,714.884615
2,X,1527,112
2,Y,1527,2229
2,B,1527,687.980769
2,X,1528,5709
2,Y,1528,1989
2,B,1528,650.442308
2,X,1529,3588
2,Y,1529,3648
2,B,1529,690.423077
2,X,1530,1143
2,Y,1530,3819
2,B,1530,726.730769
2,X,1531,5447
2,Y,1531,696
2,B,1531,628.461538
2,X,1532,2826
2,Y,1532,506
2,B,1532,731.25
2,X,1533,3399
2,Y,1533,2369
2,B,1533,760.423077
2,X,1534,5215
2,Y,1534,1810
2,B,1534,684.269231
2,X,1535,4648
2,Y,1535,4018
2,B,1535,651.096154
2,X,1536,4953
2,Y,1536,1408
2,B,1536,731.442308
2,X,1537,642
2,Y,1537,3156
2,B,1537,675.576923
2,X,1538,1998
2,Y,1538,851
2,B,1538,690.903846
2,X,1539,4336
2,Y,1539,1709
2,B,1539,671.038462
2,X,1540,4000
2,Y,1540,2459
2,B,1540,654.826923
2,X,1541,2975
2,Y,1541,1004
2,B,1541,688.326923
2,X,1542,4185
2,Y,1542,1787
2,B,1542,673.826923
2,X,1543,3080
2,Y,1543,1688
2,B,1543,709.269231
2,X,1544,2619
2,Y,1544,341
2,B,1544,648.653846
2,X,1545,4146
2,Y,1545,3263
2,B,1545,741.192308
2,X,1546,3549
2,Y,1546,1156
2,B,1546,700.346154
2,X,1547,6000
2,Y,1547,2744
2,B,1547,690.615385
2,X,1548,4498
2,Y,1548,1359
2,B,1548,629.846154
2,X,1549,4702
2,Y,1549,1793
2,B,1549,735.557692
2,X,1550,5027
2,Y,1550,3732
2,B,1550,643.307692
2,X,1551,5225
2,Y,1551,199
2,B,1551,653.019231
2,X,1552,2543
2,Y,1552,3875
2,B,1552,779.288462
2,X,1553,5910
2,Y,1553,3730
2,B,1553,649.692308
2,X,1554,1232
2,Y,1554,1214
2,B,1554,669.961538
2,X,1555,4520
2,Y,1555,4017
2,B,1555,657.673077
2,X,1556,2766
2,Y,1556,2127
2,B,1556,702.692308
2,X,1557,4234
2,Y,1557,3971
2,B,1557,650.576923
2,X,1558,5018
2,Y,1558,3739
2,B,1558,677.5
2,X,1559,4088
2,Y,1559,3202
2,B,1559,720.365385
2,X,1560,5503
2,Y,1560,678
2,B,1560,700.269231
2,X,1561,572
2,Y,1561,2110
2,B,1561,681.365385
2,X,1562,3878
2,Y,1562,3511
2,B,1562,692.365385
2,X,1563,4630
2,Y,1563,2068
2,B,1563,650.980769
2,X,1564,142
2,Y,1564,3682
2,B,1564,723.096154
2,X,1565,3926
2,Y,1565,3804
2,B,1565,719.634615
2,X,1566,1415
2,Y,1566,2187
2,B,1566,749.980769
2,X,1567,1874
2,Y,1567,669
2,B,1567,653.076923
2,X,1568,426
2,Y,1568,3660
2,B,1568,583.692308
2,X,1569,4891
2,Y,1569,3449
2,B,1569,645.884615
2,X,1570,5130
2,Y,1570,1319
2,B,1570,721.711538
2,X,1571,3769
[truncated: 26,012,317 more chars]
