# Supplementary material for: Tools for Single-Cell Kinetic Analysis of Virus-Host Interactions
Source: PLoS One. 2016 Jan 11;11(1):e0145081. doi: 10.1371/journal.pone.0145081 (PMC4713429; doi:10.1371/journal.pone.0145081)
Supplement: S1 Data — (ZIP) [file pone.0145081.s009.zip › S9_Data/Microscope Data/WT.arff]

@relation 'Data Table'

@attribute Time {0,1,2,3,4,5,6,7,8,9,10,11,12,13,14,15,16,17,18,19,20,21,22,23,24,25,26,27,28,29,30,31,32,33,34,35,36,37,38,39,40,41,42,43,44,45,46,47,48,49,50,51,52,53,54,55,56,57,58,59,60,61,62,63,64,65,66,67,68,69,70,71,72,73,74,75,76,77,78,79,80,81,82,83,84,85,86,87,88,89,90,91,92}
@attribute Measurement {R,G,B,X,Y}
@attribute Point {0,1,2,3,4,5,6,7,8,9,10,11,12,13,14,15,16,17,18,19,20,21,22,23,24,25,26,27,28,29,30,31,32,33,34,35,36,37,38,39,40,41,42,43,44,45,46,47,48,49,50,51,52,53,54,55,56,57,58,59,60,61,62,63,64,65,66,67,68,69,70,71,72,73,74,75,76,77,78,79,80,81,82,83,84,85,86,87,88,89,90,91,92,93,94,95,96,97,98,99,100,101,102,103,104,105,106,107,108,109,110,111,112,113,114,115,116,117,118,119,120,121,122,123,124,125,126,127,128,129,130,131,132,133,134,135,136,137,138,139,140,141,142,143,144,145,146,147,148,149,150,151,152,153,154,155,156,157,158,159,160,161,162,163,164,165,166,167,168,169,170,171,172,173,174,175,176,177,178,179,180,181,182,183,184,185,186,187,188,189,190,191,192,193,194,195,196,197,198,199,200,201,202,203,204,205,206,207,208,209,210,211,212,213,214,215,216,217,218,219,220,221,222,223,224,225,226,227,228,229,230,231,232,233,234,235,236,237,238,239,240,241,242,243,244,245,246,247,248,249,250,251,252,253,254,255,256,257,258,259,260,261,262,263,264,265,266,267,268,269,270,271,272,273,274,275,276,277,278,279,280,281,282,283,284,285,286,287,288,289,290,291,292,293,294,295,296,297,298,299,300,301,302,303,304,305,306,307,308,309,310,311,312,313,314,315,316,317,318,319,320,321,322,323,324,325,326,327,328,329,330,331,332,333,334,335,336,337,338,339,340,341,342,343,344,345,346,347,348,349,350,351,352,353,354,355,356,357,358,359,360,361,362,363,364,365,366,367,368,369,370,371,372,373,374,375,376,377,378,379,380,381,382,383,384,385,386,387,388,389,390,391,392,393,394,395,396,397,398,399,400,401,402,403,404,405,406,407,408,409,410,411,412,413,414,415,416,417,418,419,420,421,422,423,424,425,426,427,428,429,430,431,432,433,434,435,436,437,438,439,440,441,442,443,444,445,446,447,448,449,450,451,452,453,454,455,456,457,458,459,460,461,462,463,464,465,466,467,468,469,470,471,472,473,474,475,476,477,478,479,480,481,482,483,484,485,486,487,488,489,490,491,492,493,494,495,496,497,498,499,500,501,502,503,504,505,506,507,508,509,510,511,512,513,514,515,516,517,518,519,520,521,522,523,524,525,526,527,528,529,530,531,532,533,534,535,536,537,538,539,540,541,542,543,544,545,546,547,548,549,550,551,552,553,554,555,556,557,558,559,560,561,562,563,564,565,566,567,568,569,570,571,572,573,574,575,576,577,578,579,580,581,582,583,584,585,586,587,588,589,590,591,592,593,594,595,596,597,598,599,600,601,602,603,604,605,606,607,608,609,610,611,612,613,614,615,616,617,618,619,620,621,622,623,624,625,626,627,628,629,630,631,632,633,634,635,636,637,638,639,640,641,642,643,644,645,646,647,648,649,650,651,652,653,654,655,656,657,658,659,660,661,662,663,664,665,666,667,668,669,670,671,672,673,674,675,676,677,678,679,680,681,682,683,684,685,686,687,688,689,690,691,692,693,694,695,696,697,698,699,700,701,702,703,704,705,706,707,708,709,710,711,712,713,714,715,716,717,718,719,720,721,722,723,724,725,726,727,728,729,730,731,732,733,734,735,736,737,738,739,740,741,742,743,744,745,746,747,748,749,750,751,752,753,754,755,756,757,758,759,760,761,762,763,764,765,766,767,768,769,770,771,772,773,774,775,776,777,778,779,780,781,782,783,784,785,786,787,788,789,790,791,792,793,794,795,796,797,798,799,800,801,802,803,804,805,806,807,808,809,810,811,812,813,814,815,816,817,818,819,820,821,822,823,824,825,826,827,828,829,830,831,832,833,834,835,836,837,838,839,840,841,842,843,844,845,846,847,848,849,850,851,852,853,854,855,856,857,858,859,860,861,862,863,864,865,866,867,868,869,870,871,872,873,874,875,876,877,878,879,880,881,882,883,884,885,886,887,888,889,890,891,892,893,894,895,896,897,898,899,900,901,902,903,904,905,906,907,908,909,910,911,912,913,914,915,916,917,918,919,920,921,922,923,924,925,926,927,928,929,930,931,932,933,934,935,936,937,938,939,940,941,942,943,944,945,946,947,948,949,950,951,952,953,954,955,956,957,958,959,960,961,962,963,964,965,966,967,968,969,970,971,972,973,974,975,976,977,978,979,980,981,982,983,984,985,986,987,988,989,990,991,992,993,994,995,996,997,998,999,1000,1001,1002,1003,1004,1005,1006,1007,1008,1009,1010,1011,1012,1013,1014,1015,1016,1017,1018,1019,1020,1021,1022,1023,1024,1025,1026,1027,1028,1029,1030,1031,1032,1033,1034,1035,1036,1037,1038,1039,1040,1041,1042,1043,1044,1045,1046,1047,1048,1049,1050,1051,1052,1053,1054,1055,1056,1057,1058,1059,1060,1061,1062,1063,1064,1065,1066,1067,1068,1069,1070,1071,1072,1073,1074,1075,1076,1077,1078,1079,1080,1081,1082,1083,1084,1085,1086,1087,1088,1089,1090,1091,1092,1093,1094,1095,1096,1097,1098,1099,1100,1101,1102,1103,1104,1105,1106,1107,1108,1109,1110,1111,1112,1113,1114,1115,1116,1117,1118,1119,1120,1121,1122,1123,1124,1125,1126,1127,1128,1129,1130,1131,1132,1133,1134,1135,1136,1137,1138,1139,1140,1141,1142,1143,1144,1145,1146,1147,1148,1149,1150,1151,1152,1153,1154,1155,1156,1157,1158,1159,1160,1161,1162,1163,1164,1165,1166,1167,1168,1169,1170,1171,1172,1173,1174,1175,1176,1177,1178,1179,1180,1181,1182,1183,1184,1185,1186,1187,1188,1189,1190,1191,1192,1193,1194,1195,1196,1197,1198,1199,1200,1201,1202,1203,1204,1205,1206,1207,1208,1209,1210,1211,1212,1213,1214,1215,1216,1217,1218,1219,1220,1221,1222,1223,1224,1225,1226,1227,1228,1229,1230,1231,1232,1233,1234,1235,1236,1237,1238,1239,1240,1241,1242,1243,1244,1245,1246,1247,1248,1249,1250,1251,1252,1253,1254,1255,1256,1257,1258,1259,1260,1261,1262,1263,1264,1265,1266,1267,1268,1269,1270,1271,1272,1273,1274,1275,1276,1277,1278,1279,1280,1281,1282,1283,1284,1285,1286,1287,1288,1289,1290,1291,1292,1293,1294,1295,1296,1297,1298,1299,1300,1301,1302,1303,1304,1305,1306,1307,1308,1309,1310,1311,1312,1313,1314,1315,1316,1317,1318,1319,1320,1321,1322,1323,1324,1325,1326,1327,1328,1329,1330,1331,1332,1333,1334,1335,1336,1337,1338,1339,1340,1341,1342,1343,1344,1345,1346,1347,1348,1349,1350,1351,1352,1353,1354,1355,1356,1357,1358,1359,1360,1361,1362,1363,1364,1365,1366,1367,1368,1369,1370,1371,1372,1373,1374,1375,1376,1377,1378,1379,1380,1381,1382,1383,1384,1385,1386,1387,1388,1389,1390,1391,1392,1393,1394,1395,1396,1397,1398,1399,1400,1401,1402,1403,1404,1405,1406,1407,1408,1409,1410,1411,1412,1413,1414,1415,1416,1417,1418,1419,1420,1421,1422,1423,1424,1425,1426,1427,1428,1429,1430,1431,1432,1433,1434,1435,1436,1437,1438,1439,1440,1441,1442,1443,1444,1445,1446,1447,1448,1449,1450,1451,1452,1453,1454,1455,1456,1457,1458,1459,1460,1461,1462,1463,1464,1465,1466,1467,1468,1469,1470,1471,1472,1473,1474,1475,1476,1477,1478,1479,1480,1481,1482,1483,1484,1485,1486,1487,1488,1489,1490,1491,1492,1493,1494,1495,1496,1497,1498,1499,1500,1501,1502,1503,1504,1505,1506,1507,1508,1509,1510,1511,1512,1513,1514,1515,1516,1517,1518,1519,1520,1521,1522,1523,1524,1525,1526,1527,1528,1529,1530,1531,1532,1533,1534,1535,1536,1537,1538,1539,1540,1541,1542,1543,1544,1545,1546,1547,1548,1549,1550,1551,1552,1553,1554,1555,1556,1557,1558,1559,1560,1561,1562,1563,1564,1565,1566,1567,1568,1569,1570,1571,1572,1573,1574,1575,1576,1577,1578,1579,1580,1581,1582,1583,1584,1585,1586,1587,1588,1589,1590,1591,1592,1593,1594,1595,1596,1597,1598,1599,1600,1601,1602,1603,1604,1605,1606,1607,1608,1609,1610,1611,1612,1613,1614,1615,1616,1617,1618,1619,1620,1621,1622,1623,1624,1625,1626,1627,1628,1629,1630,1631,1632,1633,1634,1635,1636,1637,1638,1639,1640,1641,1642,1643,1644,1645,1646,1647,1648,1649,1650,1651,1652,1653,1654,1655,1656,1657,1658,1659,1660,1661,1662,1663,1664,1665,1666,1667,1668,1669,1670,1671,1672,1673,1674,1675,1676,1677,1678,1679,1680,1681,1682,1683,1684,1685,1686,1687,1688,1689,1690,1691,1692,1693,1694,1695,1696,1697,1698,1699,1700,1701,1702,1703,1704,1705,1706,1707,1708,1709,1710,1711,1712,1713,1714,1715,1716,1717,1718,1719,1720,1721,1722,1723,1724,1725,1726,1727,1728,1729,1730,1731,1732,1733,1734,1735,1736,1737,1738,1739,1740,1741,1742,1743,1744,1745,1746,1747,1748,1749,1750,1751,1752,1753,1754,1755,1756,1757,1758,1759,1760,1761,1762,1763,1764,1765,1766,1767,1768,1769,1770,1771,1772,1773,1774,1775,1776,1777,1778,1779,1780,1781,1782,1783,1784,1785,1786,1787,1788,1789,1790,1791,1792,1793,1794,1795,1796,1797,1798,1799,1800,1801,1802,1803,1804,1805,1806,1807,1808,1809,1810,1811,1812,1813,1814,1815,1816,1817,1818,1819,1820,1821,1822,1823,1824,1825,1826,1827,1828,1829,1830,1831,1832,1833,1834,1835,1836,1837,1838,1839,1840,1841,1842,1843,1844,1845,1846,1847,1848,1849,1850,1851,1852,1853,1854,1855,1856,1857,1858,1859,1860,1861,1862,1863,1864,1865,1866,1867,1868,1869,1870,1871,1872,1873,1874,1875,1876,1877,1878,1879,1880,1881,1882,1883,1884,1885,1886,1887,1888,1889,1890,1891,1892,1893,1894,1895,1896,1897,1898,1899,1900,1901,1902,1903,1904,1905,1906,1907,1908,1909,1910,1911,1912,1913,1914,1915,1916,1917,1918,1919,1920,1921,1922,1923,1924,1925,1926,1927,1928,1929,1930,1931,1932,1933,1934,1935,1936,1937,1938,1939,1940,1941,1942,1943,1944,1945,1946,1947,1948,1949,1950,1951,1952,1953,1954,1955,1956,1957,1958,1959,1960,1961,1962,1963,1964,1965,1966,1967,1968,1969,1970,1971,1972,1973,1974,1975,1976,1977,1978,1979,1980,1981,1982,1983,1984,1985,1986,1987,1988,1989,1990,1991,1992,1993,1994,1995,1996,1997,1998,1999,2000,2001,2002,2003,2004,2005,2006,2007,2008,2009,2010,2011,2012,2013,2014,2015,2016,2017,2018,2019,2020,2021,2022,2023,2024,2025,2026,2027,2028,2029,2030,2031,2032,2033,2034,2035,2036,2037,2038,2039,2040,2041,2042,2043,2044,2045,2046,2047,2048,2049,2050,2051,2052,2053,2054,2055,2056,2057,2058,2059,2060,2061,2062,2063,2064,2065,2066,2067,2068,2069,2070,2071,2072,2073,2074,2075,2076,2077,2078,2079,2080,2081,2082,2083,2084,2085,2086,2087,2088,2089,2090,2091,2092,2093,2094,2095,2096,2097,2098,2099,2100,2101,2102,2103,2104,2105,2106,2107,2108,2109,2110,2111,2112,2113,2114,2115,2116,2117,2118,2119,2120,2121,2122,2123,2124,2125,2126,2127,2128,2129,2130,2131,2132,2133,2134,2135,2136,2137,2138,2139,2140,2141,2142,2143,2144,2145,2146,2147,2148,2149,2150,2151,2152,2153,2154,2155,2156,2157,2158,2159,2160,2161,2162,2163,2164,2165,2166,2167,2168,2169,2170,2171,2172,2173,2174,2175,2176,2177,2178,2179,2180,2181,2182,2183,2184,2185,2186,2187,2188,2189,2190,2191,2192,2193,2194,2195,2196,2197,2198,2199,2200,2201,2202,2203,2204,2205,2206,2207,2208,2209,2210,2211,2212,2213,2214,2215,2216,2217,2218,2219,2220,2221,2222,2223,2224,2225,2226,2227,2228,2229,2230,2231,2232,2233,2234,2235,2236,2237,2238,2239,2240,2241,2242,2243,2244,2245,2246,2247,2248,2249,2250,2251,2252,2253,2254,2255,2256,2257,2258,2259,2260,2261,2262,2263,2264,2265,2266,2267,2268,2269,2270,2271,2272,2273,2274,2275,2276,2277,2278,2279,2280,2281,2282,2283,2284,2285,2286,2287,2288,2289,2290,2291,2292,2293,2294,2295,2296,2297,2298,2299,2300,2301,2302,2303,2304,2305,2306,2307,2308,2309,2310,2311,2312,2313,2314,2315,2316,2317,2318,2319,2320,2321,2322,2323,2324,2325,2326,2327,2328,2329,2330,2331,2332,2333,2334,2335,2336,2337,2338,2339,2340,2341,2342,2343,2344,2345,2346,2347,2348,2349,2350,2351,2352,2353,2354,2355,2356,2357,2358,2359,2360,2361,2362,2363,2364,2365,2366,2367,2368,2369,2370,2371,2372,2373,2374,2375,2376,2377,2378,2379,2380,2381,2382,2383,2384,2385,2386,2387,2388,2389,2390,2391,2392,2393,2394,2395,2396,2397,2398,2399,2400,2401,2402,2403,2404,2405}
@attribute Value numeric

@data
0,X,0,3388
0,Y,0,1839
0,B,0,6232.730769
0,X,1,2888
0,Y,1,2687
0,B,1,3403.038462
0,X,2,3807
0,Y,2,1865
0,B,2,2652.192308
0,X,3,3353
0,Y,3,2911
0,B,3,2673.596154
0,X,4,3554
0,Y,4,255
0,B,4,2436.884615
0,X,5,129
0,Y,5,1455
0,B,5,2564.423077
0,X,6,3554
0,Y,6,276
0,B,6,2204.942308
0,X,7,4654
0,Y,7,3951
0,B,7,2262.75
0,X,8,2100
0,Y,8,147
0,B,8,2116.326923
0,X,9,334
0,Y,9,2185
0,B,9,2035.173077
0,X,10,877
0,Y,10,2013
0,B,10,1984
0,X,11,249
0,Y,11,925
0,B,11,2010.326923
0,X,12,1751
0,Y,12,3263
0,B,12,1960.634615
0,X,13,3634
0,Y,13,1755
0,B,13,1961.692308
0,X,14,526
0,Y,14,249
0,B,14,2217.096154
0,X,15,2944
0,Y,15,965
0,B,15,1985.076923
0,X,16,3664
0,Y,16,2971
0,B,16,2036.846154
0,X,17,4084
0,Y,17,894
0,B,17,1931.730769
0,X,18,3348
0,Y,18,3733
0,B,18,1815.692308
0,X,19,1723
0,Y,19,1150
0,B,19,1857.115385
0,X,20,3498
0,Y,20,3432
0,B,20,1741.25
0,X,21,3789
0,Y,21,1683
0,B,21,2012.134615
0,X,22,3524
0,Y,22,262
0,B,22,1748.75
0,X,23,6044
0,Y,23,508
0,B,23,1650.576923
0,X,24,2585
0,Y,24,2472
0,B,24,1757.076923
0,X,25,2375
0,Y,25,3902
0,B,25,2043.730769
0,X,26,3644
0,Y,26,3019
0,B,26,1619.788462
0,X,27,527
0,Y,27,365
0,B,27,1576.365385
0,X,28,1742
0,Y,28,2040
0,B,28,1559.346154
0,X,29,2964
0,Y,29,898
0,B,29,1966.403846
0,X,30,3663
0,Y,30,2575
0,B,30,1547.576923
0,X,31,1255
0,Y,31,2385
0,B,31,1532.057692
0,X,32,1680
0,Y,32,1865
0,B,32,1811.192308
0,X,33,2592
0,Y,33,2675
0,B,33,1678.711538
0,X,34,1722
0,Y,34,144
0,B,34,1761.307692
0,X,35,3848
0,Y,35,2576
0,B,35,1653.942308
0,X,36,1942
0,Y,36,690
0,B,36,1505.115385
0,X,37,3888
0,Y,37,3347
0,B,37,1451.865385
0,X,38,3863
0,Y,38,2260
0,B,38,1467.173077
0,X,39,5807
0,Y,39,2217
0,B,39,1635.442308
0,X,40,3077
0,Y,40,2917
0,B,40,1557.653846
0,X,41,1959
0,Y,41,1657
0,B,41,1764.673077
0,X,42,869
0,Y,42,1533
0,B,42,1502.192308
0,X,43,636
0,Y,43,2515
0,B,43,1386.269231
0,X,44,3814
0,Y,44,1189
0,B,44,1649.365385
0,X,45,1684
0,Y,45,1424
0,B,45,1543.576923
0,X,46,3447
0,Y,46,3638
0,B,46,1346.769231
0,X,47,3552
0,Y,47,3120
0,B,47,1480.903846
0,X,48,1523
0,Y,48,3790
0,B,48,1983.865385
0,X,49,4785
0,Y,49,3643
0,B,49,1339.192308
0,X,50,3259
0,Y,50,711
0,B,50,1383.423077
0,X,51,4635
0,Y,51,527
0,B,51,1517.557692
0,X,52,74
0,Y,52,2064
0,B,52,1406.653846
0,X,53,3678
0,Y,53,2281
0,B,53,1512.826923
0,X,54,230
0,Y,54,4074
0,B,54,1372.134615
0,X,55,3415
0,Y,55,2884
0,B,55,1485.576923
0,X,56,4672
0,Y,56,1073
0,B,56,1376.115385
0,X,57,3469
0,Y,57,2213
0,B,57,1349.730769
0,X,58,209
0,Y,58,4
0,B,58,1496.711538
0,X,59,1699
0,Y,59,1425
0,B,59,1497
0,X,60,4011
0,Y,60,1869
0,B,60,1534.653846
0,X,61,3927
0,Y,61,886
0,B,61,1619.846154
0,X,62,3693
0,Y,62,4056
0,B,62,1281.134615
0,X,63,3831
0,Y,63,2283
0,B,63,1287.25
0,X,64,4014
0,Y,64,1524
0,B,64,1317.5
0,X,65,1854
0,Y,65,443
0,B,65,1357.173077
0,X,66,1605
0,Y,66,2015
0,B,66,1610.788462
0,X,67,1543
0,Y,67,2771
0,B,67,1600.653846
0,X,68,3448
0,Y,68,1593
0,B,68,1401
0,X,69,759
0,Y,69,2013
0,B,69,1339.461538
0,X,70,22
0,Y,70,3227
0,B,70,1412.538462
0,X,71,2310
0,Y,71,1320
0,B,71,1553.846154
0,X,72,2202
0,Y,72,1382
0,B,72,1363.153846
0,X,73,3769
0,Y,73,3938
0,B,73,1271.307692
0,X,74,5280
0,Y,74,2986
0,B,74,1262.096154
0,X,75,4782
0,Y,75,3617
0,B,75,1303.211538
0,X,76,621
0,Y,76,3977
0,B,76,1624.826923
0,X,77,5245
0,Y,77,2803
0,B,77,1328.153846
0,X,78,110
0,Y,78,341
0,B,78,1392.596154
0,X,79,132
0,Y,79,335
0,B,79,1161.480769
0,X,80,2023
0,Y,80,2019
0,B,80,1283.788462
0,X,81,3842
0,Y,81,1851
0,B,81,1361.826923
0,X,82,5757
0,Y,82,1722
0,B,82,1268.115385
0,X,83,3468
0,Y,83,671
0,B,83,1321.730769
0,X,84,352
0,Y,84,325
0,B,84,1269.711538
0,X,85,3625
0,Y,85,2979
0,B,85,1375.557692
0,X,86,3216
0,Y,86,2094
0,B,86,1268.288462
0,X,87,1667
0,Y,87,3400
0,B,87,1386.346154
0,X,88,2192
0,Y,88,1764
0,B,88,1250.269231
0,X,89,4692
0,Y,89,143
0,B,89,1289
0,X,90,3645
0,Y,90,2962
0,B,90,1472.75
0,X,91,5473
0,Y,91,1499
0,B,91,1200.307692
0,X,92,3608
0,Y,92,4060
0,B,92,1232
0,X,93,3192
0,Y,93,3800
0,B,93,1463.615385
0,X,94,3060
0,Y,94,3470
0,B,94,1217.173077
0,X,95,1252
0,Y,95,3118
0,B,95,1234.019231
0,X,96,2340
0,Y,96,3982
0,B,96,1173.480769
0,X,97,2040
0,Y,97,3156
0,B,97,1208.557692
0,X,98,2937
0,Y,98,3280
0,B,98,1319.865385
0,X,99,2544
0,Y,99,3624
0,B,99,1240.192308
0,X,100,2345
0,Y,100,3993
0,B,100,1158.096154
0,X,101,3871
0,Y,101,902
0,B,101,1402.403846
0,X,102,2257
0,Y,102,3614
0,B,102,1343.442308
0,X,103,1491
0,Y,103,3329
0,B,103,1295
0,X,104,3122
0,Y,104,1790
0,B,104,1192.961538
0,X,105,3775
0,Y,105,2218
0,B,105,1112.134615
0,X,106,5287
0,Y,106,1055
0,B,106,1090.057692
0,X,107,3234
0,Y,107,1617
0,B,107,1145.038462
0,X,108,3313
0,Y,108,1749
0,B,108,1144
0,X,109,1654
0,Y,109,3514
0,B,109,1161.634615
0,X,110,2304
0,Y,110,3672
0,B,110,1585.692308
0,X,111,4111
0,Y,111,492
0,B,111,1154.480769
0,X,112,4665
0,Y,112,1417
0,B,112,1119.365385
0,X,113,1901
0,Y,113,3374
0,B,113,1003.557692
0,X,114,1059
0,Y,114,3972
0,B,114,1280.615385
0,X,115,4497
0,Y,115,1887
0,B,115,1112.980769
0,X,116,3641
0,Y,116,2569
0,B,116,1160.153846
0,X,117,2718
0,Y,117,2343
0,B,117,1279.480769
0,X,118,1177
0,Y,118,3719
0,B,118,1532.519231
0,X,119,4027
0,Y,119,3240
0,B,119,1143.057692
0,X,120,2759
0,Y,120,3541
0,B,120,1143.903846
0,X,121,552
0,Y,121,910
0,B,121,1344.634615
0,X,122,2326
0,Y,122,3738
0,B,122,1147.788462
0,X,123,134
0,Y,123,293
0,B,123,1075.730769
0,X,124,3592
0,Y,124,3146
0,B,124,1130.942308
0,X,125,3099
0,Y,125,2055
0,B,125,1146.269231
0,X,126,5058
0,Y,126,4060
0,B,126,1073.192308
0,X,127,5247
0,Y,127,3947
0,B,127,1064.192308
0,X,128,1002
0,Y,128,4042
0,B,128,985.211538
0,X,129,5362
0,Y,129,2055
0,B,129,1089.057692
0,X,130,5948
0,Y,130,463
0,B,130,1080.423077
0,X,131,1575
0,Y,131,2327
0,B,131,1169.019231
0,X,132,1706
0,Y,132,3467
0,B,132,1474.596154
0,X,133,193
0,Y,133,965
0,B,133,1049.192308
0,X,134,3021
0,Y,134,3577
0,B,134,1091.076923
0,X,135,5212
0,Y,135,3515
0,B,135,1030.019231
0,X,136,3415
0,Y,136,2039
0,B,136,1071.442308
0,X,137,2838
0,Y,137,2627
0,B,137,1149.961538
0,X,138,549
0,Y,138,3523
0,B,138,1240.942308
0,X,139,2194
0,Y,139,1943
0,B,139,1252.942308
0,X,140,3512
0,Y,140,2053
0,B,140,1281.423077
0,X,141,5830
0,Y,141,1926
0,B,141,1184.692308
0,X,142,516
0,Y,142,477
0,B,142,1064.25
0,X,143,791
0,Y,143,3567
0,B,143,1068.826923
0,X,144,852
0,Y,144,2001
0,B,144,1072
0,X,145,1965
0,Y,145,1690
0,B,145,1237.192308
0,X,146,5707
0,Y,146,3852
0,B,146,1027.461538
0,X,147,370
0,Y,147,1498
0,B,147,1096.673077
0,X,148,84
0,Y,148,1239
0,B,148,1036.596154
0,X,149,3972
0,Y,149,3508
0,B,149,1036.057692
0,X,150,2100
0,Y,150,1455
0,B,150,1179.769231
0,X,151,5803
0,Y,151,3531
0,B,151,1053.788462
0,X,152,3867
0,Y,152,3479
0,B,152,1234.942308
0,X,153,1689
0,Y,153,3586
0,B,153,1091.134615
0,X,154,5192
0,Y,154,4068
0,B,154,1038.192308
0,X,155,5807
0,Y,155,1021
0,B,155,1073.076923
0,X,156,3417
0,Y,156,2134
0,B,156,1064.615385
0,X,157,3775
0,Y,157,1170
0,B,157,1117.019231
0,X,158,925
0,Y,158,1394
0,B,158,1141.596154
0,X,159,5810
0,Y,159,2069
0,B,159,1078.788462
0,X,160,2767
0,Y,160,1183
0,B,160,1052.365385
0,X,161,3408
0,Y,161,2568
0,B,161,1093.980769
0,X,162,3459
0,Y,162,4005
0,B,162,1025.153846
0,X,163,2847
0,Y,163,22
0,B,163,1051.5
0,X,164,2648
0,Y,164,788
0,B,164,1002.634615
0,X,165,803
0,Y,165,1346
0,B,165,1339.365385
0,X,166,5847
0,Y,166,2098
0,B,166,1193.134615
0,X,167,833
0,Y,167,957
0,B,167,1119.961538
0,X,168,1437
0,Y,168,1848
0,B,168,1302.75
0,X,169,1118
0,Y,169,94
0,B,169,1270.019231
0,X,170,4329
0,Y,170,3936
0,B,170,1079.076923
0,X,171,1442
0,Y,171,1649
0,B,171,1015.711538
0,X,172,5611
0,Y,172,1300
0,B,172,1081.961538
0,X,173,732
0,Y,173,3150
0,B,173,1007.365385
0,X,174,220
0,Y,174,2539
0,B,174,1126.038462
0,X,175,3050
0,Y,175,3499
0,B,175,1097.538462
0,X,176,893
0,Y,176,1319
0,B,176,1031.711538
0,X,177,3004
0,Y,177,3418
0,B,177,1090.711538
0,X,178,2982
0,Y,178,396
0,B,178,1026.788462
0,X,179,1166
0,Y,179,2534
0,B,179,1061.096154
0,X,180,3753
0,Y,180,1904
0,B,180,1001.288462
0,X,181,3784
0,Y,181,894
0,B,181,949.538462
0,X,182,826
0,Y,182,160
0,B,182,1003.826923
0,X,183,3468
0,Y,183,1381
0,B,183,999.980769
0,X,184,5944
0,Y,184,4052
0,B,184,962.115385
0,X,185,5040
0,Y,185,4067
0,B,185,1037.826923
0,X,186,513
0,Y,186,3908
0,B,186,1464.076923
0,X,187,1676
0,Y,187,3252
0,B,187,1113.615385
0,X,188,3814
0,Y,188,3644
0,B,188,1056.769231
0,X,189,670
0,Y,189,801
0,B,189,980.903846
0,X,190,20
0,Y,190,3363
0,B,190,1123.057692
0,X,191,1625
0,Y,191,2042
0,B,191,1073.307692
0,X,192,1657
0,Y,192,3187
0,B,192,1042.807692
0,X,193,4492
0,Y,193,1917
0,B,193,1023.173077
0,X,194,3286
0,Y,194,1010
0,B,194,947.019231
0,X,195,1324
0,Y,195,2970
0,B,195,964.711538
0,X,196,5402
0,Y,196,1010
0,B,196,965.538462
0,X,197,3162
0,Y,197,991
0,B,197,999.826923
0,X,198,543
0,Y,198,3131
0,B,198,1021.730769
0,X,199,1972
0,Y,199,3681
0,B,199,1016.903846
0,X,200,2033
0,Y,200,2600
0,B,200,1152.442308
0,X,201,1497
0,Y,201,2141
0,B,201,1080.846154
0,X,202,2311
0,Y,202,918
0,B,202,987.173077
0,X,203,1414
0,Y,203,280
0,B,203,1017.480769
0,X,204,3914
0,Y,204,3141
0,B,204,1047.769231
0,X,205,6118
0,Y,205,2946
0,B,205,963.903846
0,X,206,206
0,Y,206,645
0,B,206,968.519231
0,X,207,6115
0,Y,207,1961
0,B,207,997.442308
0,X,208,1080
0,Y,208,2360
0,B,208,980.634615
0,X,209,273
0,Y,209,3318
0,B,209,1016.25
0,X,210,933
0,Y,210,2914
0,B,210,1182.096154
0,X,211,700
0,Y,211,1969
0,B,211,1010.692308
0,X,212,4956
0,Y,212,768
0,B,212,1173.903846
0,X,213,3799
0,Y,213,4030
0,B,213,979.423077
0,X,214,5593
0,Y,214,2089
0,B,214,914.115385
0,X,215,1077
0,Y,215,1881
0,B,215,993.903846
0,X,216,1074
0,Y,216,3035
0,B,216,1022.442308
0,X,217,2589
0,Y,217,957
0,B,217,885.326923
0,X,218,5325
0,Y,218,2956
0,B,218,1230.807692
0,X,219,3582
0,Y,219,289
0,B,219,1066.884615
0,X,220,6017
0,Y,220,3418
0,B,220,963.038462
0,X,221,4980
0,Y,221,3857
0,B,221,1012.076923
0,X,222,4356
0,Y,222,2589
0,B,222,1044.826923
0,X,223,1019
0,Y,223,2265
0,B,223,991.346154
0,X,224,1756
0,Y,224,3938
0,B,224,1103.057692
0,X,225,1996
0,Y,225,1611
0,B,225,1065.596154
0,X,226,2081
0,Y,226,1843
0,B,226,1028.423077
0,X,227,32
0,Y,227,250
0,B,227,946.019231
0,X,228,862
0,Y,228,2333
0,B,228,1016.403846
0,X,229,5210
0,Y,229,3428
0,B,229,899.961538
0,X,230,899
0,Y,230,1522
0,B,230,955.134615
0,X,231,1255
0,Y,231,141
0,B,231,998.615385
0,X,232,3220
0,Y,232,4013
0,B,232,951.211538
0,X,233,4426
0,Y,233,3915
0,B,233,956.596154
0,X,234,2149
0,Y,234,2099
0,B,234,1018.538462
0,X,235,1765
0,Y,235,2021
0,B,235,978.711538
0,X,236,6100
0,Y,236,1099
0,B,236,988.192308
0,X,237,3216
0,Y,237,4002
0,B,237,961.365385
0,X,238,61
0,Y,238,1872
0,B,238,973.326923
0,X,239,1821
0,Y,239,2357
0,B,239,927.615385
0,X,240,4812
0,Y,240,2724
0,B,240,916.653846
0,X,241,25
0,Y,241,884
0,B,241,1044.826923
0,X,242,6085
0,Y,242,3186
0,B,242,975.115385
0,X,243,2583
0,Y,243,3668
0,B,243,1025.057692
0,X,244,3610
0,Y,244,1862
0,B,244,962.5
0,X,245,1090
0,Y,245,1800
0,B,245,1023.019231
0,X,246,6010
0,Y,246,222
0,B,246,1042.403846
0,X,247,3908
0,Y,247,3100
0,B,247,1118.846154
0,X,248,1298
0,Y,248,3255
0,B,248,920
0,X,249,3955
0,Y,249,1857
0,B,249,1011.923077
0,X,250,4327
0,Y,250,3564
0,B,250,1026.865385
0,X,251,5708
0,Y,251,1802
0,B,251,935.807692
0,X,252,4791
0,Y,252,54
0,B,252,959.326923
0,X,253,4642
0,Y,253,1346
0,B,253,933.942308
0,X,254,525
0,Y,254,3834
0,B,254,998.980769
0,X,255,3017
0,Y,255,1768
0,B,255,933.980769
0,X,256,713
0,Y,256,3069
0,B,256,951.269231
0,X,257,923
0,Y,257,1039
0,B,257,936.653846
0,X,258,3511
0,Y,258,1693
0,B,258,972.057692
0,X,259,1821
0,Y,259,1986
0,B,259,1036.423077
0,X,260,4633
0,Y,260,1354
0,B,260,933.173077
0,X,261,3462
0,Y,261,3842
0,B,261,905.153846
0,X,262,483
0,Y,262,2261
0,B,262,1025.711538
0,X,263,6088
0,Y,263,4051
0,B,263,1201.980769
0,X,264,1935
0,Y,264,2367
0,B,264,992.75
0,X,265,1713
0,Y,265,3497
0,B,265,1103.5
0,X,266,1553
0,Y,266,2106
0,B,266,1125.634615
0,X,267,3290
0,Y,267,250
0,B,267,916.5
0,X,268,5381
0,Y,268,3179
0,B,268,919.173077
0,X,269,5298
0,Y,269,1566
0,B,269,975.730769
0,X,270,1504
0,Y,270,1127
0,B,270,1005.788462
0,X,271,2550
0,Y,271,3974
0,B,271,968.903846
0,X,272,3578
0,Y,272,3356
0,B,272,907.557692
0,X,273,1227
0,Y,273,3223
0,B,273,972.730769
0,X,274,2236
0,Y,274,56
0,B,274,1024
0,X,275,4031
0,Y,275,1021
0,B,275,936.807692
0,X,276,888
0,Y,276,1778
0,B,276,966.173077
0,X,277,2511
0,Y,277,4073
0,B,277,1014.423077
0,X,278,864
0,Y,278,2490
0,B,278,950.769231
0,X,279,1723
0,Y,279,1693
0,B,279,920.865385
0,X,280,169
0,Y,280,98
0,B,280,921.384615
0,X,281,1211
0,Y,281,2642
0,B,281,873.75
0,X,282,4993
0,Y,282,823
0,B,282,967.538462
0,X,283,738
0,Y,283,2586
0,B,283,895.557692
0,X,284,2206
0,Y,284,1663
0,B,284,993.346154
0,X,285,4342
0,Y,285,384
0,B,285,1068.538462
0,X,286,2848
0,Y,286,336
0,B,286,993.692308
0,X,287,1696
0,Y,287,3565
0,B,287,1102.25
0,X,288,83
0,Y,288,169
0,B,288,941.192308
0,X,289,3721
0,Y,289,1161
0,B,289,885.288462
0,X,290,1743
0,Y,290,3158
0,B,290,911.807692
0,X,291,3258
0,Y,291,2144
0,B,291,909.769231
0,X,292,5876
0,Y,292,1667
0,B,292,1027.346154
0,X,293,777
0,Y,293,3550
0,B,293,886.326923
0,X,294,384
0,Y,294,2093
0,B,294,790.846154
0,X,295,4087
0,Y,295,1819
0,B,295,932.403846
0,X,296,2502
0,Y,296,501
0,B,296,971.730769
0,X,297,4137
0,Y,297,1763
0,B,297,945.326923
0,X,298,2031
0,Y,298,2559
0,B,298,1033.653846
0,X,299,6018
0,Y,299,3016
0,B,299,1035.096154
0,X,300,1308
0,Y,300,3278
0,B,300,1108.442308
0,X,301,787
0,Y,301,2484
0,B,301,892.384615
0,X,302,5410
0,Y,302,3996
0,B,302,874.596154
0,X,303,54
0,Y,303,586
0,B,303,912.307692
0,X,304,1604
0,Y,304,1195
0,B,304,921.269231
0,X,305,292
0,Y,305,2055
0,B,305,1003.307692
0,X,306,3986
0,Y,306,3821
0,B,306,949.288462
0,X,307,4098
0,Y,307,347
0,B,307,967.038462
0,X,308,2313
0,Y,308,1179
0,B,308,966.076923
0,X,309,4308
0,Y,309,535
0,B,309,988.75
0,X,310,2363
0,Y,310,2094
0,B,310,854.230769
0,X,311,5485
0,Y,311,2204
0,B,311,1040.538462
0,X,312,2850
0,Y,312,1543
0,B,312,891.423077
0,X,313,1963
0,Y,313,2834
0,B,313,899.326923
0,X,314,4761
0,Y,314,285
0,B,314,826.423077
0,X,315,1403
0,Y,315,1007
0,B,315,947.423077
0,X,316,5345
0,Y,316,2796
0,B,316,971.038462
0,X,317,1427
0,Y,317,3838
0,B,317,919.903846
0,X,318,2509
0,Y,318,645
0,B,318,929.134615
0,X,319,4767
0,Y,319,293
0,B,319,925.730769
0,X,320,2083
0,Y,320,2039
0,B,320,777.942308
0,X,321,4303
0,Y,321,1307
0,B,321,933.538462
0,X,322,3906
0,Y,322,2378
0,B,322,930.673077
0,X,323,5776
0,Y,323,3508
0,B,323,906.769231
0,X,324,2625
0,Y,324,3480
0,B,324,935.519231
0,X,325,3744
0,Y,325,573
0,B,325,838.076923
0,X,326,5917
0,Y,326,2315
0,B,326,996.307692
0,X,327,357
0,Y,327,2007
0,B,327,1354.403846
0,X,328,647
0,Y,328,2950
0,B,328,910.826923
0,X,329,880
0,Y,329,2264
0,B,329,890.653846
0,X,330,6012
0,Y,330,3000
0,B,330,954.076923
0,X,331,1866
0,Y,331,3032
0,B,331,893.057692
0,X,332,693
0,Y,332,1525
0,B,332,845.942308
0,X,333,3597
0,Y,333,3051
0,B,333,899.692308
0,X,334,2644
0,Y,334,3268
0,B,334,944.442308
0,X,335,1752
0,Y,335,1937
0,B,335,768.519231
0,X,336,471
0,Y,336,822
0,B,336,824.557692
0,X,337,710
0,Y,337,1952
0,B,337,816.461538
0,X,338,1176
0,Y,338,2423
0,B,338,895.903846
0,X,339,2557
0,Y,339,83
0,B,339,830.596154
0,X,340,3793
0,Y,340,3470
0,B,340,850.769231
0,X,341,994
0,Y,341,248
0,B,341,937.307692
0,X,342,3583
0,Y,342,2486
0,B,342,838.211538
0,X,343,3309
0,Y,343,3852
0,B,343,995.326923
0,X,344,1433
0,Y,344,1781
0,B,344,840.807692
0,X,345,5989
0,Y,345,82
0,B,345,926.865385
0,X,346,2223
0,Y,346,1997
0,B,346,975.596154
0,X,347,3132
0,Y,347,1505
0,B,347,914.019231
0,X,348,3853
0,Y,348,2113
0,B,348,927.923077
0,X,349,5050
0,Y,349,1875
0,B,349,842.576923
0,X,350,2840
0,Y,350,3494
0,B,350,927.442308
0,X,351,3668
0,Y,351,3016
0,B,351,993.942308
0,X,352,1002
0,Y,352,2243
0,B,352,869.269231
0,X,353,4923
0,Y,353,205
0,B,353,915.269231
0,X,354,114
0,Y,354,1441
0,B,354,1078.711538
0,X,355,3080
0,Y,355,1987
0,B,355,847.826923
0,X,356,3619
0,Y,356,3166
0,B,356,971.653846
0,X,357,699
0,Y,357,1488
0,B,357,864.903846
0,X,358,2076
0,Y,358,3836
0,B,358,899.692308
0,X,359,5336
0,Y,359,3785
0,B,359,824.25
0,X,360,2946
0,Y,360,624
0,B,360,942.019231
0,X,361,4134
0,Y,361,1945
0,B,361,905.634615
0,X,362,1635
0,Y,362,2304
0,B,362,918.884615
0,X,363,1306
0,Y,363,1348
0,B,363,836.384615
0,X,364,3544
0,Y,364,3399
0,B,364,971.384615
0,X,365,1262
0,Y,365,2720
0,B,365,902.769231
0,X,366,1929
0,Y,366,266
0,B,366,978.461538
0,X,367,5686
0,Y,367,1902
0,B,367,886.153846
0,X,368,501
0,Y,368,20
0,B,368,863.923077
0,X,369,1942
0,Y,369,1633
0,B,369,795.730769
0,X,370,593
0,Y,370,145
0,B,370,953.903846
0,X,371,5616
0,Y,371,2493
0,B,371,936.788462
0,X,372,5418
0,Y,372,2454
0,B,372,926.461538
0,X,373,3400
0,Y,373,3810
0,B,373,934
0,X,374,3753
0,Y,374,569
0,B,374,803.711538
0,X,375,572
0,Y,375,2339
0,B,375,847.269231
0,X,376,1714
0,Y,376,2439
0,B,376,938.596154
0,X,377,2132
0,Y,377,1158
0,B,377,812.019231
0,X,378,1771
0,Y,378,3577
0,B,378,812.096154
0,X,379,6134
0,Y,379,2523
0,B,379,909.75
0,X,380,2657
0,Y,380,2347
0,B,380,911.75
0,X,381,1454
0,Y,381,4019
0,B,381,1169.019231
0,X,382,4931
0,Y,382,926
0,B,382,896.692308
0,X,383,5888
0,Y,383,2173
0,B,383,891.730769
0,X,384,2129
0,Y,384,2911
0,B,384,802.903846
0,X,385,1863
0,Y,385,1494
0,B,385,933.115385
0,X,386,5693
0,Y,386,2433
0,B,386,944.326923
0,X,387,3936
0,Y,387,3432
0,B,387,981.634615
0,X,388,1611
0,Y,388,394
0,B,388,947.442308
0,X,389,1447
0,Y,389,2020
0,B,389,892.634615
0,X,390,5770
0,Y,390,3391
0,B,390,833.134615
0,X,391,4709
0,Y,391,747
0,B,391,897.711538
0,X,392,3544
0,Y,392,2684
0,B,392,831.519231
0,X,393,2239
0,Y,393,931
0,B,393,945.865385
0,X,394,754
0,Y,394,1855
0,B,394,904.673077
0,X,395,812
0,Y,395,1788
0,B,395,942.076923
0,X,396,17
0,Y,396,3168
0,B,396,899.903846
0,X,397,5234
0,Y,397,2672
0,B,397,901.307692
0,X,398,3843
0,Y,398,4025
0,B,398,913.557692
0,X,399,3938
0,Y,399,3180
0,B,399,835.903846
0,X,400,2567
0,Y,400,4073
0,B,400,909.673077
0,X,401,5462
0,Y,401,838
0,B,401,866.326923
0,X,402,614
0,Y,402,430
0,B,402,896.115385
0,X,403,2589
0,Y,403,1299
0,B,403,917.730769
0,X,404,1621
0,Y,404,988
0,B,404,918.365385
0,X,405,4165
0,Y,405,1423
0,B,405,966.692308
0,X,406,1316
0,Y,406,3426
0,B,406,824.173077
0,X,407,1064
0,Y,407,2747
0,B,407,902.634615
0,X,408,3812
0,Y,408,4081
0,B,408,938.153846
0,X,409,1759
0,Y,409,2893
0,B,409,870.211538
0,X,410,4109
0,Y,410,831
0,B,410,1055.384615
0,X,411,5605
0,Y,411,1519
0,B,411,1107.826923
0,X,412,739
0,Y,412,74
0,B,412,832.307692
0,X,413,2046
0,Y,413,574
0,B,413,1050.673077
0,X,414,4799
0,Y,414,893
0,B,414,831.846154
0,X,415,1433
0,Y,415,3767
0,B,415,1001
0,X,416,2223
0,Y,416,1221
0,B,416,903.692308
0,X,417,3662
0,Y,417,3611
0,B,417,829.346154
0,X,418,25
0,Y,418,3553
0,B,418,1081.480769
0,X,419,6098
0,Y,419,2488
0,B,419,817.192308
0,X,420,1578
0,Y,420,3656
0,B,420,816.846154
0,X,421,928
0,Y,421,1840
0,B,421,824.826923
0,X,422,4121
0,Y,422,1933
0,B,422,871.480769
0,X,423,829
0,Y,423,3788
0,B,423,855.326923
0,X,424,2588
0,Y,424,3712
0,B,424,886.634615
0,X,425,4426
0,Y,425,3706
0,B,425,819.326923
0,X,426,5960
0,Y,426,439
0,B,426,849.538462
0,X,427,1408
0,Y,427,1405
0,B,427,845.826923
0,X,428,1378
0,Y,428,2748
0,B,428,876.711538
0,X,429,36
0,Y,429,1382
0,B,429,877.980769
0,X,430,1922
0,Y,430,477
0,B,430,805.423077
0,X,431,1640
0,Y,431,3229
0,B,431,933.153846
0,X,432,3713
0,Y,432,620
0,B,432,1108.788462
0,X,433,3708
0,Y,433,1469
0,B,433,918.942308
0,X,434,1862
0,Y,434,1045
0,B,434,813.576923
0,X,435,534
0,Y,435,3548
0,B,435,955.211538
0,X,436,4266
0,Y,436,3977
0,B,436,745.230769
0,X,437,2647
0,Y,437,3820
0,B,437,893.076923
0,X,438,2198
0,Y,438,92
0,B,438,861.596154
0,X,439,601
0,Y,439,450
0,B,439,920.615385
0,X,440,2893
0,Y,440,2540
0,B,440,906.903846
0,X,441,5772
0,Y,441,2984
0,B,441,891.173077
0,X,442,4075
0,Y,442,366
0,B,442,878.288462
0,X,443,4161
0,Y,443,1763
0,B,443,819.25
0,X,444,2817
0,Y,444,1567
0,B,444,884.173077
0,X,445,3177
0,Y,445,3814
0,B,445,866.942308
0,X,446,5682
0,Y,446,3119
0,B,446,830.903846
0,X,447,5760
0,Y,447,875
0,B,447,823.442308
0,X,448,2857
0,Y,448,445
0,B,448,835.846154
0,X,449,3904
0,Y,449,2056
0,B,449,891.173077
0,X,450,4170
0,Y,450,2054
0,B,450,825.980769
0,X,451,956
0,Y,451,2607
0,B,451,862.846154
0,X,452,3265
0,Y,452,457
0,B,452,905.5
0,X,453,3687
0,Y,453,1114
0,B,453,794.153846
0,X,454,3400
0,Y,454,950
0,B,454,887.692308
0,X,455,498
0,Y,455,4036
0,B,455,852.019231
0,X,456,3837
0,Y,456,1747
0,B,456,809.884615
0,X,457,2679
0,Y,457,1447
0,B,457,812.692308
0,X,458,5501
0,Y,458,1976
0,B,458,840.25
0,X,459,2747
0,Y,459,284
0,B,459,895.961538
0,X,460,2532
0,Y,460,831
0,B,460,842.403846
0,X,461,5695
0,Y,461,2860
0,B,461,947.788462
0,X,462,1843
0,Y,462,2498
0,B,462,801.903846
0,X,463,2148
0,Y,463,1431
0,B,463,980.596154
0,X,464,456
0,Y,464,1350
0,B,464,810.75
0,X,465,4671
0,Y,465,3865
0,B,465,890.942308
0,X,466,2928
0,Y,466,623
0,B,466,901.711538
0,X,467,3041
0,Y,467,3827
0,B,467,840.615385
0,X,468,2082
0,Y,468,1376
0,B,468,867.673077
0,X,469,6064
0,Y,469,794
0,B,469,1071.826923
0,X,470,1422
0,Y,470,3752
0,B,470,1021.75
0,X,471,2386
0,Y,471,252
0,B,471,862.826923
0,X,472,5051
0,Y,472,1918
0,B,472,874.480769
0,X,473,3564
0,Y,473,4006
0,B,473,886.25
0,X,474,22
0,Y,474,350
0,B,474,875.423077
0,X,475,3365
0,Y,475,3969
0,B,475,773.961538
0,X,476,528
0,Y,476,2175
0,B,476,846.326923
0,X,477,2388
0,Y,477,603
0,B,477,831.769231
0,X,478,4597
0,Y,478,2409
0,B,478,867.769231
0,X,479,2222
0,Y,479,3002
0,B,479,833.769231
0,X,480,3624
0,Y,480,807
0,B,480,821.980769
0,X,481,1137
0,Y,481,464
0,B,481,832.557692
0,X,482,4534
0,Y,482,3997
0,B,482,850.692308
0,X,483,527
0,Y,483,1909
0,B,483,859.884615
0,X,484,5130
0,Y,484,286
0,B,484,800.423077
0,X,485,499
0,Y,485,123
0,B,485,892.038462
0,X,486,108
0,Y,486,3208
0,B,486,824.038462
0,X,487,3044
0,Y,487,1086
0,B,487,861.25
0,X,488,5040
0,Y,488,771
0,B,488,850.75
0,X,489,173
0,Y,489,3557
0,B,489,847.557692
0,X,490,2310
0,Y,490,1470
0,B,490,872.326923
0,X,491,4484
0,Y,491,3210
0,B,491,802.076923
0,X,492,661
0,Y,492,77
0,B,492,832.5
0,X,493,5832
0,Y,493,2217
0,B,493,827.192308
0,X,494,297
0,Y,494,2251
0,B,494,863.923077
0,X,495,2841
0,Y,495,3125
0,B,495,798.076923
0,X,496,3718
0,Y,496,3466
0,B,496,847.730769
0,X,497,5261
0,Y,497,3333
0,B,497,812.903846
0,X,498,1186
0,Y,498,3547
0,B,498,851.423077
0,X,499,799
0,Y,499,1952
0,B,499,934.961538
0,X,500,2030
0,Y,500,1682
0,B,500,734.730769
0,X,501,3939
0,Y,501,537
0,B,501,865.346154
0,X,502,454
0,Y,502,314
0,B,502,851.115385
0,X,503,4503
0,Y,503,3202
0,B,503,869.961538
0,X,504,433
0,Y,504,4066
0,B,504,728.269231
0,X,505,4035
0,Y,505,1849
0,B,505,809.730769
0,X,506,3677
0,Y,506,1131
0,B,506,813.115385
0,X,507,5793
0,Y,507,2908
0,B,507,796.25
0,X,508,1753
0,Y,508,1840
0,B,508,942.096154
0,X,509,428
0,Y,509,2511
0,B,509,818.942308
0,X,510,2701
0,Y,510,1324
0,B,510,773
0,X,511,4267
0,Y,511,3216
0,B,511,835.25
0,X,512,2563
0,Y,512,3338
0,B,512,779.423077
0,X,513,3029
0,Y,513,2647
0,B,513,861.326923
0,X,514,428
0,Y,514,4051
0,B,514,749.576923
0,X,515,2240
0,Y,515,3432
0,B,515,864.730769
0,X,516,141
0,Y,516,1520
0,B,516,1044.807692
0,X,517,4272
0,Y,517,2887
0,B,517,765.769231
0,X,518,2462
0,Y,518,3889
0,B,518,798.538462
0,X,519,5272
0,Y,519,196
0,B,519,797.769231
0,X,520,3081
0,Y,520,2669
0,B,520,828.961538
0,X,521,3709
0,Y,521,3139
0,B,521,802.596154
0,X,522,3746
0,Y,522,3623
0,B,522,820.980769
0,X,523,5105
0,Y,523,1709
0,B,523,907.288462
0,X,524,977
0,Y,524,136
0,B,524,799.884615
0,X,525,4281
0,Y,525,2885
0,B,525,727.807692
0,X,526,30
0,Y,526,2708
0,B,526,843.769231
0,X,527,5137
0,Y,527,1062
0,B,527,771.980769
0,X,528,2232
0,Y,528,3349
0,B,528,890.173077
0,X,529,1645
0,Y,529,2055
0,B,529,868.653846
0,X,530,4783
0,Y,530,880
0,B,530,804.211538
0,X,531,4365
0,Y,531,3828
0,B,531,795.403846
0,X,532,660
0,Y,532,2445
0,B,532,818.25
0,X,533,1470
0,Y,533,1473
0,B,533,746.903846
0,X,534,4168
0,Y,534,2364
0,B,534,963.576923
0,X,535,2133
0,Y,535,966
0,B,535,848.019231
0,X,536,2454
0,Y,536,560
0,B,536,845.403846
0,X,537,2170
0,Y,537,2039
0,B,537,815.173077
0,X,538,4541
0,Y,538,4016
0,B,538,813.403846
0,X,539,1559
0,Y,539,2299
0,B,539,788.134615
0,X,540,207
0,Y,540,289
0,B,540,865.269231
0,X,541,5801
0,Y,541,3764
0,B,541,848.769231
0,X,542,3251
0,Y,542,3966
0,B,542,806.846154
0,X,543,1387
0,Y,543,3286
0,B,543,810.230769
0,X,544,1807
0,Y,544,3963
0,B,544,782.384615
0,X,545,333
0,Y,545,1919
0,B,545,636.480769
0,X,546,5695
0,Y,546,2152
0,B,546,819.615385
0,X,547,3695
0,Y,547,1784
0,B,547,800.538462
0,X,548,1409
0,Y,548,1384
0,B,548,786.192308
0,X,549,222
0,Y,549,2575
0,B,549,753.942308
0,X,550,351
0,Y,550,802
0,B,550,774.173077
0,X,551,1559
0,Y,551,2483
0,B,551,782.865385
0,X,552,1703
0,Y,552,1287
0,B,552,953.019231
0,X,553,2474
0,Y,553,2254
0,B,553,889.307692
0,X,554,2442
0,Y,554,1483
0,B,554,778.365385
0,X,555,5351
0,Y,555,4024
0,B,555,798.230769
0,X,556,4987
0,Y,556,3188
0,B,556,766.326923
0,X,557,452
0,Y,557,2012
0,B,557,801.826923
0,X,558,202
0,Y,558,2392
0,B,558,803.134615
0,X,559,2274
0,Y,559,1534
0,B,559,800.115385
0,X,560,1622
0,Y,560,183
0,B,560,757.403846
0,X,561,1182
0,Y,561,1669
0,B,561,809.653846
0,X,562,3892
0,Y,562,3254
0,B,562,775.480769
0,X,563,4218
0,Y,563,2016
0,B,563,803.384615
0,X,564,3331
0,Y,564,150
0,B,564,944.923077
0,X,565,1665
0,Y,565,1899
0,B,565,771.403846
0,X,566,2722
0,Y,566,3696
0,B,566,779.576923
0,X,567,181
0,Y,567,2118
0,B,567,757.076923
0,X,568,2148
0,Y,568,3349
0,B,568,770.288462
0,X,569,3833
0,Y,569,3850
0,B,569,789.576923
0,X,570,1488
0,Y,570,1498
0,B,570,771.711538
0,X,571,3703
0,Y,571,992
0,B,571,760.192308
0,X,572,2474
0,Y,572,3299
0,B,572,842.557692
0,X,573,4663
0,Y,573,310
0,B,573,730.192308
0,X,574,4619
0,Y,574,2735
0,B,574,796.019231
0,X,575,1533
0,Y,575,860
0,B,575,805
0,X,576,6055
0,Y,576,672
0,B,576,818.057692
0,X,577,4042
0,Y,577,3196
0,B,577,915.384615
0,X,578,2019
0,Y,578,3847
0,B,578,757.846154
0,X,579,1906
0,Y,579,936
0,B,579,790.884615
0,X,580,5730
0,Y,580,1962
0,B,580,763.788462
0,X,581,2251
0,Y,581,3419
0,B,581,749.653846
0,X,582,1470
0,Y,582,1526
0,B,582,778.076923
0,X,583,4919
0,Y,583,2264
0,B,583,799.846154
0,X,584,474
0,Y,584,3256
0,B,584,830.980769
0,X,585,3521
0,Y,585,2192
0,B,585,790.057692
0,X,586,5239
0,Y,586,2652
0,B,586,799.923077
0,X,587,1138
0,Y,587,691
0,B,587,1202.788462
0,X,588,4373
0,Y,588,925
0,B,588,840.846154
0,X,589,5519
0,Y,589,932
0,B,589,810
0,X,590,2006
0,Y,590,1742
0,B,590,703.826923
0,X,591,1165
0,Y,591,3208
0,B,591,760.442308
0,X,592,6028
0,Y,592,168
0,B,592,769.884615
0,X,593,2120
0,Y,593,556
0,B,593,814.461538
0,X,594,42
0,Y,594,1431
0,B,594,799.019231
0,X,595,1642
0,Y,595,3252
0,B,595,751.980769
0,X,596,2713
0,Y,596,1308
0,B,596,752.942308
0,X,597,4483
0,Y,597,3775
0,B,597,750.653846
0,X,598,5828
0,Y,598,2236
0,B,598,822.807692
0,X,599,1661
0,Y,599,1262
0,B,599,745.807692
0,X,600,5245
0,Y,600,1903
0,B,600,930.365385
0,X,601,2085
0,Y,601,3520
0,B,601,738.5
0,X,602,4414
0,Y,602,3110
0,B,602,733.096154
0,X,603,709
0,Y,603,3023
0,B,603,852.461538
0,X,604,28
0,Y,604,2622
0,B,604,840.153846
0,X,605,4118
0,Y,605,2793
0,B,605,751.807692
0,X,606,588
0,Y,606,4005
0,B,606,699.923077
0,X,607,460
0,Y,607,388
0,B,607,937.211538
0,X,608,700
0,Y,608,2762
0,B,608,659.211538
0,X,609,263
0,Y,609,1947
0,B,609,737.923077
0,X,610,4276
0,Y,610,2223
0,B,610,799.461538
0,X,611,1405
0,Y,611,1457
0,B,611,856.538462
0,X,612,142
0,Y,612,2613
0,B,612,792.711538
0,X,613,2319
0,Y,613,3593
0,B,613,770.596154
0,X,614,1540
0,Y,614,2358
0,B,614,835.596154
0,X,615,1403
0,Y,615,1625
0,B,615,798.692308
0,X,616,2771
0,Y,616,3131
0,B,616,834.076923
0,X,617,5949
0,Y,617,2473
0,B,617,845.615385
0,X,618,6050
0,Y,618,2834
0,B,618,791.461538
0,X,619,1554
0,Y,619,3542
0,B,619,702.576923
0,X,620,3926
0,Y,620,363
0,B,620,809.788462
0,X,621,3873
0,Y,621,3730
0,B,621,715.538462
0,X,622,695
0,Y,622,2400
0,B,622,758.865385
0,X,623,4250
0,Y,623,2061
0,B,623,795.961538
0,X,624,3316
0,Y,624,604
0,B,624,836.057692
0,X,625,5912
0,Y,625,2176
0,B,625,794.692308
0,X,626,1483
0,Y,626,817
0,B,626,923.019231
0,X,627,3885
0,Y,627,1838
0,B,627,796.711538
0,X,628,5159
0,Y,628,2707
0,B,628,815.326923
0,X,629,824
0,Y,629,1841
0,B,629,724.711538
0,X,630,2234
0,Y,630,3739
0,B,630,802.423077
0,X,631,291
0,Y,631,3895
0,B,631,801.25
0,X,632,3821
0,Y,632,2548
0,B,632,828.5
0,X,633,2573
0,Y,633,1086
0,B,633,725.442308
0,X,634,4840
0,Y,634,2605
0,B,634,738.673077
0,X,635,2248
0,Y,635,115
0,B,635,1048.903846
0,X,636,446
0,Y,636,1949
0,B,636,764.307692
0,X,637,573
0,Y,637,2256
0,B,637,796.961538
0,X,638,3768
0,Y,638,3889
0,B,638,907.75
0,X,639,3946
0,Y,639,1228
0,B,639,755.615385
0,X,640,4608
0,Y,640,2272
0,B,640,780.230769
0,X,641,326
0,Y,641,659
0,B,641,811.307692
0,X,642,2999
0,Y,642,4048
0,B,642,802.538462
0,X,643,1714
0,Y,643,1836
0,B,643,819.942308
0,X,644,386
0,Y,644,241
0,B,644,765.596154
0,X,645,5579
0,Y,645,1993
0,B,645,740.980769
0,X,646,2050
0,Y,646,3459
0,B,646,797.173077
0,X,647,3582
0,Y,647,2392
0,B,647,964.826923
0,X,648,1056
0,Y,648,652
0,B,648,823.134615
0,X,649,3223
0,Y,649,1922
0,B,649,828.288462
0,X,650,1426
0,Y,650,3883
0,B,650,767.75
0,X,651,2261
0,Y,651,1527
0,B,651,816.307692
0,X,652,802
0,Y,652,1624
0,B,652,959.576923
0,X,653,3359
0,Y,653,4065
0,B,653,908.557692
0,X,654,1459
0,Y,654,1880
0,B,654,803.192308
0,X,655,4545
0,Y,655,629
0,B,655,825.480769
0,X,656,1506
0,Y,656,3790
0,B,656,744.519231
0,X,657,1807
0,Y,657,2663
0,B,657,726.865385
0,X,658,1635
0,Y,658,969
0,B,658,926.307692
0,X,659,1906
0,Y,659,2487
0,B,659,760.884615
0,X,660,3684
0,Y,660,2056
0,B,660,774.288462
0,X,661,4693
0,Y,661,636
0,B,661,776.480769
0,X,662,2093
0,Y,662,3567
0,B,662,794.596154
0,X,663,2898
0,Y,663,2457
0,B,663,995.038462
0,X,664,4088
0,Y,664,2761
0,B,664,779.173077
0,X,665,582
0,Y,665,928
0,B,665,742.25
0,X,666,6053
0,Y,666,2501
0,B,666,948.673077
0,X,667,3136
0,Y,667,1562
0,B,667,796.25
0,X,668,1722
0,Y,668,878
0,B,668,831.288462
0,X,669,1450
0,Y,669,3747
0,B,669,664.096154
0,X,670,3575
0,Y,670,2029
0,B,670,857.615385
0,X,671,32
0,Y,671,3972
0,B,671,750.480769
0,X,672,1208
0,Y,672,2735
0,B,672,802.173077
0,X,673,5868
0,Y,673,205
0,B,673,726.288462
0,X,674,34
0,Y,674,3316
0,B,674,840.115385
0,X,675,2496
0,Y,675,3245
0,B,675,760.673077
0,X,676,5357
0,Y,676,1870
0,B,676,908.615385
0,X,677,3139
0,Y,677,2007
0,B,677,795.769231
0,X,678,1844
0,Y,678,3574
0,B,678,956.576923
0,X,679,4661
0,Y,679,1525
0,B,679,744.557692
0,X,680,2752
0,Y,680,1357
0,B,680,795.423077
0,X,681,1610
0,Y,681,245
0,B,681,786.25
0,X,682,4607
0,Y,682,967
0,B,682,791.634615
0,X,683,3121
0,Y,683,3757
0,B,683,691.769231
0,X,684,2639
0,Y,684,1473
0,B,684,753.807692
0,X,685,3010
0,Y,685,1477
0,B,685,764.75
0,X,686,1522
0,Y,686,3440
0,B,686,977.365385
0,X,687,3831
0,Y,687,1920
0,B,687,791.019231
0,X,688,5245
0,Y,688,2512
0,B,688,843.346154
0,X,689,453
0,Y,689,206
0,B,689,716.442308
0,X,690,5393
0,Y,690,2116
0,B,690,804.076923
0,X,691,3188
0,Y,691,947
0,B,691,749.423077
0,X,692,3870
0,Y,692,1537
0,B,692,802.019231
0,X,693,6032
0,Y,693,1260
0,B,693,868.557692
0,X,694,1150
0,Y,694,1727
0,B,694,766.884615
0,X,695,2625
0,Y,695,3873
0,B,695,733.980769
0,X,696,2674
0,Y,696,1399
0,B,696,915
0,X,697,2952
0,Y,697,2694
0,B,697,815.980769
0,X,698,613
0,Y,698,923
0,B,698,689
0,X,699,1001
0,Y,699,3127
0,B,699,723.5
0,X,700,6121
0,Y,700,766
0,B,700,753.596154
0,X,701,5720
0,Y,701,2424
0,B,701,816.153846
0,X,702,1662
0,Y,702,1155
0,B,702,754.596154
0,X,703,5079
0,Y,703,1581
0,B,703,690.423077
0,X,704,6109
0,Y,704,2607
0,B,704,811.038462
0,X,705,1118
0,Y,705,605
0,B,705,728.269231
0,X,706,2896
0,Y,706,3563
0,B,706,826.557692
0,X,707,5580
0,Y,707,322
0,B,707,731.096154
0,X,708,79
0,Y,708,3802
0,B,708,741.038462
0,X,709,2129
0,Y,709,1764
0,B,709,690.076923
0,X,710,946
0,Y,710,2965
0,B,710,850.519231
0,X,711,1349
0,Y,711,3244
0,B,711,836.211538
0,X,712,1463
0,Y,712,2585
0,B,712,845.711538
0,X,713,2646
0,Y,713,3887
0,B,713,696.942308
0,X,714,5855
0,Y,714,741
0,B,714,762.038462
0,X,715,3711
0,Y,715,2966
0,B,715,918.307692
0,X,716,3113
0,Y,716,1659
0,B,716,727.692308
0,X,717,2056
0,Y,717,3086
0,B,717,756.461538
0,X,718,5479
0,Y,718,534
0,B,718,717.480769
0,X,719,3486
0,Y,719,3608
0,B,719,919.538462
0,X,720,5117
0,Y,720,682
0,B,720,695.615385
0,X,721,3690
0,Y,721,1450
0,B,721,866.173077
0,X,722,1635
0,Y,722,2406
0,B,722,771.923077
0,X,723,118
0,Y,723,1384
0,B,723,684.076923
0,X,724,3050
0,Y,724,3738
0,B,724,724.557692
0,X,725,2795
0,Y,725,3696
0,B,725,791.192308
0,X,726,4704
0,Y,726,1909
0,B,726,781.5
0,X,727,2987
0,Y,727,948
0,B,727,714
0,X,728,689
0,Y,728,1457
0,B,728,734.5
0,X,729,2135
0,Y,729,1704
0,B,729,682.096154
0,X,730,1130
0,Y,730,2678
0,B,730,759.615385
0,X,731,4894
0,Y,731,819
0,B,731,767.076923
0,X,732,1524
0,Y,732,3259
0,B,732,719
0,X,733,1451
0,Y,733,2112
0,B,733,807.961538
0,X,734,2150
0,Y,734,992
0,B,734,737.5
0,X,735,3743
0,Y,735,853
0,B,735,733.442308
0,X,736,1588
0,Y,736,342
0,B,736,760.096154
0,X,737,4452
0,Y,737,3997
0,B,737,691.5
0,X,738,5978
0,Y,738,2333
0,B,738,690.115385
0,X,739,72
0,Y,739,10
0,B,739,728.653846
0,X,740,4076
0,Y,740,2950
0,B,740,771.25
0,X,741,5800
0,Y,741,1334
0,B,741,862.230769
0,X,742,3664
0,Y,742,719
0,B,742,729.75
0,X,743,1783
0,Y,743,2713
0,B,743,777.75
0,X,744,753
0,Y,744,3087
0,B,744,750.346154
0,X,745,2028
0,Y,745,1724
0,B,745,734.980769
0,X,746,3262
0,Y,746,539
0,B,746,722.653846
0,X,747,1485
0,Y,747,1017
0,B,747,766.403846
0,X,748,5567
0,Y,748,1351
0,B,748,754.115385
0,X,749,1466
0,Y,749,2570
0,B,749,754.115385
0,X,750,581
0,Y,750,1167
0,B,750,760.75
0,X,751,3970
0,Y,751,250
0,B,751,722.673077
0,X,752,1688
0,Y,752,831
0,B,752,711.038462
0,X,753,783
0,Y,753,1703
0,B,753,682.596154
0,X,754,5441
0,Y,754,2445
0,B,754,837.153846
0,X,755,1430
0,Y,755,40
0,B,755,728.019231
0,X,756,1544
0,Y,756,3907
0,B,756,771.019231
0,X,757,4082
0,Y,757,3595
0,B,757,712.5
0,X,758,4589
0,Y,758,3878
0,B,758,685.615385
0,X,759,4063
0,Y,759,3604
0,B,759,748.134615
0,X,760,1310
0,Y,760,1015
0,B,760,809.365385
0,X,761,3045
0,Y,761,3947
0,B,761,708.442308
0,X,762,3257
0,Y,762,601
0,B,762,817.711538
0,X,763,4074
0,Y,763,2751
0,B,763,694.25
0,X,764,2432
0,Y,764,211
0,B,764,763.211538
0,X,765,310
0,Y,765,2105
0,B,765,731
0,X,766,4404
0,Y,766,4049
0,B,766,736.769231
0,X,767,6057
0,Y,767,2542
0,B,767,694.192308
0,X,768,4545
0,Y,768,357
0,B,768,762.634615
0,X,769,1759
0,Y,769,1772
0,B,769,715.5
0,X,770,972
0,Y,770,1644
0,B,770,779.980769
0,X,771,734
0,Y,771,121
0,B,771,722.673077
0,X,772,880
0,Y,772,3051
0,B,772,710.576923
0,X,773,3356
0,Y,773,3852
0,B,773,803.730769
0,X,774,4388
0,Y,774,2205
0,B,774,692.942308
0,X,775,3282
0,Y,775,3884
0,B,775,782.75
0,X,776,799
0,Y,776,797
0,B,776,846.615385
0,X,777,5357
0,Y,777,3187
0,B,777,726.5
0,X,778,4704
0,Y,778,4049
0,B,778,670.557692
0,X,779,2276
0,Y,779,96
0,B,779,844.442308
0,X,780,2637
0,Y,780,2532
0,B,780,873.480769
0,X,781,499
0,Y,781,3023
0,B,781,705.826923
0,X,782,2186
0,Y,782,104
0,B,782,671.557692
0,X,783,3326
0,Y,783,3793
0,B,783,729.538462
0,X,784,3424
0,Y,784,2850
0,B,784,738.038462
0,X,785,1574
0,Y,785,3445
0,B,785,760.519231
0,X,786,2818
0,Y,786,1001
0,B,786,707.115385
0,X,787,258
0,Y,787,2520
0,B,787,752.538462
0,X,788,5947
0,Y,788,2430
0,B,788,783.019231
0,X,789,601
0,Y,789,670
0,B,789,817.230769
0,X,790,2694
0,Y,790,156
0,B,790,777.673077
0,X,791,1007
0,Y,791,2002
0,B,791,836.365385
0,X,792,6114
0,Y,792,2066
0,B,792,773.711538
0,X,793,2433
0,Y,793,3701
0,B,793,846.442308
0,X,794,1546
0,Y,794,308
0,B,794,747.788462
0,X,795,4782
0,Y,795,2789
0,B,795,735.692308
0,X,796,985
0,Y,796,2922
0,B,796,719.673077
0,X,797,1204
0,Y,797,2927
0,B,797,744.115385
0,X,798,3871
0,Y,798,1555
0,B,798,732.326923
0,X,799,6116
0,Y,799,2108
0,B,799,752.788462
0,X,800,1731
0,Y,800,820
0,B,800,823.711538
0,X,801,1782
0,Y,801,1546
0,B,801,715.576923
0,X,802,450
0,Y,802,1898
0,B,802,745.519231
0,X,803,4120
0,Y,803,3699
0,B,803,710.346154
0,X,804,803
0,Y,804,1086
0,B,804,771.153846
0,X,805,5651
0,Y,805,1944
0,B,805,722.692308
0,X,806,1536
0,Y,806,155
0,B,806,703.807692
0,X,807,4046
0,Y,807,1296
0,B,807,806.230769
0,X,808,54
0,Y,808,2296
0,B,808,807.961538
0,X,809,4123
0,Y,809,823
0,B,809,899.807692
0,X,810,1406
0,Y,810,3690
0,B,810,861.019231
0,X,811,3173
0,Y,811,1609
0,B,811,720.557692
0,X,812,2898
0,Y,812,1067
0,B,812,732.557692
0,X,813,308
0,Y,813,4032
0,B,813,766.25
0,X,814,765
0,Y,814,2635
0,B,814,677.615385
0,X,815,61
0,Y,815,2023
0,B,815,717.730769
0,X,816,2039
0,Y,816,1033
0,B,816,692.423077
0,X,817,4132
0,Y,817,933
0,B,817,710.903846
0,X,818,884
0,Y,818,3129
0,B,818,748.384615
0,X,819,791
0,Y,819,3033
0,B,819,771.519231
0,X,820,4773
0,Y,820,2693
0,B,820,725.326923
0,X,821,88
0,Y,821,1489
0,B,821,724.269231
0,X,822,5580
0,Y,822,2216
0,B,822,673.519231
0,X,823,618
0,Y,823,148
0,B,823,731.230769
0,X,824,3560
0,Y,824,1126
0,B,824,727.807692
0,X,825,192
0,Y,825,1955
0,B,825,720.5
0,X,826,2690
0,Y,826,3154
0,B,826,693.5
0,X,827,487
0,Y,827,246
0,B,827,774.134615
0,X,828,1204
0,Y,828,3697
0,B,828,713.980769
0,X,829,3452
0,Y,829,1418
0,B,829,757
0,X,830,1705
0,Y,830,2541
0,B,830,715.980769
0,X,831,764
0,Y,831,2407
0,B,831,666.884615
0,X,832,3077
0,Y,832,1491
0,B,832,696.673077
0,X,833,4579
0,Y,833,3272
0,B,833,877.846154
0,X,834,2875
0,Y,834,2443
0,B,834,874.942308
0,X,835,1778
0,Y,835,2374
0,B,835,711.115385
0,X,836,2639
0,Y,836,20
0,B,836,778.288462
0,X,837,716
0,Y,837,452
0,B,837,697.230769
0,X,838,946
0,Y,838,300
0,B,838,852.480769
0,X,839,251
0,Y,839,1098
0,B,839,747.134615
0,X,840,3641
0,Y,840,1290
0,B,840,894.25
0,X,841,3998
0,Y,841,1331
0,B,841,739.615385
0,X,842,3933
0,Y,842,2142
0,B,842,787.634615
0,X,843,5596
0,Y,843,1873
0,B,843,711.711538
0,X,844,881
0,Y,844,1672
0,B,844,731.634615
0,X,845,2365
0,Y,845,4054
0,B,845,668.769231
0,X,846,5715
0,Y,846,1972
0,B,846,686.038462
0,X,847,2686
0,Y,847,2456
0,B,847,674.192308
0,X,848,3388
0,Y,848,2671
0,B,848,794.711538
0,X,849,1232
0,Y,849,3148
0,B,849,752.076923
0,X,850,3288
0,Y,850,2395
0,B,850,688.365385
0,X,851,949
0,Y,851,3071
0,B,851,747.5
0,X,852,728
0,Y,852,2232
0,B,852,677.057692
0,X,853,629
0,Y,853,356
0,B,853,682.634615
0,X,854,2092
0,Y,854,1748
0,B,854,794.807692
0,X,855,3976
0,Y,855,3901
0,B,855,817
0,X,856,1364
0,Y,856,1561
0,B,856,705.788462
0,X,857,4136
0,Y,857,3274
0,B,857,760.519231
0,X,858,1188
0,Y,858,1426
0,B,858,657.923077
0,X,859,2493
0,Y,859,2874
0,B,859,745.634615
0,X,860,2148
0,Y,860,1661
0,B,860,697.346154
0,X,861,540
0,Y,861,1969
0,B,861,805.230769
0,X,862,5428
0,Y,862,1398
0,B,862,787.269231
0,X,863,2356
0,Y,863,3821
0,B,863,725.384615
0,X,864,1066
0,Y,864,677
0,B,864,772.230769
0,X,865,1146
0,Y,865,1881
0,B,865,681.923077
0,X,866,5959
0,Y,866,2610
0,B,866,731.153846
0,X,867,6052
0,Y,867,903
0,B,867,739
0,X,868,760
0,Y,868,3919
0,B,868,740.115385
0,X,869,2184
0,Y,869,629
0,B,869,802.461538
0,X,870,75
0,Y,870,905
0,B,870,667.846154
0,X,871,3981
0,Y,871,423
0,B,871,755.192308
0,X,872,2593
0,Y,872,3929
0,B,872,732.019231
0,X,873,4017
0,Y,873,307
0,B,873,738.634615
0,X,874,1776
0,Y,874,1121
0,B,874,677.596154
0,X,875,5506
0,Y,875,752
0,B,875,752.173077
0,X,876,27
0,Y,876,2398
0,B,876,745.903846
0,X,877,1595
0,Y,877,970
0,B,877,779.884615
0,X,878,119
0,Y,878,3232
0,B,878,704.461538
0,X,879,2820
0,Y,879,1067
0,B,879,663.134615
0,X,880,63
0,Y,880,2365
0,B,880,831.307692
0,X,881,2277
0,Y,881,3439
0,B,881,711.365385
0,X,882,3389
0,Y,882,3870
0,B,882,783.269231
0,X,883,1229
0,Y,883,2483
0,B,883,697.288462
0,X,884,3689
0,Y,884,1219
0,B,884,739.846154
0,X,885,2082
0,Y,885,891
0,B,885,794.557692
0,X,886,4219
0,Y,886,41
0,B,886,712.634615
0,X,887,2547
0,Y,887,39
0,B,887,696.730769
0,X,888,6100
0,Y,888,2082
0,B,888,713.211538
0,X,889,2518
0,Y,889,1493
0,B,889,676.365385
0,X,890,2096
0,Y,890,1807
0,B,890,671.096154
0,X,891,6037
0,Y,891,863
0,B,891,768.076923
0,X,892,2808
0,Y,892,1840
0,B,892,775.634615
0,X,893,505
0,Y,893,691
0,B,893,605.884615
0,X,894,46
0,Y,894,2189
0,B,894,671.134615
0,X,895,1446
0,Y,895,3879
0,B,895,683.692308
0,X,896,3362
0,Y,896,129
0,B,896,759.769231
0,X,897,96
0,Y,897,2863
0,B,897,753.423077
0,X,898,5800
0,Y,898,170
0,B,898,786.961538
0,X,899,5688
0,Y,899,1070
0,B,899,891.692308
0,X,900,3732
0,Y,900,152
0,B,900,727.903846
0,X,901,1572
0,Y,901,132
0,B,901,656.846154
0,X,902,1611
0,Y,902,3493
0,B,902,769.673077
0,X,903,323
0,Y,903,1420
0,B,903,696.846154
0,X,904,657
0,Y,904,2767
0,B,904,756.5
0,X,905,1098
0,Y,905,917
0,B,905,666.961538
0,X,906,90
0,Y,906,946
0,B,906,714.288462
0,X,907,2599
0,Y,907,2023
0,B,907,710.75
0,X,908,4470
0,Y,908,231
0,B,908,701.365385
0,X,909,1867
0,Y,909,1769
0,B,909,685.153846
0,X,910,1111
0,Y,910,395
0,B,910,769.923077
0,X,911,1735
0,Y,911,413
0,B,911,724.826923
0,X,912,5523
0,Y,912,2349
0,B,912,703.057692
0,X,913,1984
0,Y,913,1368
0,B,913,692.269231
0,X,914,1594
0,Y,914,2034
0,B,914,654.807692
0,X,915,272
0,Y,915,2750
0,B,915,696.115385
0,X,916,2685
0,Y,916,3345
0,B,916,613.846154
0,X,917,5224
0,Y,917,142
0,B,917,715.346154
0,X,918,2445
0,Y,918,3526
0,B,918,732.307692
0,X,919,2093
0,Y,919,3641
0,B,919,687.846154
0,X,920,2004
0,Y,920,3983
0,B,920,770.480769
0,X,921,2322
0,Y,921,2340
0,B,921,643.980769
0,X,922,1194
0,Y,922,33
0,B,922,678.461538
0,X,923,5748
0,Y,923,1078
0,B,923,637.980769
0,X,924,1848
0,Y,924,4074
0,B,924,699.923077
0,X,925,732
0,Y,925,2980
0,B,925,754.096154
0,X,926,1598
0,Y,926,2749
0,B,926,700.557692
0,X,927,4369
0,Y,927,3683
0,B,927,705
0,X,928,291
0,Y,928,1756
0,B,928,768.615385
0,X,929,5710
0,Y,929,1020
0,B,929,729.673077
0,X,930,1092
0,Y,930,319
0,B,930,709
0,X,931,405
0,Y,931,3360
0,B,931,713.403846
0,X,932,527
0,Y,932,503
0,B,932,716.75
0,X,933,1400
0,Y,933,3468
0,B,933,673.903846
0,X,934,4335
0,Y,934,747
0,B,934,870.153846
0,X,935,2578
0,Y,935,1464
0,B,935,728.038462
0,X,936,4868
0,Y,936,424
0,B,936,734.057692
0,X,937,3645
0,Y,937,3261
0,B,937,708.230769
0,X,938,5886
0,Y,938,796
0,B,938,693
0,X,939,839
0,Y,939,3853
0,B,939,820.423077
0,X,940,3015
0,Y,940,399
0,B,940,641.75
0,X,941,5988
0,Y,941,1274
0,B,941,657.923077
0,X,942,1634
0,Y,942,335
0,B,942,817.538462
0,X,943,4576
0,Y,943,1026
0,B,943,593.384615
0,X,944,5714
0,Y,944,110
0,B,944,629.903846
0,X,945,1912
0,Y,945,2283
0,B,945,628.307692
0,X,946,2972
0,Y,946,3429
0,B,946,812.442308
0,X,947,1904
0,Y,947,861
0,B,947,681.538462
0,X,948,1540
0,Y,948,287
0,B,948,691.75
0,X,949,1292
0,Y,949,1821
0,B,949,677.519231
0,X,950,5988
0,Y,950,557
0,B,950,653.826923
0,X,951,1830
0,Y,951,2706
0,B,951,694.826923
0,X,952,5017
0,Y,952,3522
0,B,952,678.173077
0,X,953,703
0,Y,953,2516
0,B,953,806.865385
0,X,954,717
0,Y,954,2990
0,B,954,690.384615
0,X,955,3996
0,Y,955,1391
0,B,955,732.096154
0,X,956,3844
0,Y,956,1785
0,B,956,708.538462
0,X,957,810
0,Y,957,3888
0,B,957,687.788462
0,X,958,6005
0,Y,958,3979
0,B,958,644.134615
0,X,959,1834
0,Y,959,2283
0,B,959,693.538462
0,X,960,3176
0,Y,960,3738
0,B,960,659.076923
0,X,961,1701
0,Y,961,374
0,B,961,712.173077
0,X,962,2639
0,Y,962,2249
0,B,962,704.826923
0,X,963,440
0,Y,963,1276
0,B,963,673.442308
0,X,964,1903
0,Y,964,1369
0,B,964,760.461538
0,X,965,3030
0,Y,965,2072
0,B,965,719.326923
0,X,966,4364
0,Y,966,4036
0,B,966,591.730769
0,X,967,4185
0,Y,967,91
0,B,967,753.423077
0,X,968,1921
0,Y,968,1079
0,B,968,774.634615
0,X,969,3844
0,Y,969,2053
0,B,969,991
0,X,970,20
0,Y,970,1858
0,B,970,674.442308
0,X,971,532
0,Y,971,2386
0,B,971,586.173077
0,X,972,1878
0,Y,972,2373
0,B,972,697.403846
0,X,973,3431
0,Y,973,1741
0,B,973,749.807692
0,X,974,3126
0,Y,974,1907
0,B,974,655.307692
0,X,975,730
0,Y,975,2919
0,B,975,717.076923
0,X,976,1217
0,Y,976,1715
0,B,976,701.403846
0,X,977,3823
0,Y,977,736
0,B,977,658.980769
0,X,978,5181
0,Y,978,721
0,B,978,671.346154
0,X,979,176
0,Y,979,1427
0,B,979,702.346154
0,X,980,3956
0,Y,980,965
0,B,980,716.480769
0,X,981,2649
0,Y,981,1022
0,B,981,799.788462
0,X,982,3072
0,Y,982,987
0,B,982,683.538462
0,X,983,3487
0,Y,983,1324
0,B,983,700.288462
0,X,984,3315
0,Y,984,180
0,B,984,708.884615
0,X,985,4723
0,Y,985,3861
0,B,985,554.692308
0,X,986,3954
0,Y,986,196
0,B,986,707.75
0,X,987,1767
0,Y,987,741
0,B,987,669
0,X,988,5219
0,Y,988,2304
0,B,988,658.711538
0,X,989,5122
0,Y,989,3025
0,B,989,644.846154
0,X,990,3887
0,Y,990,3613
0,B,990,735.730769
0,X,991,141
0,Y,991,1771
0,B,991,796.365385
0,X,992,4102
0,Y,992,705
0,B,992,681.711538
0,X,993,2682
0,Y,993,2509
0,B,993,695.692308
0,X,994,1219
0,Y,994,3018
0,B,994,679.711538
0,X,995,4485
0,Y,995,2391
0,B,995,611.846154
0,X,996,5521
0,Y,996,2181
0,B,996,661.692308
0,X,997,1445
0,Y,997,735
0,B,997,621.038462
0,X,998,1817
0,Y,998,735
0,B,998,707.923077
0,X,999,206
0,Y,999,845
0,B,999,678.673077
0,X,1000,1020
0,Y,1000,1846
0,B,1000,690.365385
0,X,1001,3132
0,Y,1001,1004
0,B,1001,750.461538
0,X,1002,5334
0,Y,1002,134
0,B,1002,770.173077
0,X,1003,1342
0,Y,1003,1912
0,B,1003,642.596154
0,X,1004,2247
0,Y,1004,1122
0,B,1004,724.576923
0,X,1005,1372
0,Y,1005,4079
0,B,1005,754.019231
0,X,1006,4309
0,Y,1006,2188
0,B,1006,665.923077
0,X,1007,5202
0,Y,1007,137
0,B,1007,684.634615
0,X,1008,6124
0,Y,1008,2591
0,B,1008,674.769231
0,X,1009,1838
0,Y,1009,501
0,B,1009,746.846154
0,X,1010,3883
0,Y,1010,1252
0,B,1010,645.038462
0,X,1011,4173
0,Y,1011,3229
0,B,1011,761.038462
0,X,1012,4118
0,Y,1012,1654
0,B,1012,681.307692
0,X,1013,5232
0,Y,1013,1540
0,B,1013,734.442308
0,X,1014,607
0,Y,1014,3568
0,B,1014,752.057692
0,X,1015,326
0,Y,1015,924
0,B,1015,659.807692
0,X,1016,632
0,Y,1016,43
0,B,1016,728.673077
0,X,1017,922
0,Y,1017,1924
0,B,1017,685.576923
0,X,1018,4006
0,Y,1018,3018
0,B,1018,676.173077
0,X,1019,3924
0,Y,1019,1089
0,B,1019,626.769231
0,X,1020,1296
0,Y,1020,221
0,B,1020,796.019231
0,X,1021,2934
0,Y,1021,1706
0,B,1021,674.461538
0,X,1022,1515
0,Y,1022,916
0,B,1022,671.846154
0,X,1023,664
0,Y,1023,124
0,B,1023,668.576923
0,X,1024,1678
0,Y,1024,639
0,B,1024,614.326923
0,X,1025,5126
0,Y,1025,1593
0,B,1025,680.442308
0,X,1026,3380
0,Y,1026,1717
0,B,1026,648.788462
0,X,1027,4295
0,Y,1027,494
0,B,1027,685.538462
0,X,1028,1039
0,Y,1028,3860
0,B,1028,695.923077
0,X,1029,1415
0,Y,1029,2540
0,B,1029,733.365385
0,X,1030,3404
0,Y,1030,43
0,B,1030,689.307692
0,X,1031,4362
0,Y,1031,3773
0,B,1031,686.961538
0,X,1032,5307
0,Y,1032,668
0,B,1032,698.730769
0,X,1033,2721
0,Y,1033,3885
0,B,1033,607.096154
0,X,1034,2490
0,Y,1034,1887
0,B,1034,606.884615
0,X,1035,3985
0,Y,1035,1738
0,B,1035,627.538462
0,X,1036,3927
0,Y,1036,2010
0,B,1036,734.826923
0,X,1037,3934
0,Y,1037,3214
0,B,1037,678
0,X,1038,3604
0,Y,1038,1633
0,B,1038,650.442308
0,X,1039,220
0,Y,1039,725
0,B,1039,651.057692
0,X,1040,3766
0,Y,1040,42
0,B,1040,773.711538
0,X,1041,1671
0,Y,1041,3931
0,B,1041,654.961538
0,X,1042,1226
0,Y,1042,2681
0,B,1042,698.711538
0,X,1043,4559
0,Y,1043,3100
0,B,1043,720.230769
0,X,1044,5622
0,Y,1044,3356
0,B,1044,704.019231
0,X,1045,846
0,Y,1045,1678
0,B,1045,677.75
0,X,1046,2992
0,Y,1046,3174
0,B,1046,686.307692
0,X,1047,1340
0,Y,1047,73
0,B,1047,671.980769
0,X,1048,2407
0,Y,1048,2206
0,B,1048,651.826923
0,X,1049,5301
0,Y,1049,2568
0,B,1049,690.442308
0,X,1050,721
0,Y,1050,238
0,B,1050,661.461538
0,X,1051,1420
0,Y,1051,2166
0,B,1051,670.096154
0,X,1052,564
0,Y,1052,1624
0,B,1052,688.365385
0,X,1053,5459
0,Y,1053,2835
0,B,1053,648.653846
0,X,1054,2320
0,Y,1054,55
0,B,1054,656.634615
0,X,1055,168
0,Y,1055,1280
0,B,1055,683.115385
0,X,1056,1153
0,Y,1056,1148
0,B,1056,726.519231
0,X,1057,5659
0,Y,1057,3422
0,B,1057,725.403846
0,X,1058,3865
0,Y,1058,1710
0,B,1058,657.596154
0,X,1059,2459
0,Y,1059,2460
0,B,1059,720.25
0,X,1060,961
0,Y,1060,2715
0,B,1060,682.25
0,X,1061,1558
0,Y,1061,4022
0,B,1061,701.423077
0,X,1062,529
0,Y,1062,3868
0,B,1062,665.596154
0,X,1063,2881
0,Y,1063,78
0,B,1063,645.519231
0,X,1064,3406
0,Y,1064,1303
0,B,1064,642.980769
0,X,1065,3345
0,Y,1065,3216
0,B,1065,720.730769
0,X,1066,930
0,Y,1066,611
0,B,1066,617.961538
0,X,1067,1356
0,Y,1067,3427
0,B,1067,689.134615
0,X,1068,5126
0,Y,1068,603
0,B,1068,654.769231
0,X,1069,970
0,Y,1069,2859
0,B,1069,607
0,X,1070,685
0,Y,1070,2973
0,B,1070,667.153846
0,X,1071,4295
0,Y,1071,2227
0,B,1071,672.326923
0,X,1072,5167
0,Y,1072,1331
0,B,1072,642.269231
0,X,1073,1275
0,Y,1073,761
0,B,1073,660.211538
0,X,1074,15
0,Y,1074,4081
0,B,1074,845.211538
0,X,1075,1871
0,Y,1075,198
0,B,1075,693.134615
0,X,1076,326
0,Y,1076,2272
0,B,1076,691.538462
0,X,1077,1949
0,Y,1077,2725
0,B,1077,643.865385
0,X,1078,28
0,Y,1078,2237
0,B,1078,671.173077
0,X,1079,1676
0,Y,1079,2894
0,B,1079,624.038462
0,X,1080,1312
0,Y,1080,2574
0,B,1080,650.519231
0,X,1081,701
0,Y,1081,3981
0,B,1081,612.403846
0,X,1082,6115
0,Y,1082,3989
0,B,1082,640.423077
0,X,1083,1987
0,Y,1083,1386
0,B,1083,588.692308
0,X,1084,3599
0,Y,1084,3484
0,B,1084,667.384615
0,X,1085,2296
0,Y,1085,2055
0,B,1085,689.211538
0,X,1086,2882
0,Y,1086,991
0,B,1086,676.403846
0,X,1087,2804
0,Y,1087,1760
0,B,1087,665.884615
0,X,1088,1317
0,Y,1088,3735
0,B,1088,670.615385
0,X,1089,3314
0,Y,1089,517
0,B,1089,622.403846
0,X,1090,5939
0,Y,1090,3418
0,B,1090,778.057692
0,X,1091,1142
0,Y,1091,1389
0,B,1091,666.115385
0,X,1092,2549
0,Y,1092,1099
0,B,1092,579.615385
0,X,1093,1242
0,Y,1093,1158
0,B,1093,677.903846
0,X,1094,6045
0,Y,1094,2978
0,B,1094,716.788462
0,X,1095,1929
0,Y,1095,826
0,B,1095,747.403846
0,X,1096,20
0,Y,1096,3416
0,B,1096,620.153846
0,X,1097,1800
0,Y,1097,269
0,B,1097,606.730769
0,X,1098,4250
0,Y,1098,3114
0,B,1098,707.480769
0,X,1099,3182
0,Y,1099,851
0,B,1099,682.596154
0,X,1100,2205
0,Y,1100,3306
0,B,1100,651.884615
0,X,1101,4043
0,Y,1101,3937
0,B,1101,728.807692
0,X,1102,5440
0,Y,1102,2270
0,B,1102,666.923077
0,X,1103,3075
0,Y,1103,1202
0,B,1103,637.557692
0,X,1104,4845
0,Y,1104,2411
0,B,1104,693.134615
0,X,1105,595
0,Y,1105,2419
0,B,1105,699.865385
0,X,1106,5448
0,Y,1106,1867
0,B,1106,705.423077
0,X,1107,1805
0,Y,1107,2126
0,B,1107,759.75
0,X,1108,5610
0,Y,1108,2025
0,B,1108,622.019231
0,X,1109,419
0,Y,1109,1171
0,B,1109,690.134615
0,X,1110,4308
0,Y,1110,906
0,B,1110,751.038462
0,X,1111,1564
0,Y,1111,1760
0,B,1111,716.711538
0,X,1112,804
0,Y,1112,1652
0,B,1112,638.25
0,X,1113,1278
0,Y,1113,1964
0,B,1113,602.019231
0,X,1114,3951
0,Y,1114,2840
0,B,1114,636.653846
0,X,1115,5647
0,Y,1115,3526
0,B,1115,700.384615
0,X,1116,2421
0,Y,1116,3877
0,B,1116,688.25
0,X,1117,5972
0,Y,1117,2863
0,B,1117,684.942308
0,X,1118,470
0,Y,1118,3410
0,B,1118,710.461538
0,X,1119,747
0,Y,1119,3677
0,B,1119,669
0,X,1120,2897
0,Y,1120,2615
0,B,1120,686.096154
0,X,1121,1073
0,Y,1121,1101
0,B,1121,637.653846
0,X,1122,5775
0,Y,1122,2702
0,B,1122,661.134615
0,X,1123,3122
0,Y,1123,2910
0,B,1123,741.903846
0,X,1124,1774
0,Y,1124,3673
0,B,1124,714.038462
0,X,1125,3871
0,Y,1125,1164
0,B,1125,632.153846
0,X,1126,4087
0,Y,1126,674
0,B,1126,666.865385
0,X,1127,837
0,Y,1127,2122
0,B,1127,710.730769
0,X,1128,2428
0,Y,1128,2602
0,B,1128,659.038462
0,X,1129,1903
0,Y,1129,2330
0,B,1129,673.980769
0,X,1130,2432
0,Y,1130,2621
0,B,1130,647
0,X,1131,3416
0,Y,1131,3515
0,B,1131,585.980769
0,X,1132,173
0,Y,1132,1152
0,B,1132,743.673077
0,X,1133,4658
0,Y,1133,2326
0,B,1133,643.788462
0,X,1134,2872
0,Y,1134,383
0,B,1134,747.442308
0,X,1135,760
0,Y,1135,3108
0,B,1135,706.942308
0,X,1136,5623
0,Y,1136,821
0,B,1136,619.5
0,X,1137,4779
0,Y,1137,1973
0,B,1137,645.5
0,X,1138,1556
0,Y,1138,3507
0,B,1138,751.557692
0,X,1139,37
0,Y,1139,3026
0,B,1139,676.5
0,X,1140,2493
0,Y,1140,1336
0,B,1140,599.730769
0,X,1141,3575
0,Y,1141,2010
0,B,1141,741.403846
0,X,1142,4142
0,Y,1142,289
0,B,1142,707.442308
0,X,1143,1389
0,Y,1143,1572
0,B,1143,670
0,X,1144,4649
0,Y,1144,3995
0,B,1144,630.442308
0,X,1145,3805
0,Y,1145,3567
0,B,1145,608.346154
0,X,1146,2219
0,Y,1146,1472
0,B,1146,836.403846
0,X,1147,5108
0,Y,1147,1179
0,B,1147,622.788462
0,X,1148,3782
0,Y,1148,2099
0,B,1148,632.076923
0,X,1149,732
0,Y,1149,4060
0,B,1149,625.846154
0,X,1150,5935
0,Y,1150,681
0,B,1150,708.519231
0,X,1151,78
0,Y,1151,3363
0,B,1151,620.076923
0,X,1152,747
0,Y,1152,891
0,B,1152,698.961538
0,X,1153,116
0,Y,1153,2886
0,B,1153,593.730769
0,X,1154,3638
0,Y,1154,2056
0,B,1154,688.961538
0,X,1155,492
0,Y,1155,2035
0,B,1155,677.653846
0,X,1156,1321
0,Y,1156,2336
0,B,1156,613.711538
0,X,1157,4758
0,Y,1157,3799
0,B,1157,650.288462
0,X,1158,429
0,Y,1158,1108
0,B,1158,676.519231
0,X,1159,4125
0,Y,1159,883
0,B,1159,683.153846
0,X,1160,5097
0,Y,1160,4012
0,B,1160,664.403846
0,X,1161,4862
0,Y,1161,3237
0,B,1161,690.442308
0,X,1162,1441
0,Y,1162,2464
0,B,1162,729.615385
0,X,1163,3186
0,Y,1163,3867
0,B,1163,630.538462
0,X,1164,2100
0,Y,1164,1125
0,B,1164,671.673077
0,X,1165,250
0,Y,1165,3366
0,B,1165,668.75
0,X,1166,3032
0,Y,1166,2058
0,B,1166,667.884615
0,X,1167,2634
0,Y,1167,79
0,B,1167,572.961538
0,X,1168,932
0,Y,1168,3902
0,B,1168,721.692308
0,X,1169,5318
0,Y,1169,125
0,B,1169,682.365385
0,X,1170,1954
0,Y,1170,2713
0,B,1170,591.076923
0,X,1171,2613
0,Y,1171,1347
0,B,1171,630.25
0,X,1172,4913
0,Y,1172,2395
0,B,1172,764.596154
0,X,1173,4316
0,Y,1173,1597
0,B,1173,628.076923
0,X,1174,5959
0,Y,1174,1010
0,B,1174,646.115385
0,X,1175,1460
0,Y,1175,2929
0,B,1175,595.192308
0,X,1176,2036
0,Y,1176,374
0,B,1176,623.846154
0,X,1177,3852
0,Y,1177,1451
0,B,1177,580.653846
0,X,1178,1253
0,Y,1178,1185
0,B,1178,649.403846
0,X,1179,4020
0,Y,1179,451
0,B,1179,631.826923
0,X,1180,1126
0,Y,1180,261
0,B,1180,559.269231
0,X,1181,2718
0,Y,1181,2874
0,B,1181,633.846154
0,X,1182,484
0,Y,1182,3896
0,B,1182,622.288462
0,X,1183,1736
0,Y,1183,1128
0,B,1183,680.980769
0,X,1184,217
0,Y,1184,1561
0,B,1184,687.903846
0,X,1185,4895
0,Y,1185,342
0,B,1185,647.480769
0,X,1186,1825
0,Y,1186,836
0,B,1186,706.826923
0,X,1187,1290
0,Y,1187,2125
0,B,1187,600.076923
0,X,1188,288
0,Y,1188,1133
0,B,1188,673.25
0,X,1189,5868
0,Y,1189,2479
0,B,1189,759.403846
0,X,1190,5310
0,Y,1190,2543
0,B,1190,614.192308
0,X,1191,3875
0,Y,1191,274
0,B,1191,656.115385
0,X,1192,4617
0,Y,1192,3300
0,B,1192,640.634615
0,X,1193,5283
0,Y,1193,1000
0,B,1193,634.019231
0,X,1194,5308
0,Y,1194,2436
0,B,1194,749.442308
0,X,1195,308
0,Y,1195,4084
0,B,1195,654.192308
0,X,1196,5768
0,Y,1196,2239
0,B,1196,578.269231
0,X,1197,3856
0,Y,1197,3227
0,B,1197,688.576923
0,X,1198,2549
0,Y,1198,703
0,B,1198,609.730769
0,X,1199,3539
0,Y,1199,2599
0,B,1199,626.865385
0,X,1200,5022
0,Y,1200,1502
0,B,1200,617.615385
0,X,1201,2688
0,Y,1201,1205
0,B,1201,644.096154
0,X,1202,4555
0,Y,1202,1106
0,B,1202,668.096154
0,X,1203,6081
0,Y,1203,680
0,B,1203,631.057692
0,X,1204,639
0,Y,1204,2820
0,B,1204,668.557692
0,X,1205,3074
0,Y,1205,3800
0,B,1205,613
0,X,1206,2834
0,Y,1206,2339
0,B,1206,524.5
0,X,1207,1694
0,Y,1207,3283
0,B,1207,692.923077
0,X,1208,3880
0,Y,1208,1149
0,B,1208,625.942308
0,X,1209,2374
0,Y,1209,3095
0,B,1209,606.076923
0,X,1210,2062
0,Y,1210,1182
0,B,1210,600.5
0,X,1211,739
0,Y,1211,1771
0,B,1211,587.288462
0,X,1212,969
0,Y,1212,1945
0,B,1212,581.980769
0,X,1213,3762
0,Y,1213,2110
0,B,1213,617.730769
0,X,1214,341
0,Y,1214,1301
0,B,1214,626.846154
0,X,1215,2210
0,Y,1215,1558
0,B,1215,639.365385
0,X,1216,927
0,Y,1216,2235
0,B,1216,701.923077
0,X,1217,2943
0,Y,1217,3590
0,B,1217,660.730769
0,X,1218,4119
0,Y,1218,3092
0,B,1218,648.346154
0,X,1219,1851
0,Y,1219,907
0,B,1219,703.884615
0,X,1220,4654
0,Y,1220,3547
0,B,1220,673.115385
0,X,1221,2599
0,Y,1221,625
0,B,1221,614.230769
0,X,1222,3955
0,Y,1222,1092
0,B,1222,628.903846
0,X,1223,4734
0,Y,1223,1598
0,B,1223,692
0,X,1224,3233
0,Y,1224,3906
0,B,1224,652.403846
0,X,1225,3182
0,Y,1225,3426
0,B,1225,720.846154
0,X,1226,2956
0,Y,1226,1939
0,B,1226,625.115385
0,X,1227,1644
0,Y,1227,1701
0,B,1227,667.096154
0,X,1228,5039
0,Y,1228,2348
0,B,1228,537.884615
0,X,1229,4069
0,Y,1229,682
0,B,1229,583.596154
0,X,1230,706
0,Y,1230,2684
0,B,1230,671.596154
0,X,1231,1680
0,Y,1231,2864
0,B,1231,592.557692
0,X,1232,5751
0,Y,1232,2433
0,B,1232,640.673077
0,X,1233,40
0,Y,1233,2114
0,B,1233,594.884615
0,X,1234,1749
0,Y,1234,2459
0,B,1234,642.923077
0,X,1235,4983
0,Y,1235,560
0,B,1235,635.288462
0,X,1236,192
0,Y,1236,2197
0,B,1236,621.134615
0,X,1237,3338
0,Y,1237,647
0,B,1237,679.788462
0,X,1238,632
0,Y,1238,2892
0,B,1238,693.115385
0,X,1239,1880
0,Y,1239,159
0,B,1239,618.442308
0,X,1240,5172
0,Y,1240,3393
0,B,1240,610.634615
0,X,1241,883
0,Y,1241,2103
0,B,1241,668.192308
0,X,1242,3384
0,Y,1242,573
0,B,1242,653.884615
0,X,1243,4116
0,Y,1243,2125
0,B,1243,607.519231
0,X,1244,908
0,Y,1244,1991
0,B,1244,706.019231
0,X,1245,118
0,Y,1245,3835
0,B,1245,589.423077
0,X,1246,5582
0,Y,1246,3515
0,B,1246,624.519231
0,X,1247,2603
0,Y,1247,1012
0,B,1247,617.423077
0,X,1248,409
0,Y,1248,3802
0,B,1248,646.615385
0,X,1249,1528
0,Y,1249,3489
0,B,1249,617.288462
0,X,1250,863
0,Y,1250,2054
0,B,1250,673.769231
0,X,1251,5277
0,Y,1251,1992
0,B,1251,645.519231
0,X,1252,2922
0,Y,1252,2480
0,B,1252,697.346154
0,X,1253,2945
0,Y,1253,259
0,B,1253,683.692308
0,X,1254,5565
0,Y,1254,969
0,B,1254,587.942308
0,X,1255,3837
0,Y,1255,767
0,B,1255,621.403846
0,X,1256,3283
0,Y,1256,3945
0,B,1256,687.019231
0,X,1257,47
0,Y,1257,2524
0,B,1257,602.903846
0,X,1258,3370
0,Y,1258,2632
0,B,1258,602.807692
0,X,1259,1768
0,Y,1259,3054
0,B,1259,576.326923
0,X,1260,1254
0,Y,1260,2801
0,B,1260,657.211538
0,X,1261,2996
0,Y,1261,3870
0,B,1261,619.442308
0,X,1262,1888
0,Y,1262,3100
0,B,1262,614.980769
0,X,1263,1307
0,Y,1263,3197
0,B,1263,614.326923
0,X,1264,696
0,Y,1264,2328
0,B,1264,629.230769
0,X,1265,3847
0,Y,1265,3293
0,B,1265,566.192308
0,X,1266,5187
0,Y,1266,1984
0,B,1266,605.865385
0,X,1267,5119
0,Y,1267,1665
0,B,1267,692.096154
0,X,1268,3768
0,Y,1268,73
0,B,1268,681.403846
0,X,1269,64
0,Y,1269,1499
0,B,1269,587.461538
0,X,1270,3910
0,Y,1270,1250
0,B,1270,604.403846
0,X,1271,971
0,Y,1271,375
0,B,1271,598.134615
0,X,1272,652
0,Y,1272,2382
0,B,1272,639.365385
0,X,1273,3042
0,Y,1273,1172
0,B,1273,567.615385
0,X,1274,4643
0,Y,1274,2975
0,B,1274,787.942308
0,X,1275,5970
0,Y,1275,1748
0,B,1275,596.5
0,X,1276,2174
0,Y,1276,2484
0,B,1276,616.826923
0,X,1277,5245
0,Y,1277,2135
0,B,1277,635.884615
0,X,1278,2360
0,Y,1278,3641
0,B,1278,582
0,X,1279,5982
0,Y,1279,3008
0,B,1279,670.192308
0,X,1280,5280
0,Y,1280,2388
0,B,1280,607.807692
0,X,1281,4586
0,Y,1281,524
0,B,1281,590.480769
0,X,1282,2700
0,Y,1282,2525
0,B,1282,631.096154
0,X,1283,4657
0,Y,1283,2298
0,B,1283,589.538462
0,X,1284,6010
0,Y,1284,3272
0,B,1284,523.846154
0,X,1285,812
0,Y,1285,33
0,B,1285,693.25
0,X,1286,233
0,Y,1286,357
0,B,1286,665.538462
0,X,1287,5298
0,Y,1287,2588
0,B,1287,577.384615
0,X,1288,2330
0,Y,1288,2224
0,B,1288,594.653846
0,X,1289,5532
0,Y,1289,3217
0,B,1289,749.403846
0,X,1290,5905
0,Y,1290,116
0,B,1290,573.692308
0,X,1291,3619
0,Y,1291,2377
0,B,1291,642.634615
0,X,1292,3956
0,Y,1292,2552
0,B,1292,604.730769
0,X,1293,3979
0,Y,1293,900
0,B,1293,602.115385
0,X,1294,4035
0,Y,1294,213
0,B,1294,561.615385
0,X,1295,5172
0,Y,1295,2672
0,B,1295,622.019231
0,X,1296,5307
0,Y,1296,2107
0,B,1296,611.596154
0,X,1297,5710
0,Y,1297,3503
0,B,1297,591.115385
0,X,1298,3862
0,Y,1298,1946
0,B,1298,582.615385
0,X,1299,1056
0,Y,1299,2130
0,B,1299,566.980769
0,X,1300,5915
0,Y,1300,2459
0,B,1300,647.134615
0,X,1301,2693
0,Y,1301,1072
0,B,1301,583.961538
0,X,1302,299
0,Y,1302,3464
0,B,1302,567.903846
0,X,1303,3421
0,Y,1303,909
0,B,1303,615.519231
0,X,1304,11
0,Y,1304,1130
0,B,1304,573.403846
0,X,1305,3156
0,Y,1305,1072
0,B,1305,616.5
0,X,1306,4736
0,Y,1306,781
0,B,1306,618.653846
0,X,1307,4389
0,Y,1307,789
0,B,1307,598.807692
0,X,1308,73
0,Y,1308,2283
0,B,1308,717.961538
0,X,1309,3639
0,Y,1309,1941
0,B,1309,682.711538
0,X,1310,2816
0,Y,1310,237
0,B,1310,728.326923
0,X,1311,1265
0,Y,1311,2792
0,B,1311,652.673077
0,X,1312,3792
0,Y,1312,1993
0,B,1312,572.807692
0,X,1313,2331
0,Y,1313,2012
0,B,1313,551.596154
0,X,1314,1828
0,Y,1314,683
0,B,1314,611.903846
0,X,1315,2388
0,Y,1315,3461
0,B,1315,598.480769
0,X,1316,5485
0,Y,1316,991
0,B,1316,671.557692
0,X,1317,5917
0,Y,1317,2831
0,B,1317,616.019231
0,X,1318,5075
0,Y,1318,1521
0,B,1318,608.596154
0,X,1319,157
0,Y,1319,1566
0,B,1319,638.346154
0,X,1320,2419
0,Y,1320,127
0,B,1320,616.576923
0,X,1321,1009
0,Y,1321,577
0,B,1321,630.730769
0,X,1322,246
0,Y,1322,1842
0,B,1322,616.730769
0,X,1323,3378
0,Y,1323,475
0,B,1323,649.576923
0,X,1324,3925
0,Y,1324,1571
0,B,1324,687.596154
0,X,1325,2334
0,Y,1325,3907
0,B,1325,622.942308
0,X,1326,344
0,Y,1326,3362
0,B,1326,608.769231
0,X,1327,4547
0,Y,1327,3123
0,B,1327,587.019231
0,X,1328,804
0,Y,1328,2180
0,B,1328,639.596154
0,X,1329,1247
0,Y,1329,2538
0,B,1329,655.057692
0,X,1330,1189
0,Y,1330,590
0,B,1330,570.942308
0,X,1331,827
0,Y,1331,3977
0,B,1331,561.711538
0,X,1332,5188
0,Y,1332,1927
0,B,1332,564.384615
0,X,1333,2061
0,Y,1333,3806
0,B,1333,696.615385
0,X,1334,3381
0,Y,1334,3565
0,B,1334,634.288462
0,X,1335,3842
0,Y,1335,2191
0,B,1335,652.615385
0,X,1336,3618
0,Y,1336,1137
0,B,1336,577.019231
0,X,1337,2196
0,Y,1337,862
0,B,1337,649.423077
0,X,1338,4115
0,Y,1338,416
0,B,1338,667.961538
0,X,1339,122
0,Y,1339,3032
0,B,1339,666.826923
0,X,1340,3230
0,Y,1340,1713
0,B,1340,647.057692
0,X,1341,5682
0,Y,1341,1398
0,B,1341,550.25
0,X,1342,4190
0,Y,1342,1469
0,B,1342,578.711538
0,X,1343,4257
0,Y,1343,233
0,B,1343,604.211538
0,X,1344,5064
0,Y,1344,1143
0,B,1344,722.884615
0,X,1345,736
0,Y,1345,348
0,B,1345,592.365385
0,X,1346,269
0,Y,1346,461
0,B,1346,661.942308
0,X,1347,3160
0,Y,1347,280
0,B,1347,599.326923
0,X,1348,1901
0,Y,1348,2517
0,B,1348,593.230769
0,X,1349,4933
0,Y,1349,2476
0,B,1349,659.576923
0,X,1350,5782
0,Y,1350,1108
0,B,1350,716.384615
0,X,1351,295
0,Y,1351,1462
0,B,1351,645.884615
0,X,1352,3638
0,Y,1352,4080
0,B,1352,734.423077
0,X,1353,3474
0,Y,1353,2516
0,B,1353,614.711538
0,X,1354,709
0,Y,1354,922
0,B,1354,631.788462
0,X,1355,5125
0,Y,1355,2524
0,B,1355,582.192308
0,X,1356,3769
0,Y,1356,768
0,B,1356,614.096154
0,X,1357,1703
0,Y,1357,206
0,B,1357,653.346154
0,X,1358,3653
0,Y,1358,4030
0,B,1358,613.019231
0,X,1359,5308
0,Y,1359,2150
0,B,1359,641.192308
0,X,1360,1246
0,Y,1360,2093
0,B,1360,601.846154
0,X,1361,4415
0,Y,1361,752
0,B,1361,656.192308
0,X,1362,3353
0,Y,1362,3558
0,B,1362,602.038462
0,X,1363,2851
0,Y,1363,774
0,B,1363,632.576923
0,X,1364,1177
0,Y,1364,1833
0,B,1364,623.403846
0,X,1365,4761
0,Y,1365,3201
0,B,1365,679.884615
0,X,1366,763
0,Y,1366,3981
0,B,1366,589.25
0,X,1367,4047
0,Y,1367,510
0,B,1367,603.403846
0,X,1368,661
0,Y,1368,3894
0,B,1368,579.557692
0,X,1369,4292
0,Y,1369,3789
0,B,1369,678.076923
0,X,1370,3807
0,Y,1370,2482
0,B,1370,649
0,X,1371,4074
0,Y,1371,3300
0,B,1371,572.019231
0,X,1372,3986
0,Y,1372,1291
0,B,1372,618
0,X,1373,595
0,Y,1373,322
0,B,1373,588.346154
0,X,1374,3277
0,Y,1374,3772
0,B,1374,677.288462
0,X,1375,3055
0,Y,1375,3339
0,B,1375,646.365385
0,X,1376,166
0,Y,1376,1450
0,B,1376,628.403846
0,X,1377,5728
0,Y,1377,3456
0,B,1377,626.442308
0,X,1378,879
0,Y,1378,1912
0,B,1378,658.230769
0,X,1379,5141
0,Y,1379,3320
0,B,1379,531.961538
0,X,1380,2509
0,Y,1380,2110
0,B,1380,584.519231
0,X,1381,189
0,Y,1381,2039
0,B,1381,588.288462
0,X,1382,1126
0,Y,1382,1189
0,B,1382,633.576923
0,X,1383,4117
0,Y,1383,3076
0,B,1383,644.807692
0,X,1384,4580
0,Y,1384,4081
0,B,1384,560.653846
0,X,1385,3659
0,Y,1385,3180
0,B,1385,662.519231
0,X,1386,1369
0,Y,1386,2566
0,B,1386,694.230769
0,X,1387,3143
0,Y,1387,485
0,B,1387,576.038462
0,X,1388,6076
0,Y,1388,2743
0,B,1388,620.730769
0,X,1389,242
0,Y,1389,1915
0,B,1389,622.634615
0,X,1390,4789
0,Y,1390,2860
0,B,1390,631.192308
0,X,1391,1222
0,Y,1391,285
0,B,1391,595.673077
0,X,1392,4924
0,Y,1392,1123
0,B,1392,625.923077
0,X,1393,136
0,Y,1393,1887
0,B,1393,585.846154
0,X,1394,2453
0,Y,1394,2189
0,B,1394,581.615385
0,X,1395,3416
0,Y,1395,406
0,B,1395,653.423077
0,X,1396,522
0,Y,1396,1022
0,B,1396,711.365385
0,X,1397,5679
0,Y,1397,786
0,B,1397,688.269231
0,X,1398,2014
0,Y,1398,3896
0,B,1398,570.653846
0,X,1399,4474
0,Y,1399,766
0,B,1399,583.038462
0,X,1400,5636
0,Y,1400,1489
0,B,1400,612.846154
0,X,1401,227
0,Y,1401,464
0,B,1401,595.942308
0,X,1402,1849
0,Y,1402,3549
0,B,1402,661.423077
0,X,1403,4833
0,Y,1403,2339
0,B,1403,611.673077
0,X,1404,423
0,Y,1404,1764
0,B,1404,642.057692
0,X,1405,4202
0,Y,1405,2128
0,B,1405,647.961538
0,X,1406,4339
0,Y,1406,1751
0,B,1406,611.807692
0,X,1407,3783
0,Y,1407,1274
0,B,1407,575.923077
0,X,1408,4512
0,Y,1408,698
0,B,1408,558.942308
0,X,1409,5055
0,Y,1409,2451
0,B,1409,623.134615
0,X,1410,3365
0,Y,1410,730
0,B,1410,539.038462
0,X,1411,83
0,Y,1411,1945
0,B,1411,592.865385
0,X,1412,2516
0,Y,1412,1700
0,B,1412,545.557692
0,X,1413,3088
0,Y,1413,562
0,B,1413,690.788462
0,X,1414,1241
0,Y,1414,284
0,B,1414,604.076923
0,X,1415,165
0,Y,1415,844
0,B,1415,575.634615
0,X,1416,848
0,Y,1416,2524
0,B,1416,583.711538
0,X,1417,6110
0,Y,1417,3105
0,B,1417,616.230769
0,X,1418,5021
0,Y,1418,1075
0,B,1418,607.346154
0,X,1419,5061
0,Y,1419,1641
0,B,1419,606.634615
0,X,1420,1656
0,Y,1420,1010
0,B,1420,573.461538
0,X,1421,1048
0,Y,1421,1113
0,B,1421,578.346154
0,X,1422,2542
0,Y,1422,2958
0,B,1422,543.192308
0,X,1423,5651
0,Y,1423,860
0,B,1423,629.288462
0,X,1424,3093
0,Y,1424,3813
0,B,1424,582.25
0,X,1425,4480
0,Y,1425,999
0,B,1425,595.961538
0,X,1426,496
0,Y,1426,1179
0,B,1426,616.423077
0,X,1427,835
0,Y,1427,28
0,B,1427,631.384615
0,X,1428,1932
0,Y,1428,3126
0,B,1428,557.346154
0,X,1429,2458
0,Y,1429,3800
0,B,1429,577.846154
0,X,1430,339
0,Y,1430,3239
0,B,1430,544.134615
0,X,1431,1193
0,Y,1431,2869
0,B,1431,567.192308
0,X,1432,131
0,Y,1432,1937
0,B,1432,519.903846
0,X,1433,2442
0,Y,1433,1284
0,B,1433,658.653846
0,X,1434,662
0,Y,1434,869
0,B,1434,682.346154
0,X,1435,2992
0,Y,1435,3682
0,B,1435,553.115385
0,X,1436,4686
0,Y,1436,3150
0,B,1436,607.461538
0,X,1437,2134
0,Y,1437,1075
0,B,1437,615.461538
0,X,1438,1925
0,Y,1438,2103
0,B,1438,601.038462
0,X,1439,2312
0,Y,1439,1574
0,B,1439,578.826923
0,X,1440,1828
0,Y,1440,31
0,B,1440,594.865385
0,X,1441,4874
0,Y,1441,953
0,B,1441,641.134615
0,X,1442,772
0,Y,1442,3878
0,B,1442,539.269231
0,X,1443,1828
0,Y,1443,1574
0,B,1443,598.5
0,X,1444,4601
0,Y,1444,1089
0,B,1444,582.903846
0,X,1445,2938
0,Y,1445,2925
0,B,1445,585
0,X,1446,1162
0,Y,1446,289
0,B,1446,626.942308
0,X,1447,758
0,Y,1447,3462
0,B,1447,578.038462
0,X,1448,1405
0,Y,1448,2042
0,B,1448,671.115385
0,X,1449,4337
0,Y,1449,1465
0,B,1449,582.884615
0,X,1450,400
0,Y,1450,2248
0,B,1450,596.865385
0,X,1451,2176
0,Y,1451,1864
0,B,1451,536.096154
0,X,1452,5331
0,Y,1452,3736
0,B,1452,532.903846
0,X,1453,1398
0,Y,1453,2545
0,B,1453,579.326923
0,X,1454,2456
0,Y,1454,1631
0,B,1454,594.346154
0,X,1455,92
0,Y,1455,1296
0,B,1455,593.961538
0,X,1456,2553
0,Y,1456,1799
0,B,1456,633.596154
0,X,1457,4847
0,Y,1457,2822
0,B,1457,621.403846
0,X,1458,5124
0,Y,1458,3235
0,B,1458,549.75
0,X,1459,3620
0,Y,1459,2127
0,B,1459,650.596154
0,X,1460,3823
0,Y,1460,670
0,B,1460,600.019231
0,X,1461,171
0,Y,1461,2030
0,B,1461,588.423077
0,X,1462,1518
0,Y,1462,3396
0,B,1462,546.903846
0,X,1463,466
0,Y,1463,2184
0,B,1463,574.461538
0,X,1464,644
0,Y,1464,2298
0,B,1464,560.75
0,X,1465,2380
0,Y,1465,3546
0,B,1465,548.5
0,X,1466,2772
0,Y,1466,2439
0,B,1466,552.538462
0,X,1467,231
0,Y,1467,2297
0,B,1467,561.269231
0,X,1468,85
0,Y,1468,2725
0,B,1468,570.923077
0,X,1469,1136
0,Y,1469,232
0,B,1469,547.230769
0,X,1470,2078
0,Y,1470,2712
0,B,1470,552.403846
0,X,1471,5557
0,Y,1471,737
0,B,1471,616.884615
0,X,1472,1399
0,Y,1472,3135
0,B,1472,555.480769
0,X,1473,2216
0,Y,1473,11
0,B,1473,678.403846
0,X,1474,4672
0,Y,1474,3002
0,B,1474,540.884615
0,X,1475,2293
0,Y,1475,2918
0,B,1475,645.653846
0,X,1476,5048
0,Y,1476,1829
0,B,1476,576.615385
0,X,1477,4688
0,Y,1477,900
0,B,1477,649.769231
0,X,1478,1933
0,Y,1478,2123
0,B,1478,610.346154
0,X,1479,2632
0,Y,1479,960
0,B,1479,595.076923
0,X,1480,1298
0,Y,1480,95
0,B,1480,543.365385
0,X,1481,444
0,Y,1481,3193
0,B,1481,585.038462
0,X,1482,1416
0,Y,1482,1734
0,B,1482,575.25
0,X,1483,1977
0,Y,1483,1152
0,B,1483,631.461538
0,X,1484,2633
0,Y,1484,3671
0,B,1484,589.480769
0,X,1485,3488
0,Y,1485,3941
0,B,1485,587.730769
0,X,1486,5139
0,Y,1486,3236
0,B,1486,530.903846
0,X,1487,4643
0,Y,1487,3494
0,B,1487,579.269231
0,X,1488,5680
0,Y,1488,1370
0,B,1488,562.057692
0,X,1489,1181
0,Y,1489,689
0,B,1489,552.961538
0,X,1490,5044
0,Y,1490,1124
0,B,1490,615.557692
0,X,1491,1095
0,Y,1491,3065
0,B,1491,568.076923
0,X,1492,670
0,Y,1492,2523
0,B,1492,606.865385
0,X,1493,1302
0,Y,1493,3130
0,B,1493,622.038462
0,X,1494,1037
0,Y,1494,808
0,B,1494,633.057692
0,X,1495,61
0,Y,1495,1751
0,B,1495,586.596154
0,X,1496,4767
0,Y,1496,3172
0,B,1496,615.365385
0,X,1497,2718
0,Y,1497,2821
0,B,1497,592.557692
0,X,1498,5102
0,Y,1498,2545
0,B,1498,549.25
0,X,1499,5450
0,Y,1499,1081
0,B,1499,586.480769
0,X,1500,1102
0,Y,1500,3577
0,B,1500,584.403846
0,X,1501,1830
0,Y,1501,887
0,B,1501,577.192308
0,X,1502,4186
0,Y,1502,866
0,B,1502,533.5
0,X,1503,2665
0,Y,1503,1233
0,B,1503,612.230769
0,X,1504,1598
0,Y,1504,838
0,B,1504,611.288462
0,X,1505,843
0,Y,1505,1950
0,B,1505,641.211538
0,X,1506,25
0,Y,1506,3923
0,B,1506,578.596154
0,X,1507,5875
0,Y,1507,3248
0,B,1507,557.134615
0,X,1508,3781
0,Y,1508,801
0,B,1508,589.288462
0,X,1509,1736
0,Y,1509,2798
0,B,1509,549.384615
0,X,1510,3611
0,Y,1510,2426
0,B,1510,597.634615
0,X,1511,3774
0,Y,1511,1728
0,B,1511,562.25
0,X,1512,5790
0,Y,1512,844
0,B,1512,556.173077
0,X,1513,4501
0,Y,1513,1516
0,B,1513,555.269231
0,X,1514,2957
0,Y,1514,1387
0,B,1514,528.826923
0,X,1515,3707
0,Y,1515,786
0,B,1515,610.307692
0,X,1516,148
0,Y,1516,166
0,B,1516,642.25
0,X,1517,4824
0,Y,1517,2219
0,B,1517,554.923077
0,X,1518,5722
0,Y,1518,716
0,B,1518,600.192308
0,X,1519,3988
0,Y,1519,1214
0,B,1519,581.269231
0,X,1520,2306
0,Y,1520,1207
0,B,1520,623.730769
0,X,1521,3259
0,Y,1521,2420
0,B,1521,520.673077
0,X,1522,5160
0,Y,1522,2161
0,B,1522,592.365385
0,X,1523,4571
0,Y,1523,677
0,B,1523,561.730769
0,X,1524,5543
0,Y,1524,3387
0,B,1524,576.653846
0,X,1525,2368
0,Y,1525,3259
0,B,1525,548.903846
0,X,1526,732
0,Y,1526,284
0,B,1526,555.673077
0,X,1527,3819
0,Y,1527,3499
0,B,1527,603.653846
0,X,1528,1839
0,Y,1528,350
0,B,1528,605.884615
0,X,1529,2847
0,Y,1529,2881
0,B,1529,601.134615
0,X,1530,1773
0,Y,1530,3866
0,B,1530,637.615385
0,X,1531,3521
0,Y,1531,3967
0,B,1531,585.326923
0,X,1532,1513
0,Y,1532,63
0,B,1532,551.75
0,X,1533,4886
0,Y,1533,1081
0,B,1533,554.134615
0,X,1534,1759
0,Y,1534,457
0,B,1534,579.057692
0,X,1535,1707
0,Y,1535,673
0,B,1535,629.769231
0,X,1536,2832
0,Y,1536,2886
0,B,1536,652.673077
0,X,1537,2101
0,Y,1537,2761
0,B,1537,598.211538
0,X,1538,298
0,Y,1538,692
0,B,1538,556.230769
0,X,1539,972
0,Y,1539,3916
0,B,1539,532.307692
0,X,1540,1612
0,Y,1540,1263
0,B,1540,648.153846
0,X,1541,400
0,Y,1541,3319
0,B,1541,631.519231
0,X,1542,231
0,Y,1542,3275
0,B,1542,624.692308
0,X,1543,2732
0,Y,1543,2583
0,B,1543,591.538462
0,X,1544,1682
0,Y,1544,1727
0,B,1544,533.653846
0,X,1545,3729
0,Y,1545,3730
0,B,1545,515.961538
0,X,1546,4950
0,Y,1546,1560
0,B,1546,551.557692
0,X,1547,3100
0,Y,1547,851
0,B,1547,526.403846
0,X,1548,4085
0,Y,1548,3329
0,B,1548,599.980769
0,X,1549,2688
0,Y,1549,1122
0,B,1549,564.538462
0,X,1550,820
0,Y,1550,1119
0,B,1550,547.442308
0,X,1551,5514
0,Y,1551,1105
0,B,1551,573.692308
0,X,1552,1552
0,Y,1552,3966
0,B,1552,592.961538
0,X,1553,5333
0,Y,1553,2109
0,B,1553,589.25
0,X,1554,1102
0,Y,1554,1343
0,B,1554,569.75
0,X,1555,3113
0,Y,1555,3668
0,B,1555,598.865385
0,X,1556,5891
0,Y,1556,883
0,B,1556,630.634615
0,X,1557,4274
0,Y,1557,4010
0,B,1557,539.057692
0,X,1558,1771
0,Y,1558,2499
0,B,1558,588.692308
0,X,1559,6032
0,Y,1559,1101
0,B,1559,530.480769
0,X,1560,2304
0,Y,1560,1705
0,B,1560,611.730769
0,X,1561,2707
0,Y,1561,4023
0,B,1561,549.75
0,X,1562,5596
0,Y,1562,711
0,B,1562,605.423077
0,X,1563,4551
0,Y,1563,2508
0,B,1563,552.230769
0,X,1564,1392
0,Y,1564,130
0,B,1564,548.038462
0,X,1565,130
0,Y,1565,3294
0,B,1565,579.346154
0,X,1566,1990
0,Y,1566,3766
0,B,1566,587.365385
0,X,1567,2331
0,Y,1567,412
0,B,1567,595.461538
0,X,1568,2203
0,Y,1568,485
0,B,1568,576.769231
0,X,1569,867
0,Y,1569,422
0,B,1569,638.442308
0,X,1570,65
0,Y,1570,2807
0,B,1570,533.384615
0,X,1571,643
0,Y,1571,215
0,B,1571,535.615385
0,X,1572,4713
0,Y,1572,1598
0,B,1572,608.980769
0,X,1573,1209
0,Y,1573,2044
0,B,1573,531.115385
0,X,1574,5882
0,Y,1574,463
0,B,1574,579.019231
0,X,1575,5278
0,Y,1575,2185
0,B,1575,626.423077
0,X,1576,3187
0,Y,1576,3377
0,B,1576,536.480769
0,X,1577,147
0,Y,1577,2559
0,B,1577,528.442308
0,X,1578,2208
0,Y,1578,2885
0,B,1578,561.134615
0,X,1579,5020
0,Y,1579,2518
0,B,1579,538.5
0,X,1580,2826
0,Y,1580,159
0,B,1580,522.576923
0,X,1581,494
0,Y,1581,1461
0,B,1581,545.576923
0,X,1582,5247
0,Y,1582,1569
0,B,1582,612.384615
0,X,1583,4543
0,Y,1583,1378
0,B,1583,628.923077
0,X,1584,1575
0,Y,1584,3493
0,B,1584,626.230769
0,X,1585,3086
0,Y,1585,523
0,B,1585,489.25
0,X,1586,5185
0,Y,1586,1183
0,B,1586,525.519231
0,X,1587,2303
0,Y,1587,2100
0,B,1587,570.403846
0,X,1588,1399
0,Y,1588,1184
0,B,1588,526.942308
0,X,1589,3406
0,Y,1589,2762
0,B,1589,579.980769
0,X,1590,1824
0,Y,1590,233
0,B,1590,574.903846
0,X,1591,597
0,Y,1591,2781
0,B,1591,600.096154
0,X,1592,5389
0,Y,1592,797
0,B,1592,614.153846
0,X,1593,313
0,Y,1593,390
0,B,1593,533.346154
0,X,1594,3634
0,Y,1594,986
0,B,1594,618.076923
0,X,1595,3787
0,Y,1595,1101
0,B,1595,560.826923
0,X,1596,3853
0,Y,1596,1513
0,B,1596,525.615385
0,X,1597,54
0,Y,1597,1965
0,B,1597,536.826923
0,X,1598,1240
0,Y,1598,530
0,B,1598,583.269231
0,X,1599,1206
0,Y,1599,3002
0,B,1599,559.576923
0,X,1600,5738
0,Y,1600,3569
0,B,1600,592.096154
0,X,1601,894
0,Y,1601,1194
0,B,1601,540.25
0,X,1602,793
0,Y,1602,904
0,B,1602,549.711538
0,X,1603,4630
0,Y,1603,3474
0,B,1603,486.865385
0,X,1604,3746
0,Y,1604,291
0,B,1604,541
0,X,1605,800
0,Y,1605,2897
0,B,1605,539.634615
0,X,1606,463
0,Y,1606,2132
0,B,1606,600.307692
0,X,1607,1481
0,Y,1607,3543
0,B,1607,538.057692
0,X,1608,3893
0,Y,1608,2015
0,B,1608,550.403846
0,X,1609,4280
0,Y,1609,319
0,B,1609,526.730769
0,X,1610,4028
0,Y,1610,1900
0,B,1610,548.519231
0,X,1611,210
0,Y,1611,1332
0,B,1611,553.288462
0,X,1612,1004
0,Y,1612,3975
0,B,1612,569.788462
0,X,1613,4490
0,Y,1613,3305
0,B,1613,619.903846
0,X,1614,1865
0,Y,1614,593
0,B,1614,549.346154
0,X,1615,3826
0,Y,1615,937
0,B,1615,531.826923
0,X,1616,3618
0,Y,1616,2514
0,B,1616,606.480769
0,X,1617,3393
0,Y,1617,634
0,B,1617,554.942308
0,X,1618,4214
0,Y,1618,1414
0,B,1618,523.307692
0,X,1619,1562
0,Y,1619,3592
0,B,1619,571.384615
0,X,1620,5104
0,Y,1620,2428
0,B,1620,643.211538
0,X,1621,263
0,Y,1621,1719
0,B,1621,584.115385
0,X,1622,2276
0,Y,1622,1652
0,B,1622,552.884615
0,X,1623,6007
0,Y,1623,2025
0,B,1623,493.846154
0,X,1624,889
0,Y,1624,452
0,B,1624,532.461538
0,X,1625,2855
0,Y,1625,3625
0,B,1625,504.884615
0,X,1626,897
0,Y,1626,3386
0,B,1626,641.326923
0,X,1627,5538
0,Y,1627,1329
0,B,1627,579.076923
0,X,1628,2940
0,Y,1628,4069
0,B,1628,590.173077
0,X,1629,1144
0,Y,1629,2717
0,B,1629,586.211538
0,X,1630,290
0,Y,1630,1276
0,B,1630,538.903846
0,X,1631,5175
0,Y,1631,1577
0,B,1631,592.807692
0,X,1632,3556
0,Y,1632,3212
0,B,1632,569.576923
0,X,1633,1026
0,Y,1633,1908
0,B,1633,552.211538
0,X,1634,2936
0,Y,1634,3209
0,B,1634,509.096154
0,X,1635,2696
0,Y,1635,1992
0,B,1635,542.461538
0,X,1636,965
0,Y,1636,2049
0,B,1636,646.673077
0,X,1637,2321
0,Y,1637,3353
0,B,1637,617.326923
0,X,1638,3782
0,Y,1638,2916
0,B,1638,589.673077
0,X,1639,3759
0,Y,1639,724
0,B,1639,559.288462
0,X,1640,1973
0,Y,1640,507
0,B,1640,559.307692
0,X,1641,39
0,Y,1641,1486
0,B,1641,592.230769
0,X,1642,269
0,Y,1642,435
0,B,1642,536.903846
0,X,1643,2164
0,Y,1643,3982
0,B,1643,578.692308
0,X,1644,1611
0,Y,1644,2373
0,B,1644,574
0,X,1645,4303
0,Y,1645,317
0,B,1645,495.961538
0,X,1646,4367
0,Y,1646,855
0,B,1646,623.25
0,X,1647,180
0,Y,1647,1843
0,B,1647,580.788462
0,X,1648,1276
0,Y,1648,3843
0,B,1648,571.711538
0,X,1649,3937
0,Y,1649,1773
0,B,1649,536.538462
0,X,1650,1249
0,Y,1650,3692
0,B,1650,607.576923
0,X,1651,5046
0,Y,1651,2700
0,B,1651,546.096154
0,X,1652,311
0,Y,1652,1685
0,B,1652,570.788462
0,X,1653,300
0,Y,1653,599
0,B,1653,539.942308
0,X,1654,1811
0,Y,1654,3561
0,B,1654,536.846154
0,X,1655,978
0,Y,1655,1803
0,B,1655,590.25
0,X,1656,1048
0,Y,1656,1215
0,B,1656,539.846154
0,X,1657,573
0,Y,1657,1024
0,B,1657,555.865385
0,X,1658,1560
0,Y,1658,3475
0,B,1658,553.692308
0,X,1659,5864
0,Y,1659,1397
0,B,1659,584.634615
0,X,1660,4689
0,Y,1660,3998
0,B,1660,601.942308
0,X,1661,1901
0,Y,1661,3172
0,B,1661,542.480769
0,X,1662,5070
0,Y,1662,3134
0,B,1662,583.269231
0,X,1663,122
0,Y,1663,2242
0,B,1663,449.384615
0,X,1664,5315
0,Y,1664,3478
0,B,1664,549.673077
0,X,1665,1304
0,Y,1665,846
0,B,1665,516.211538
0,X,1666,1528
0,Y,1666,3593
0,B,1666,580.615385
0,X,1667,727
0,Y,1667,865
0,B,1667,571.769231
0,X,1668,357
0,Y,1668,3489
0,B,1668,563.230769
0,X,1669,5892
0,Y,1669,72
0,B,1669,560.980769
0,X,1670,3083
0,Y,1670,747
0,B,1670,542.576923
0,X,1671,5240
0,Y,1671,1144
0,B,1671,472.596154
0,X,1672,1341
0,Y,1672,2082
0,B,1672,551.365385
0,X,1673,343
0,Y,1673,3258
0,B,1673,536.673077
0,X,1674,5710
0,Y,1674,387
0,B,1674,545.634615
0,X,1675,3443
0,Y,1675,2579
0,B,1675,454.5
0,X,1676,4706
0,Y,1676,2802
0,B,1676,529.538462
0,X,1677,3145
0,Y,1677,1952
0,B,1677,584.826923
0,X,1678,422
0,Y,1678,2150
0,B,1678,552.480769
0,X,1679,4861
0,Y,1679,2738
0,B,1679,606.653846
0,X,1680,4012
0,Y,1680,841
0,B,1680,564.115385
0,X,1681,6011
0,Y,1681,2482
0,B,1681,574.365385
0,X,1682,44
0,Y,1682,1812
0,B,1682,577.096154
0,X,1683,212
0,Y,1683,565
0,B,1683,522.288462
0,X,1684,2253
0,Y,1684,2261
0,B,1684,583.865385
0,X,1685,1737
0,Y,1685,3887
0,B,1685,566.153846
0,X,1686,94
0,Y,1686,838
0,B,1686,545.115385
0,X,1687,3274
0,Y,1687,3790
0,B,1687,608.076923
0,X,1688,305
0,Y,1688,1718
0,B,1688,551.134615
0,X,1689,452
0,Y,1689,3344
0,B,1689,492.423077
0,X,1690,1186
0,Y,1690,1963
0,B,1690,585.192308
0,X,1691,4597
0,Y,1691,3754
0,B,1691,543.826923
0,X,1692,829
0,Y,1692,2423
0,B,1692,548.961538
0,X,1693,535
0,Y,1693,1005
0,B,1693,553.019231
0,X,1694,2242
0,Y,1694,2277
0,B,1694,546.25
0,X,1695,3187
0,Y,1695,26
0,B,1695,600.923077
0,X,1696,3039
0,Y,1696,1393
0,B,1696,550.423077
0,X,1697,2171
0,Y,1697,2840
0,B,1697,528.307692
0,X,1698,3549
0,Y,1698,2451
0,B,1698,552.038462
0,X,1699,4829
0,Y,1699,687
0,B,1699,549.865385
0,X,1700,3446
0,Y,1700,2072
0,B,1700,557.423077
0,X,1701,2666
0,Y,1701,3979
0,B,1701,517.461538
0,X,1702,1139
0,Y,1702,3178
0,B,1702,513.826923
0,X,1703,2197
0,Y,1703,1852
0,B,1703,509.730769
0,X,1704,3128
0,Y,1704,2675
0,B,1704,599.461538
0,X,1705,4552
0,Y,1705,766
0,B,1705,603.423077
0,X,1706,3911
0,Y,1706,589
0,B,1706,552.865385
0,X,1707,2523
0,Y,1707,680
0,B,1707,565.269231
0,X,1708,1789
0,Y,1708,666
0,B,1708,541.153846
0,X,1709,1877
0,Y,1709,1669
0,B,1709,538.25
0,X,1710,4804
0,Y,1710,2753
0,B,1710,554.788462
0,X,1711,1102
0,Y,1711,2569
0,B,1711,470.346154
0,X,1712,3453
0,Y,1712,2584
0,B,1712,493.480769
0,X,1713,4329
0,Y,1713,2075
0,B,1713,516.557692
0,X,1714,2834
0,Y,1714,269
0,B,1714,594.692308
0,X,1715,2197
0,Y,1715,796
0,B,1715,555.615385
0,X,1716,5534
0,Y,1716,801
0,B,1716,552.442308
0,X,1717,2713
0,Y,1717,3493
0,B,1717,507.307692
0,X,1718,6022
0,Y,1718,1594
0,B,1718,588.884615
0,X,1719,1610
0,Y,1719,3041
0,B,1719,551.576923
0,X,1720,2553
0,Y,1720,3697
0,B,1720,558.557692
0,X,1721,3214
0,Y,1721,256
0,B,1721,537.365385
0,X,1722,1842
0,Y,1722,618
0,B,1722,489.846154
0,X,1723,4656
0,Y,1723,2245
0,B,1723,516.846154
0,X,1724,5020
0,Y,1724,2395
0,B,1724,535.903846
0,X,1725,2333
0,Y,1725,1534
0,B,1725,514.557692
0,X,1726,4120
0,Y,1726,2822
0,B,1726,488.980769
0,X,1727,187
0,Y,1727,1583
0,B,1727,462.038462
0,X,1728,43
0,Y,1728,321
0,B,1728,566.480769
0,X,1729,374
0,Y,1729,3180
0,B,1729,514.365385
0,X,1730,3056
0,Y,1730,931
0,B,1730,524.057692
0,X,1731,6123
0,Y,1731,563
0,B,1731,602.230769
0,X,1732,591
0,Y,1732,3869
0,B,1732,547.403846
0,X,1733,95
0,Y,1733,1419
0,B,1733,608.442308
0,X,1734,1707
0,Y,1734,1257
0,B,1734,528.346154
0,X,1735,857
0,Y,1735,3386
0,B,1735,588.134615
0,X,1736,4720
0,Y,1736,3903
0,B,1736,546.615385
0,X,1737,2528
0,Y,1737,3925
0,B,1737,526.769231
0,X,1738,5657
0,Y,1738,1532
0,B,1738,547.865385
0,X,1739,1452
0,Y,1739,867
0,B,1739,447.115385
0,X,1740,197
0,Y,1740,1617
0,B,1740,484.134615
0,X,1741,3387
0,Y,1741,4001
0,B,1741,524.980769
0,X,1742,2029
0,Y,1742,3538
0,B,1742,524.711538
0,X,1743,374
0,Y,1743,429
0,B,1743,544.730769
0,X,1744,4036
0,Y,1744,3101
0,B,1744,597.269231
0,X,1745,3879
0,Y,1745,2623
0,B,1745,551.442308
0,X,1746,1335
0,Y,1746,3328
0,B,1746,543.134615
0,X,1747,1740
0,Y,1747,1219
0,B,1747,547.423077
0,X,1748,1450
0,Y,1748,1601
0,B,1748,561.269231
0,X,1749,1925
0,Y,1749,3800
0,B,1749,560.903846
0,X,1750,133
0,Y,1750,945
0,B,1750,550.557692
0,X,1751,2152
0,Y,1751,3842
0,B,1751,543.5
0,X,1752,644
0,Y,1752,2185
0,B,1752,484.711538
0,X,1753,256
0,Y,1753,390
0,B,1753,539.903846
0,X,1754,4316
0,Y,1754,1530
0,B,1754,520.692308
0,X,1755,4859
0,Y,1755,1737
0,B,1755,528.557692
0,X,1756,4057
0,Y,1756,1730
0,B,1756,546.519231
0,X,1757,4658
0,Y,1757,2817
0,B,1757,558.211538
0,X,1758,3142
0,Y,1758,1679
0,B,1758,535.480769
0,X,1759,677
0,Y,1759,1794
0,B,1759,562.461538
0,X,1760,4365
0,Y,1760,2731
0,B,1760,465.730769
0,X,1761,378
0,Y,1761,1691
0,B,1761,518.826923
0,X,1762,2443
0,Y,1762,370
0,B,1762,504.846154
0,X,1763,1739
0,Y,1763,3446
0,B,1763,519.5
0,X,1764,3854
0,Y,1764,2153
0,B,1764,503.884615
0,X,1765,2880
0,Y,1765,3339
0,B,1765,543.269231
0,X,1766,457
0,Y,1766,733
0,B,1766,488.230769
0,X,1767,2976
0,Y,1767,3604
0,B,1767,600.980769
0,X,1768,887
0,Y,1768,1955
0,B,1768,577.826923
0,X,1769,365
0,Y,1769,3567
0,B,1769,553.576923
0,X,1770,3913
0,Y,1770,1943
0,B,1770,497.384615
0,X,1771,85
0,Y,1771,685
0,B,1771,509.980769
0,X,1772,5702
0,Y,1772,1483
0,B,1772,488.673077
0,X,1773,4455
0,Y,1773,3801
0,B,1773,558.230769
0,X,1774,5028
0,Y,1774,4018
0,B,1774,510.538462
0,X,1775,4222
0,Y,1775,3240
0,B,1775,567.326923
0,X,1776,3658
0,Y,1776,1871
0,B,1776,461.653846
0,X,1777,431
0,Y,1777,3874
0,B,1777,551.519231
0,X,1778,1597
0,Y,1778,427
0,B,1778,565.903846
0,X,1779,308
0,Y,1779,3322
0,B,1779,508.942308
0,X,1780,5572
0,Y,1780,2065
0,B,1780,540.153846
0,X,1781,2433
0,Y,1781,2973
0,B,1781,511.5
0,X,1782,9
0,Y,1782,3722
0,B,1782,536.75
0,X,1783,3544
0,Y,1783,3465
0,B,1783,528.538462
0,X,1784,2119
0,Y,1784,1192
0,B,1784,537.192308
0,X,1785,3812
0,Y,1785,3704
0,B,1785,533.461538
0,X,1786,2942
0,Y,1786,3249
0,B,1786,535.519231
0,X,1787,4879
0,Y,1787,2218
0,B,1787,541.096154
0,X,1788,4581
0,Y,1788,1269
0,B,1788,558.019231
0,X,1789,2166
0,Y,1789,3442
0,B,1789,489.634615
0,X,1790,2624
0,Y,1790,2282
0,B,1790,522.403846
0,X,1791,1729
0,Y,1791,3839
0,B,1791,531.538462
0,X,1792,6038
0,Y,1792,4002
0,B,1792,511.519231
0,X,1793,2530
0,Y,1793,3828
0,B,1793,485.442308
0,X,1794,2532
0,Y,1794,4038
0,B,1794,557.596154
0,X,1795,325
0,Y,1795,3423
0,B,1795,504.557692
0,X,1796,5441
0,Y,1796,1162
0,B,1796,496.980769
0,X,1797,3887
0,Y,1797,3956
0,B,1797,508.769231
0,X,1798,3926
0,Y,1798,1954
0,B,1798,535.923077
0,X,1799,2392
0,Y,1799,378
0,B,1799,482.711538
0,X,1800,5569
0,Y,1800,1477
0,B,1800,561.211538
0,X,1801,357
0,Y,1801,2995
0,B,1801,498.538462
0,X,1802,4326
0,Y,1802,3691
0,B,1802,595.134615
0,X,1803,665
0,Y,1803,193
0,B,1803,515.846154
0,X,1804,1959
0,Y,1804,3622
0,B,1804,521.730769
0,X,1805,2323
0,Y,1805,2912
0,B,1805,592.153846
0,X,1806,810
0,Y,1806,2421
0,B,1806,591.788462
0,X,1807,224
0,Y,1807,3223
0,B,1807,522.423077
0,X,1808,2726
0,Y,1808,2029
0,B,1808,485.673077
0,X,1809,36
0,Y,1809,700
0,B,1809,526.211538
0,X,1810,662
0,Y,1810,3039
0,B,1810,608.923077
0,X,1811,211
0,Y,1811,3574
0,B,1811,494.942308
0,X,1812,4889
0,Y,1812,2354
0,B,1812,541.307692
0,X,1813,140
0,Y,1813,2835
0,B,1813,507.884615
0,X,1814,1871
0,Y,1814,1852
0,B,1814,526.134615
0,X,1815,1971
0,Y,1815,460
0,B,1815,514.576923
0,X,1816,1537
0,Y,1816,3637
0,B,1816,469.807692
0,X,1817,4349
0,Y,1817,3597
0,B,1817,542.326923
0,X,1818,3446
0,Y,1818,874
0,B,1818,601.769231
0,X,1819,435
0,Y,1819,2457
0,B,1819,538.519231
0,X,1820,442
0,Y,1820,3250
0,B,1820,570.5
0,X,1821,104
0,Y,1821,1772
0,B,1821,499.346154
0,X,1822,2162
0,Y,1822,686
0,B,1822,525.365385
0,X,1823,1575
0,Y,1823,512
0,B,1823,502.807692
0,X,1824,4407
0,Y,1824,851
0,B,1824,561.076923
0,X,1825,2549
0,Y,1825,3853
0,B,1825,501.384615
0,X,1826,4696
0,Y,1826,3820
0,B,1826,569.576923
0,X,1827,4842
0,Y,1827,3793
0,B,1827,567.769231
0,X,1828,5937
0,Y,1828,981
0,B,1828,501.576923
0,X,1829,3224
0,Y,1829,3346
0,B,1829,481.596154
0,X,1830,537
0,Y,1830,2967
0,B,1830,539.134615
0,X,1831,177
0,Y,1831,1819
0,B,1831,531.557692
0,X,1832,943
0,Y,1832,714
0,B,1832,503.192308
0,X,1833,16
0,Y,1833,2093
0,B,1833,506.057692
0,X,1834,52
0,Y,1834,1334
0,B,1834,496.538462
0,X,1835,3475
0,Y,1835,3266
0,B,1835,495.903846
0,X,1836,2110
0,Y,1836,729
0,B,1836,511.846154
0,X,1837,960
0,Y,1837,1753
0,B,1837,514.365385
0,X,1838,2097
0,Y,1838,2948
0,B,1838,517.576923
0,X,1839,3241
0,Y,1839,3139
0,B,1839,559.634615
0,X,1840,3126
0,Y,1840,769
0,B,1840,500.596154
0,X,1841,779
0,Y,1841,1016
0,B,1841,523.807692
0,X,1842,4059
0,Y,1842,988
0,B,1842,489.5
0,X,1843,4581
0,Y,1843,1727
0,B,1843,485.423077
0,X,1844,2774
0,Y,1844,83
0,B,1844,546.807692
0,X,1845,631
0,Y,1845,1582
0,B,1845,520.038462
0,X,1846,2510
0,Y,1846,3348
0,B,1846,611.288462
0,X,1847,2565
0,Y,1847,2308
0,B,1847,539.134615
0,X,1848,445
0,Y,1848,3306
0,B,1848,606.961538
0,X,1849,133
0,Y,1849,3115
0,B,1849,565.076923
0,X,1850,1072
0,Y,1850,69
0,B,1850,558.461538
0,X,1851,1011
0,Y,1851,1698
0,B,1851,517.423077
0,X,1852,2916
0,Y,1852,1814
0,B,1852,488.807692
0,X,1853,596
0,Y,1853,3415
0,B,1853,541.826923
0,X,1854,5624
0,Y,1854,3056
0,B,1854,509.076923
0,X,1855,4635
0,Y,1855,3783
0,B,1855,548.519231
0,X,1856,2861
0,Y,1856,3644
0,B,1856,505.461538
0,X,1857,5843
0,Y,1857,1290
0,B,1857,549.576923
0,X,1858,3814
0,Y,1858,2690
0,B,1858,503.269231
0,X,1859,3561
0,Y,1859,3464
0,B,1859,493.211538
0,X,1860,373
0,Y,1860,2717
0,B,1860,510.519231
0,X,1861,4120
0,Y,1861,2712
0,B,1861,498.346154
0,X,1862,1608
0,Y,1862,3019
0,B,1862,523.230769
0,X,1863,676
0,Y,1863,3553
0,B,1863,484.884615
0,X,1864,791
0,Y,1864,2605
0,B,1864,550.826923
0,X,1865,4572
0,Y,1865,2528
0,B,1865,503.653846
0,X,1866,5530
0,Y,1866,3533
0,B,1866,572.903846
0,X,1867,5134
0,Y,1867,2298
0,B,1867,509.346154
0,X,1868,1487
0,Y,1868,466
0,B,1868,454.076923
0,X,1869,4083
0,Y,1869,2532
0,B,1869,535.673077
0,X,1870,4528
0,Y,1870,2817
0,B,1870,495.057692
0,X,1871,5593
0,Y,1871,1789
0,B,1871,512.673077
0,X,1872,5968
0,Y,1872,2974
0,B,1872,517.423077
0,X,1873,4800
0,Y,1873,1172
0,B,1873,515.923077
0,X,1874,1252
0,Y,1874,3275
0,B,1874,534.480769
0,X,1875,3285
0,Y,1875,162
0,B,1875,500.730769
0,X,1876,745
0,Y,1876,1616
0,B,1876,498.923077
0,X,1877,70
0,Y,1877,2771
0,B,1877,523.634615
0,X,1878,5218
0,Y,1878,2374
0,B,1878,506.230769
0,X,1879,215
0,Y,1879,1795
0,B,1879,547.5
0,X,1880,473
0,Y,1880,3813
0,B,1880,520.634615
0,X,1881,2070
0,Y,1881,2797
0,B,1881,447
0,X,1882,934
0,Y,1882,2419
0,B,1882,550.307692
0,X,1883,1311
0,Y,1883,1959
0,B,1883,496.269231
0,X,1884,1662
0,Y,1884,255
0,B,1884,548.230769
0,X,1885,5582
0,Y,1885,879
0,B,1885,502.346154
0,X,1886,4278
0,Y,1886,3059
0,B,1886,506.519231
0,X,1887,2887
0,Y,1887,1701
0,B,1887,484.576923
0,X,1888,5822
0,Y,1888,2891
0,B,1888,493.615385
0,X,1889,1419
0,Y,1889,1867
0,B,1889,502.019231
0,X,1890,1392
0,Y,1890,28
0,B,1890,554.711538
0,X,1891,967
0,Y,1891,1267
0,B,1891,494.711538
0,X,1892,5535
0,Y,1892,2539
0,B,1892,494.673077
0,X,1893,3913
0,Y,1893,3578
0,B,1893,474.634615
0,X,1894,1012
0,Y,1894,3845
0,B,1894,503.019231
0,X,1895,2962
0,Y,1895,3229
0,B,1895,513.173077
0,X,1896,5336
0,Y,1896,47
0,B,1896,512.153846
0,X,1897,1526
0,Y,1897,2166
0,B,1897,476.75
0,X,1898,1755
0,Y,1898,2108
0,B,1898,496.019231
0,X,1899,4303
0,Y,1899,3036
0,B,1899,519.25
0,X,1900,4865
0,Y,1900,2665
0,B,1900,489.461538
0,X,1901,3094
0,Y,1901,3710
0,B,1901,483.557692
0,X,1902,1577
0,Y,1902,490
0,B,1902,506.807692
0,X,1903,1646
0,Y,1903,87
0,B,1903,486.423077
0,X,1904,3498
0,Y,1904,915
0,B,1904,484.5
0,X,1905,4301
0,Y,1905,1796
0,B,1905,521.153846
0,X,1906,4969
0,Y,1906,2544
0,B,1906,507.326923
0,X,1907,601
0,Y,1907,3920
0,B,1907,477.692308
0,X,1908,3981
0,Y,1908,1912
0,B,1908,495.653846
0,X,1909,1011
0,Y,1909,1581
0,B,1909,509.134615
0,X,1910,1638
0,Y,1910,42
0,B,1910,506.730769
0,X,1911,436
0,Y,1911,3765
0,B,1911,506.25
0,X,1912,879
0,Y,1912,292
0,B,1912,537.038462
0,X,1913,2584
0,Y,1913,2551
0,B,1913,508.057692
0,X,1914,393
0,Y,1914,2616
0,B,1914,502.634615
0,X,1915,1426
0,Y,1915,3286
0,B,1915,508.769231
0,X,1916,1689
0,Y,1916,1479
0,B,1916,528.884615
0,X,1917,4181
0,Y,1917,1644
0,B,1917,480.711538
0,X,1918,940
0,Y,1918,906
0,B,1918,478.673077
0,X,1919,790
0,Y,1919,174
0,B,1919,478.038462
0,X,1920,3466
0,Y,1920,562
0,B,1920,515.461538
0,X,1921,2718
0,Y,1921,3439
0,B,1921,531.961538
0,X,1922,1748
0,Y,1922,3545
0,B,1922,474.403846
0,X,1923,397
0,Y,1923,1256
0,B,1923,504.788462
0,X,1924,4945
0,Y,1924,2176
0,B,1924,510.192308
0,X,1925,3126
0,Y,1925,395
0,B,1925,503.480769
0,X,1926,5094
0,Y,1926,2133
0,B,1926,487.096154
0,X,1927,2989
0,Y,1927,775
0,B,1927,503.807692
0,X,1928,4902
0,Y,1928,1955
0,B,1928,502.115385
0,X,1929,730
0,Y,1929,1812
0,B,1929,493.096154
0,X,1930,704
0,Y,1930,1261
0,B,1930,513.230769
0,X,1931,5478
0,Y,1931,3813
0,B,1931,485.538462
0,X,1932,2753
0,Y,1932,3989
0,B,1932,475.326923
0,X,1933,3589
0,Y,1933,3106
0,B,1933,538.711538
0,X,1934,4090
0,Y,1934,1873
0,B,1934,626.096154
0,X,1935,370
0,Y,1935,910
0,B,1935,488.480769
0,X,1936,5909
0,Y,1936,2418
0,B,1936,486.480769
0,X,1937,3791
0,Y,1937,3222
0,B,1937,466.5
0,X,1938,2573
0,Y,1938,1409
0,B,1938,479.615385
0,X,1939,3019
0,Y,1939,484
0,B,1939,467.230769
0,X,1940,1252
0,Y,1940,2609
0,B,1940,525.307692
0,X,1941,2904
0,Y,1941,2989
0,B,1941,495.192308
0,X,1942,36
0,Y,1942,3273
0,B,1942,522.269231
0,X,1943,1036
0,Y,1943,3367
0,B,1943,450.942308
0,X,1944,3120
0,Y,1944,1166
0,B,1944,504.519231
0,X,1945,3052
0,Y,1945,779
0,B,1945,473.346154
0,X,1946,2120
0,Y,1946,3847
0,B,1946,520.173077
0,X,1947,4105
0,Y,1947,988
0,B,1947,526.673077
0,X,1948,1046
0,Y,1948,581
0,B,1948,511.326923
0,X,1949,5114
0,Y,1949,2709
0,B,1949,492.615385
0,X,1950,5058
0,Y,1950,2170
0,B,1950,464.826923
0,X,1951,5451
0,Y,1951,724
0,B,1951,482.576923
0,X,1952,1491
0,Y,1952,256
0,B,1952,487.384615
0,X,1953,314
0,Y,1953,204
0,B,1953,495.384615
0,X,1954,226
0,Y,1954,3515
0,B,1954,490.096154
0,X,1955,3168
0,Y,1955,1759
0,B,1955,532.115385
0,X,1956,780
0,Y,1956,1135
0,B,1956,513.557692
0,X,1957,3054
0,Y,1957,768
0,B,1957,451.461538
0,X,1958,924
0,Y,1958,939
0,B,1958,518.403846
0,X,1959,5529
0,Y,1959,1931
0,B,1959,437.596154
0,X,1960,3117
0,Y,1960,721
0,B,1960,538.903846
0,X,1961,1026
0,Y,1961,270
0,B,1961,452.769231
0,X,1962,1882
0,Y,1962,3978
0,B,1962,519.730769
0,X,1963,3017
0,Y,1963,2672
0,B,1963,488.403846
0,X,1964,2026
0,Y,1964,2055
0,B,1964,491.865385
0,X,1965,1367
0,Y,1965,131
0,B,1965,454.692308
0,X,1966,5033
0,Y,1966,2406
0,B,1966,486.576923
0,X,1967,1018
0,Y,1967,1269
0,B,1967,473.846154
0,X,1968,2053
0,Y,1968,3979
0,B,1968,625.942308
0,X,1969,1615
0,Y,1969,3620
0,B,1969,531.576923
0,X,1970,1063
0,Y,1970,459
0,B,1970,497.865385
0,X,1971,4532
0,Y,1971,710
0,B,1971,469.942308
0,X,1972,2540
0,Y,1972,2150
0,B,1972,500.173077
0,X,1973,1540
0,Y,1973,2576
0,B,1973,480.423077
0,X,1974,98
0,Y,1974,2613
0,B,1974,489.653846
0,X,1975,3413
0,Y,1975,976
0,B,1975,504.326923
0,X,1976,3787
0,Y,1976,1012
0,B,1976,427.288462
0,X,1977,5608
0,Y,1977,1065
0,B,1977,493.211538
0,X,1978,2738
0,Y,1978,2257
0,B,1978,502.423077
0,X,1979,4565
0,Y,1979,3046
0,B,1979,449.326923
0,X,1980,5510
0,Y,1980,1195
0,B,1980,494.634615
0,X,1981,3819
0,Y,1981,3684
0,B,1981,479.711538
0,X,1982,1052
0,Y,1982,1267
0,B,1982,493.634615
0,X,1983,697
0,Y,1983,3525
0,B,1983,511.865385
0,X,1984,4040
0,Y,1984,890
0,B,1984,493.692308
0,X,1985,785
0,Y,1985,3398
0,B,1985,510.807692
0,X,1986,1111
0,Y,1986,826
0,B,1986,448.134615
0,X,1987,5701
0,Y,1987,2046
0,B,1987,711
0,X,1988,809
0,Y,1988,3481
0,B,1988,508.076923
0,X,1989,4348
0,Y,1989,769
0,B,1989,537.711538
0,X,1990,3269
0,Y,1990,1244
0,B,1990,480.211538
0,X,1991,5145
0,Y,1991,3172
0,B,1991,473.115385
0,X,1992,6034
0,Y,1992,2924
0,B,1992,413.326923
0,X,1993,3189
0,Y,1993,590
0,B,1993,414.480769
0,X,1994,3337
0,Y,1994,3098
0,B,1994,526.557692
0,X,1995,2269
0,Y,1995,437
0,B,1995,484.192308
0,X,1996,1931
0,Y,1996,305
0,B,1996,475.692308
0,X,1997,2107
0,Y,1997,1867
0,B,1997,441.269231
0,X,1998,2257
0,Y,1998,2865
0,B,1998,501.346154
0,X,1999,725
0,Y,1999,1289
0,B,1999,473.25
0,X,2000,1009
0,Y,2000,54
0,B,2000,482.961538
0,X,2001,4734
0,Y,2001,2146
0,B,2001,446.346154
0,X,2002,1049
0,Y,2002,1545
0,B,2002,482.211538
0,X,2003,2097
0,Y,2003,1049
0,B,2003,489.5
0,X,2004,1330
0,Y,2004,3106
0,B,2004,469.692308
0,X,2005,972
0,Y,2005,1296
0,B,2005,490.865385
0,X,2006,5154
0,Y,2006,3057
0,B,2006,465.923077
0,X,2007,2672
0,Y,2007,972
0,B,2007,477.057692
0,X,2008,2009
0,Y,2008,2055
0,B,2008,525.519231
0,X,2009,1685
0,Y,2009,723
0,B,2009,497.788462
0,X,2010,87
0,Y,2010,2587
0,B,2010,433.153846
0,X,2011,4035
0,Y,2011,661
0,B,2011,508.480769
0,X,2012,4749
0,Y,2012,2041
0,B,2012,492.480769
0,X,2013,1068
0,Y,2013,1979
0,B,2013,469.923077
0,X,2014,3140
0,Y,2014,4012
0,B,2014,436.384615
0,X,2015,269
0,Y,2015,2557
0,B,2015,541.192308
0,X,2016,4595
0,Y,2016,467
0,B,2016,471.442308
0,X,2017,2647
0,Y,2017,2607
0,B,2017,507.576923
0,X,2018,4101
0,Y,2018,3253
0,B,2018,565.673077
0,X,2019,173
0,Y,2019,1771
0,B,2019,509.403846
0,X,2020,5262
0,Y,2020,1617
0,B,2020,472.307692
0,X,2021,1035
0,Y,2021,3505
0,B,2021,492.903846
0,X,2022,2885
0,Y,2022,2381
0,B,2022,453.615385
0,X,2023,1769
0,Y,2023,1384
0,B,2023,484.980769
0,X,2024,807
0,Y,2024,1216
0,B,2024,480.903846
0,X,2025,284
0,Y,2025,673
0,B,2025,518.538462
0,X,2026,1899
0,Y,2026,657
0,B,2026,409.153846
0,X,2027,1190
0,Y,2027,1332
0,B,2027,480.942308
0,X,2028,4160
0,Y,2028,1040
0,B,2028,498.5
0,X,2029,239
0,Y,2029,510
0,B,2029,452.75
0,X,2030,463
0,Y,2030,342
0,B,2030,481.769231
0,X,2031,5014
0,Y,2031,3662
0,B,2031,463.653846
0,X,2032,260
0,Y,2032,3915
0,B,2032,415.25
0,X,2033,1753
0,Y,2033,113
0,B,2033,482.711538
0,X,2034,4634
0,Y,2034,557
0,B,2034,457.980769
0,X,2035,2096
0,Y,2035,831
0,B,2035,450.596154
0,X,2036,3667
0,Y,2036,1586
0,B,2036,487.596154
0,X,2037,2871
0,Y,2037,289
0,B,2037,467.692308
0,X,2038,5882
0,Y,2038,2386
0,B,2038,468.115385
0,X,2039,343
0,Y,2039,227
0,B,2039,494.596154
0,X,2040,3308
0,Y,2040,2837
0,B,2040,475.019231
0,X,2041,260
0,Y,2041,3927
0,B,2041,467.807692
0,X,2042,4602
0,Y,2042,650
0,B,2042,444.942308
0,X,2043,994
0,Y,2043,1605
0,B,2043,498.884615
0,X,2044,4141
0,Y,2044,164
0,B,2044,507.884615
0,X,2045,125
0,Y,2045,2350
0,B,2045,442.134615
0,X,2046,817
0,Y,2046,299
0,B,2046,464.865385
0,X,2047,5785
0,Y,2047,3234
0,B,2047,483.923077
0,X,2048,435
0,Y,2048,646
0,B,2048,442.942308
0,X,2049,642
0,Y,2049,2088
0,B,2049,489.423077
0,X,2050,3317
0,Y,2050,1241
0,B,2050,475.538462
0,X,2051,1503
0,Y,2051,2537
0,B,2051,453.288462
0,X,2052,2036
0,Y,2052,1278
0,B,2052,496.269231
0,X,2053,4391
0,Y,2053,1574
0,B,2053,474
0,X,2054,658
0,Y,2054,2202
0,B,2054,428.557692
0,X,2055,4048
0,Y,2055,1071
0,B,2055,501.884615
0,X,2056,3645
0,Y,2056,3988
0,B,2056,415.692308
0,X,2057,5127
0,Y,2057,2346
0,B,2057,488.442308
0,X,2058,4103
0,Y,2058,1475
0,B,2058,458.076923
0,X,2059,1510
0,Y,2059,40
0,B,2059,399.115385
0,X,2060,5114
0,Y,2060,44
0,B,2060,526.961538
0,X,2061,468
0,Y,2061,2339
0,B,2061,460.442308
0,X,2062,1385
0,Y,2062,3195
0,B,2062,478.192308
0,X,2063,2301
0,Y,2063,480
0,B,2063,448.480769
0,X,2064,960
0,Y,2064,1994
0,B,2064,460.769231
0,X,2065,3194
0,Y,2065,3021
0,B,2065,465.038462
0,X,2066,26
0,Y,2066,569
0,B,2066,498.038462
0,X,2067,447
0,Y,2067,79
0,B,2067,453.25
0,X,2068,89
0,Y,2068,725
0,B,2068,460.903846
0,X,2069,1850
0,Y,2069,3310
0,B,2069,458.615385
0,X,2070,206
0,Y,2070,2223
0,B,2070,461.673077
0,X,2071,4104
0,Y,2071,3030
0,B,2071,495.461538
0,X,2072,4325
0,Y,2072,2099
0,B,2072,454.615385
0,X,2073,2806
0,Y,2073,53
0,B,2073,473.807692
0,X,2074,3277
0,Y,2074,1439
0,B,2074,438.461538
0,X,2075,2608
0,Y,2075,2993
0,B,2075,469.923077
0,X,2076,2620
0,Y,2076,4043
0,B,2076,549.903846
0,X,2077,2188
0,Y,2077,2182
0,B,2077,464.596154
0,X,2078,1187
0,Y,2078,1346
0,B,2078,453.403846
0,X,2079,2601
0,Y,2079,3321
0,B,2079,469.961538
0,X,2080,1010
0,Y,2080,867
0,B,2080,462.057692
0,X,2081,356
0,Y,2081,2348
0,B,2081,446.538462
0,X,2082,714
0,Y,2082,713
0,B,2082,462.961538
0,X,2083,1830
0,Y,2083,2959
0,B,2083,491.326923
0,X,2084,526
0,Y,2084,1416
0,B,2084,493.788462
0,X,2085,1748
0,Y,2085,693
0,B,2085,474.346154
0,X,2086,1897
0,Y,2086,785
0,B,2086,442.134615
0,X,2087,854
0,Y,2087,2554
0,B,2087,503.596154
0,X,2088,174
0,Y,2088,3160
0,B,2088,475.846154
0,X,2089,2295
0,Y,2089,2952
0,B,2089,416.596154
0,X,2090,5465
0,Y,2090,3569
0,B,2090,472.846154
0,X,2091,326
0,Y,2091,3129
0,B,2091,465.942308
0,X,2092,3144
0,Y,2092,1717
0,B,2092,494.423077
0,X,2093,5969
0,Y,2093,638
0,B,2093,482.442308
0,X,2094,2417
0,Y,2094,3746
0,B,2094,634.692308
0,X,2095,2778
0,Y,2095,58
0,B,2095,452.596154
0,X,2096,3077
0,Y,2096,3277
0,B,2096,442.230769
0,X,2097,1060
0,Y,2097,752
0,B,2097,422.057692
0,X,2098,858
0,Y,2098,1166
0,B,2098,426.807692
0,X,2099,43
0,Y,2099,528
0,B,2099,489.461538
0,X,2100,2074
0,Y,2100,2184
0,B,2100,458.903846
0,X,2101,5432
0,Y,2101,3848
0,B,2101,451.096154
0,X,2102,3668
0,Y,2102,1662
0,B,2102,473.788462
0,X,2103,1030
0,Y,2103,3385
0,B,2103,484.038462
0,X,2104,5270
0,Y,2104,3583
0,B,2104,460.173077
0,X,2105,1486
0,Y,2105,2597
0,B,2105,553.307692
0,X,2106,2976
0,Y,2106,3374
0,B,2106,446.942308
0,X,2107,927
0,Y,2107,382
0,B,2107,464.788462
0,X,2108,5623
0,Y,2108,604
0,B,2108,450.5
0,X,2109,2254
0,Y,2109,1277
0,B,2109,439.884615
0,X,2110,5731
0,Y,2110,920
0,B,2110,448.346154
0,X,2111,3456
0,Y,2111,1175
0,B,2111,427.346154
0,X,2112,3175
0,Y,2112,570
0,B,2112,401.557692
0,X,2113,531
0,Y,2113,3198
0,B,2113,504.038462
0,X,2114,1798
0,Y,2114,205
0,B,2114,470.653846
0,X,2115,4683
0,Y,2115,3074
0,B,2115,432.346154
0,X,2116,2146
0,Y,2116,1490
0,B,2116,503.326923
0,X,2117,3581
0,Y,2117,2074
0,B,2117,470.673077
0,X,2118,45
0,Y,2118,1051
0,B,2118,463.423077
0,X,2119,3128
0,Y,2119,4037
0,B,2119,431.75
0,X,2120,1397
0,Y,2120,194
0,B,2120,465.403846
0,X,2121,920
0,Y,2121,917
0,B,2121,486.096154
0,X,2122,3697
0,Y,2122,2927
0,B,2122,425.769231
0,X,2123,3594
0,Y,2123,3296
0,B,2123,473.826923
0,X,2124,2293
0,Y,2124,3245
0,B,2124,433.903846
0,X,2125,6133
0,Y,2125,956
0,B,2125,452.365385
0,X,2126,348
0,Y,2126,3535
0,B,2126,455.884615
0,X,2127,2702
0,Y,2127,59
0,B,2127,401.115385
0,X,2128,2918
0,Y,2128,367
0,B,2128,445.788462
0,X,2129,804
0,Y,2129,1750
0,B,2129,402.884615
0,X,2130,1023
0,Y,2130,2554
0,B,2130,446.076923
0,X,2131,2116
0,Y,2131,1233
0,B,2131,436.730769
0,X,2132,3658
0,Y,2132,1602
0,B,2132,438.788462
0,X,2133,2394
0,Y,2133,311
0,B,2133,424.961538
0,X,2134,3260
0,Y,2134,3145
0,B,2134,496.538462
0,X,2135,816
0,Y,2135,2789
0,B,2135,458.038462
0,X,2136,3945
0,Y,2136,837
0,B,2136,433.538462
0,X,2137,5434
0,Y,2137,767
0,B,2137,417.865385
0,X,2138,3845
0,Y,2138,1601
0,B,2138,422.307692
0,X,2139,4083
0,Y,2139,447
0,B,2139,437.384615
0,X,2140,4266
0,Y,2140,2272
0,B,2140,478.634615
0,X,2141,793
0,Y,2141,2263
0,B,2141,460.403846
0,X,2142,2738
0,Y,2142,1074
0,B,2142,488.115385
0,X,2143,1443
0,Y,2143,3476
0,B,2143,439.615385
0,X,2144,4392
0,Y,2144,2825
0,B,2144,454.384615
0,X,2145,290
0,Y,2145,2598
0,B,2145,481.057692
0,X,2146,3112
0,Y,2146,2857
0,B,2146,462.25
0,X,2147,1946
0,Y,2147,1825
0,B,2147,426.788462
0,X,2148,378
0,Y,2148,3408
0,B,2148,485.75
0,X,2149,837
0,Y,2149,808
0,B,2149,440.326923
0,X,2150,5177
0,Y,2150,3673
0,B,2150,440.365385
0,X,2151,567
0,Y,2151,2006
0,B,2151,479.173077
0,X,2152,4225
0,Y,2152,592
0,B,2152,471.615385
0,X,2153,2524
0,Y,2153,3084
0,B,2153,478.442308
0,X,2154,4255
0,Y,2154,400
0,B,2154,431.730769
0,X,2155,4677
0,Y,2155,875
0,B,2155,442.134615
0,X,2156,3416
0,Y,2156,1142
0,B,2156,448.346154
0,X,2157,1639
0,Y,2157,2617
0,B,2157,473.5
0,X,2158,5263
0,Y,2158,3455
0,B,2158,446.961538
0,X,2159,1592
0,Y,2159,3364
0,B,2159,443.461538
0,X,2160,689
0,Y,2160,2216
0,B,2160,467.346154
0,X,2161,4667
0,Y,2161,2012
0,B,2161,412.403846
0,X,2162,5534
0,Y,2162,1186
0,B,2162,450.057692
0,X,2163,4659
0,Y,2163,2844
0,B,2163,425.980769
0,X,2164,1377
0,Y,2164,923
0,B,2164,473.057692
0,X,2165,2812
0,Y,2165,2451
0,B,2165,469.423077
0,X,2166,1876
0,Y,2166,1610
0,B,2166,420.788462
0,X,2167,3459
0,Y,2167,3482
0,B,2167,429.192308
0,X,2168,210
0,Y,2168,1163
0,B,2168,444.615385
0,X,2169,1117
0,Y,2169,3756
0,B,2169,418.442308
0,X,2170,3603
0,Y,2170,2080
0,B,2170,450.846154
0,X,2171,5664
0,Y,2171,3250
0,B,2171,441.076923
0,X,2172,979
0,Y,2172,749
0,B,2172,441.557692
0,X,2173,1175
0,Y,2173,117
0,B,2173,403.884615
0,X,2174,73
0,Y,2174,303
0,B,2174,435.461538
0,X,2175,5779
0,Y,2175,2326
0,B,2175,445.326923
0,X,2176,1761
0,Y,2176,2087
0,B,2176,421.519231
0,X,2177,1001
0,Y,2177,1368
0,B,2177,428.846154
0,X,2178,3171
0,Y,2178,1018
0,B,2178,437.326923
0,X,2179,849
0,Y,2179,2290
0,B,2179,430.807692
0,X,2180,831
0,Y,2180,263
0,B,2180,443.538462
0,X,2181,3202
0,Y,2181,502
0,B,2181,468.057692
0,X,2182,4874
0,Y,2182,1579
0,B,2182,461.961538
0,X,2183,2715
0,Y,2183,1015
0,B,2183,446.557692
0,X,2184,5564
0,Y,2184,3318
0,B,2184,443.807692
0,X,2185,4443
0,Y,2185,623
0,B,2185,438.269231
0,X,2186,5592
0,Y,2186,1238
0,B,2186,404.153846
0,X,2187,514
0,Y,2187,3432
0,B,2187,446.115385
0,X,2188,5608
0,Y,2188,663
0,B,2188,419.980769
0,X,2189,1268
0,Y,2189,2865
0,B,2189,438.788462
0,X,2190,3653
0,Y,2190,2907
0,B,2190,399.865385
0,X,2191,2382
0,Y,2191,3685
0,B,2191,470.75
0,X,2192,3245
0,Y,2192,2966
0,B,2192,423.192308
0,X,2193,5164
0,Y,2193,1115
0,B,2193,513.980769
0,X,2194,5521
0,Y,2194,3597
0,B,2194,443.384615
0,X,2195,2568
0,Y,2195,4015
0,B,2195,403.788462
0,X,2196,3586
0,Y,2196,2265
0,B,2196,451.192308
0,X,2197,362
0,Y,2197,1175
0,B,2197,417.211538
0,X,2198,2373
0,Y,2198,3058
0,B,2198,418.615385
0,X,2199,3896
0,Y,2199,2179
0,B,2199,431.673077
0,X,2200,1458
0,Y,2200,2512
0,B,2200,445.038462
0,X,2201,5548
0,Y,2201,1852
0,B,2201,393.346154
0,X,2202,3075
0,Y,2202,643
0,B,2202,407.692308
0,X,2203,2522
0,Y,2203,2347
0,B,2203,411.365385
0,X,2204,897
0,Y,2204,239
0,B,2204,428.442308
0,X,2205,1060
0,Y,2205,3703
0,B,2205,449.576923
0,X,2206,473
0,Y,2206,3694
0,B,2206,428.269231
0,X,2207,1265
0,Y,2207,904
0,B,2207,414.384615
0,X,2208,2298
0,Y,2208,1865
0,B,2208,438.653846
0,X,2209,3066
0,Y,2209,2980
0,B,2209,401.538462
0,X,2210,5667
0,Y,2210,3624
0,B,2210,396.019231
0,X,2211,1228
0,Y,2211,3758
0,B,2211,448.230769
0,X,2212,3218
0,Y,2212,674
0,B,2212,430.903846
0,X,2213,2331
0,Y,2213,3503
0,B,2213,445.673077
0,X,2214,1016
0,Y,2214,1523
0,B,2214,401.865385
0,X,2215,4641
0,Y,2215,581
0,B,2215,427.942308
0,X,2216,4471
0,Y,2216,825
0,B,2216,432.076923
0,X,2217,1860
0,Y,2217,1124
0,B,2217,440.173077
0,X,2218,4762
0,Y,2218,2141
0,B,2218,380.442308
0,X,2219,1578
0,Y,2219,1547
0,B,2219,422.230769
0,X,2220,48
0,Y,2220,823
0,B,2220,394.865385
0,X,2221,4787
0,Y,2221,1042
0,B,2221,413.865385
0,X,2222,661
0,Y,2222,282
0,B,2222,409.384615
0,X,2223,2687
0,Y,2223,1173
0,B,2223,432.307692
0,X,2224,1624
0,Y,2224,1313
0,B,2224,416.384615
0,X,2225,3662
0,Y,2225,1282
0,B,2225,487.692308
0,X,2226,2716
0,Y,2226,955
0,B,2226,426.480769
0,X,2227,1727
0,Y,2227,286
0,B,2227,396.519231
0,X,2228,964
0,Y,2228,2800
0,B,2228,408.134615
0,X,2229,2456
0,Y,2229,2041
0,B,2229,471.038462
0,X,2230,4595
0,Y,2230,2905
0,B,2230,387.615385
0,X,2231,4444
0,Y,2231,4086
0,B,2231,409.903846
0,X,2232,710
0,Y,2232,1817
0,B,2232,410.980769
0,X,2233,957
0,Y,2233,2271
0,B,2233,407.865385
0,X,2234,510
0,Y,2234,2977
0,B,2234,410.076923
0,X,2235,504
0,Y,2235,181
0,B,2235,405.5
0,X,2236,16
0,Y,2236,2774
0,B,2236,398.480769
0,X,2237,61
0,Y,2237,839
0,B,2237,416.653846
0,X,2238,125
0,Y,2238,3475
0,B,2238,446.173077
0,X,2239,3976
0,Y,2239,1430
0,B,2239,412.711538
0,X,2240,5852
0,Y,2240,3326
0,B,2240,404.769231
0,X,2241,1782
0,Y,2241,1352
0,B,2241,431.538462
0,X,2242,1743
0,Y,2242,2939
0,B,2242,413.653846
0,X,2243,3830
0,Y,2243,466
0,B,2243,385
0,X,2244,3476
0,Y,2244,215
0,B,2244,406.692308
0,X,2245,3732
0,Y,2245,1306
0,B,2245,396.980769
0,X,2246,4921
0,Y,2246,1460
0,B,2246,389.134615
0,X,2247,701
0,Y,2247,835
0,B,2247,453.480769
0,X,2248,56
0,Y,2248,296
0,B,2248,406.807692
0,X,2249,3169
0,Y,2249,2963
0,B,2249,440.923077
0,X,2250,2066
0,Y,2250,3407
0,B,2250,413.288462
0,X,2251,5590
0,Y,2251,4036
0,B,2251,425.115385
0,X,2252,676
0,Y,2252,3123
0,B,2252,402.5
0,X,2253,6112
0,Y,2253,1042
0,B,2253,395.769231
0,X,2254,1099
0,Y,2254,2411
0,B,2254,426.961538
0,X,2255,1030
0,Y,2255,194
0,B,2255,408.5
0,X,2256,365
0,Y,2256,3096
0,B,2256,396.326923
0,X,2257,3724
0,Y,2257,2435
0,B,2257,434.096154
0,X,2258,1547
0,Y,2258,678
0,B,2258,408.307692
0,X,2259,4951
0,Y,2259,1473
0,B,2259,460.019231
0,X,2260,2251
0,Y,2260,2121
0,B,2260,418.576923
0,X,2261,3814
0,Y,2261,456
0,B,2261,387.307692
0,X,2262,5152
0,Y,2262,1627
0,B,2262,408.25
0,X,2263,984
0,Y,2263,923
0,B,2263,404.173077
0,X,2264,3192
0,Y,2264,1717
0,B,2264,428.25
0,X,2265,2394
0,Y,2265,3306
0,B,2265,439
0,X,2266,2816
0,Y,2266,3220
0,B,2266,413.730769
0,X,2267,5842
0,Y,2267,1528
0,B,2267,423.826923
0,X,2268,3217
0,Y,2268,643
0,B,2268,412.384615
0,X,2269,1260
0,Y,2269,3781
0,B,2269,415.403846
0,X,2270,3266
0,Y,2270,1292
0,B,2270,400.192308
0,X,2271,5736
0,Y,2271,949
0,B,2271,371.75
0,X,2272,1210
0,Y,2272,1527
0,B,2272,396.019231
0,X,2273,5587
0,Y,2273,652
0,B,2273,395.25
0,X,2274,4195
0,Y,2274,970
0,B,2274,429.480769
0,X,2275,1876
0,Y,2275,56
0,B,2275,391.057692
0,X,2276,6049
0,Y,2276,3026
0,B,2276,401.807692
0,X,2277,4103
0,Y,2277,3197
0,B,2277,419.211538
0,X,2278,541
0,Y,2278,3063
0,B,2278,380.673077
0,X,2279,938
0,Y,2279,813
0,B,2279,359.826923
0,X,2280,2456
0,Y,2280,2333
0,B,2280,404.826923
0,X,2281,1088
0,Y,2281,3229
0,B,2281,373.923077
0,X,2282,4289
0,Y,2282,3819
0,B,2282,393.596154
0,X,2283,758
0,Y,2283,1406
0,B,2283,426.403846
0,X,2284,1170
0,Y,2284,1766
0,B,2284,392.615385
0,X,2285,2683
0,Y,2285,2900
0,B,2285,396.903846
0,X,2286,923
0,Y,2286,1653
0,B,2286,380.980769
0,X,2287,4745
0,Y,2287,2942
0,B,2287,408.711538
0,X,2288,4096
0,Y,2288,3919
0,B,2288,451.673077
0,X,2289,5921
0,Y,2289,1791
0,B,2289,381.25
0,X,2290,404
0,Y,2290,1431
0,B,2290,390.153846
0,X,2291,3494
0,Y,2291,2944
0,B,2291,370.846154
0,X,2292,2053
0,Y,2292,2103
0,B,2292,555.480769
0,X,2293,2171
0,Y,2293,1230
0,B,2293,396.730769
0,X,2294,1168
0,Y,2294,3752
0,B,2294,417.884615
0,X,2295,1948
0,Y,2295,1185
0,B,2295,418.096154
0,X,2296,4225
0,Y,2296,1720
0,B,2296,416.384615
0,X,2297,5924
0,Y,2297,919
0,B,2297,394.596154
0,X,2298,3606
0,Y,2298,601
0,B,2298,363.442308
0,X,2299,5177
0,Y,2299,3119
0,B,2299,422
0,X,2300,845
0,Y,2300,3158
0,B,2300,395.288462
0,X,2301,2099
0,Y,2301,1645
0,B,2301,377.923077
0,X,2302,1994
0,Y,2302,632
0,B,2302,381.692308
0,X,2303,1270
0,Y,2303,967
0,B,2303,441.730769
0,X,2304,1825
0,Y,2304,973
0,B,2304,405.461538
0,X,2305,4179
0,Y,2305,417
0,B,2305,390.307692
0,X,2306,515
0,Y,2306,1508
0,B,2306,378.519231
0,X,2307,3214
0,Y,2307,895
0,B,2307,392.211538
0,X,2308,1186
0,Y,2308,3822
0,B,2308,413.634615
0,X,2309,1332
0,Y,2309,197
0,B,2309,347.673077
0,X,2310,3703
0,Y,2310,2434
0,B,2310,354.673077
0,X,2311,4101
0,Y,2311,3647
0,B,2311,582.653846
0,X,2312,1805
0,Y,2312,963
0,B,2312,352.769231
0,X,2313,2114
0,Y,2313,3964
0,B,2313,375.75
0,X,2314,5773
0,Y,2314,961
0,B,2314,370.903846
0,X,2315,1078
0,Y,2315,1998
0,B,2315,385.096154
0,X,2316,1598
0,Y,2316,3428
0,B,2316,428.942308
0,X,2317,4825
0,Y,2317,3205
0,B,2317,410.153846
0,X,2318,1574
0,Y,2318,904
0,B,2318,362.019231
0,X,2319,3080
0,Y,2319,3212
0,B,2319,360.788462
0,X,2320,3745
0,Y,2320,2041
0,B,2320,428.961538
0,X,2321,4440
0,Y,2321,3673
0,B,2321,393.057692
0,X,2322,974
0,Y,2322,1423
0,B,2322,372.788462
0,X,2323,951
0,Y,2323,786
0,B,2323,356.711538
0,X,2324,1237
0,Y,2324,3827
0,B,2324,417.711538
0,X,2325,2591
0,Y,2325,3131
0,B,2325,384.961538
0,X,2326,1280
0,Y,2326,1403
0,B,2326,373.846154
0,X,2327,966
0,Y,2327,3377
0,B,2327,330.153846
0,X,2328,4243
0,Y,2328,1723
0,B,2328,364.423077
0,X,2329,737
0,Y,2329,402
0,B,2329,337.269231
0,X,2330,4214
0,Y,2330,315
0,B,2330,359.038462
0,X,2331,1756
0,Y,2331,1623
0,B,2331,354.673077
0,X,2332,879
0,Y,2332,640
0,B,2332,343.346154
0,X,2333,5761
0,Y,2333,3280
0,B,2333,376.615385
0,X,2334,114
0,Y,2334,1723
0,B,2334,340.25
0,X,2335,4063
0,Y,2335,3335
0,B,2335,377.307692
0,X,2336,21
0,Y,2336,958
0,B,2336,367.288462
0,X,2337,4893
0,Y,2337,3203
0,B,2337,356.576923
0,X,2338,844
0,Y,2338,335
0,B,2338,356.557692
0,X,2339,5111
0,Y,2339,2255
0,B,2339,370.25
0,X,2340,1382
0,Y,2340,3387
0,B,2340,383.076923
0,X,2341,4641
0,Y,2341,1708
0,B,2341,363.576923
0,X,2342,340
0,Y,2342,1737
0,B,2342,379.461538
0,X,2343,3266
0,Y,2343,3084
0,B,2343,343.673077
0,X,2344,5129
0,Y,2344,2653
0,B,2344,333.75
0,X,2345,418
0,Y,2345,3292
0,B,2345,433.134615
0,X,2346,4706
0,Y,2346,2528
0,B,2346,365.730769
0,X,2347,5123
0,Y,2347,2628
0,B,2347,348.730769
0,X,2348,1760
0,Y,2348,940
0,B,2348,341.057692
0,X,2349,3022
0,Y,2349,3375
0,B,2349,344.788462
0,X,2350,1940
0,Y,2350,606
0,B,2350,341.942308
0,X,2351,430
0,Y,2351,2052
0,B,2351,591.980769
0,X,2352,1487
0,Y,2352,3447
0,B,2352,324.75
0,X,2353,3285
0,Y,2353,2051
0,B,2353,494.423077
0,X,2354,1126
0,Y,2354,1768
0,B,2354,343.269231
0,X,2355,190
0,Y,2355,26
0,B,2355,334.826923
0,X,2356,5515
0,Y,2356,2294
0,B,2356,321.884615
0,X,2357,693
0,Y,2357,1402
0,B,2357,332.653846
0,X,2358,1749
0,Y,2358,565
0,B,2358,335.307692
0,X,2359,1467
0,Y,2359,445
0,B,2359,362.538462
0,X,2360,4953
0,Y,2360,2394
0,B,2360,325.365385
0,X,2361,1116
0,Y,2361,2052
0,B,2361,397.884615
1,X,0,3390
1,Y,0,1844
1,B,0,5697.615385
1,X,1,2907
1,Y,1,2693
1,B,1,4812.769231
1,X,2,3551
1,Y,2,364
1,B,2,3843.115385
1,X,3,3809
1,Y,3,1870
1,B,3,2580.769231
1,X,4,3350
1,Y,4,2913
1,B,4,2703.596154
1,X,5,3503
1,Y,5,3424
1,B,5,2210.730769
1,X,6,132
1,Y,6,1465
1,B,6,2462.423077
1,X,7,2106
1,Y,7,144
1,B,7,2173.346154
1,X,8,3785
1,Y,8,1677
1,B,8,2305.942308
1,X,9,4659
1,Y,9,3952
1,B,9,2049.942308
1,X,10,338
1,Y,10,2198
1,B,10,2074.173077
1,X,11,3369
1,Y,11,3760
1,B,11,2032.115385
1,X,12,3580
1,Y,12,365
1,B,12,1989.288462
1,X,13,3659
1,Y,13,3597
1,B,13,1898.423077
1,X,14,3633
1,Y,14,1747
1,B,14,1960.442308
1,X,15,1749
1,Y,15,3258
1,B,15,1963.5
1,X,16,3869
1,Y,16,3384
1,B,16,1984.807692
1,X,17,3648
1,Y,17,3010
1,B,17,2203.384615
1,X,18,3609
1,Y,18,4065
1,B,18,1769.865385
1,X,19,1725
1,Y,19,1152
1,B,19,1930.557692
1,X,20,3872
1,Y,20,2279
1,B,20,1919.269231
1,X,21,2378
1,Y,21,3897
1,B,21,2121.942308
1,X,22,4088
1,Y,22,885
1,B,22,1879.384615
1,X,23,511
1,Y,23,379
1,B,23,1773.480769
1,X,24,3652
1,Y,24,2547
1,B,24,1677.942308
1,X,25,1669
1,Y,25,1878
1,B,25,2081.75
1,X,26,2945
1,Y,26,963
1,B,26,1823.173077
1,X,27,6050
1,Y,27,534
1,B,27,1569.423077
1,X,28,870
1,Y,28,2003
1,B,28,1528.057692
1,X,29,2969
1,Y,29,921
1,B,29,1952.019231
1,X,30,245
1,Y,30,913
1,B,30,1743.807692
1,X,31,2620
1,Y,31,2643
1,B,31,1664.711538
1,X,32,5803
1,Y,32,2216
1,B,32,1784.538462
1,X,33,1742
1,Y,33,2040
1,B,33,1494.038462
1,X,34,3654
1,Y,34,2979
1,B,34,1571.480769
1,X,35,1722
1,Y,35,144
1,B,35,1806.538462
1,X,36,1962
1,Y,36,1654
1,B,36,1826.038462
1,X,37,1946
1,Y,37,685
1,B,37,1577.711538
1,X,38,528
1,Y,38,257
1,B,38,1719.826923
1,X,39,897
1,Y,39,1324
1,B,39,1534.057692
1,X,40,3818
1,Y,40,1197
1,B,40,1759.365385
1,X,41,3843
1,Y,41,2297
1,B,41,1440.134615
1,X,42,4645
1,Y,42,530
1,B,42,1627
1,X,43,3695
1,Y,43,4051
1,B,43,1427.769231
1,X,44,3848
1,Y,44,2578
1,B,44,1704.846154
1,X,45,153
1,Y,45,325
1,B,45,1475.692308
1,X,46,617
1,Y,46,3971
1,B,46,1704.788462
1,X,47,2715
1,Y,47,2343
1,B,47,1576.365385
1,X,48,867
1,Y,48,1528
1,B,48,1446.25
1,X,49,3432
1,Y,49,3641
1,B,49,1338.057692
1,X,50,3555
1,Y,50,3121
1,B,50,1487.423077
1,X,51,768
1,Y,51,2035
1,B,51,1505.288462
1,X,52,3690
1,Y,52,2278
1,B,52,1564.865385
1,X,53,2590
1,Y,53,2472
1,B,53,1499.25
1,X,54,3460
1,Y,54,1598
1,B,54,1484.980769
1,X,55,3839
1,Y,55,1855
1,B,55,1554.557692
1,X,56,4015
1,Y,56,1871
1,B,56,1653.365385
1,X,57,3620
1,Y,57,2999
1,B,57,1572.788462
1,X,58,80
1,Y,58,2063
1,B,58,1437.384615
1,X,59,1527
1,Y,59,3786
1,B,59,1834.576923
1,X,60,3253
1,Y,60,1614
1,B,60,1383.423077
1,X,61,1689
1,Y,61,1422
1,B,61,1482.615385
1,X,62,528
1,Y,62,3154
1,B,62,1387.307692
1,X,63,3929
1,Y,63,887
1,B,63,1648.442308
1,X,64,1608
1,Y,64,2005
1,B,64,1625.615385
1,X,65,5617
1,Y,65,1303
1,B,65,1621.711538
1,X,66,1635
1,Y,66,2015
1,B,66,1314.615385
1,X,67,2517
1,Y,67,4009
1,B,67,1546.769231
1,X,68,4012
1,Y,68,1522
1,B,68,1343.711538
1,X,69,4764
1,Y,69,3622
1,B,69,1309.576923
1,X,70,215
1,Y,70,8
1,B,70,1574.519231
1,X,71,2588
1,Y,71,3670
1,B,71,1355.346154
1,X,72,2316
1,Y,72,1321
1,B,72,1445.807692
1,X,73,244
1,Y,73,4060
1,B,73,1356.769231
1,X,74,3261
1,Y,74,705
1,B,74,1310.211538
1,X,75,3471
1,Y,75,671
1,B,75,1420.288462
1,X,76,3413
1,Y,76,2890
1,B,76,1320.153846
1,X,77,5247
1,Y,77,2811
1,B,77,1409.673077
1,X,78,4786
1,Y,78,298
1,B,78,1339.769231
1,X,79,4769
1,Y,79,3594
1,B,79,1348.442308
1,X,80,5760
1,Y,80,1725
1,B,80,1306.096154
1,X,81,6008
1,Y,81,1271
1,B,81,1418.730769
1,X,82,3120
1,Y,82,1790
1,B,82,1339.269231
1,X,83,3774
1,Y,83,926
1,B,83,1185.615385
1,X,84,352
1,Y,84,323
1,B,84,1340.192308
1,X,85,2198
1,Y,85,1768
1,B,85,1328.134615
1,X,86,637
1,Y,86,2497
1,B,86,1187.846154
1,X,87,2541
1,Y,87,3637
1,B,87,1311.653846
1,X,88,1540
1,Y,88,2773
1,B,88,1391.057692
1,X,89,1906
1,Y,89,3377
1,B,89,1141.576923
1,X,90,2931
1,Y,90,3283
1,B,90,1378.076923
1,X,91,5964
1,Y,91,430
1,B,91,1181.076923
1,X,92,1467
1,Y,92,1657
1,B,92,1195.980769
1,X,93,2055
1,Y,93,3135
1,B,93,1423.038462
1,X,94,1125
1,Y,94,91
1,B,94,1515.519231
1,X,95,4636
1,Y,95,1090
1,B,95,1290.057692
1,X,96,2027
1,Y,96,2019
1,B,96,1191.711538
1,X,97,186
1,Y,97,951
1,B,97,1108.5
1,X,98,5288
1,Y,98,2987
1,B,98,1185.730769
1,X,99,4109
1,Y,99,492
1,B,99,1219.25
1,X,100,3794
1,Y,100,2257
1,B,100,1206.057692
1,X,101,4685
1,Y,101,138
1,B,101,1270.634615
1,X,102,1660
1,Y,102,3396
1,B,102,1403.134615
1,X,103,3088
1,Y,103,2917
1,B,103,1261.019231
1,X,104,1265
1,Y,104,2367
1,B,104,1192.596154
1,X,105,1658
1,Y,105,3509
1,B,105,1185.711538
1,X,106,3609
1,Y,106,1845
1,B,106,1275.846154
1,X,107,5074
1,Y,107,1878
1,B,107,1223.846154
1,X,108,3463
1,Y,108,4006
1,B,108,1205.653846
1,X,109,1664
1,Y,109,3583
1,B,109,1276.923077
1,X,110,5286
1,Y,110,1053
1,B,110,1127.673077
1,X,111,1176
1,Y,111,3729
1,B,111,1599.019231
1,X,112,31
1,Y,112,3236
1,B,112,1215.961538
1,X,113,170
1,Y,113,2183
1,B,113,1332.480769
1,X,114,932
1,Y,114,1388
1,B,114,1351.884615
1,X,115,3873
1,Y,115,904
1,B,115,1439.596154
1,X,116,84
1,Y,116,1235
1,B,116,1101.576923
1,X,117,5825
1,Y,117,3561
1,B,117,1121.480769
1,X,118,2333
1,Y,118,4008
1,B,118,1230.980769
1,X,119,3628
1,Y,119,2538
1,B,119,1193.653846
1,X,120,300
1,Y,120,2059
1,B,120,1301.942308
1,X,121,3218
1,Y,121,2095
1,B,121,1206.173077
1,X,122,2772
1,Y,122,1185
1,B,122,1131.673077
1,X,123,944
1,Y,123,2924
1,B,123,1361.269231
1,X,124,1061
1,Y,124,3972
1,B,124,1311.153846
1,X,125,5201
1,Y,125,3534
1,B,125,1142.019231
1,X,126,6099
1,Y,126,1985
1,B,126,1210.403846
1,X,127,794
1,Y,127,3573
1,B,127,1156.75
1,X,128,3564
1,Y,128,2476
1,B,128,1111.326923
1,X,129,3775
1,Y,129,3923
1,B,129,1025.903846
1,X,130,3634
1,Y,130,2976
1,B,130,1317.403846
1,X,131,2764
1,Y,131,3557
1,B,131,1191.134615
1,X,132,5237
1,Y,132,3964
1,B,132,1098.076923
1,X,133,4485
1,Y,133,1887
1,B,133,1107.519231
1,X,134,2197
1,Y,134,1943
1,B,134,1316.211538
1,X,135,4100
1,Y,135,347
1,B,135,1234.826923
1,X,136,3415
1,Y,136,2039
1,B,136,1149.557692
1,X,137,3753
1,Y,137,1898
1,B,137,1096.211538
1,X,138,1249
1,Y,138,3114
1,B,138,1159.730769
1,X,139,3052
1,Y,139,3472
1,B,139,1150.75
1,X,140,3498
1,Y,140,2201
1,B,140,1123.442308
1,X,141,554
1,Y,141,910
1,B,141,1361.903846
1,X,142,1316
1,Y,142,3233
1,B,142,1111.461538
1,X,143,1834
1,Y,143,455
1,B,143,1179.153846
1,X,144,2307
1,Y,144,3673
1,B,144,1548.961538
1,X,145,3601
1,Y,145,3152
1,B,145,1178.634615
1,X,146,3182
1,Y,146,3800
1,B,146,1334.942308
1,X,147,1414
1,Y,147,280
1,B,147,1150.826923
1,X,148,5065
1,Y,148,4065
1,B,148,1092.192308
1,X,149,876
1,Y,149,1775
1,B,149,1128.884615
1,X,150,2846
1,Y,150,2625
1,B,150,1218.442308
1,X,151,5472
1,Y,151,1500
1,B,151,1098.423077
1,X,152,811
1,Y,152,1347
1,B,152,1417.884615
1,X,153,5192
1,Y,153,4069
1,B,153,1110.557692
1,X,154,2315
1,Y,154,3747
1,B,154,1157.730769
1,X,155,3030
1,Y,155,3576
1,B,155,1109.192308
1,X,156,1648
1,Y,156,3273
1,B,156,1133.730769
1,X,157,555
1,Y,157,3521
1,B,157,1179.442308
1,X,158,4973
1,Y,158,773
1,B,158,1241.038462
1,X,159,4479
1,Y,159,1921
1,B,159,1112.557692
1,X,160,374
1,Y,160,1498
1,B,160,1153.75
1,X,161,57
1,Y,161,1894
1,B,161,1112.153846
1,X,162,6032
1,Y,162,225
1,B,162,1224.288462
1,X,163,1709
1,Y,163,3458
1,B,163,1462
1,X,164,2561
1,Y,164,3356
1,B,164,1079.403846
1,X,165,844
1,Y,165,1991
1,B,165,1035.807692
1,X,166,1003
1,Y,166,4042
1,B,166,970.25
1,X,167,231
1,Y,167,2549
1,B,167,1187.442308
1,X,168,4645
1,Y,168,1350
1,B,168,1065.865385
1,X,169,864
1,Y,169,956
1,B,169,1139.461538
1,X,170,5708
1,Y,170,3851
1,B,170,1038.634615
1,X,171,5949
1,Y,171,4059
1,B,171,1108.538462
1,X,172,2034
1,Y,172,2558
1,B,172,1201.576923
1,X,173,4174
1,Y,173,2056
1,B,173,1058.615385
1,X,174,2231
1,Y,174,3615
1,B,174,1101.480769
1,X,175,3963
1,Y,175,1877
1,B,175,1144.461538
1,X,176,4929
1,Y,176,907
1,B,176,1148.038462
1,X,177,3403
1,Y,177,2583
1,B,177,1102.307692
1,X,178,5049
1,Y,178,4070
1,B,178,1066.75
1,X,179,4330
1,Y,179,381
1,B,179,1257.25
1,X,180,3203
1,Y,180,4001
1,B,180,1109
1,X,181,5847
1,Y,181,2088
1,B,181,1157.480769
1,X,182,5830
1,Y,182,1931
1,B,182,1149.846154
1,X,183,5819
1,Y,183,1027
1,B,183,1135.192308
1,X,184,3040
1,Y,184,3502
1,B,184,1083
1,X,185,5914
1,Y,185,2325
1,B,185,1217.288462
1,X,186,5801
1,Y,186,2057
1,B,186,1049.057692
1,X,187,2644
1,Y,187,786
1,B,187,1017.211538
1,X,188,6026
1,Y,188,3421
1,B,188,1070.961538
1,X,189,4675
1,Y,189,1420
1,B,189,961.961538
1,X,190,1662
1,Y,190,3185
1,B,190,1076.942308
1,X,191,2966
1,Y,191,389
1,B,191,1039.980769
1,X,192,3288
1,Y,192,1011
1,B,192,990.596154
1,X,193,4026
1,Y,193,3245
1,B,193,1059.230769
1,X,194,1496
1,Y,194,2138
1,B,194,1125.865385
1,X,195,85
1,Y,195,180
1,B,195,1084.211538
1,X,196,826
1,Y,196,158
1,B,196,998.076923
1,X,197,512
1,Y,197,3910
1,B,197,1460.961538
1,X,198,5001
1,Y,198,829
1,B,198,1077.423077
1,X,199,3516
1,Y,199,2053
1,B,199,1300.519231
1,X,200,1756
1,Y,200,3915
1,B,200,1172.5
1,X,201,6118
1,Y,201,2943
1,B,201,908.923077
1,X,202,31
1,Y,202,898
1,B,202,1122.634615
1,X,203,1079
1,Y,203,1884
1,B,203,1084
1,X,204,530
1,Y,204,494
1,B,204,1000.192308
1,X,205,2105
1,Y,205,1454
1,B,205,1093.692308
1,X,206,1965
1,Y,206,1690
1,B,206,1237
1,X,207,1084
1,Y,207,2359
1,B,207,1038.211538
1,X,208,1427
1,Y,208,1859
1,B,208,1235.5
1,X,209,3774
1,Y,209,1177
1,B,209,1088.365385
1,X,210,1323
1,Y,210,2972
1,B,210,989.615385
1,X,211,5414
1,Y,211,1015
1,B,211,957.846154
1,X,212,3467
1,Y,212,1379
1,B,212,1039.519231
1,X,213,1081
1,Y,213,1799
1,B,213,993.615385
1,X,214,676
1,Y,214,806
1,B,214,953.230769
1,X,215,2313
1,Y,215,921
1,B,215,1071.673077
1,X,216,3492
1,Y,216,2226
1,B,216,1049.134615
1,X,217,17
1,Y,217,3343
1,B,217,1104
1,X,218,5122
1,Y,218,266
1,B,218,907.057692
1,X,219,1252
1,Y,219,2393
1,B,219,992.846154
1,X,220,4358
1,Y,220,2590
1,B,220,1095.961538
1,X,221,1163
1,Y,221,2527
1,B,221,1062.461538
1,X,222,1221
1,Y,222,3230
1,B,222,1011.096154
1,X,223,5747
1,Y,223,2982
1,B,223,1011.326923
1,X,224,3349
1,Y,224,3801
1,B,224,1185.076923
1,X,225,705
1,Y,225,1968
1,B,225,1018.230769
1,X,226,1752
1,Y,226,1929
1,B,226,879.711538
1,X,227,3890
1,Y,227,3141
1,B,227,1066.211538
1,X,228,5354
1,Y,228,2798
1,B,228,1064.211538
1,X,229,2592
1,Y,229,959
1,B,229,926.903846
1,X,230,5978
1,Y,230,1289
1,B,230,1023.153846
1,X,231,5328
1,Y,231,2955
1,B,231,1303.230769
1,X,232,5234
1,Y,232,2674
1,B,232,1035.288462
1,X,233,183
1,Y,233,3574
1,B,233,1023.769231
1,X,234,1821
1,Y,234,2357
1,B,234,989.634615
1,X,235,3812
1,Y,235,4031
1,B,235,992.788462
1,X,236,3723
1,Y,236,1162
1,B,236,955.173077
1,X,237,6097
1,Y,237,4039
1,B,237,1278.346154
1,X,238,278
1,Y,238,3314
1,B,238,1041.173077
1,X,239,781
1,Y,239,3556
1,B,239,938.711538
1,X,240,3517
1,Y,240,1695
1,B,240,1057.307692
1,X,241,3464
1,Y,241,3823
1,B,241,964.884615
1,X,242,373
1,Y,242,2104
1,B,242,982.942308
1,X,243,2217
1,Y,243,1382
1,B,243,999.75
1,X,244,3165
1,Y,244,993
1,B,244,927.576923
1,X,245,4814
1,Y,245,2730
1,B,245,953.096154
1,X,246,927
1,Y,246,1033
1,B,246,952.307692
1,X,247,5709
1,Y,247,1805
1,B,247,988.153846
1,X,248,841
1,Y,248,2345
1,B,248,1036.269231
1,X,249,3580
1,Y,249,3361
1,B,249,1087.134615
1,X,250,26
1,Y,250,238
1,B,250,963.730769
1,X,251,4083
1,Y,251,1820
1,B,251,997.326923
1,X,252,3857
1,Y,252,3490
1,B,252,1160.826923
1,X,253,4332
1,Y,253,3946
1,B,253,1055.115385
1,X,254,5382
1,Y,254,3177
1,B,254,967.692308
1,X,255,5669
1,Y,255,1897
1,B,255,998.115385
1,X,256,900
1,Y,256,1524
1,B,256,931.980769
1,X,257,1936
1,Y,257,2376
1,B,257,1057.557692
1,X,258,5412
1,Y,258,3997
1,B,258,919.423077
1,X,259,1585
1,Y,259,2329
1,B,259,1019
1,X,260,1075
1,Y,260,3035
1,B,260,1034.75
1,X,261,4773
1,Y,261,1969
1,B,261,986.942308
1,X,262,2206
1,Y,262,1669
1,B,262,1014.173077
1,X,263,506
1,Y,263,8
1,B,263,984.269231
1,X,264,4982
1,Y,264,3856
1,B,264,1023.365385
1,X,265,1970
1,Y,265,3690
1,B,265,976.923077
1,X,266,1292
1,Y,266,3279
1,B,266,1102.711538
1,X,267,429
1,Y,267,4062
1,B,267,992.115385
1,X,268,3922
1,Y,268,3101
1,B,268,1067.461538
1,X,269,3986
1,Y,269,3820
1,B,269,1004.692308
1,X,270,2506
1,Y,270,502
1,B,270,1033.903846
1,X,271,482
1,Y,271,2259
1,B,271,1118.519231
1,X,272,702
1,Y,272,3074
1,B,272,901.576923
1,X,273,4783
1,Y,273,52
1,B,273,987.057692
1,X,274,2118
1,Y,274,556
1,B,274,1032.961538
1,X,275,1867
1,Y,275,3033
1,B,275,997.134615
1,X,276,4329
1,Y,276,3565
1,B,276,1012.019231
1,X,277,6106
1,Y,277,1110
1,B,277,961.673077
1,X,278,1546
1,Y,278,2112
1,B,278,1089.423077
1,X,279,6016
1,Y,279,3016
1,B,279,1054.173077
1,X,280,1497
1,Y,280,3313
1,B,280,945.365385
1,X,281,5614
1,Y,281,2503
1,B,281,1016.096154
1,X,282,2154
1,Y,282,2102
1,B,282,1009.326923
1,X,283,5878
1,Y,283,2150
1,B,283,978.615385
1,X,284,1872
1,Y,284,1497
1,B,284,1034.846154
1,X,285,3416
1,Y,285,2137
1,B,285,958.903846
1,X,286,1843
1,Y,286,2495
1,B,286,985.788462
1,X,287,5210
1,Y,287,3427
1,B,287,845.5
1,X,288,2120
1,Y,288,2921
1,B,288,880.673077
1,X,289,2238
1,Y,289,57
1,B,289,1023.307692
1,X,290,3687
1,Y,290,1119
1,B,290,944.461538
1,X,291,5829
1,Y,291,2217
1,B,291,951.115385
1,X,292,1221
1,Y,292,2632
1,B,292,977.403846
1,X,293,2535
1,Y,293,832
1,B,293,966.173077
1,X,294,990
1,Y,294,248
1,B,294,969
1,X,295,1431
1,Y,295,1789
1,B,295,889.673077
1,X,296,6012
1,Y,296,3004
1,B,296,982.557692
1,X,297,3832
1,Y,297,3635
1,B,297,979.076923
1,X,298,3550
1,Y,298,2692
1,B,298,895.884615
1,X,299,732
1,Y,299,3150
1,B,299,896.230769
1,X,300,648
1,Y,300,2951
1,B,300,937.307692
1,X,301,5614
1,Y,301,2086
1,B,301,866.307692
1,X,302,4019
1,Y,302,1016
1,B,302,949.096154
1,X,303,2553
1,Y,303,86
1,B,303,848.557692
1,X,304,1017
1,Y,304,2267
1,B,304,885
1,X,305,154
1,Y,305,2613
1,B,305,989
1,X,306,4303
1,Y,306,1308
1,B,306,978.384615
1,X,307,5725
1,Y,307,2439
1,B,307,1029.326923
1,X,308,3729
1,Y,308,3151
1,B,308,940
1,X,309,3745
1,Y,309,573
1,B,309,860.653846
1,X,310,2849
1,Y,310,338
1,B,310,1012.519231
1,X,311,3272
1,Y,311,2129
1,B,311,939.961538
1,X,312,4139
1,Y,312,1767
1,B,312,934.692308
1,X,313,715
1,Y,313,1951
1,B,313,863.980769
1,X,314,6070
1,Y,314,2820
1,B,314,979.384615
1,X,315,3017
1,Y,315,1779
1,B,315,884.711538
1,X,316,5474
1,Y,316,829
1,B,316,905.480769
1,X,317,57
1,Y,317,594
1,B,317,886.288462
1,X,318,2649
1,Y,318,3820
1,B,318,1023.384615
1,X,319,5356
1,Y,319,1855
1,B,319,1164.307692
1,X,320,1719
1,Y,320,2431
1,B,320,987.173077
1,X,321,1511
1,Y,321,1138
1,B,321,987.230769
1,X,322,3303
1,Y,322,256
1,B,322,903.5
1,X,323,5030
1,Y,323,788
1,B,323,916.615385
1,X,324,133
1,Y,324,303
1,B,324,952.711538
1,X,325,2516
1,Y,325,4074
1,B,325,1014.480769
1,X,326,1773
1,Y,326,1106
1,B,326,915.5
1,X,327,4409
1,Y,327,3912
1,B,327,891.615385
1,X,328,769
1,Y,328,2483
1,B,328,891.576923
1,X,329,4126
1,Y,329,1940
1,B,329,909.5
1,X,330,1740
1,Y,330,3154
1,B,330,865.423077
1,X,331,3588
1,Y,331,3042
1,B,331,877.307692
1,X,332,1446
1,Y,332,3847
1,B,332,923.038462
1,X,333,1722
1,Y,333,1698
1,B,333,919.365385
1,X,334,2730
1,Y,334,3672
1,B,334,894.942308
1,X,335,1930
1,Y,335,1621
1,B,335,834.961538
1,X,336,4136
1,Y,336,1945
1,B,336,922.173077
1,X,337,784
1,Y,337,2426
1,B,337,893.769231
1,X,338,3700
1,Y,338,1109
1,B,338,884
1,X,339,3082
1,Y,339,1986
1,B,339,873.75
1,X,340,1403
1,Y,340,1007
1,B,340,1012.211538
1,X,341,4802
1,Y,341,891
1,B,341,891.75
1,X,342,5339
1,Y,342,3782
1,B,342,884.423077
1,X,343,3786
1,Y,343,3477
1,B,343,909.519231
1,X,344,3133
1,Y,344,1505
1,B,344,936.865385
1,X,345,5489
1,Y,345,2205
1,B,345,1004.173077
1,X,346,818
1,Y,346,1798
1,B,346,980.211538
1,X,347,5770
1,Y,347,3391
1,B,347,865.153846
1,X,348,4669
1,Y,348,3856
1,B,348,963.269231
1,X,349,500
1,Y,349,125
1,B,349,999.288462
1,X,350,2386
1,Y,350,267
1,B,350,964.826923
1,X,351,759
1,Y,351,1855
1,B,351,943.846154
1,X,352,2240
1,Y,352,932
1,B,352,974.230769
1,X,353,204
1,Y,353,645
1,B,353,861.365385
1,X,354,3990
1,Y,354,3499
1,B,354,881.461538
1,X,355,1176
1,Y,355,2422
1,B,355,898.826923
1,X,356,1538
1,Y,356,854
1,B,356,953.884615
1,X,357,510
1,Y,357,3840
1,B,357,937.211538
1,X,358,5795
1,Y,358,2910
1,B,358,948.115385
1,X,359,345
1,Y,359,2006
1,B,359,1313.461538
1,X,360,1002
1,Y,360,2250
1,B,360,843.25
1,X,361,2376
1,Y,361,2099
1,B,361,863.826923
1,X,362,2223
1,Y,362,1968
1,B,362,968.423077
1,X,363,3847
1,Y,363,4026
1,B,363,966.403846
1,X,364,4161
1,Y,364,1766
1,B,364,869.75
1,X,365,617
1,Y,365,428
1,B,365,909.884615
1,X,366,4263
1,Y,366,3224
1,B,366,891.807692
1,X,367,3692
1,Y,367,2952
1,B,367,1142.403846
1,X,368,3301
1,Y,368,1761
1,B,368,881.846154
1,X,369,3426
1,Y,369,959
1,B,369,930.153846
1,X,370,1784
1,Y,370,3586
1,B,370,836.192308
1,X,371,3844
1,Y,371,2113
1,B,371,917.076923
1,X,372,4925
1,Y,372,207
1,B,372,887.076923
1,X,373,4597
1,Y,373,2401
1,B,373,938.442308
1,X,374,1063
1,Y,374,2746
1,B,374,933.615385
1,X,375,714
1,Y,375,2603
1,B,375,894.480769
1,X,376,892
1,Y,376,2261
1,B,376,894.096154
1,X,377,38
1,Y,377,1434
1,B,377,906.596154
1,X,378,4186
1,Y,378,1421
1,B,378,1008.096154
1,X,379,3045
1,Y,379,1085
1,B,379,929.596154
1,X,380,2304
1,Y,380,1471
1,B,380,928.153846
1,X,381,4077
1,Y,381,359
1,B,381,878.5
1,X,382,3560
1,Y,382,3413
1,B,382,993.134615
1,X,383,2947
1,Y,383,625
1,B,383,941.711538
1,X,384,1637
1,Y,384,2295
1,B,384,958.711538
1,X,385,5420
1,Y,385,2455
1,B,385,906.788462
1,X,386,58
1,Y,386,2171
1,B,386,880.480769
1,X,387,3863
1,Y,387,1742
1,B,387,913.5
1,X,388,2715
1,Y,388,1320
1,B,388,834.923077
1,X,389,4272
1,Y,389,3969
1,B,389,790.923077
1,X,390,3709
1,Y,390,1471
1,B,390,973.942308
1,X,391,2902
1,Y,391,2551
1,B,391,946.057692
1,X,392,1764
1,Y,392,2006
1,B,392,877.730769
1,X,393,1599
1,Y,393,1185
1,B,393,819.211538
1,X,394,2639
1,Y,394,3474
1,B,394,906.615385
1,X,395,1760
1,Y,395,2894
1,B,395,893.269231
1,X,396,4078
1,Y,396,2948
1,B,396,860.288462
1,X,397,5991
1,Y,397,86
1,B,397,897.461538
1,X,398,3709
1,Y,398,1779
1,B,398,868.634615
1,X,399,3026
1,Y,399,3423
1,B,399,890.576923
1,X,400,3693
1,Y,400,984
1,B,400,872.557692
1,X,401,3066
1,Y,401,3842
1,B,401,892.326923
1,X,402,525
1,Y,402,3543
1,B,402,1012.615385
1,X,403,2079
1,Y,403,1845
1,B,403,937.076923
1,X,404,2662
1,Y,404,2344
1,B,404,921.461538
1,X,405,3715
1,Y,405,620
1,B,405,1133.807692
1,X,406,2317
1,Y,406,1177
1,B,406,913.384615
1,X,407,3910
1,Y,407,2380
1,B,407,856.365385
1,X,408,1255
1,Y,408,145
1,B,408,878.711538
1,X,409,6116
1,Y,409,2070
1,B,409,916.230769
1,X,410,5108
1,Y,410,1698
1,B,410,954.461538
1,X,411,5321
1,Y,411,1572
1,B,411,857.692308
1,X,412,294
1,Y,412,2243
1,B,412,924.923077
1,X,413,1973
1,Y,413,2846
1,B,413,906.346154
1,X,414,377
1,Y,414,792
1,B,414,856.557692
1,X,415,5858
1,Y,415,1669
1,B,415,945.884615
1,X,416,5616
1,Y,416,1528
1,B,416,1199.692308
1,X,417,3634
1,Y,417,3158
1,B,417,951.384615
1,X,418,3250
1,Y,418,3963
1,B,418,896.403846
1,X,419,3403
1,Y,419,3810
1,B,419,915.038462
1,X,420,1415
1,Y,420,3755
1,B,420,1149.115385
1,X,421,1930
1,Y,421,268
1,B,421,971.269231
1,X,422,4117
1,Y,422,837
1,B,422,1049.576923
1,X,423,1305
1,Y,423,1351
1,B,423,840.461538
1,X,424,652
1,Y,424,2770
1,B,424,928.865385
1,X,425,2723
1,Y,425,1302
1,B,425,839.25
1,X,426,2594
1,Y,426,1304
1,B,426,908.403846
1,X,427,4373
1,Y,427,3821
1,B,427,875.865385
1,X,428,4279
1,Y,428,2905
1,B,428,826.307692
1,X,429,580
1,Y,429,2341
1,B,429,846.788462
1,X,430,5827
1,Y,430,2233
1,B,430,894.403846
1,X,431,518
1,Y,431,1973
1,B,431,1155.442308
1,X,432,1375
1,Y,432,2765
1,B,432,889.076923
1,X,433,2048
1,Y,433,575
1,B,433,986.634615
1,X,434,836
1,Y,434,2468
1,B,434,905.173077
1,X,435,1716
1,Y,435,3491
1,B,435,1023.480769
1,X,436,5670
1,Y,436,3119
1,B,436,853.442308
1,X,437,1849
1,Y,437,1041
1,B,437,880
1,X,438,1527
1,Y,438,55
1,B,438,849.942308
1,X,439,2080
1,Y,439,1402
1,B,439,891.826923
1,X,440,690
1,Y,440,1518
1,B,440,797.846154
1,X,441,2390
1,Y,441,603
1,B,441,862.826923
1,X,442,4131
1,Y,442,832
1,B,442,1192.653846
1,X,443,1201
1,Y,443,3705
1,B,443,875.384615
1,X,444,663
1,Y,444,2448
1,B,444,871.384615
1,X,445,5382
1,Y,445,2043
1,B,445,841.038462
1,X,446,2823
1,Y,446,1593
1,B,446,904.942308
1,X,447,5354
1,Y,447,4021
1,B,447,869.346154
1,X,448,6064
1,Y,448,814
1,B,448,1114.230769
1,X,449,3372
1,Y,449,3965
1,B,449,810.807692
1,X,450,332
1,Y,450,1923
1,B,450,679.75
1,X,451,725
1,Y,451,68
1,B,451,859.769231
1,X,452,2090
1,Y,452,2040
1,B,452,849.634615
1,X,453,2650
1,Y,453,3264
1,B,453,892.826923
1,X,454,2839
1,Y,454,3500
1,B,454,868.711538
1,X,455,2865
1,Y,455,1585
1,B,455,850.096154
1,X,456,3005
1,Y,456,960
1,B,456,859.096154
1,X,457,5131
1,Y,457,1062
1,B,457,890.865385
1,X,458,1331
1,Y,458,3250
1,B,458,994.903846
1,X,459,1824
1,Y,459,1983
1,B,459,941
1,X,460,141
1,Y,460,1534
1,B,460,1145.846154
1,X,461,1578
1,Y,461,3652
1,B,461,815.076923
1,X,462,28
1,Y,462,2713
1,B,462,891.269231
1,X,463,4788
1,Y,463,878
1,B,463,828.115385
1,X,464,4207
1,Y,464,2019
1,B,464,866.019231
1,X,465,2032
1,Y,465,1681
1,B,465,764.25
1,X,466,3906
1,Y,466,2056
1,B,466,902.25
1,X,467,4536
1,Y,467,3999
1,B,467,871.788462
1,X,468,1255
1,Y,468,2719
1,B,468,844.961538
1,X,469,3314
1,Y,469,3861
1,B,469,915.673077
1,X,470,2930
1,Y,470,622
1,B,470,936.788462
1,X,471,4570
1,Y,471,1007
1,B,471,811.826923
1,X,472,1461
1,Y,472,4027
1,B,472,1104.384615
1,X,473,2454
1,Y,473,570
1,B,473,911.519231
1,X,474,1466
1,Y,474,1481
1,B,474,792.019231
1,X,475,488
1,Y,475,4026
1,B,475,960
1,X,476,2679
1,Y,476,1446
1,B,476,821.961538
1,X,477,6053
1,Y,477,2500
1,B,477,1077.288462
1,X,478,2262
1,Y,478,2254
1,B,478,910.076923
1,X,479,2090
1,Y,479,3845
1,B,479,918.269231
1,X,480,3268
1,Y,480,455
1,B,480,920.307692
1,X,481,185
1,Y,481,2116
1,B,481,843.076923
1,X,482,2568
1,Y,482,4067
1,B,482,875.096154
1,X,483,4709
1,Y,483,739
1,B,483,885
1,X,484,3893
1,Y,484,3254
1,B,484,811.25
1,X,485,1924
1,Y,485,480
1,B,485,831.807692
1,X,486,457
1,Y,486,1353
1,B,486,830.230769
1,X,487,476
1,Y,487,829
1,B,487,788.173077
1,X,488,2772
1,Y,488,3126
1,B,488,919.25
1,X,489,1813
1,Y,489,3961
1,B,489,799.980769
1,X,490,4430
1,Y,490,3708
1,B,490,818.538462
1,X,491,1687
1,Y,491,3554
1,B,491,1050.326923
1,X,492,27
1,Y,492,351
1,B,492,938.980769
1,X,493,4045
1,Y,493,3939
1,B,493,957.865385
1,X,494,2226
1,Y,494,1215
1,B,494,883.403846
1,X,495,2238
1,Y,495,3745
1,B,495,871.615385
1,X,496,2750
1,Y,496,283
1,B,496,906.25
1,X,497,4543
1,Y,497,4015
1,B,497,874.211538
1,X,498,3880
1,Y,498,3727
1,B,498,808.980769
1,X,499,2240
1,Y,499,3429
1,B,499,878.076923
1,X,500,5506
1,Y,500,941
1,B,500,875.576923
1,X,501,1438
1,Y,501,2018
1,B,501,867.596154
1,X,502,5265
1,Y,502,3326
1,B,502,830.173077
1,X,503,602
1,Y,503,449
1,B,503,881.115385
1,X,504,2198
1,Y,504,87
1,B,504,876.673077
1,X,505,1318
1,Y,505,3432
1,B,505,796.615385
1,X,506,1170
1,Y,506,3204
1,B,506,793.75
1,X,507,393
1,Y,507,239
1,B,507,846.365385
1,X,508,2055
1,Y,508,3454
1,B,508,808.711538
1,X,509,1595
1,Y,509,1210
1,B,509,787.653846
1,X,510,832
1,Y,510,3787
1,B,510,836.096154
1,X,511,1612
1,Y,511,397
1,B,511,899.961538
1,X,512,22
1,Y,512,3173
1,B,512,951.884615
1,X,513,2277
1,Y,513,1537
1,B,513,848.538462
1,X,514,3674
1,Y,514,3006
1,B,514,881.134615
1,X,515,2519
1,Y,515,647
1,B,515,818.057692
1,X,516,3088
1,Y,516,2042
1,B,516,965.230769
1,X,517,204
1,Y,517,2392
1,B,517,862.115385
1,X,518,1509
1,Y,518,3784
1,B,518,838.711538
1,X,519,1686
1,Y,519,3244
1,B,519,801.557692
1,X,520,1412
1,Y,520,1402
1,B,520,804.173077
1,X,521,962
1,Y,521,2600
1,B,521,862.692308
1,X,522,1432
1,Y,522,3767
1,B,522,886.076923
1,X,523,4667
1,Y,523,306
1,B,523,783.326923
1,X,524,698
1,Y,524,3024
1,B,524,931.846154
1,X,525,802
1,Y,525,1951
1,B,525,936.576923
1,X,526,3005
1,Y,526,4037
1,B,526,893.480769
1,X,527,838
1,Y,527,1851
1,B,527,816.057692
1,X,528,480
1,Y,528,2024
1,B,528,986.826923
1,X,529,162
1,Y,529,89
1,B,529,801.326923
1,X,530,528
1,Y,530,1910
1,B,530,874.653846
1,X,531,5586
1,Y,531,2002
1,B,531,830.173077
1,X,532,5903
1,Y,532,2151
1,B,532,859.038462
1,X,533,4401
1,Y,533,3109
1,B,533,783.346154
1,X,534,708
1,Y,534,1476
1,B,534,786.653846
1,X,535,5775
1,Y,535,886
1,B,535,829.519231
1,X,536,2157
1,Y,536,1433
1,B,536,1008.038462
1,X,537,527
1,Y,537,2175
1,B,537,861.519231
1,X,538,2755
1,Y,538,1360
1,B,538,910.596154
1,X,539,3923
1,Y,539,534
1,B,539,836.846154
1,X,540,1631
1,Y,540,2407
1,B,540,886.480769
1,X,541,4085
1,Y,541,3600
1,B,541,784.961538
1,X,542,450
1,Y,542,2014
1,B,542,853.211538
1,X,543,1219
1,Y,543,275
1,B,543,855.711538
1,X,544,4041
1,Y,544,1842
1,B,544,832.307692
1,X,545,2250
1,Y,545,3417
1,B,545,782.653846
1,X,546,2009
1,Y,546,1741
1,B,546,744.057692
1,X,547,5690
1,Y,547,2862
1,B,547,941.711538
1,X,548,2022
1,Y,548,2595
1,B,548,861.038462
1,X,549,5044
1,Y,549,1910
1,B,549,926.576923
1,X,550,486
1,Y,550,3247
1,B,550,864.865385
1,X,551,3748
1,Y,551,3622
1,B,551,832.230769
1,X,552,1541
1,Y,552,2361
1,B,552,880.826923
1,X,553,4293
1,Y,553,1293
1,B,553,928.211538
1,X,554,5276
1,Y,554,197
1,B,554,837.826923
1,X,555,4664
1,Y,555,1524
1,B,555,842.673077
1,X,556,428
1,Y,556,2508
1,B,556,802.211538
1,X,557,614
1,Y,557,146
1,B,557,892
1,X,558,1580
1,Y,558,3458
1,B,558,807.807692
1,X,559,4920
1,Y,559,2266
1,B,559,833.5
1,X,560,1627
1,Y,560,175
1,B,560,761.153846
1,X,561,984
1,Y,561,1639
1,B,561,873.442308
1,X,562,2084
1,Y,562,3523
1,B,562,771.75
1,X,563,3126
1,Y,563,2010
1,B,563,797.557692
1,X,564,592
1,Y,564,142
1,B,564,834.884615
1,X,565,1561
1,Y,565,2299
1,B,565,792.615385
1,X,566,6129
1,Y,566,2523
1,B,566,890.615385
1,X,567,5697
1,Y,567,2157
1,B,567,816.442308
1,X,568,4837
1,Y,568,2604
1,B,568,808.192308
1,X,569,1658
1,Y,569,1258
1,B,569,781.307692
1,X,570,3626
1,Y,570,808
1,B,570,826.615385
1,X,571,3584
1,Y,571,2392
1,B,571,1021.346154
1,X,572,229
1,Y,572,301
1,B,572,876.576923
1,X,573,4067
1,Y,573,3603
1,B,573,829.865385
1,X,574,725
1,Y,574,2247
1,B,574,798.076923
1,X,575,4664
1,Y,575,322
1,B,575,733.807692
1,X,576,1143
1,Y,576,457
1,B,576,828.519231
1,X,577,6096
1,Y,577,2480
1,B,577,791.038462
1,X,578,1487
1,Y,578,1502
1,B,578,791.5
1,X,579,1711
1,Y,579,1835
1,B,579,886.288462
1,X,580,4376
1,Y,580,920
1,B,580,872.326923
1,X,581,2947
1,Y,581,2683
1,B,581,888.961538
1,X,582,1559
1,Y,582,3543
1,B,582,732.365385
1,X,583,5163
1,Y,583,2713
1,B,583,856.038462
1,X,584,1180
1,Y,584,1671
1,B,584,809.576923
1,X,585,2171
1,Y,585,2040
1,B,585,852.326923
1,X,586,1183
1,Y,586,3536
1,B,586,856.711538
1,X,587,5804
1,Y,587,3764
1,B,587,848.807692
1,X,588,2444
1,Y,588,1483
1,B,588,784.269231
1,X,589,1052
1,Y,589,659
1,B,589,908.942308
1,X,590,234
1,Y,590,2586
1,B,590,764.615385
1,X,591,1468
1,Y,591,1525
1,B,591,844.076923
1,X,592,1587
1,Y,592,2506
1,B,592,776.230769
1,X,593,1411
1,Y,593,1381
1,B,593,804.269231
1,X,594,4072
1,Y,594,3296
1,B,594,854.634615
1,X,595,4485
1,Y,595,3210
1,B,595,798.057692
1,X,596,2141
1,Y,596,997
1,B,596,806.115385
1,X,597,3835
1,Y,597,1925
1,B,597,863.942308
1,X,598,1153
1,Y,598,1888
1,B,598,841.134615
1,X,599,3949
1,Y,599,3175
1,B,599,793.807692
1,X,600,30
1,Y,600,2623
1,B,600,879.576923
1,X,601,4240
1,Y,601,2055
1,B,601,895.057692
1,X,602,3040
1,Y,602,2651
1,B,602,850.557692
1,X,603,1981
1,Y,603,1604
1,B,603,805.5
1,X,604,4167
1,Y,604,2363
1,B,604,924.923077
1,X,605,4987
1,Y,605,3189
1,B,605,780.711538
1,X,606,6051
1,Y,606,674
1,B,606,855.192308
1,X,607,4414
1,Y,607,4048
1,B,607,815.846154
1,X,608,2023
1,Y,608,3847
1,B,608,787.634615
1,X,609,2840
1,Y,609,3129
1,B,609,693.442308
1,X,610,4505
1,Y,610,3203
1,B,610,833.615385
1,X,611,657
1,Y,611,87
1,B,611,815.634615
1,X,612,3937
1,Y,612,3448
1,B,612,896.153846
1,X,613,5751
1,Y,613,2414
1,B,613,857.788462
1,X,614,1553
1,Y,614,3908
1,B,614,841.153846
1,X,615,114
1,Y,615,3213
1,B,615,788.865385
1,X,616,2462
1,Y,616,2246
1,B,616,851.307692
1,X,617,5953
1,Y,617,2472
1,B,617,875.461538
1,X,618,697
1,Y,618,2755
1,B,618,693.115385
1,X,619,2159
1,Y,619,1701
1,B,619,746
1,X,620,474
1,Y,620,303
1,B,620,821.423077
1,X,621,690
1,Y,621,1453
1,B,621,791.057692
1,X,622,5503
1,Y,622,1989
1,B,622,806.442308
1,X,623,1988
1,Y,623,1351
1,B,623,818.576923
1,X,624,1913
1,Y,624,2484
1,B,624,801.961538
1,X,625,20
1,Y,625,2389
1,B,625,891.596154
1,X,626,1453
1,Y,626,3900
1,B,626,766.230769
1,X,627,5579
1,Y,627,1336
1,B,627,775.634615
1,X,628,3360
1,Y,628,4065
1,B,628,943.423077
1,X,629,4088
1,Y,629,3308
1,B,629,943.038462
1,X,630,1532
1,Y,630,11
1,B,630,789.019231
1,X,631,40
1,Y,631,1384
1,B,631,778.596154
1,X,632,290
1,Y,632,3892
1,B,632,835.75
1,X,633,4703
1,Y,633,646
1,B,633,819.461538
1,X,634,3131
1,Y,634,1577
1,B,634,824.730769
1,X,635,3578
1,Y,635,2031
1,B,635,906.480769
1,X,636,627
1,Y,636,356
1,B,636,805.173077
1,X,637,270
1,Y,637,1949
1,B,637,743.019231
1,X,638,928
1,Y,638,1836
1,B,638,781.269231
1,X,639,982
1,Y,639,139
1,B,639,778.769231
1,X,640,574
1,Y,640,1167
1,B,640,815.846154
1,X,641,3685
1,Y,641,2072
1,B,641,819.788462
1,X,642,3046
1,Y,642,3949
1,B,642,773.923077
1,X,643,3828
1,Y,643,3850
1,B,643,691.173077
1,X,644,3564
1,Y,644,4012
1,B,644,830.596154
1,X,645,2704
1,Y,645,3354
1,B,645,705.153846
1,X,646,1909
1,Y,646,938
1,B,646,781.807692
1,X,647,5802
1,Y,647,1344
1,B,647,904.019231
1,X,648,4277
1,Y,648,2224
1,B,648,820.980769
1,X,649,4612
1,Y,649,970
1,B,649,822.961538
1,X,650,1140
1,Y,650,692
1,B,650,1200.307692
1,X,651,1162
1,Y,651,2509
1,B,651,813.730769
1,X,652,5123
1,Y,652,3017
1,B,652,771.673077
1,X,653,881
1,Y,653,3127
1,B,653,812.634615
1,X,654,2674
1,Y,654,1400
1,B,654,980.211538
1,X,655,2641
1,Y,655,1475
1,B,655,784.134615
1,X,656,3893
1,Y,656,1836
1,B,656,819.134615
1,X,657,2142
1,Y,657,3349
1,B,657,737.769231
1,X,658,5739
1,Y,658,1079
1,B,658,745.442308
1,X,659,2483
1,Y,659,3293
1,B,659,810.634615
1,X,660,4607
1,Y,660,2277
1,B,660,801.307692
1,X,661,4712
1,Y,661,1926
1,B,661,858.173077
1,X,662,4479
1,Y,662,3776
1,B,662,745.211538
1,X,663,3467
1,Y,663,3608
1,B,663,956.076923
1,X,664,2251
1,Y,664,3004
1,B,664,744.115385
1,X,665,2859
1,Y,665,450
1,B,665,771.538462
1,X,666,6065
1,Y,666,2545
1,B,666,737.634615
1,X,667,5890
1,Y,667,199
1,B,667,775.596154
1,X,668,5393
1,Y,668,2116
1,B,668,802.634615
1,X,669,4594
1,Y,669,3882
1,B,669,716.173077
1,X,670,1153
1,Y,670,1727
1,B,670,792.211538
1,X,671,63
1,Y,671,2023
1,B,671,833.384615
1,X,672,6111
1,Y,672,2606
1,B,672,842.903846
1,X,673,3951
1,Y,673,1233
1,B,673,768.134615
1,X,674,3718
1,Y,674,3461
1,B,674,797.711538
1,X,675,4087
1,Y,675,2760
1,B,675,782.673077
1,X,676,4250
1,Y,676,2070
1,B,676,814.596154
1,X,677,2058
1,Y,677,3086
1,B,677,808.538462
1,X,678,2594
1,Y,678,3935
1,B,678,808.019231
1,X,679,583
1,Y,679,929
1,B,679,772.326923
1,X,680,1702
1,Y,680,1269
1,B,680,855.634615
1,X,681,1710
1,Y,681,869
1,B,681,815.538462
1,X,682,5244
1,Y,682,2515
1,B,682,879.173077
1,X,683,6031
1,Y,683,153
1,B,683,760.038462
1,X,684,4124
1,Y,684,3700
1,B,684,782.25
1,X,685,83
1,Y,685,1491
1,B,685,760.038462
1,X,686,2498
1,Y,686,3244
1,B,686,806.942308
1,X,687,3008
1,Y,687,1475
1,B,687,759.826923
1,X,688,308
1,Y,688,2108
1,B,688,791.923077
1,X,689,4703
1,Y,689,4054
1,B,689,742.057692
1,X,690,5730
1,Y,690,1954
1,B,690,765.846154
1,X,691,1385
1,Y,691,3277
1,B,691,743.942308
1,X,692,2104
1,Y,692,1728
1,B,692,870.673077
1,X,693,3132
1,Y,693,986
1,B,693,808.673077
1,X,694,3054
1,Y,694,3735
1,B,694,744.826923
1,X,695,771
1,Y,695,1708
1,B,695,708.711538
1,X,696,1602
1,Y,696,974
1,B,696,899.288462
1,X,697,3170
1,Y,697,3820
1,B,697,823.346154
1,X,698,1119
1,Y,698,606
1,B,698,755.961538
1,X,699,4104
1,Y,699,1642
1,B,699,772.230769
1,X,700,1809
1,Y,700,2664
1,B,700,720.019231
1,X,701,4700
1,Y,701,4065
1,B,701,808.038462
1,X,702,5576
1,Y,702,327
1,B,702,785.173077
1,X,703,2097
1,Y,703,3566
1,B,703,794.75
1,X,704,1627
1,Y,704,978
1,B,704,922.307692
1,X,705,3692
1,Y,705,1451
1,B,705,859.519231
1,X,706,447
1,Y,706,388
1,B,706,919.826923
1,X,707,5988
1,Y,707,2343
1,B,707,731.903846
1,X,708,2228
1,Y,708,3352
1,B,708,840.711538
1,X,709,6050
1,Y,709,3279
1,B,709,694.576923
1,X,710,2240
1,Y,710,124
1,B,710,1024.519231
1,X,711,2162
1,Y,711,990
1,B,711,784.288462
1,X,712,3189
1,Y,712,946
1,B,712,748.019231
1,X,713,4905
1,Y,713,821
1,B,713,733.5
1,X,714,449
1,Y,714,1952
1,B,714,746.557692
1,X,715,1002
1,Y,715,3124
1,B,715,743.769231
1,X,716,3124
1,Y,716,3759
1,B,716,713.865385
1,X,717,1405
1,Y,717,1455
1,B,717,831.442308
1,X,718,83
1,Y,718,3801
1,B,718,756.807692
1,X,719,1197
1,Y,719,1445
1,B,719,782.346154
1,X,720,34
1,Y,720,3971
1,B,720,741.019231
1,X,721,5253
1,Y,721,1889
1,B,721,856.538462
1,X,722,3118
1,Y,722,1658
1,B,722,719.865385
1,X,723,1837
1,Y,723,3543
1,B,723,944.903846
1,X,724,613
1,Y,724,925
1,B,724,705.788462
1,X,725,1209
1,Y,725,2734
1,B,725,812.192308
1,X,726,51
1,Y,726,3304
1,B,726,812.961538
1,X,727,804
1,Y,727,1087
1,B,727,820.538462
1,X,728,1574
1,Y,728,140
1,B,728,697.884615
1,X,729,2320
1,Y,729,3591
1,B,729,727.769231
1,X,730,719
1,Y,730,455
1,B,730,756.480769
1,X,731,5121
1,Y,731,682
1,B,731,733.711538
1,X,732,458
1,Y,732,213
1,B,732,777.365385
1,X,733,3939
1,Y,733,345
1,B,733,801.692308
1,X,734,78
1,Y,734,900
1,B,734,708.711538
1,X,735,71
1,Y,735,11
1,B,735,729.076923
1,X,736,31
1,Y,736,3554
1,B,736,968.442308
1,X,737,1752
1,Y,737,1831
1,B,737,848.615385
1,X,738,1538
1,Y,738,161
1,B,738,745.365385
1,X,739,3559
1,Y,739,1116
1,B,739,774.5
1,X,740,2792
1,Y,740,3676
1,B,740,765.076923
1,X,741,125
1,Y,741,1382
1,B,741,713.923077
1,X,742,2033
1,Y,742,1724
1,B,742,755.384615
1,X,743,2133
1,Y,743,1158
1,B,743,652.884615
1,X,744,1425
1,Y,744,47
1,B,744,732.038462
1,X,745,1400
1,Y,745,1627
1,B,745,745.096154
1,X,746,2134
1,Y,746,1760
1,B,746,722.480769
1,X,747,3452
1,Y,747,1419
1,B,747,796.923077
1,X,748,3256
1,Y,748,599
1,B,748,830.461538
1,X,749,4072
1,Y,749,2749
1,B,749,718.75
1,X,750,1450
1,Y,750,3749
1,B,750,679.846154
1,X,751,5073
1,Y,751,1585
1,B,751,694.288462
1,X,752,1762
1,Y,752,1773
1,B,752,712.865385
1,X,753,1095
1,Y,753,322
1,B,753,822.038462
1,X,754,3871
1,Y,754,1533
1,B,754,778.019231
1,X,755,4548
1,Y,755,356
1,B,755,766.288462
1,X,756,2103
1,Y,756,1809
1,B,756,724.038462
1,X,757,3390
1,Y,757,2671
1,B,757,813.288462
1,X,758,1783
1,Y,758,1547
1,B,758,738.153846
1,X,759,454
1,Y,759,1901
1,B,759,777.5
1,X,760,5959
1,Y,760,2432
1,B,760,764.884615
1,X,761,1311
1,Y,761,1017
1,B,761,817.115385
1,X,762,1664
1,Y,762,1160
1,B,762,760.211538
1,X,763,5016
1,Y,763,3522
1,B,763,786.961538
1,X,764,3076
1,Y,764,1492
1,B,764,721.096154
1,X,765,336
1,Y,765,668
1,B,765,796.711538
1,X,766,5359
1,Y,766,3188
1,B,766,737.923077
1,X,767,3737
1,Y,767,164
1,B,767,757.326923
1,X,768,766
1,Y,768,3922
1,B,768,774.076923
1,X,769,512
1,Y,769,693
1,B,769,677.115385
1,X,770,1541
1,Y,770,3254
1,B,770,719.519231
1,X,771,3663
1,Y,771,714
1,B,771,756.019231
1,X,772,4389
1,Y,772,2205
1,B,772,703.557692
1,X,773,5481
1,Y,773,534
1,B,773,707.153846
1,X,774,2589
1,Y,774,1091
1,B,774,706.980769
1,X,775,260
1,Y,775,2521
1,B,775,783.076923
1,X,776,882
1,Y,776,3051
1,B,776,735.75
1,X,777,1591
1,Y,777,338
1,B,777,763.980769
1,X,778,6117
1,Y,778,2109
1,B,778,785.269231
1,X,779,949
1,Y,779,2965
1,B,779,805.134615
1,X,780,5980
1,Y,780,68
1,B,780,743.403846
1,X,781,3440
1,Y,781,2851
1,B,781,696.807692
1,X,782,4546
1,Y,782,630
1,B,782,799.557692
1,X,783,1546
1,Y,783,308
1,B,783,768.673077
1,X,784,1235
1,Y,784,2480
1,B,784,736.134615
1,X,785,3873
1,Y,785,1552
1,B,785,735.326923
1,X,786,5968
1,Y,786,2608
1,B,786,754.75
1,X,787,4787
1,Y,787,2796
1,B,787,748.192308
1,X,788,2907
1,Y,788,3571
1,B,788,786.057692
1,X,789,5818
1,Y,789,729
1,B,789,713.961538
1,X,790,2628
1,Y,790,3872
1,B,790,721.519231
1,X,791,1130
1,Y,791,2681
1,B,791,753.365385
1,X,792,929
1,Y,792,1910
1,B,792,830.153846
1,X,793,1491
1,Y,793,2564
1,B,793,788.5
1,X,794,1488
1,Y,794,1016
1,B,794,764.807692
1,X,795,5563
1,Y,795,1892
1,B,795,638.557692
1,X,796,2901
1,Y,796,2458
1,B,796,948.557692
1,X,797,2647
1,Y,797,3887
1,B,797,684.019231
1,X,798,5444
1,Y,798,2449
1,B,798,832.730769
1,X,799,1613
1,Y,799,250
1,B,799,747.057692
1,X,800,3490
1,Y,800,1327
1,B,800,767.307692
1,X,801,3642
1,Y,801,1291
1,B,801,918.5
1,X,802,2699
1,Y,802,2515
1,B,802,771.980769
1,X,803,950
1,Y,803,2858
1,B,803,693.25
1,X,804,883
1,Y,804,1673
1,B,804,750.692308
1,X,805,501
1,Y,805,3027
1,B,805,694.442308
1,X,806,2568
1,Y,806,684
1,B,806,751.807692
1,X,807,962
1,Y,807,3065
1,B,807,768.211538
1,X,808,2901
1,Y,808,1067
1,B,808,736.019231
1,X,809,3283
1,Y,809,3880
1,B,809,766.403846
1,X,810,2270
1,Y,810,3436
1,B,810,674.961538
1,X,811,2142
1,Y,811,1654
1,B,811,740.307692
1,X,812,887
1,Y,812,1909
1,B,812,777.230769
1,X,813,1448
1,Y,813,819
1,B,813,768.519231
1,X,814,1352
1,Y,814,1561
1,B,814,747.480769
1,X,815,605
1,Y,815,670
1,B,815,788.173077
1,X,816,3937
1,Y,816,2143
1,B,816,801.5
1,X,817,76
1,Y,817,942
1,B,817,775.653846
1,X,818,1784
1,Y,818,2716
1,B,818,764.576923
1,X,819,558
1,Y,819,1619
1,B,819,786.846154
1,X,820,4139
1,Y,820,932
1,B,820,726.596154
1,X,821,3851
1,Y,821,1784
1,B,821,745.153846
1,X,822,4179
1,Y,822,3237
1,B,822,858.769231
1,X,823,193
1,Y,823,1955
1,B,823,717.846154
1,X,824,1529
1,Y,824,3432
1,B,824,929.365385
1,X,825,3975
1,Y,825,245
1,B,825,730.769231
1,X,826,5653
1,Y,826,1942
1,B,826,708.519231
1,X,827,5677
1,Y,827,1064
1,B,827,988.538462
1,X,828,1205
1,Y,828,2924
1,B,828,712.846154
1,X,829,2495
1,Y,829,2875
1,B,829,769.596154
1,X,830,5053
1,Y,830,2426
1,B,830,718.903846
1,X,831,2321
1,Y,831,2358
1,B,831,687.653846
1,X,832,2642
1,Y,832,2535
1,B,832,891.788462
1,X,833,274
1,Y,833,2753
1,B,833,723.096154
1,X,834,2363
1,Y,834,4053
1,B,834,705.596154
1,X,835,2641
1,Y,835,22
1,B,835,796.038462
1,X,836,1105
1,Y,836,901
1,B,836,710.788462
1,X,837,1855
1,Y,837,517
1,B,837,804.076923
1,X,838,987
1,Y,838,2923
1,B,838,729.826923
1,X,839,5978
1,Y,839,547
1,B,839,696.461538
1,X,840,3288
1,Y,840,2394
1,B,840,702.519231
1,X,841,99
1,Y,841,2863
1,B,841,808.173077
1,X,842,1732
1,Y,842,814
1,B,842,816.846154
1,X,843,4111
1,Y,843,2781
1,B,843,673.730769
1,X,844,4368
1,Y,844,4034
1,B,844,642.25
1,X,845,1918
1,Y,845,2282
1,B,845,657.903846
1,X,846,2021
1,Y,846,3989
1,B,846,790.288462
1,X,847,1729
1,Y,847,414
1,B,847,762.596154
1,X,848,5154
1,Y,848,1350
1,B,848,692.230769
1,X,849,2470
1,Y,849,3902
1,B,849,747.865385
1,X,850,1294
1,Y,850,1827
1,B,850,712.134615
1,X,851,2824
1,Y,851,999
1,B,851,690.807692
1,X,852,254
1,Y,852,1096
1,B,852,756.538462
1,X,853,699
1,Y,853,2420
1,B,853,682.903846
1,X,854,2040
1,Y,854,1034
1,B,854,701.365385
1,X,855,2691
1,Y,855,2455
1,B,855,684.326923
1,X,856,3071
1,Y,856,3797
1,B,856,724.019231
1,X,857,3325
1,Y,857,617
1,B,857,754.692308
1,X,858,6061
1,Y,858,909
1,B,858,749.788462
1,X,859,583
1,Y,859,2259
1,B,859,732.653846
1,X,860,4080
1,Y,860,3164
1,B,860,817.730769
1,X,861,2293
1,Y,861,2055
1,B,861,718.038462
1,X,862,2185
1,Y,862,100
1,B,862,661.769231
1,X,863,5715
1,Y,863,1966
1,B,863,711.961538
1,X,864,1542
1,Y,864,288
1,B,864,740.288462
1,X,865,598
1,Y,865,4021
1,B,865,710.115385
1,X,866,4226
1,Y,866,35
1,B,866,748
1,X,867,1062
1,Y,867,681
1,B,867,780.730769
1,X,868,5225
1,Y,868,143
1,B,868,749.5
1,X,869,4081
1,Y,869,711
1,B,869,766.192308
1,X,870,1470
1,Y,870,3883
1,B,870,693.673077
1,X,871,2688
1,Y,871,3146
1,B,871,678.230769
1,X,872,605
1,Y,872,3581
1,B,872,809.557692
1,X,873,2184
1,Y,873,628
1,B,873,779.903846
1,X,874,1706
1,Y,874,2538
1,B,874,718.115385
1,X,875,2598
1,Y,875,3711
1,B,875,724.288462
1,X,876,492
1,Y,876,250
1,B,876,771.288462
1,X,877,309
1,Y,877,4030
1,B,877,765
1,X,878,717
1,Y,878,2990
1,B,878,724.538462
1,X,879,1510
1,Y,879,891
1,B,879,709.826923
1,X,880,793
1,Y,880,3028
1,B,880,749.769231
1,X,881,4785
1,Y,881,2672
1,B,881,716.461538
1,X,882,3396
1,Y,882,3877
1,B,882,788.230769
1,X,883,2427
1,Y,883,3900
1,B,883,756.807692
1,X,884,726
1,Y,884,122
1,B,884,715.519231
1,X,885,1113
1,Y,885,397
1,B,885,773.980769
1,X,886,2060
1,Y,886,1184
1,B,886,749.038462
1,X,887,4365
1,Y,887,3773
1,B,887,757.153846
1,X,888,5887
1,Y,888,796
1,B,888,717.115385
1,X,889,131
1,Y,889,1768
1,B,889,848.076923
1,X,890,1779
1,Y,890,2372
1,B,890,725.038462
1,X,891,4368
1,Y,891,3677
1,B,891,717.5
1,X,892,1614
1,Y,892,3494
1,B,892,755.173077
1,X,893,809
1,Y,893,3889
1,B,893,705.557692
1,X,894,4452
1,Y,894,3992
1,B,894,660.423077
1,X,895,1774
1,Y,895,734
1,B,895,703.980769
1,X,896,1232
1,Y,896,3149
1,B,896,742.576923
1,X,897,127
1,Y,897,3041
1,B,897,799.615385
1,X,898,6045
1,Y,898,868
1,B,898,779.442308
1,X,899,2112
1,Y,899,1119
1,B,899,692.788462
1,X,900,3986
1,Y,900,1740
1,B,900,680.653846
1,X,901,1598
1,Y,901,2031
1,B,901,668.480769
1,X,902,5535
1,Y,902,2351
1,B,902,716.461538
1,X,903,3086
1,Y,903,2651
1,B,903,695.711538
1,X,904,2433
1,Y,904,212
1,B,904,742.653846
1,X,905,4622
1,Y,905,2725
1,B,905,684.442308
1,X,906,3593
1,Y,906,1619
1,B,906,673.807692
1,X,907,2124
1,Y,907,982
1,B,907,675.788462
1,X,908,1695
1,Y,908,833
1,B,908,695.057692
1,X,909,3639
1,Y,909,3271
1,B,909,734.307692
1,X,910,4253
1,Y,910,3114
1,B,910,769.519231
1,X,911,1874
1,Y,911,2375
1,B,911,729.230769
1,X,912,2517
1,Y,912,1490
1,B,912,693.230769
1,X,913,6086
1,Y,913,3185
1,B,913,651.461538
1,X,914,3981
1,Y,914,424
1,B,914,756.288462
1,X,915,768
1,Y,915,2634
1,B,915,656.173077
1,X,916,1008
1,Y,916,1981
1,B,916,798.365385
1,X,917,3648
1,Y,917,2280
1,B,917,696.615385
1,X,918,3271
1,Y,918,538
1,B,918,683.807692
1,X,919,2434
1,Y,919,3701
1,B,919,805.307692
1,X,920,4232
1,Y,920,1406
1,B,920,715.769231
1,X,921,863
1,Y,921,2058
1,B,921,717.057692
1,X,922,1347
1,Y,922,77
1,B,922,713.615385
1,X,923,2350
1,Y,923,3818
1,B,923,720.884615
1,X,924,2642
1,Y,924,2250
1,B,924,715.730769
1,X,925,4577
1,Y,925,3275
1,B,925,832.173077
1,X,926,2323
1,Y,926,54
1,B,926,685.115385
1,X,927,3185
1,Y,927,3865
1,B,927,688.461538
1,X,928,2633
1,Y,928,83
1,B,928,628.596154
1,X,929,5582
1,Y,929,2211
1,B,929,642.288462
1,X,930,3820
1,Y,930,2549
1,B,930,756.826923
1,X,931,5223
1,Y,931,2303
1,B,931,673.711538
1,X,932,2816
1,Y,932,1846
1,B,932,847.461538
1,X,933,3960
1,Y,933,969
1,B,933,754.884615
1,X,934,2405
1,Y,934,2208
1,B,934,693.596154
1,X,935,1456
1,Y,935,2577
1,B,935,879.346154
1,X,936,4123
1,Y,936,3095
1,B,936,720.519231
1,X,937,1900
1,Y,937,860
1,B,937,678.942308
1,X,938,732
1,Y,938,2980
1,B,938,748.480769
1,X,939,1835
1,Y,939,2289
1,B,939,691.711538
1,X,940,6124
1,Y,940,758
1,B,940,723.038462
1,X,941,3031
1,Y,941,2074
1,B,941,731.615385
1,X,942,209
1,Y,942,841
1,B,942,723.423077
1,X,943,1962
1,Y,943,2707
1,B,943,677.461538
1,X,944,4871
1,Y,944,424
1,B,944,749.115385
1,X,945,22
1,Y,945,3417
1,B,945,664.096154
1,X,946,527
1,Y,946,2388
1,B,946,698
1,X,947,5939
1,Y,947,3420
1,B,947,833.096154
1,X,948,5759
1,Y,948,830
1,B,948,678.461538
1,X,949,1555
1,Y,949,3509
1,B,949,800.269231
1,X,950,327
1,Y,950,1419
1,B,950,696.903846
1,X,951,5507
1,Y,951,751
1,B,951,722.307692
1,X,952,412
1,Y,952,3362
1,B,952,715.288462
1,X,953,1038
1,Y,953,3858
1,B,953,706.384615
1,X,954,68
1,Y,954,2363
1,B,954,800.288462
1,X,955,2869
1,Y,955,74
1,B,955,674.057692
1,X,956,3958
1,Y,956,197
1,B,956,710.692308
1,X,957,4471
1,Y,957,230
1,B,957,709.192308
1,X,958,486
1,Y,958,3908
1,B,958,696.942308
1,X,959,343
1,Y,959,1305
1,B,959,696.423077
1,X,960,5204
1,Y,960,138
1,B,960,704.980769
1,X,961,223
1,Y,961,732
1,B,961,677.807692
1,X,962,5615
1,Y,962,2032
1,B,962,661.538462
1,X,963,2094
1,Y,963,3641
1,B,963,667.692308
1,X,964,3996
1,Y,964,1389
1,B,964,737.307692
1,X,965,5334
1,Y,965,127
1,B,965,778.211538
1,X,966,4062
1,Y,966,694
1,B,966,691.826923
1,X,967,3409
1,Y,967,1308
1,B,967,666.942308
1,X,968,3874
1,Y,968,1160
1,B,968,687.019231
1,X,969,298
1,Y,969,3366
1,B,969,729.653846
1,X,970,2939
1,Y,970,1707
1,B,970,685.538462
1,X,971,2815
1,Y,971,1061
1,B,971,641
1,X,972,261
1,Y,972,3384
1,B,972,788.269231
1,X,973,188
1,Y,973,1417
1,B,973,723.673077
1,X,974,1348
1,Y,974,1919
1,B,974,643.25
1,X,975,4141
1,Y,975,3267
1,B,975,729.096154
1,X,976,171
1,Y,976,1159
1,B,976,786.365385
1,X,977,1821
1,Y,977,2117
1,B,977,803
1,X,978,1561
1,Y,978,4023
1,B,978,714.134615
1,X,979,5181
1,Y,979,725
1,B,979,690.25
1,X,980,35
1,Y,980,2292
1,B,980,797.211538
1,X,981,3126
1,Y,981,1905
1,B,981,655.961538
1,X,982,1307
1,Y,982,2573
1,B,982,686.403846
1,X,983,1214
1,Y,983,3008
1,B,983,684.269231
1,X,984,1833
1,Y,984,2708
1,B,984,700.288462
1,X,985,1600
1,Y,985,2748
1,B,985,691.5
1,X,986,3692
1,Y,986,1223
1,B,986,702.173077
1,X,987,5876
1,Y,987,2465
1,B,987,864.25
1,X,988,4125
1,Y,988,1635
1,B,988,753.192308
1,X,989,2459
1,Y,989,2459
1,B,989,758.942308
1,X,990,3823
1,Y,990,736
1,B,990,661.057692
1,X,991,179
1,Y,991,1278
1,B,991,705.692308
1,X,992,735
1,Y,992,2927
1,B,992,722.307692
1,X,993,1459
1,Y,993,2113
1,B,993,751.480769
1,X,994,1163
1,Y,994,1147
1,B,994,747.807692
1,X,995,3783
1,Y,995,2091
1,B,995,703.307692
1,X,996,2572
1,Y,996,1454
1,B,996,730.096154
1,X,997,5461
1,Y,997,2836
1,B,997,693.673077
1,X,998,798
1,Y,998,802
1,B,998,835
1,X,999,443
1,Y,999,1281
1,B,999,667.173077
1,X,1000,2552
1,Y,1000,35
1,B,1000,678.307692
1,X,1001,2096
1,Y,1001,909
1,B,1001,786.403846
1,X,1002,2729
1,Y,1002,3893
1,B,1002,623.519231
1,X,1003,1447
1,Y,1003,735
1,B,1003,621.230769
1,X,1004,3939
1,Y,1004,3216
1,B,1004,697.403846
1,X,1005,2437
1,Y,1005,2628
1,B,1005,677.961538
1,X,1006,3987
1,Y,1006,1345
1,B,1006,702.326923
1,X,1007,5624
1,Y,1007,807
1,B,1007,655.134615
1,X,1008,5100
1,Y,1008,686
1,B,1008,671.192308
1,X,1009,5195
1,Y,1009,1588
1,B,1009,771.153846
1,X,1010,3436
1,Y,1010,1740
1,B,1010,754.269231
1,X,1011,313
1,Y,1011,929
1,B,1011,713.923077
1,X,1012,2886
1,Y,1012,2429
1,B,1012,791.538462
1,X,1013,841
1,Y,1013,3853
1,B,1013,843.019231
1,X,1014,2804
1,Y,1014,1760
1,B,1014,715.25
1,X,1015,3405
1,Y,1015,52
1,B,1015,696.076923
1,X,1016,5058
1,Y,1016,2355
1,B,1016,619.634615
1,X,1017,2604
1,Y,1017,2025
1,B,1017,678.980769
1,X,1018,2246
1,Y,1018,1120
1,B,1018,761.673077
1,X,1019,6007
1,Y,1019,3979
1,B,1019,632.211538
1,X,1020,3601
1,Y,1020,3485
1,B,1020,699.557692
1,X,1021,2397
1,Y,1021,3464
1,B,1021,667.230769
1,X,1022,4310
1,Y,1022,2189
1,B,1022,664.538462
1,X,1023,21
1,Y,1023,1861
1,B,1023,661.269231
1,X,1024,1660
1,Y,1024,1926
1,B,1024,663.846154
1,X,1025,1865
1,Y,1025,1769
1,B,1025,648.596154
1,X,1026,430
1,Y,1026,1108
1,B,1026,717.846154
1,X,1027,3882
1,Y,1027,1145
1,B,1027,669.115385
1,X,1028,1195
1,Y,1028,33
1,B,1028,670.269231
1,X,1029,3126
1,Y,1029,2906
1,B,1029,795.346154
1,X,1030,4135
1,Y,1030,275
1,B,1030,748.076923
1,X,1031,3855
1,Y,1031,3287
1,B,1031,647.038462
1,X,1032,5963
1,Y,1032,686
1,B,1032,757.576923
1,X,1033,710
1,Y,1033,2515
1,B,1033,799.288462
1,X,1034,795
1,Y,1034,817
1,B,1034,720.75
1,X,1035,3923
1,Y,1035,2017
1,B,1035,747.826923
1,X,1036,1020
1,Y,1036,1843
1,B,1036,710.846154
1,X,1037,4689
1,Y,1037,1592
1,B,1037,747.961538
1,X,1038,5300
1,Y,1038,2567
1,B,1038,671.788462
1,X,1039,940
1,Y,1039,612
1,B,1039,602.923077
1,X,1040,4038
1,Y,1040,1298
1,B,1040,733.923077
1,X,1041,4321
1,Y,1041,517
1,B,1041,626.519231
1,X,1042,949
1,Y,1042,302
1,B,1042,841.519231
1,X,1043,1219
1,Y,1043,1715
1,B,1043,704.942308
1,X,1044,3174
1,Y,1044,1607
1,B,1044,648.942308
1,X,1045,3316
1,Y,1045,181
1,B,1045,704.096154
1,X,1046,6126
1,Y,1046,2589
1,B,1046,696.961538
1,X,1047,4298
1,Y,1047,2229
1,B,1047,684.230769
1,X,1048,2491
1,Y,1048,1888
1,B,1048,605.634615
1,X,1049,5131
1,Y,1049,1591
1,B,1049,677.134615
1,X,1050,5699
1,Y,1050,3493
1,B,1050,682.307692
1,X,1051,2827
1,Y,1051,2339
1,B,1051,694.326923
1,X,1052,5708
1,Y,1052,97
1,B,1052,619.557692
1,X,1053,4081
1,Y,1053,673
1,B,1053,700.173077
1,X,1054,18
1,Y,1054,1201
1,B,1054,639.057692
1,X,1055,3923
1,Y,1055,1095
1,B,1055,612.211538
1,X,1056,5526
1,Y,1056,2191
1,B,1056,655.115385
1,X,1057,5972
1,Y,1057,2869
1,B,1057,714.634615
1,X,1058,3370
1,Y,1058,130
1,B,1058,740.134615
1,X,1059,4311
1,Y,1059,912
1,B,1059,845.846154
1,X,1060,1894
1,Y,1060,134
1,B,1060,614.134615
1,X,1061,735
1,Y,1061,279
1,B,1061,714.211538
1,X,1062,1926
1,Y,1062,1092
1,B,1062,753.25
1,X,1063,1601
1,Y,1063,1019
1,B,1063,685.076923
1,X,1064,3348
1,Y,1064,3215
1,B,1064,723.057692
1,X,1065,590
1,Y,1065,2420
1,B,1065,718.076923
1,X,1066,797
1,Y,1066,1651
1,B,1066,671.75
1,X,1067,3890
1,Y,1067,3612
1,B,1067,730.519231
1,X,1068,2720
1,Y,1068,2878
1,B,1068,677.673077
1,X,1069,1403
1,Y,1069,3471
1,B,1069,638.519231
1,X,1070,6112
1,Y,1070,3986
1,B,1070,666.019231
1,X,1071,721
1,Y,1071,241
1,B,1071,643.519231
1,X,1072,1376
1,Y,1072,1575
1,B,1072,675.230769
1,X,1073,130
1,Y,1073,3240
1,B,1073,705.557692
1,X,1074,2496
1,Y,1074,1337
1,B,1074,622.865385
1,X,1075,25
1,Y,1075,22
1,B,1075,750.711538
1,X,1076,1408
1,Y,1076,3691
1,B,1076,782.576923
1,X,1077,701
1,Y,1077,3989
1,B,1077,649.538462
1,X,1078,689
1,Y,1078,2972
1,B,1078,676.788462
1,X,1079,4487
1,Y,1079,2392
1,B,1079,585.019231
1,X,1080,5719
1,Y,1080,703
1,B,1080,696.923077
1,X,1081,4659
1,Y,1081,2323
1,B,1081,652.442308
1,X,1082,3782
1,Y,1082,67
1,B,1082,788.75
1,X,1083,3839
1,Y,1083,2053
1,B,1083,1018.307692
1,X,1084,2209
1,Y,1084,3306
1,B,1084,653.076923
1,X,1085,1422
1,Y,1085,2537
1,B,1085,727.538462
1,X,1086,660
1,Y,1086,126
1,B,1086,656.326923
1,X,1087,5126
1,Y,1087,603
1,B,1087,667.211538
1,X,1088,1268
1,Y,1088,778
1,B,1088,643.75
1,X,1089,5673
1,Y,1089,3421
1,B,1089,728.173077
1,X,1090,4318
1,Y,1090,1599
1,B,1090,661.884615
1,X,1091,3960
1,Y,1091,2845
1,B,1091,640.961538
1,X,1092,336
1,Y,1092,2265
1,B,1092,717.769231
1,X,1093,745
1,Y,1093,3681
1,B,1093,684.288462
1,X,1094,2210
1,Y,1094,1557
1,B,1094,681.673077
1,X,1095,3763
1,Y,1095,2101
1,B,1095,655.980769
1,X,1096,3377
1,Y,1096,1729
1,B,1096,666.807692
1,X,1097,530
1,Y,1097,3869
1,B,1097,697.269231
1,X,1098,4864
1,Y,1098,3238
1,B,1098,720.75
1,X,1099,1361
1,Y,1099,3427
1,B,1099,708.5
1,X,1100,3078
1,Y,1100,988
1,B,1100,647.5
1,X,1101,1311
1,Y,1101,3730
1,B,1101,684.076923
1,X,1102,3233
1,Y,1102,1934
1,B,1102,718.384615
1,X,1103,4038
1,Y,1103,202
1,B,1103,626.865385
1,X,1104,1820
1,Y,1104,731
1,B,1104,682.557692
1,X,1105,4120
1,Y,1105,3078
1,B,1105,742.961538
1,X,1106,848
1,Y,1106,1679
1,B,1106,680.903846
1,X,1107,5732
1,Y,1107,3460
1,B,1107,710.730769
1,X,1108,5284
1,Y,1108,1001
1,B,1108,678.788462
1,X,1109,1560
1,Y,1109,1773
1,B,1109,734.865385
1,X,1110,1476
1,Y,1110,1875
1,B,1110,665.5
1,X,1111,2339
1,Y,1111,2229
1,B,1111,689.923077
1,X,1112,77
1,Y,1112,3366
1,B,1112,647.884615
1,X,1113,3079
1,Y,1113,1204
1,B,1113,625.326923
1,X,1114,2142
1,Y,1114,2843
1,B,1114,674.480769
1,X,1115,3978
1,Y,1115,899
1,B,1115,665.326923
1,X,1116,4392
1,Y,1116,793
1,B,1116,662.480769
1,X,1117,1072
1,Y,1117,1105
1,B,1117,637.134615
1,X,1118,4762
1,Y,1118,3802
1,B,1118,668.019231
1,X,1119,4554
1,Y,1119,1111
1,B,1119,722.653846
1,X,1120,841
1,Y,1120,2124
1,B,1120,725.615385
1,X,1121,2999
1,Y,1121,3175
1,B,1121,679.461538
1,X,1122,3807
1,Y,1122,3570
1,B,1122,612.307692
1,X,1123,1264
1,Y,1123,1958
1,B,1123,647.75
1,X,1124,4026
1,Y,1124,447
1,B,1124,676.826923
1,X,1125,4031
1,Y,1125,304
1,B,1125,671.788462
1,X,1126,5621
1,Y,1126,3353
1,B,1126,686.403846
1,X,1127,1623
1,Y,1127,54
1,B,1127,741.730769
1,X,1128,2261
1,Y,1128,88
1,B,1128,777.365385
1,X,1129,1528
1,Y,1129,3484
1,B,1129,658.673077
1,X,1130,634
1,Y,1130,43
1,B,1130,702.365385
1,X,1131,5714
1,Y,1131,1019
1,B,1131,686.634615
1,X,1132,1422
1,Y,1132,2165
1,B,1132,674.884615
1,X,1133,4559
1,Y,1133,3099
1,B,1133,706.5
1,X,1134,4641
1,Y,1134,2969
1,B,1134,844.692308
1,X,1135,705
1,Y,1135,4061
1,B,1135,644.980769
1,X,1136,801
1,Y,1136,1618
1,B,1136,764.25
1,X,1137,1386
1,Y,1137,4082
1,B,1137,740.673077
1,X,1138,56
1,Y,1138,2523
1,B,1138,656.173077
1,X,1139,3381
1,Y,1139,735
1,B,1139,682.403846
1,X,1140,2973
1,Y,1140,3429
1,B,1140,753.423077
1,X,1141,472
1,Y,1141,3409
1,B,1141,711.346154
1,X,1142,1127
1,Y,1142,262
1,B,1142,601.961538
1,X,1143,962
1,Y,1143,2713
1,B,1143,666.25
1,X,1144,1952
1,Y,1144,835
1,B,1144,763.365385
1,X,1145,4842
1,Y,1145,2409
1,B,1145,697.961538
1,X,1146,935
1,Y,1146,2005
1,B,1146,758.346154
1,X,1147,1675
1,Y,1147,645
1,B,1147,592.673077
1,X,1148,5983
1,Y,1148,3009
1,B,1148,732.134615
1,X,1149,3135
1,Y,1149,485
1,B,1149,675.846154
1,X,1150,253
1,Y,1150,347
1,B,1150,751.846154
1,X,1151,2203
1,Y,1151,1854
1,B,1151,634.615385
1,X,1152,2915
1,Y,1152,2615
1,B,1152,702.326923
1,X,1153,3182
1,Y,1153,850
1,B,1153,692.923077
1,X,1154,2337
1,Y,1154,3915
1,B,1154,682.557692
1,X,1155,1461
1,Y,1155,2935
1,B,1155,596.75
1,X,1156,4724
1,Y,1156,3862
1,B,1156,539.134615
1,X,1157,1683
1,Y,1157,3934
1,B,1157,648.461538
1,X,1158,3858
1,Y,1158,1445
1,B,1158,586.423077
1,X,1159,4209
1,Y,1159,101
1,B,1159,710.423077
1,X,1160,4593
1,Y,1160,538
1,B,1160,640.826923
1,X,1161,1642
1,Y,1161,363
1,B,1161,744.326923
1,X,1162,5029
1,Y,1162,1085
1,B,1162,679.134615
1,X,1163,5777
1,Y,1163,2424
1,B,1163,695.769231
1,X,1164,1704
1,Y,1164,205
1,B,1164,712.653846
1,X,1165,1241
1,Y,1165,1160
1,B,1165,661.884615
1,X,1166,5078
1,Y,1166,1526
1,B,1166,637.384615
1,X,1167,4017
1,Y,1167,3010
1,B,1167,668.980769
1,X,1168,5098
1,Y,1168,4012
1,B,1168,675.173077
1,X,1169,3361
1,Y,1169,3846
1,B,1169,702.519231
1,X,1170,1319
1,Y,1170,2338
1,B,1170,638.788462
1,X,1171,2918
1,Y,1171,2476
1,B,1171,737.269231
1,X,1172,64
1,Y,1172,1498
1,B,1172,622.288462
1,X,1173,3093
1,Y,1173,745
1,B,1173,742.5
1,X,1174,1010
1,Y,1174,567
1,B,1174,677.634615
1,X,1175,1134
1,Y,1175,1390
1,B,1175,647.153846
1,X,1176,957
1,Y,1176,1950
1,B,1176,628.211538
1,X,1177,421
1,Y,1177,1173
1,B,1177,700.423077
1,X,1178,5977
1,Y,1178,1002
1,B,1178,661.038462
1,X,1179,305
1,Y,1179,4083
1,B,1179,666.038462
1,X,1180,4914
1,Y,1180,2395
1,B,1180,754.673077
1,X,1181,2326
1,Y,1181,2012
1,B,1181,591.096154
1,X,1182,4087
1,Y,1182,1864
1,B,1182,759.730769
1,X,1183,306
1,Y,1183,3446
1,B,1183,620.903846
1,X,1184,3839
1,Y,1184,766
1,B,1184,641.134615
1,X,1185,1643
1,Y,1185,1701
1,B,1185,693.961538
1,X,1186,2376
1,Y,1186,3090
1,B,1186,610.211538
1,X,1187,3630
1,Y,1187,1932
1,B,1187,704.961538
1,X,1188,1775
1,Y,1188,3674
1,B,1188,714.442308
1,X,1189,3171
1,Y,1189,3414
1,B,1189,733.096154
1,X,1190,2176
1,Y,1190,2487
1,B,1190,637.365385
1,X,1191,1852
1,Y,1191,909
1,B,1191,721.230769
1,X,1192,4650
1,Y,1192,3542
1,B,1192,710.442308
1,X,1193,4476
1,Y,1193,756
1,B,1193,651.788462
1,X,1194,2709
1,Y,1194,1086
1,B,1194,646.269231
1,X,1195,1804
1,Y,1195,270
1,B,1195,609.461538
1,X,1196,1290
1,Y,1196,2129
1,B,1196,636.615385
1,X,1197,737
1,Y,1197,347
1,B,1197,629.596154
1,X,1198,1254
1,Y,1198,1184
1,B,1198,651.192308
1,X,1199,3859
1,Y,1199,3226
1,B,1199,697.711538
1,X,1200,1675
1,Y,1200,2897
1,B,1200,616.019231
1,X,1201,3375
1,Y,1201,3855
1,B,1201,703.576923
1,X,1202,3447
1,Y,1202,869
1,B,1202,821.057692
1,X,1203,310
1,Y,1203,1126
1,B,1203,654.769231
1,X,1204,4400
1,Y,1204,2180
1,B,1204,801.653846
1,X,1205,9
1,Y,1205,1128
1,B,1205,595.076923
1,X,1206,5918
1,Y,1206,2457
1,B,1206,678.403846
1,X,1207,5172
1,Y,1207,3387
1,B,1207,626.153846
1,X,1208,1906
1,Y,1208,2329
1,B,1208,638.096154
1,X,1209,3928
1,Y,1209,1572
1,B,1209,723.019231
1,X,1210,3189
1,Y,1210,3734
1,B,1210,623.461538
1,X,1211,3418
1,Y,1211,3512
1,B,1211,573.211538
1,X,1212,4309
1,Y,1212,491
1,B,1212,643.788462
1,X,1213,5770
1,Y,1213,2246
1,B,1213,639.865385
1,X,1214,4619
1,Y,1214,3301
1,B,1214,643.942308
1,X,1215,1704
1,Y,1215,693
1,B,1215,766.057692
1,X,1216,5066
1,Y,1216,1144
1,B,1216,757.576923
1,X,1217,3033
1,Y,1217,2059
1,B,1217,676.923077
1,X,1218,1890
1,Y,1218,3099
1,B,1218,665.923077
1,X,1219,3993
1,Y,1219,1307
1,B,1219,671.961538
1,X,1220,3378
1,Y,1220,2636
1,B,1220,653.923077
1,X,1221,5636
1,Y,1221,1486
1,B,1221,661.634615
1,X,1222,3382
1,Y,1222,473
1,B,1222,687.384615
1,X,1223,1771
1,Y,1223,3059
1,B,1223,600.980769
1,X,1224,3012
1,Y,1224,1413
1,B,1224,708.538462
1,X,1225,3868
1,Y,1225,1704
1,B,1225,626.057692
1,X,1226,3844
1,Y,1226,2190
1,B,1226,688.942308
1,X,1227,65
1,Y,1227,1979
1,B,1227,652.730769
1,X,1228,4767
1,Y,1228,3187
1,B,1228,644.865385
1,X,1229,4130
1,Y,1229,881
1,B,1229,643.442308
1,X,1230,1257
1,Y,1230,2776
1,B,1230,700.461538
1,X,1231,354
1,Y,1231,3349
1,B,1231,638.442308
1,X,1232,2695
1,Y,1232,1203
1,B,1232,663.115385
1,X,1233,1746
1,Y,1233,1133
1,B,1233,687.25
1,X,1234,1700
1,Y,1234,2877
1,B,1234,589.096154
1,X,1235,3418
1,Y,1235,914
1,B,1235,646.673077
1,X,1236,5123
1,Y,1236,3237
1,B,1236,600.807692
1,X,1237,3890
1,Y,1237,1253
1,B,1237,600.903846
1,X,1238,3691
1,Y,1238,800
1,B,1238,683.019231
1,X,1239,5920
1,Y,1239,2830
1,B,1239,644.769231
1,X,1240,5233
1,Y,1240,1534
1,B,1240,682.326923
1,X,1241,5280
1,Y,1241,2389
1,B,1241,637.480769
1,X,1242,5679
1,Y,1242,1400
1,B,1242,573.288462
1,X,1243,5316
1,Y,1243,119
1,B,1243,673.75
1,X,1244,4507
1,Y,1244,681
1,B,1244,654.788462
1,X,1245,1296
1,Y,1245,224
1,B,1245,671.269231
1,X,1246,5483
1,Y,1246,996
1,B,1246,696.5
1,X,1247,2454
1,Y,1247,2198
1,B,1247,597.423077
1,X,1248,2033
1,Y,1248,377
1,B,1248,634.442308
1,X,1249,120
1,Y,1249,3839
1,B,1249,604.25
1,X,1250,344
1,Y,1250,3240
1,B,1250,598.615385
1,X,1251,4583
1,Y,1251,4080
1,B,1251,575.384615
1,X,1252,4973
1,Y,1252,548
1,B,1252,689.730769
1,X,1253,1028
1,Y,1253,811
1,B,1253,729.846154
1,X,1254,713
1,Y,1254,920
1,B,1254,669.538462
1,X,1255,4588
1,Y,1255,1086
1,B,1255,649.807692
1,X,1256,118
1,Y,1256,2888
1,B,1256,593.923077
1,X,1257,2848
1,Y,1257,2879
1,B,1257,662.461538
1,X,1258,5908
1,Y,1258,115
1,B,1258,634.576923
1,X,1259,4258
1,Y,1259,234
1,B,1259,631.153846
1,X,1260,3955
1,Y,1260,1097
1,B,1260,642.25
1,X,1261,3291
1,Y,1261,3945
1,B,1261,689.096154
1,X,1262,5309
1,Y,1262,2542
1,B,1262,611.442308
1,X,1263,45
1,Y,1263,2111
1,B,1263,597.673077
1,X,1264,2555
1,Y,1264,3876
1,B,1264,660.076923
1,X,1265,3776
1,Y,1265,1734
1,B,1265,600.096154
1,X,1266,1255
1,Y,1266,2790
1,B,1266,660.25
1,X,1267,3876
1,Y,1267,260
1,B,1267,635.076923
1,X,1268,1582
1,Y,1268,4087
1,B,1268,603.076923
1,X,1269,1822
1,Y,1269,839
1,B,1269,683.557692
1,X,1270,4797
1,Y,1270,2862
1,B,1270,683.980769
1,X,1271,1705
1,Y,1271,391
1,B,1271,654.384615
1,X,1272,4656
1,Y,1272,2295
1,B,1272,584.865385
1,X,1273,5877
1,Y,1273,3253
1,B,1273,586.75
1,X,1274,1247
1,Y,1274,2537
1,B,1274,671.538462
1,X,1275,3045
1,Y,1275,1172
1,B,1275,568.096154
1,X,1276,2548
1,Y,1276,1097
1,B,1276,563.788462
1,X,1277,5533
1,Y,1277,3220
1,B,1277,754.846154
1,X,1278,593
1,Y,1278,320
1,B,1278,612.480769
1,X,1279,3241
1,Y,1279,3909
1,B,1279,636.192308
1,X,1280,3577
1,Y,1280,3223
1,B,1280,660
1,X,1281,760
1,Y,1281,3981
1,B,1281,629.480769
1,X,1282,2183
1,Y,1282,1856
1,B,1282,569.865385
1,X,1283,1829
1,Y,1283,677
1,B,1283,641.25
1,X,1284,111
1,Y,1284,3293
1,B,1284,633.153846
1,X,1285,2887
1,Y,1285,987
1,B,1285,659.538462
1,X,1286,5775
1,Y,1286,2702
1,B,1286,622.403846
1,X,1287,3618
1,Y,1287,2378
1,B,1287,672.788462
1,X,1288,3962
1,Y,1288,3909
1,B,1288,671.923077
1,X,1289,3782
1,Y,1289,1270
1,B,1289,609.019231
1,X,1290,5298
1,Y,1290,2589
1,B,1290,591.884615
1,X,1291,889
1,Y,1291,2096
1,B,1291,646.692308
1,X,1292,1905
1,Y,1292,2513
1,B,1292,606.5
1,X,1293,4928
1,Y,1293,1542
1,B,1293,593.557692
1,X,1294,4894
1,Y,1294,340
1,B,1294,639.269231
1,X,1295,43
1,Y,1295,3026
1,B,1295,647.326923
1,X,1296,2957
1,Y,1296,1939
1,B,1296,613.692308
1,X,1297,1226
1,Y,1297,2678
1,B,1297,657.576923
1,X,1298,1829
1,Y,1298,1578
1,B,1298,632.173077
1,X,1299,5125
1,Y,1299,2526
1,B,1299,613.134615
1,X,1300,6082
1,Y,1300,2740
1,B,1300,656.192308
1,X,1301,409
1,Y,1301,3799
1,B,1301,641.519231
1,X,1302,5301
1,Y,1302,2108
1,B,1302,642.653846
1,X,1303,5024
1,Y,1303,1505
1,B,1303,599.134615
1,X,1304,2601
1,Y,1304,624
1,B,1304,616.346154
1,X,1305,5188
1,Y,1305,1984
1,B,1305,614.076923
1,X,1306,6076
1,Y,1306,685
1,B,1306,627.903846
1,X,1307,3766
1,Y,1307,772
1,B,1307,640.980769
1,X,1308,5673
1,Y,1308,1377
1,B,1308,614.134615
1,X,1309,2447
1,Y,1309,110
1,B,1309,625.788462
1,X,1310,1522
1,Y,1310,3397
1,B,1310,603.115385
1,X,1311,5970
1,Y,1311,474
1,B,1311,638.615385
1,X,1312,1851
1,Y,1312,3528
1,B,1312,699.269231
1,X,1313,5191
1,Y,1313,1928
1,B,1313,570.769231
1,X,1314,3916
1,Y,1314,1256
1,B,1314,590.923077
1,X,1315,3158
1,Y,1315,1074
1,B,1315,612.692308
1,X,1316,286
1,Y,1316,1766
1,B,1316,638.269231
1,X,1317,3663
1,Y,1317,3184
1,B,1317,666.346154
1,X,1318,2511
1,Y,1318,1694
1,B,1318,590.096154
1,X,1319,1311
1,Y,1319,3197
1,B,1319,598.096154
1,X,1320,774
1,Y,1320,3878
1,B,1320,584.076923
1,X,1321,741
1,Y,1321,1775
1,B,1321,597.384615
1,X,1322,2604
1,Y,1322,1010
1,B,1322,614.75
1,X,1323,4930
1,Y,1323,2473
1,B,1323,682.096154
1,X,1324,650
1,Y,1324,2388
1,B,1324,651.211538
1,X,1325,3607
1,Y,1325,1132
1,B,1325,574.423077
1,X,1326,64
1,Y,1326,337
1,B,1326,692.634615
1,X,1327,2705
1,Y,1327,165
1,B,1327,619.307692
1,X,1328,4052
1,Y,1328,3121
1,B,1328,695.826923
1,X,1329,2890
1,Y,1329,1003
1,B,1329,633.519231
1,X,1330,4493
1,Y,1330,3305
1,B,1330,764.134615
1,X,1331,3645
1,Y,1331,4038
1,B,1331,640.980769
1,X,1332,3231
1,Y,1332,1713
1,B,1332,646.961538
1,X,1333,5584
1,Y,1333,956
1,B,1333,598.326923
1,X,1334,4656
1,Y,1334,3987
1,B,1334,584.038462
1,X,1335,705
1,Y,1335,2684
1,B,1335,665.846154
1,X,1336,4417
1,Y,1336,753
1,B,1336,666.346154
1,X,1337,271
1,Y,1337,462
1,B,1337,666.711538
1,X,1338,1771
1,Y,1338,2504
1,B,1338,664.923077
1,X,1339,3899
1,Y,1339,3274
1,B,1339,623.192308
1,X,1340,4836
1,Y,1340,2339
1,B,1340,639.326923
1,X,1341,5442
1,Y,1341,2269
1,B,1341,632.019231
1,X,1342,5248
1,Y,1342,2146
1,B,1342,658.692308
1,X,1343,2933
1,Y,1343,2924
1,B,1343,609.711538
1,X,1344,1371
1,Y,1344,2568
1,B,1344,719.788462
1,X,1345,2371
1,Y,1345,3638
1,B,1345,593.134615
1,X,1346,4551
1,Y,1346,3128
1,B,1346,597.115385
1,X,1347,2990
1,Y,1347,3693
1,B,1347,540.884615
1,X,1348,2459
1,Y,1348,1633
1,B,1348,614.846154
1,X,1349,2386
1,Y,1349,3545
1,B,1349,566.038462
1,X,1350,5049
1,Y,1350,1836
1,B,1350,621.038462
1,X,1351,28
1,Y,1351,2233
1,B,1351,602.730769
1,X,1352,173
1,Y,1352,845
1,B,1352,604.519231
1,X,1353,3960
1,Y,1353,2554
1,B,1353,593.307692
1,X,1354,4717
1,Y,1354,793
1,B,1354,620.307692
1,X,1355,5065
1,Y,1355,1645
1,B,1355,620.192308
1,X,1356,971
1,Y,1356,375
1,B,1356,584.288462
1,X,1357,2506
1,Y,1357,2112
1,B,1357,615.865385
1,X,1358,1751
1,Y,1358,2461
1,B,1358,625.153846
1,X,1359,5586
1,Y,1359,758
1,B,1359,614.096154
1,X,1360,982
1,Y,1360,3914
1,B,1360,553.846154
1,X,1361,649
1,Y,1361,2817
1,B,1361,601.076923
1,X,1362,226
1,Y,1362,463
1,B,1362,606.384615
1,X,1363,3356
1,Y,1363,3557
1,B,1363,616.153846
1,X,1364,805
1,Y,1364,2175
1,B,1364,645.346154
1,X,1365,3864
1,Y,1365,1947
1,B,1365,579.692308
1,X,1366,1702
1,Y,1366,1238
1,B,1366,615.596154
1,X,1367,2101
1,Y,1367,2762
1,B,1367,684.576923
1,X,1368,831
1,Y,1368,3976
1,B,1368,557.634615
1,X,1369,1193
1,Y,1369,591
1,B,1369,573.192308
1,X,1370,5975
1,Y,1370,1745
1,B,1370,582.461538
1,X,1371,4771
1,Y,1371,3169
1,B,1371,647.75
1,X,1372,5335
1,Y,1372,3737
1,B,1372,561.192308
1,X,1373,249
1,Y,1373,1844
1,B,1373,631.596154
1,X,1374,1102
1,Y,1374,1337
1,B,1374,618.307692
1,X,1375,132
1,Y,1375,1935
1,B,1375,579.384615
1,X,1376,4676
1,Y,1376,2997
1,B,1376,556.942308
1,X,1377,2648
1,Y,1377,1034
1,B,1377,699.480769
1,X,1378,2556
1,Y,1378,1801
1,B,1378,664.480769
1,X,1379,4288
1,Y,1379,3792
1,B,1379,704.615385
1,X,1380,2893
1,Y,1380,1822
1,B,1380,606.5
1,X,1381,2773
1,Y,1381,2438
1,B,1381,541.788462
1,X,1382,1193
1,Y,1382,2869
1,B,1382,595.269231
1,X,1383,147
1,Y,1383,1571
1,B,1383,628.903846
1,X,1384,4885
1,Y,1384,1090
1,B,1384,580.384615
1,X,1385,810
1,Y,1385,2429
1,B,1385,630.942308
1,X,1386,4191
1,Y,1386,1468
1,B,1386,593.365385
1,X,1387,2077
1,Y,1387,2712
1,B,1387,566.423077
1,X,1388,1694
1,Y,1388,3281
1,B,1388,661.346154
1,X,1389,5311
1,Y,1389,2434
1,B,1389,679.807692
1,X,1390,647
1,Y,1390,2301
1,B,1390,595.961538
1,X,1391,4105
1,Y,1391,2121
1,B,1391,585.384615
1,X,1392,1655
1,Y,1392,1026
1,B,1392,608.173077
1,X,1393,660
1,Y,1393,3896
1,B,1393,590.211538
1,X,1394,1974
1,Y,1394,506
1,B,1394,653.230769
1,X,1395,83
1,Y,1395,1946
1,B,1395,608.923077
1,X,1396,1776
1,Y,1396,676
1,B,1396,669.942308
1,X,1397,3532
1,Y,1397,3959
1,B,1397,644.326923
1,X,1398,1050
1,Y,1398,1114
1,B,1398,603.115385
1,X,1399,1871
1,Y,1399,592
1,B,1399,610.538462
1,X,1400,3527
1,Y,1400,2605
1,B,1400,595.961538
1,X,1401,3881
1,Y,1401,2630
1,B,1401,606.192308
1,X,1402,2059
1,Y,1402,3829
1,B,1402,657.557692
1,X,1403,2835
1,Y,1403,2882
1,B,1403,664.576923
1,X,1404,5516
1,Y,1404,1101
1,B,1404,610.057692
1,X,1405,3416
1,Y,1405,430
1,B,1405,648.480769
1,X,1406,4683
1,Y,1406,3146
1,B,1406,605.980769
1,X,1407,2813
1,Y,1407,241
1,B,1407,653.730769
1,X,1408,2747
1,Y,1408,2571
1,B,1408,640.211538
1,X,1409,140
1,Y,1409,1889
1,B,1409,601.057692
1,X,1410,1831
1,Y,1410,29
1,B,1410,616.403846
1,X,1411,1131
1,Y,1411,1190
1,B,1411,631.480769
1,X,1412,3394
1,Y,1412,562
1,B,1412,584.596154
1,X,1413,525
1,Y,1413,1023
1,B,1413,699.230769
1,X,1414,1908
1,Y,1414,1367
1,B,1414,637.865385
1,X,1415,6107
1,Y,1415,3106
1,B,1415,634.461538
1,X,1416,5045
1,Y,1416,2445
1,B,1416,579.423077
1,X,1417,2682
1,Y,1417,1142
1,B,1417,638.788462
1,X,1418,2120
1,Y,1418,1083
1,B,1418,637.538462
1,X,1419,2543
1,Y,1419,2957
1,B,1419,564.442308
1,X,1420,5647
1,Y,1420,786
1,B,1420,701.903846
1,X,1421,3112
1,Y,1421,847
1,B,1421,562.5
1,X,1422,2510
1,Y,1422,3329
1,B,1422,640.576923
1,X,1423,3478
1,Y,1423,2519
1,B,1423,595.019231
1,X,1424,2693
1,Y,1424,153
1,B,1424,643.538462
1,X,1425,3390
1,Y,1425,3564
1,B,1425,611.019231
1,X,1426,1140
1,Y,1426,2717
1,B,1426,636.730769
1,X,1427,2653
1,Y,1427,3665
1,B,1427,638.173077
1,X,1428,750
1,Y,1428,3081
1,B,1428,538.288462
1,X,1429,4686
1,Y,1429,904
1,B,1429,664.403846
1,X,1430,234
1,Y,1430,1535
1,B,1430,615.538462
1,X,1431,2801
1,Y,1431,149
1,B,1431,554.557692
1,X,1432,2607
1,Y,1432,1359
1,B,1432,564.865385
1,X,1433,6010
1,Y,1433,2011
1,B,1433,569.980769
1,X,1434,1684
1,Y,1434,1738
1,B,1434,543.403846
1,X,1435,243
1,Y,1435,1916
1,B,1435,612.326923
1,X,1436,1176
1,Y,1436,1831
1,B,1436,622.576923
1,X,1437,2227
1,Y,1437,1478
1,B,1437,712.096154
1,X,1438,2928
1,Y,1438,267
1,B,1438,633.230769
1,X,1439,424
1,Y,1439,1764
1,B,1439,612.596154
1,X,1440,759
1,Y,1440,3460
1,B,1440,585.980769
1,X,1441,1619
1,Y,1441,2371
1,B,1441,660.865385
1,X,1442,4063
1,Y,1442,1756
1,B,1442,640.826923
1,X,1443,1105
1,Y,1443,3578
1,B,1443,615.307692
1,X,1444,296
1,Y,1444,1460
1,B,1444,629.807692
1,X,1445,2858
1,Y,1445,3635
1,B,1445,564.903846
1,X,1446,2267
1,Y,1446,1112
1,B,1446,596.807692
1,X,1447,234
1,Y,1447,2297
1,B,1447,583.153846
1,X,1448,5106
1,Y,1448,2546
1,B,1448,605.461538
1,X,1449,1927
1,Y,1449,3123
1,B,1449,554.288462
1,X,1450,90
1,Y,1450,2722
1,B,1450,573.692308
1,X,1451,421
1,Y,1451,2061
1,B,1451,614.961538
1,X,1452,832
1,Y,1452,2427
1,B,1452,593.192308
1,X,1453,797
1,Y,1453,62
1,B,1453,667.25
1,X,1454,1100
1,Y,1454,3064
1,B,1454,586.711538
1,X,1455,193
1,Y,1455,2040
1,B,1455,591.961538
1,X,1456,4342
1,Y,1456,1750
1,B,1456,600.615385
1,X,1457,1776
1,Y,1457,3850
1,B,1457,627.134615
1,X,1458,2852
1,Y,1458,782
1,B,1458,616.615385
1,X,1459,1014
1,Y,1459,1909
1,B,1459,604.826923
1,X,1460,106
1,Y,1460,842
1,B,1460,636.884615
1,X,1461,1307
1,Y,1461,3704
1,B,1461,559.211538
1,X,1462,1396
1,Y,1462,1748
1,B,1462,562.980769
1,X,1463,4331
1,Y,1463,734
1,B,1463,644.942308
1,X,1464,2327
1,Y,1464,410
1,B,1464,618.307692
1,X,1465,3492
1,Y,1465,3939
1,B,1465,599.461538
1,X,1466,5588
1,Y,1466,3509
1,B,1466,599.269231
1,X,1467,1077
1,Y,1467,65
1,B,1467,675.846154
1,X,1468,5174
1,Y,1468,2672
1,B,1468,579.038462
1,X,1469,5187
1,Y,1469,1188
1,B,1469,581.711538
1,X,1470,1758
1,Y,1470,454
1,B,1470,615.365385
1,X,1471,2219
1,Y,1471,10
1,B,1471,693.384615
1,X,1472,3318
1,Y,1472,510
1,B,1472,619.923077
1,X,1473,1208
1,Y,1473,2046
1,B,1473,565.230769
1,X,1474,1054
1,Y,1474,2127
1,B,1474,532.615385
1,X,1475,663
1,Y,1475,867
1,B,1475,695.269231
1,X,1476,681
1,Y,1476,1781
1,B,1476,655.576923
1,X,1477,2293
1,Y,1477,1702
1,B,1477,594.307692
1,X,1478,3647
1,Y,1478,2141
1,B,1478,672.673077
1,X,1479,2296
1,Y,1479,2918
1,B,1479,651.615385
1,X,1480,2448
1,Y,1480,1285
1,B,1480,656.865385
1,X,1481,3056
1,Y,1481,3330
1,B,1481,633.019231
1,X,1482,1970
1,Y,1482,1164
1,B,1482,625.153846
1,X,1483,1738
1,Y,1483,2801
1,B,1483,556.403846
1,X,1484,936
1,Y,1484,3904
1,B,1484,651.615385
1,X,1485,3994
1,Y,1485,1215
1,B,1485,581.307692
1,X,1486,928
1,Y,1486,2239
1,B,1486,633.961538
1,X,1487,4205
1,Y,1487,2137
1,B,1487,596.634615
1,X,1488,3825
1,Y,1488,671
1,B,1488,591.596154
1,X,1489,5112
1,Y,1489,1185
1,B,1489,560.711538
1,X,1490,2055
1,Y,1490,2099
1,B,1490,611.403846
1,X,1491,1834
1,Y,1491,886
1,B,1491,570.5
1,X,1492,317
1,Y,1492,393
1,B,1492,584.846154
1,X,1493,297
1,Y,1493,693
1,B,1493,569.25
1,X,1494,3799
1,Y,1494,2487
1,B,1494,613.903846
1,X,1495,847
1,Y,1495,2527
1,B,1495,565.596154
1,X,1496,824
1,Y,1496,1120
1,B,1496,584.038462
1,X,1497,2054
1,Y,1497,3979
1,B,1497,677.826923
1,X,1498,1852
1,Y,1498,611
1,B,1498,552.153846
1,X,1499,5658
1,Y,1499,3555
1,B,1499,633.423077
1,X,1500,2274
1,Y,1500,1652
1,B,1500,596.865385
1,X,1501,4873
1,Y,1501,952
1,B,1501,648.057692
1,X,1502,757
1,Y,1502,880
1,B,1502,579.923077
1,X,1503,6053
1,Y,1503,3017
1,B,1503,617.807692
1,X,1504,3612
1,Y,1504,2425
1,B,1504,598.057692
1,X,1505,5146
1,Y,1505,3318
1,B,1505,523.826923
1,X,1506,1616
1,Y,1506,1266
1,B,1506,656.115385
1,X,1507,175
1,Y,1507,2033
1,B,1507,574.403846
1,X,1508,2014
1,Y,1508,3897
1,B,1508,548.019231
1,X,1509,4190
1,Y,1509,867
1,B,1509,553.75
1,X,1510,5102
1,Y,1510,2437
1,B,1510,696.942308
1,X,1511,1561
1,Y,1511,3479
1,B,1511,586.673077
1,X,1512,171
1,Y,1512,1437
1,B,1512,611.096154
1,X,1513,1163
1,Y,1513,296
1,B,1513,605.115385
1,X,1514,4825
1,Y,1514,2218
1,B,1514,557.788462
1,X,1515,1467
1,Y,1515,1616
1,B,1515,624.038462
1,X,1516,4553
1,Y,1516,2508
1,B,1516,558.057692
1,X,1517,2459
1,Y,1517,3802
1,B,1517,584.384615
1,X,1518,3199
1,Y,1518,33
1,B,1518,632.346154
1,X,1519,4104
1,Y,1519,817
1,B,1519,585.307692
1,X,1520,2886
1,Y,1520,392
1,B,1520,626.480769
1,X,1521,94
1,Y,1521,1298
1,B,1521,581.038462
1,X,1522,5893
1,Y,1522,883
1,B,1522,642.730769
1,X,1523,598
1,Y,1523,2781
1,B,1523,621.269231
1,X,1524,3730
1,Y,1524,3732
1,B,1524,514.307692
1,X,1525,1182
1,Y,1525,691
1,B,1525,573.038462
1,X,1526,471
1,Y,1526,2191
1,B,1526,580.557692
1,X,1527,2304
1,Y,1527,1585
1,B,1527,556.826923
1,X,1528,398
1,Y,1528,2252
1,B,1528,620.75
1,X,1529,4921
1,Y,1529,1128
1,B,1529,587.134615
1,X,1530,1400
1,Y,1530,2541
1,B,1530,568.423077
1,X,1531,3066
1,Y,1531,575
1,B,1531,616.615385
1,X,1532,835
1,Y,1532,35
1,B,1532,605.153846
1,X,1533,5449
1,Y,1533,1079
1,B,1533,543.942308
1,X,1534,2946
1,Y,1534,3574
1,B,1534,584.326923
1,X,1535,1300
1,Y,1535,97
1,B,1535,539.076923
1,X,1536,5160
1,Y,1536,2159
1,B,1536,589.673077
1,X,1537,2937
1,Y,1537,3208
1,B,1537,536.865385
1,X,1538,2954
1,Y,1538,3615
1,B,1538,614.134615
1,X,1539,1401
1,Y,1539,3142
1,B,1539,552.711538
1,X,1540,211
1,Y,1540,1332
1,B,1540,574.173077
1,X,1541,811
1,Y,1541,915
1,B,1541,576.653846
1,X,1542,5267
1,Y,1542,1996
1,B,1542,543.5
1,X,1543,1574
1,Y,1543,3493
1,B,1543,642.923077
1,X,1544,3657
1,Y,1544,1869
1,B,1544,549.769231
1,X,1545,1381
1,Y,1545,2042
1,B,1545,647.096154
1,X,1546,3260
1,Y,1546,2422
1,B,1546,538.903846
1,X,1547,27
1,Y,1547,3922
1,B,1547,589.365385
1,X,1548,3550
1,Y,1548,2449
1,B,1548,537
1,X,1549,4283
1,Y,1549,320
1,B,1549,536.192308
1,X,1550,2719
1,Y,1550,2826
1,B,1550,581.826923
1,X,1551,3758
1,Y,1551,729
1,B,1551,607.423077
1,X,1552,4283
1,Y,1552,3992
1,B,1552,556.596154
1,X,1553,5805
1,Y,1553,179
1,B,1553,646.711538
1,X,1554,507
1,Y,1554,1458
1,B,1554,563.75
1,X,1555,3529
1,Y,1555,3473
1,B,1555,597.75
1,X,1556,3818
1,Y,1556,2678
1,B,1556,587.173077
1,X,1557,3409
1,Y,1557,2760
1,B,1557,583.346154
1,X,1558,4645
1,Y,1558,3497
1,B,1558,554.25
1,X,1559,2962
1,Y,1559,1378
1,B,1559,530.903846
1,X,1560,3737
1,Y,1560,285
1,B,1560,565.75
1,X,1561,3595
1,Y,1561,2490
1,B,1561,581.730769
1,X,1562,3821
1,Y,1562,3501
1,B,1562,618.730769
1,X,1563,1391
1,Y,1563,126
1,B,1563,536.057692
1,X,1564,42
1,Y,1564,3274
1,B,1564,679.442308
1,X,1565,1837
1,Y,1565,375
1,B,1565,622.538462
1,X,1566,70
1,Y,1566,2282
1,B,1566,649.384615
1,X,1567,1924
1,Y,1567,2106
1,B,1567,576.730769
1,X,1568,65
1,Y,1568,2812
1,B,1568,560.384615
1,X,1569,401
1,Y,1569,3315
1,B,1569,630.942308
1,X,1570,4845
1,Y,1570,2832
1,B,1570,602.788462
1,X,1571,1299
1,Y,1571,767
1,B,1571,585.211538
1,X,1572,2005
1,Y,1572,3763
1,B,1572,601.807692
1,X,1573,41
1,Y,1573,1487
1,B,1573,648.057692
1,X,1574,444
1,Y,1574,3191
1,B,1574,580.980769
1,X,1575,639
1,Y,1575,215
1,B,1575,541.076923
1,X,1576,1400
1,Y,1576,1184
1,B,1576,551.576923
1,X,1577,5308
1,Y,1577,672
1,B,1577,603.288462
1,X,1578,5020
1,Y,1578,2522
1,B,1578,547.134615
1,X,1579,5693
1,Y,1579,2052
1,B,1579,802.096154
1,X,1580,5742
1,Y,1580,3557
1,B,1580,612.211538
1,X,1581,4653
1,Y,1581,2243
1,B,1581,567.846154
1,X,1582,1139
1,Y,1582,232
1,B,1582,528.769231
1,X,1583,2709
1,Y,1583,4034
1,B,1583,550.769231
1,X,1584,5348
1,Y,1584,46
1,B,1584,587.538462
1,X,1585,4368
1,Y,1585,3594
1,B,1585,599.942308
1,X,1586,5046
1,Y,1586,1126
1,B,1586,549.711538
1,X,1587,3097
1,Y,1587,523
1,B,1587,489.576923
1,X,1588,293
1,Y,1588,1277
1,B,1588,566.769231
1,X,1589,3192
1,Y,1589,3378
1,B,1589,544.25
1,X,1590,5665
1,Y,1590,1527
1,B,1590,586.423077
1,X,1591,3449
1,Y,1591,2066
1,B,1591,595.846154
1,X,1592,1306
1,Y,1592,3129
1,B,1592,595.230769
1,X,1593,3226
1,Y,1593,233
1,B,1593,616.307692
1,X,1594,4111
1,Y,1594,2817
1,B,1594,538.846154
1,X,1595,5881
1,Y,1595,469
1,B,1595,574.519231
1,X,1596,3790
1,Y,1596,1099
1,B,1596,561.942308
1,X,1597,949
1,Y,1597,903
1,B,1597,590.192308
1,X,1598,3785
1,Y,1598,2923
1,B,1598,630.826923
1,X,1599,4045
1,Y,1599,506
1,B,1599,589.826923
1,X,1600,62
1,Y,1600,1751
1,B,1600,592.576923
1,X,1601,5679
1,Y,1601,3542
1,B,1601,617.730769
1,X,1602,1456
1,Y,1602,2468
1,B,1602,572.980769
1,X,1603,3782
1,Y,1603,802
1,B,1603,583.903846
1,X,1604,270
1,Y,1604,436
1,B,1604,565.826923
1,X,1605,5895
1,Y,1605,71
1,B,1605,562.461538
1,X,1606,1335
1,Y,1606,3330
1,B,1606,619.673077
1,X,1607,2996
1,Y,1607,3868
1,B,1607,549.923077
1,X,1608,725
1,Y,1608,866
1,B,1608,602.730769
1,X,1609,4327
1,Y,1609,1456
1,B,1609,553.134615
1,X,1610,5713
1,Y,1610,389
1,B,1610,566.019231
1,X,1611,2211
1,Y,1611,2885
1,B,1611,563
1,X,1612,462
1,Y,1612,2130
1,B,1612,602.288462
1,X,1613,1904
1,Y,1613,3174
1,B,1613,569.480769
1,X,1614,3435
1,Y,1614,2581
1,B,1614,495.326923
1,X,1615,2461
1,Y,1615,2034
1,B,1615,593.788462
1,X,1616,5314
1,Y,1616,2154
1,B,1616,602.134615
1,X,1617,1553
1,Y,1617,3966
1,B,1617,588.076923
1,X,1618,1874
1,Y,1618,1862
1,B,1618,590.192308
1,X,1619,5047
1,Y,1619,2703
1,B,1619,574.115385
1,X,1620,153
1,Y,1620,166
1,B,1620,626.846154
1,X,1621,141
1,Y,1621,2562
1,B,1621,547.192308
1,X,1622,1006
1,Y,1622,3975
1,B,1622,581.615385
1,X,1623,897
1,Y,1623,1194
1,B,1623,545.423077
1,X,1624,328
1,Y,1624,1716
1,B,1624,612.730769
1,X,1625,87
1,Y,1625,1414
1,B,1625,628.711538
1,X,1626,2336
1,Y,1626,1532
1,B,1626,580.557692
1,X,1627,3891
1,Y,1627,2017
1,B,1627,530.730769
1,X,1628,3196
1,Y,1628,596
1,B,1628,482.884615
1,X,1629,3786
1,Y,1629,2001
1,B,1629,494.673077
1,X,1630,423
1,Y,1630,2152
1,B,1630,549.25
1,X,1631,4475
1,Y,1631,1007
1,B,1631,566.211538
1,X,1632,2311
1,Y,1632,2119
1,B,1632,579.557692
1,X,1633,2331
1,Y,1633,395
1,B,1633,559.134615
1,X,1634,2370
1,Y,1634,3259
1,B,1634,558.115385
1,X,1635,5153
1,Y,1635,3059
1,B,1635,569.961538
1,X,1636,1252
1,Y,1636,2094
1,B,1636,544.634615
1,X,1637,5072
1,Y,1637,3134
1,B,1637,609.153846
1,X,1638,1528
1,Y,1638,3593
1,B,1638,585.884615
1,X,1639,1564
1,Y,1639,3595
1,B,1639,579.134615
1,X,1640,2693
1,Y,1640,1993
1,B,1640,557.75
1,X,1641,1913
1,Y,1641,1382
1,B,1641,511.288462
1,X,1642,4305
1,Y,1642,318
1,B,1642,492.788462
1,X,1643,1598
1,Y,1643,838
1,B,1643,575.326923
1,X,1644,2315
1,Y,1644,3345
1,B,1644,620.019231
1,X,1645,2204
1,Y,1645,795
1,B,1645,583.134615
1,X,1646,6012
1,Y,1646,2482
1,B,1646,575.807692
1,X,1647,181
1,Y,1647,1840
1,B,1647,601.480769
1,X,1648,4546
1,Y,1648,1381
1,B,1648,619.5
1,X,1649,5867
1,Y,1649,1397
1,B,1649,599.788462
1,X,1650,4707
1,Y,1650,2801
1,B,1650,554.769231
1,X,1651,4041
1,Y,1651,1903
1,B,1651,583.673077
1,X,1652,5380
1,Y,1652,813
1,B,1652,643.423077
1,X,1653,1823
1,Y,1653,234
1,B,1653,568.153846
1,X,1654,2196
1,Y,1654,490
1,B,1654,574.75
1,X,1655,2611
1,Y,1655,2999
1,B,1655,594.596154
1,X,1656,849
1,Y,1656,1939
1,B,1656,616.038462
1,X,1657,3344
1,Y,1657,661
1,B,1657,581.153846
1,X,1658,1242
1,Y,1658,530
1,B,1658,575.903846
1,X,1659,4864
1,Y,1659,2738
1,B,1659,622.903846
1,X,1660,6036
1,Y,1660,1107
1,B,1660,526.403846
1,X,1661,1930
1,Y,1661,2127
1,B,1661,579.384615
1,X,1662,431
1,Y,1662,3264
1,B,1662,679.923077
1,X,1663,1049
1,Y,1663,1216
1,B,1663,548.692308
1,X,1664,3829
1,Y,1664,935
1,B,1664,537.423077
1,X,1665,3546
1,Y,1665,3480
1,B,1665,563.980769
1,X,1666,5320
1,Y,1666,3479
1,B,1666,560.980769
1,X,1667,1487
1,Y,1667,3544
1,B,1667,539.538462
1,X,1668,5547
1,Y,1668,3388
1,B,1668,556.326923
1,X,1669,5605
1,Y,1669,712
1,B,1669,586.615385
1,X,1670,2665
1,Y,1670,3986
1,B,1670,538.019231
1,X,1671,574
1,Y,1671,1025
1,B,1671,560.403846
1,X,1672,3945
1,Y,1672,1779
1,B,1672,553.846154
1,X,1673,2639
1,Y,1673,964
1,B,1673,574.423077
1,X,1674,4676
1,Y,1674,4008
1,B,1674,592.096154
1,X,1675,5627
1,Y,1675,854
1,B,1675,585.673077
1,X,1676,3400
1,Y,1676,632
1,B,1676,543.980769
1,X,1677,120
1,Y,1677,937
1,B,1677,638.134615
1,X,1678,2912
1,Y,1678,354
1,B,1678,582.076923
1,X,1679,2675
1,Y,1679,1234
1,B,1679,578.307692
1,X,1680,4102
1,Y,1680,3649
1,B,1680,682.057692
1,X,1681,4567
1,Y,1681,676
1,B,1681,535.403846
1,X,1682,4107
1,Y,1682,395
1,B,1682,626.326923
1,X,1683,3782
1,Y,1683,99
1,B,1683,554.519231
1,X,1684,5540
1,Y,1684,788
1,B,1684,560.326923
1,X,1685,214
1,Y,1685,565
1,B,1685,551.211538
1,X,1686,1451
1,Y,1686,863
1,B,1686,466.557692
1,X,1687,5434
1,Y,1687,768
1,B,1687,542.75
1,X,1688,1974
1,Y,1688,3624
1,B,1688,587.634615
1,X,1689,623
1,Y,1689,2896
1,B,1689,584.711538
1,X,1690,1026
1,Y,1690,1514
1,B,1690,524.038462
1,X,1691,96
1,Y,1691,1767
1,B,1691,580.807692
1,X,1692,4633
1,Y,1692,3476
1,B,1692,496.826923
1,X,1693,2874
1,Y,1693,3326
1,B,1693,602.288462
1,X,1694,5278
1,Y,1694,2185
1,B,1694,641.326923
1,X,1695,3186
1,Y,1695,580
1,B,1695,492.211538
1,X,1696,2448
1,Y,1696,370
1,B,1696,546.5
1,X,1697,3289
1,Y,1697,3757
1,B,1697,576
1,X,1698,716
1,Y,1698,2355
1,B,1698,531.865385
1,X,1699,536
1,Y,1699,1006
1,B,1699,565.076923
1,X,1700,858
1,Y,1700,2511
1,B,1700,563.480769
1,X,1701,3140
1,Y,1701,2675
1,B,1701,594.653846
1,X,1702,864
1,Y,1702,424
1,B,1702,615.519231
1,X,1703,977
1,Y,1703,2635
1,B,1703,569.788462
1,X,1704,1877
1,Y,1704,1681
1,B,1704,502.057692
1,X,1705,6024
1,Y,1705,1594
1,B,1705,590.807692
1,X,1706,1149
1,Y,1706,3177
1,B,1706,530.961538
1,X,1707,956
1,Y,1707,1753
1,B,1707,576.480769
1,X,1708,4832
1,Y,1708,689
1,B,1708,566.134615
1,X,1709,371
1,Y,1709,3178
1,B,1709,553.403846
1,X,1710,1741
1,Y,1710,1222
1,B,1710,558.769231
1,X,1711,4664
1,Y,1711,2819
1,B,1711,580.865385
1,X,1712,6041
1,Y,1712,3999
1,B,1712,566.788462
1,X,1713,2309
1,Y,1713,1210
1,B,1713,584.596154
1,X,1714,3742
1,Y,1714,860
1,B,1714,506.903846
1,X,1715,5450
1,Y,1715,1859
1,B,1715,507.730769
1,X,1716,46
1,Y,1716,1813
1,B,1716,567.115385
1,X,1717,4378
1,Y,1717,852
1,B,1717,606.615385
1,X,1718,2715
1,Y,1718,3494
1,B,1718,512.788462
1,X,1719,201
1,Y,1719,1618
1,B,1719,491.519231
1,X,1720,3562
1,Y,1720,3237
1,B,1720,545.923077
1,X,1721,4330
1,Y,1721,2076
1,B,1721,518.096154
1,X,1722,4062
1,Y,1722,979
1,B,1722,549.096154
1,X,1723,3449
1,Y,1723,2597
1,B,1723,524.615385
1,X,1724,126
1,Y,1724,2242
1,B,1724,481.884615
1,X,1725,4127
1,Y,1725,2708
1,B,1725,531.25
1,X,1726,5239
1,Y,1726,1139
1,B,1726,486.365385
1,X,1727,1925
1,Y,1727,3791
1,B,1727,578.884615
1,X,1728,4013
1,Y,1728,841
1,B,1728,565.096154
1,X,1729,4892
1,Y,1729,1958
1,B,1729,540.807692
1,X,1730,1104
1,Y,1730,2568
1,B,1730,470.25
1,X,1731,2095
1,Y,1731,2955
1,B,1731,574.25
1,X,1732,359
1,Y,1732,2995
1,B,1732,523.980769
1,X,1733,38
1,Y,1733,701
1,B,1733,528.153846
1,X,1734,1277
1,Y,1734,3844
1,B,1734,549.153846
1,X,1735,4455
1,Y,1735,3801
1,B,1735,593.038462
1,X,1736,3108
1,Y,1736,3657
1,B,1736,571.769231
1,X,1737,691
1,Y,1737,2354
1,B,1737,550.576923
1,X,1738,503
1,Y,1738,1162
1,B,1738,532.153846
1,X,1739,4318
1,Y,1739,1531
1,B,1739,550.980769
1,X,1740,6055
1,Y,1740,1119
1,B,1740,512.846154
1,X,1741,5252
1,Y,1741,1569
1,B,1741,582.884615
1,X,1742,2158
1,Y,1742,3833
1,B,1742,560.942308
1,X,1743,4225
1,Y,1743,3242
1,B,1743,584.230769
1,X,1744,2832
1,Y,1744,272
1,B,1744,603.75
1,X,1745,1342
1,Y,1745,2078
1,B,1745,569.423077
1,X,1746,378
1,Y,1746,432
1,B,1746,547.769231
1,X,1747,4126
1,Y,1747,1469
1,B,1747,543.557692
1,X,1748,1008
1,Y,1748,1576
1,B,1748,573.115385
1,X,1749,5970
1,Y,1749,2969
1,B,1749,561.038462
1,X,1750,380
1,Y,1750,1691
1,B,1750,546.384615
1,X,1751,1251
1,Y,1751,3696
1,B,1751,608.538462
1,X,1752,1816
1,Y,1752,3559
1,B,1752,561.346154
1,X,1753,592
1,Y,1753,3865
1,B,1753,570.576923
1,X,1754,4721
1,Y,1754,3905
1,B,1754,555.384615
1,X,1755,3112
1,Y,1755,718
1,B,1755,614.057692
1,X,1756,220
1,Y,1756,3305
1,B,1756,565.307692
1,X,1757,2943
1,Y,1757,4069
1,B,1757,571
1,X,1758,1580
1,Y,1758,508
1,B,1758,544.057692
1,X,1759,2391
1,Y,1759,378
1,B,1759,504.538462
1,X,1760,5797
1,Y,1760,1097
1,B,1760,604.192308
1,X,1761,1742
1,Y,1761,3441
1,B,1761,510.576923
1,X,1762,4597
1,Y,1762,3753
1,B,1762,539.288462
1,X,1763,944
1,Y,1763,716
1,B,1763,508.211538
1,X,1764,225
1,Y,1764,3222
1,B,1764,530.942308
1,X,1765,4584
1,Y,1765,1271
1,B,1765,557.826923
1,X,1766,2328
1,Y,1766,2914
1,B,1766,629.538462
1,X,1767,3338
1,Y,1767,148
1,B,1767,598.826923
1,X,1768,4001
1,Y,1768,1905
1,B,1768,542.403846
1,X,1769,894
1,Y,1769,454
1,B,1769,502.230769
1,X,1770,196
1,Y,1770,1586
1,B,1770,511.019231
1,X,1771,18
1,Y,1771,2089
1,B,1771,522.711538
1,X,1772,5952
1,Y,1772,972
1,B,1772,537.288462
1,X,1773,5703
1,Y,1773,1483
1,B,1773,504.653846
1,X,1774,2523
1,Y,1774,685
1,B,1774,573.326923
1,X,1775,858
1,Y,1775,3388
1,B,1775,562.326923
1,X,1776,462
1,Y,1776,730
1,B,1776,515.269231
1,X,1777,3130
1,Y,1777,4022
1,B,1777,510.115385
1,X,1778,3035
1,Y,1778,932
1,B,1778,510.153846
1,X,1779,303
1,Y,1779,603
1,B,1779,501.173077
1,X,1780,802
1,Y,1780,2897
1,B,1780,523.519231
1,X,1781,2728
1,Y,1781,2031
1,B,1781,508.538462
1,X,1782,1541
1,Y,1782,3640
1,B,1782,484.711538
1,X,1783,2116
1,Y,1783,1192
1,B,1783,561.173077
1,X,1784,2554
1,Y,1784,3704
1,B,1784,556.326923
1,X,1785,887
1,Y,1785,1949
1,B,1785,581.692308
1,X,1786,3928
1,Y,1786,1956
1,B,1786,540.730769
1,X,1787,434
1,Y,1787,3875
1,B,1787,558.730769
1,X,1788,2529
1,Y,1788,3927
1,B,1788,530.75
1,X,1789,2988
1,Y,1789,776
1,B,1789,542.211538
1,X,1790,2959
1,Y,1790,3233
1,B,1790,576.903846
1,X,1791,5254
1,Y,1791,2128
1,B,1791,533.711538
1,X,1792,3820
1,Y,1792,3701
1,B,1792,519.596154
1,X,1793,4574
1,Y,1793,2527
1,B,1793,509.153846
1,X,1794,3143
1,Y,1794,1680
1,B,1794,531.634615
1,X,1795,2628
1,Y,1795,2283
1,B,1795,535.423077
1,X,1796,1493
1,Y,1796,251
1,B,1796,504.711538
1,X,1797,3638
1,Y,1797,4086
1,B,1797,553.576923
1,X,1798,4329
1,Y,1798,3690
1,B,1798,599.538462
1,X,1799,257
1,Y,1799,391
1,B,1799,526.903846
1,X,1800,3228
1,Y,1800,3344
1,B,1800,504.307692
1,X,1801,3889
1,Y,1801,3957
1,B,1801,542.673077
1,X,1802,452
1,Y,1802,3311
1,B,1802,639.653846
1,X,1803,642
1,Y,1803,2177
1,B,1803,482.596154
1,X,1804,1192
1,Y,1804,1969
1,B,1804,561.057692
1,X,1805,1037
1,Y,1805,3368
1,B,1805,490.115385
1,X,1806,1600
1,Y,1806,426
1,B,1806,556.673077
1,X,1807,1733
1,Y,1807,3836
1,B,1807,538.75
1,X,1808,4510
1,Y,1808,1507
1,B,1808,521.230769
1,X,1809,711
1,Y,1809,1263
1,B,1809,546.346154
1,X,1810,1729
1,Y,1810,3879
1,B,1810,575.538462
1,X,1811,1058
1,Y,1811,1551
1,B,1811,527.846154
1,X,1812,176
1,Y,1812,1816
1,B,1812,560.826923
1,X,1813,68
1,Y,1813,2772
1,B,1813,580.788462
1,X,1814,5539
1,Y,1814,1329
1,B,1814,530.711538
1,X,1815,5511
1,Y,1815,1196
1,B,1815,546.442308
1,X,1816,774
1,Y,1816,3116
1,B,1816,510.807692
1,X,1817,12
1,Y,1817,3724
1,B,1817,535.634615
1,X,1818,2167
1,Y,1818,3449
1,B,1818,521.596154
1,X,1819,89
1,Y,1819,680
1,B,1819,508.134615
1,X,1820,475
1,Y,1820,3810
1,B,1820,553.538462
1,X,1821,2114
1,Y,1821,729
1,B,1821,523.211538
1,X,1822,525
1,Y,1822,1161
1,B,1822,510.807692
1,X,1823,5435
1,Y,1823,1377
1,B,1823,563.115385
1,X,1824,454
1,Y,1824,3345
1,B,1824,470.153846
1,X,1825,3917
1,Y,1825,1946
1,B,1825,507.769231
1,X,1826,1667
1,Y,1826,736
1,B,1826,553.884615
1,X,1827,4803
1,Y,1827,1172
1,B,1827,534.538462
1,X,1828,2634
1,Y,1828,4044
1,B,1828,553.423077
1,X,1829,2546
1,Y,1829,2148
1,B,1829,542.730769
1,X,1830,5017
1,Y,1830,3995
1,B,1830,508.326923
1,X,1831,3860
1,Y,1831,2147
1,B,1831,491.5
1,X,1832,4636
1,Y,1832,3781
1,B,1832,567.538462
1,X,1833,500
1,Y,1833,2964
1,B,1833,491.153846
1,X,1834,1617
1,Y,1834,3636
1,B,1834,576.788462
1,X,1835,331
1,Y,1835,3417
1,B,1835,506.846154
1,X,1836,3912
1,Y,1836,588
1,B,1836,522.326923
1,X,1837,1974
1,Y,1837,460
1,B,1837,510.923077
1,X,1838,3244
1,Y,1838,3139
1,B,1838,546.115385
1,X,1839,142
1,Y,1839,2835
1,B,1839,507.134615
1,X,1840,1511
1,Y,1840,2542
1,B,1840,475.442308
1,X,1841,632
1,Y,1841,1584
1,B,1841,529.807692
1,X,1842,4548
1,Y,1842,3031
1,B,1842,523.961538
1,X,1843,783
1,Y,1843,1016
1,B,1843,529.711538
1,X,1844,1490
1,Y,1844,463
1,B,1844,476.576923
1,X,1845,436
1,Y,1845,2459
1,B,1845,530.173077
1,X,1846,3791
1,Y,1846,3219
1,B,1846,458.211538
1,X,1847,1468
1,Y,1847,2486
1,B,1847,526.384615
1,X,1848,2179
1,Y,1848,3975
1,B,1848,532.211538
1,X,1849,3477
1,Y,1849,3267
1,B,1849,502.615385
1,X,1850,5567
1,Y,1850,1475
1,B,1850,537.538462
1,X,1851,2577
1,Y,1851,1415
1,B,1851,500.134615
1,X,1852,213
1,Y,1852,3573
1,B,1852,501.403846
1,X,1853,4302
1,Y,1853,1798
1,B,1853,532.25
1,X,1854,5575
1,Y,1854,2069
1,B,1854,520.653846
1,X,1855,354
1,Y,1855,3495
1,B,1855,546.5
1,X,1856,4968
1,Y,1856,2548
1,B,1856,524.980769
1,X,1857,986
1,Y,1857,1797
1,B,1857,550.076923
1,X,1858,4261
1,Y,1858,403
1,B,1858,526.596154
1,X,1859,2028
1,Y,1859,3522
1,B,1859,491.942308
1,X,1860,1024
1,Y,1860,280
1,B,1860,475.326923
1,X,1861,4368
1,Y,1861,2731
1,B,1861,503.730769
1,X,1862,1751
1,Y,1862,3545
1,B,1862,494.788462
1,X,1863,3358
1,Y,1863,648
1,B,1863,527.538462
1,X,1864,5446
1,Y,1864,1155
1,B,1864,534.076923
1,X,1865,1009
1,Y,1865,3847
1,B,1865,525.923077
1,X,1866,390
1,Y,1866,2717
1,B,1866,507.115385
1,X,1867,2562
1,Y,1867,2284
1,B,1867,526.288462
1,X,1868,4860
1,Y,1868,1746
1,B,1868,501.615385
1,X,1869,52
1,Y,1869,1327
1,B,1869,484.788462
1,X,1870,4554
1,Y,1870,787
1,B,1870,532.980769
1,X,1871,1693
1,Y,1871,1474
1,B,1871,531.307692
1,X,1872,655
1,Y,1872,200
1,B,1872,482.75
1,X,1873,314
1,Y,1873,206
1,B,1873,507.865385
1,X,1874,1644
1,Y,1874,90
1,B,1874,521.442308
1,X,1875,1617
1,Y,1875,3022
1,B,1875,549.211538
1,X,1876,748
1,Y,1876,1618
1,B,1876,515.884615
1,X,1877,2165
1,Y,1877,688
1,B,1877,503.634615
1,X,1878,5823
1,Y,1878,2890
1,B,1878,503.980769
1,X,1879,4880
1,Y,1879,2215
1,B,1879,523.173077
1,X,1880,1901
1,Y,1880,659
1,B,1880,462.557692
1,X,1881,936
1,Y,1881,2417
1,B,1881,543.346154
1,X,1882,2942
1,Y,1882,3249
1,B,1882,496.326923
1,X,1883,1579
1,Y,1883,490
1,B,1883,524.096154
1,X,1884,5221
1,Y,1884,2375
1,B,1884,507.019231
1,X,1885,3156
1,Y,1885,1945
1,B,1885,545.634615
1,X,1886,1302
1,Y,1886,1969
1,B,1886,510.596154
1,X,1887,4280
1,Y,1887,3060
1,B,1887,521.576923
1,X,1888,333
1,Y,1888,1679
1,B,1888,524.403846
1,X,1889,3135
1,Y,1889,772
1,B,1889,495.576923
1,X,1890,789
1,Y,1890,152
1,B,1890,495.211538
1,X,1891,4949
1,Y,1891,2176
1,B,1891,514.384615
1,X,1892,535
1,Y,1892,2968
1,B,1892,538.076923
1,X,1893,272
1,Y,1893,2559
1,B,1893,559.038462
1,X,1894,5136
1,Y,1894,1652
1,B,1894,535.057692
1,X,1895,4693
1,Y,1895,3064
1,B,1895,491.365385
1,X,1896,2897
1,Y,1896,1708
1,B,1896,490.961538
1,X,1897,2778
1,Y,1897,94
1,B,1897,555.326923
1,X,1898,1376
1,Y,1898,48
1,B,1898,563.961538
1,X,1899,1124
1,Y,1899,825
1,B,1899,470.692308
1,X,1900,4805
1,Y,1900,2756
1,B,1900,503.019231
1,X,1901,4892
1,Y,1901,2355
1,B,1901,535.557692
1,X,1902,732
1,Y,1902,1814
1,B,1902,511.365385
1,X,1903,4520
1,Y,1903,715
1,B,1903,523.153846
1,X,1904,3286
1,Y,1904,163
1,B,1904,518.711538
1,X,1905,3503
1,Y,1905,916
1,B,1905,511.384615
1,X,1906,3758
1,Y,1906,3874
1,B,1906,505.692308
1,X,1907,5624
1,Y,1907,3054
1,B,1907,510.442308
1,X,1908,5148
1,Y,1908,3174
1,B,1908,494.730769
1,X,1909,2071
1,Y,1909,2799
1,B,1909,439.769231
1,X,1910,798
1,Y,1910,2607
1,B,1910,517.807692
1,X,1911,4406
1,Y,1911,838
1,B,1911,519.326923
1,X,1912,134
1,Y,1912,2356
1,B,1912,483
1,X,1913,99
1,Y,1913,2616
1,B,1913,497.096154
1,X,1914,598
1,Y,1914,3416
1,B,1914,528.192308
1,X,1915,5325
1,Y,1915,2112
1,B,1915,521.211538
1,X,1916,3849
1,Y,1916,1601
1,B,1916,473.115385
1,X,1917,4736
1,Y,1917,2147
1,B,1917,459.096154
1,X,1918,4696
1,Y,1918,3826
1,B,1918,531.230769
1,X,1919,5919
1,Y,1919,2421
1,B,1919,481.653846
1,X,1920,680
1,Y,1920,3553
1,B,1920,486.403846
1,X,1921,2532
1,Y,1921,4030
1,B,1921,502.153846
1,X,1922,94
1,Y,1922,729
1,B,1922,495.442308
1,X,1923,4106
1,Y,1923,990
1,B,1923,543.653846
1,X,1924,1757
1,Y,1924,2110
1,B,1924,510.230769
1,X,1925,5541
1,Y,1925,2536
1,B,1925,514.788462
1,X,1926,1611
1,Y,1926,3048
1,B,1926,513.923077
1,X,1927,5266
1,Y,1927,1620
1,B,1927,505.788462
1,X,1928,35
1,Y,1928,525
1,B,1928,506.961538
1,X,1929,2906
1,Y,1929,2990
1,B,1929,493.365385
1,X,1930,5061
1,Y,1930,2172
1,B,1930,459.576923
1,X,1931,4853
1,Y,1931,3809
1,B,1931,541.269231
1,X,1932,396
1,Y,1932,2616
1,B,1932,517.076923
1,X,1933,774
1,Y,1933,1129
1,B,1933,512.153846
1,X,1934,2053
1,Y,1934,1667
1,B,1934,567.326923
1,X,1935,929
1,Y,1935,384
1,B,1935,510.576923
1,X,1936,3018
1,Y,1936,2669
1,B,1936,479.634615
1,X,1937,1758
1,Y,1937,121
1,B,1937,520.384615
1,X,1938,5111
1,Y,1938,2710
1,B,1938,507.384615
1,X,1939,2260
1,Y,1939,2864
1,B,1939,529.903846
1,X,1940,809
1,Y,1940,3484
1,B,1940,520.25
1,X,1941,2009
1,Y,1941,2055
1,B,1941,529.711538
1,X,1942,727
1,Y,1942,1290
1,B,1942,490.096154
1,X,1943,1935
1,Y,1943,307
1,B,1943,501.692308
1,X,1944,2756
1,Y,1944,3991
1,B,1944,470.461538
1,X,1945,1066
1,Y,1945,462
1,B,1945,501.403846
1,X,1946,400
1,Y,1946,1257
1,B,1946,508.365385
1,X,1947,6131
1,Y,1947,954
1,B,1947,495.903846
1,X,1948,1047
1,Y,1948,592
1,B,1948,513.423077
1,X,1949,1532
1,Y,1949,2164
1,B,1949,478.403846
1,X,1950,2130
1,Y,1950,3839
1,B,1950,541.692308
1,X,1951,3098
1,Y,1951,3709
1,B,1951,480.326923
1,X,1952,2582
1,Y,1952,2552
1,B,1952,495.423077
1,X,1953,278
1,Y,1953,1727
1,B,1953,508.307692
1,X,1954,3585
1,Y,1954,3294
1,B,1954,515.884615
1,X,1955,233
1,Y,1955,3510
1,B,1955,458.211538
1,X,1956,3792
1,Y,1956,1014
1,B,1956,442.442308
1,X,1957,218
1,Y,1957,1794
1,B,1957,542.923077
1,X,1958,3053
1,Y,1958,783
1,B,1958,469.326923
1,X,1959,976
1,Y,1959,2049
1,B,1959,604.288462
1,X,1960,2719
1,Y,1960,3439
1,B,1960,529.057692
1,X,1961,3055
1,Y,1961,772
1,B,1961,460.769231
1,X,1962,809
1,Y,1962,293
1,B,1962,482.538462
1,X,1963,4866
1,Y,1963,2664
1,B,1963,466.923077
1,X,1964,1006
1,Y,1964,1704
1,B,1964,504.846154
1,X,1965,1744
1,Y,1965,687
1,B,1965,514.653846
1,X,1966,1012
1,Y,1966,52
1,B,1966,498.269231
1,X,1967,5587
1,Y,1967,1794
1,B,1967,489.211538
1,X,1968,4854
1,Y,1968,2673
1,B,1968,474.057692
1,X,1969,857
1,Y,1969,8
1,B,1969,523.365385
1,X,1970,3127
1,Y,1970,396
1,B,1970,492.75
1,X,1971,1243
1,Y,1971,2586
1,B,1971,501.192308
1,X,1972,5118
1,Y,1972,2341
1,B,1972,508
1,X,1973,4305
1,Y,1973,3035
1,B,1973,480.980769
1,X,1974,2026
1,Y,1974,2055
1,B,1974,514.115385
1,X,1975,1427
1,Y,1975,3287
1,B,1975,491.423077
1,X,1976,3916
1,Y,1976,3579
1,B,1976,450.884615
1,X,1977,2431
1,Y,1977,2966
1,B,1977,474.788462
1,X,1978,362
1,Y,1978,3575
1,B,1978,499.346154
1,X,1979,437
1,Y,1979,3765
1,B,1979,482.826923
1,X,1980,4596
1,Y,1980,468
1,B,1980,468.980769
1,X,1981,1462
1,Y,1981,2516
1,B,1981,501.211538
1,X,1982,5557
1,Y,1982,1946
1,B,1982,423.711538
1,X,1983,2649
1,Y,1983,2608
1,B,1983,512.461538
1,X,1984,4088
1,Y,1984,2536
1,B,1984,543.903846
1,X,1985,787
1,Y,1985,3399
1,B,1985,499.384615
1,X,1986,3340
1,Y,1986,3099
1,B,1986,504.442308
1,X,1987,4597
1,Y,1987,1731
1,B,1987,464.153846
1,X,1988,3163
1,Y,1988,1767
1,B,1988,525.192308
1,X,1989,2268
1,Y,1989,448
1,B,1989,471.980769
1,X,1990,1854
1,Y,1990,3310
1,B,1990,472.538462
1,X,1991,1167
1,Y,1991,124
1,B,1991,468.711538
1,X,1992,1544
1,Y,1992,2576
1,B,1992,490.75
1,X,1993,917
1,Y,1993,938
1,B,1993,496.692308
1,X,1994,1892
1,Y,1994,789
1,B,1994,470.576923
1,X,1995,461
1,Y,1995,340
1,B,1995,510.596154
1,X,1996,2259
1,Y,1996,1300
1,B,1996,458.557692
1,X,1997,3120
1,Y,1997,4044
1,B,1997,470.653846
1,X,1998,4437
1,Y,1998,624
1,B,1998,489
1,X,1999,4100
1,Y,1999,915
1,B,1999,760.653846
1,X,2000,1885
1,Y,2000,3977
1,B,2000,520.807692
1,X,2001,5096
1,Y,2001,2134
1,B,2001,462.576923
1,X,2002,4083
1,Y,2002,448
1,B,2002,463.5
1,X,2003,5609
1,Y,2003,1065
1,B,2003,501.538462
1,X,2004,5149
1,Y,2004,2300
1,B,2004,467.673077
1,X,2005,807
1,Y,2005,1217
1,B,2005,492
1,X,2006,3294
1,Y,2006,3779
1,B,2006,491.538462
1,X,2007,4602
1,Y,2007,653
1,B,2007,453.711538
1,X,2008,5970
1,Y,2008,639
1,B,2008,502.365385
1,X,2009,373
1,Y,2009,910
1,B,2009,486.634615
1,X,2010,3021
1,Y,2010,486
1,B,2010,465.653846
1,X,2011,3465
1,Y,2011,561
1,B,2011,494.423077
1,X,2012,5780
1,Y,2012,3238
1,B,2012,499.692308
1,X,2013,3672
1,Y,2013,1585
1,B,2013,491.115385
1,X,2014,174
1,Y,2014,1771
1,B,2014,525.365385
1,X,2015,701
1,Y,2015,3526
1,B,2015,518.788462
1,X,2016,3458
1,Y,2016,1177
1,B,2016,433.384615
1,X,2017,5476
1,Y,2017,3808
1,B,2017,469.634615
1,X,2018,643
1,Y,2018,2089
1,B,2018,499.326923
1,X,2019,3196
1,Y,2019,3015
1,B,2019,478.423077
1,X,2020,3418
1,Y,2020,979
1,B,2020,478.326923
1,X,2021,2098
1,Y,2021,1047
1,B,2021,493.423077
1,X,2022,3310
1,Y,2022,2835
1,B,2022,483.25
1,X,2023,3425
1,Y,2023,1151
1,B,2023,475.846154
1,X,2024,878
1,Y,2024,276
1,B,2024,540.980769
1,X,2025,4786
1,Y,2025,1053
1,B,2025,479.615385
1,X,2026,4344
1,Y,2026,765
1,B,2026,527.115385
1,X,2027,1034
1,Y,2027,3504
1,B,2027,501.019231
1,X,2028,4390
1,Y,2028,1576
1,B,2028,484.346154
1,X,2029,6035
1,Y,2029,2931
1,B,2029,407.769231
1,X,2030,2075
1,Y,2030,2184
1,B,2030,492
1,X,2031,1470
1,Y,2031,2563
1,B,2031,542.326923
1,X,2032,2086
1,Y,2032,833
1,B,2032,468.75
1,X,2033,2110
1,Y,2033,1866
1,B,2033,447.442308
1,X,2034,2741
1,Y,2034,2262
1,B,2034,499.403846
1,X,2035,4104
1,Y,2035,3032
1,B,2035,498.403846
1,X,2036,5588
1,Y,2036,885
1,B,2036,479.461538
1,X,2037,3319
1,Y,2037,1242
1,B,2037,487.692308
1,X,2038,2453
1,Y,2038,3520
1,B,2038,427.942308
1,X,2039,5515
1,Y,2039,3573
1,B,2039,493.75
1,X,2040,286
1,Y,2040,672
1,B,2040,510.788462
1,X,2041,3749
1,Y,2041,2041
1,B,2041,539.461538
1,X,2042,902
1,Y,2042,3384
1,B,2042,534.769231
1,X,2043,3641
1,Y,2043,1003
1,B,2043,501.730769
1,X,2044,426
1,Y,2044,659
1,B,2044,428.884615
1,X,2045,2118
1,Y,2045,1235
1,B,2045,468.903846
1,X,2046,135
1,Y,2046,3112
1,B,2046,522.346154
1,X,2047,1831
1,Y,2047,2958
1,B,2047,502.692308
1,X,2048,3279
1,Y,2048,1442
1,B,2048,442.230769
1,X,2049,974
1,Y,2049,1999
1,B,2049,464.596154
1,X,2050,214
1,Y,2050,2228
1,B,2050,448.365385
1,X,2051,2417
1,Y,2051,308
1,B,2051,461.846154
1,X,2052,4755
1,Y,2052,2041
1,B,2052,515.25
1,X,2053,4032
1,Y,2053,658
1,B,2053,488.211538
1,X,2054,2185
1,Y,2054,2186
1,B,2054,493.884615
1,X,2055,2296
1,Y,2055,2952
1,B,2055,433.653846
1,X,2056,2687
1,Y,2056,970
1,B,2056,467.5
1,X,2057,660
1,Y,2057,2192
1,B,2057,426.115385
1,X,2058,4142
1,Y,2058,166
1,B,2058,503.269231
1,X,2059,596
1,Y,2059,3914
1,B,2059,446.192308
1,X,2060,3823
1,Y,2060,3682
1,B,2060,439.903846
1,X,2061,5535
1,Y,2061,1188
1,B,2061,486.923077
1,X,2062,449
1,Y,2062,80
1,B,2062,466.653846
1,X,2063,4328
1,Y,2063,2098
1,B,2063,439.942308
1,X,2064,3587
1,Y,2064,3102
1,B,2064,516.769231
1,X,2065,2875
1,Y,2065,280
1,B,2065,466.846154
1,X,2066,975
1,Y,2066,1250
1,B,2066,442.326923
1,X,2067,176
1,Y,2067,3160
1,B,2067,496.230769
1,X,2068,715
1,Y,2068,715
1,B,2068,472.307692
1,X,2069,3168
1,Y,2069,289
1,B,2069,464.826923
1,X,2070,2039
1,Y,2070,1280
1,B,2070,520.365385
1,X,2071,5617
1,Y,2071,598
1,B,2071,455.653846
1,X,2072,2241
1,Y,2072,2117
1,B,2072,486.019231
1,X,2073,2979
1,Y,2073,3381
1,B,2073,487.769231
1,X,2074,528
1,Y,2074,1417
1,B,2074,496.961538
1,X,2075,23
1,Y,2075,572
1,B,2075,487.942308
1,X,2076,1391
1,Y,2076,3198
1,B,2076,473.173077
1,X,2077,3124
1,Y,2077,1180
1,B,2077,477.192308
1,X,2078,1771
1,Y,2078,1387
1,B,2078,474.153846
1,X,2079,2783
1,Y,2079,71
1,B,2079,463.423077
1,X,2080,650
1,Y,2080,3041
1,B,2080,537.384615
1,X,2081,821
1,Y,2081,2797
1,B,2081,425
1,X,2082,5271
1,Y,2082,3584
1,B,2082,467.846154
1,X,2083,4096
1,Y,2083,3242
1,B,2083,573.480769
1,X,2084,924
1,Y,2084,917
1,B,2084,536.865385
1,X,2085,5778
1,Y,2085,2324
1,B,2085,470.25
1,X,2086,2693
1,Y,2086,2889
1,B,2086,491.403846
1,X,2087,855
1,Y,2087,2554
1,B,2087,528.096154
1,X,2088,1069
1,Y,2088,1983
1,B,2088,460.442308
1,X,2089,4961
1,Y,2089,1500
1,B,2089,526.807692
1,X,2090,4162
1,Y,2090,1016
1,B,2090,444.711538
1,X,2091,1280
1,Y,2091,850
1,B,2091,464.826923
1,X,2092,963
1,Y,2092,1294
1,B,2092,467.846154
1,X,2093,1663
1,Y,2093,262
1,B,2093,508.865385
1,X,2094,1346
1,Y,2094,3114
1,B,2094,467.230769
1,X,2095,5261
1,Y,2095,3460
1,B,2095,479.557692
1,X,2096,5595
1,Y,2096,1254
1,B,2096,446.134615
1,X,2097,5434
1,Y,2097,3847
1,B,2097,438.615385
1,X,2098,3146
1,Y,2098,1718
1,B,2098,512.942308
1,X,2099,1801
1,Y,2099,207
1,B,2099,479.846154
1,X,2100,1189
1,Y,2100,1332
1,B,2100,445.038462
1,X,2101,1062
1,Y,2101,753
1,B,2101,440.288462
1,X,2102,3663
1,Y,2102,1605
1,B,2102,467.019231
1,X,2103,571
1,Y,2103,2011
1,B,2103,498.461538
1,X,2104,3602
1,Y,2104,2081
1,B,2104,473.423077
1,X,2105,2887
1,Y,2105,2361
1,B,2105,434.5
1,X,2106,3081
1,Y,2106,3276
1,B,2106,455.211538
1,X,2107,2522
1,Y,2107,3084
1,B,2107,487.326923
1,X,2108,1022
1,Y,2108,1269
1,B,2108,448.365385
1,X,2109,3669
1,Y,2109,1662
1,B,2109,480.923077
1,X,2110,5569
1,Y,2110,3320
1,B,2110,486.615385
1,X,2111,5449
1,Y,2111,728
1,B,2111,457
1,X,2112,2602
1,Y,2112,3319
1,B,2112,447.461538
1,X,2113,814
1,Y,2113,1742
1,B,2113,429.942308
1,X,2114,1012
1,Y,2114,867
1,B,2114,462.75
1,X,2115,344
1,Y,2115,226
1,B,2115,489.903846
1,X,2116,2304
1,Y,2116,491
1,B,2116,452.942308
1,X,2117,3940
1,Y,2117,839
1,B,2117,443.961538
1,X,2118,5545
1,Y,2118,1850
1,B,2118,432.076923
1,X,2119,680
1,Y,2119,2533
1,B,2119,427.307692
1,X,2120,2708
1,Y,2120,65
1,B,2120,459.461538
1,X,2121,1121
1,Y,2121,3759
1,B,2121,427.711538
1,X,2122,1079
1,Y,2122,3234
1,B,2122,430.807692
1,X,2123,262
1,Y,2123,3910
1,B,2123,401.442308
1,X,2124,239
1,Y,2124,511
1,B,2124,442.596154
1,X,2125,5113
1,Y,2125,49
1,B,2125,487.403846
1,X,2126,4666
1,Y,2126,2846
1,B,2126,449.884615
1,X,2127,1053
1,Y,2127,1276
1,B,2127,460.596154
1,X,2128,3277
1,Y,2128,1231
1,B,2128,459.846154
1,X,2129,1188
1,Y,2129,1345
1,B,2129,445.942308
1,X,2130,493
1,Y,2130,180
1,B,2130,455.711538
1,X,2131,4675
1,Y,2131,880
1,B,2131,463.75
1,X,2132,4225
1,Y,2132,592
1,B,2132,479.519231
1,X,2133,1445
1,Y,2133,3475
1,B,2133,449.134615
1,X,2134,1267
1,Y,2134,844
1,B,2134,484.423077
1,X,2135,2294
1,Y,2135,3246
1,B,2135,447.884615
1,X,2136,3584
1,Y,2136,2076
1,B,2136,452.75
1,X,2137,533
1,Y,2137,3197
1,B,2137,497.769231
1,X,2138,4046
1,Y,2138,887
1,B,2138,451.865385
1,X,2139,987
1,Y,2139,1605
1,B,2139,478.288462
1,X,2140,1872
1,Y,2140,1611
1,B,2140,411.423077
1,X,2141,470
1,Y,2141,2340
1,B,2141,446.769231
1,X,2142,5469
1,Y,2142,3571
1,B,2142,466.153846
1,X,2143,1946
1,Y,2143,1827
1,B,2143,445.346154
1,X,2144,3655
1,Y,2144,2902
1,B,2144,419.269231
1,X,2145,4051
1,Y,2145,1062
1,B,2145,471.615385
1,X,2146,1637
1,Y,2146,2618
1,B,2146,494.442308
1,X,2147,3262
1,Y,2147,3147
1,B,2147,497.173077
1,X,2148,1589
1,Y,2148,3364
1,B,2148,446.384615
1,X,2149,62
1,Y,2149,294
1,B,2149,435.942308
1,X,2150,5016
1,Y,2150,3661
1,B,2150,453.153846
1,X,2151,2721
1,Y,2151,1009
1,B,2151,472.230769
1,X,2152,4176
1,Y,2152,1645
1,B,2152,444.5
1,X,2153,3639
1,Y,2153,3990
1,B,2153,385.230769
1,X,2154,329
1,Y,2154,3131
1,B,2154,457.769231
1,X,2155,265
1,Y,2155,3935
1,B,2155,440.230769
1,X,2156,357
1,Y,2156,2352
1,B,2156,441.038462
1,X,2157,2802
1,Y,2157,30
1,B,2157,448.480769
1,X,2158,89
1,Y,2158,2586
1,B,2158,399.346154
1,X,2159,4869
1,Y,2159,1576
1,B,2159,485.423077
1,X,2160,3585
1,Y,2160,2270
1,B,2160,464.5
1,X,2161,47
1,Y,2161,1053
1,B,2161,461.326923
1,X,2162,2739
1,Y,2162,1072
1,B,2162,481.653846
1,X,2163,3698
1,Y,2163,2931
1,B,2163,402.326923
1,X,2164,962
1,Y,2164,750
1,B,2164,483.75
1,X,2165,836
1,Y,2165,264
1,B,2165,445.538462
1,X,2166,699
1,Y,2166,2211
1,B,2166,454.5
1,X,2167,2150
1,Y,2167,1491
1,B,2167,473.653846
1,X,2168,3124
1,Y,2168,2855
1,B,2168,486.153846
1,X,2169,1028
1,Y,2169,2552
1,B,2169,432.365385
1,X,2170,381
1,Y,2170,3408
1,B,2170,453.115385
1,X,2171,2377
1,Y,2171,3059
1,B,2171,439.538462
1,X,2172,5665
1,Y,2172,3249
1,B,2172,443.807692
1,X,2173,2661
1,Y,2173,1187
1,B,2173,516.153846
1,X,2174,216
1,Y,2174,1160
1,B,2174,451.269231
1,X,2175,3990
1,Y,2175,1432
1,B,2175,465.692308
1,X,2176,18
1,Y,2176,2778
1,B,2176,416.269231
1,X,2177,4263
1,Y,2177,2271
1,B,2177,467.846154
1,X,2178,387
1,Y,2178,3533
1,B,2178,451.961538
1,X,2179,5736
1,Y,2179,910
1,B,2179,440.942308
1,X,2180,4470
1,Y,2180,826
1,B,2180,443.788462
1,X,2181,899
1,Y,2181,237
1,B,2181,441.25
1,X,2182,6049
1,Y,2182,3048
1,B,2182,435.173077
1,X,2183,4391
1,Y,2183,2824
1,B,2183,438.461538
1,X,2184,4669
1,Y,2184,2016
1,B,2184,421.519231
1,X,2185,2383
1,Y,2185,3685
1,B,2185,483.038462
1,X,2186,4764
1,Y,2186,2141
1,B,2186,411.115385
1,X,2187,150
1,Y,2187,3513
1,B,2187,504.192308
1,X,2188,68
1,Y,2188,838
1,B,2188,430.019231
1,X,2189,1707
1,Y,2189,1666
1,B,2189,420.5
1,X,2190,3611
1,Y,2190,3085
1,B,2190,445.057692
1,X,2191,1275
1,Y,2191,913
1,B,2191,427.826923
1,X,2192,4531
1,Y,2192,2823
1,B,2192,445.076923
1,X,2193,853
1,Y,2193,2298
1,B,2193,432.269231
1,X,2194,5184
1,Y,2194,3678
1,B,2194,433.846154
1,X,2195,666
1,Y,2195,3136
1,B,2195,441.788462
1,X,2196,2570
1,Y,2196,4015
1,B,2196,428.230769
1,X,2197,2817
1,Y,2197,2452
1,B,2197,468.288462
1,X,2198,2333
1,Y,2198,3497
1,B,2198,444.942308
1,X,2199,1270
1,Y,2199,2865
1,B,2199,434.153846
1,X,2200,2185
1,Y,2200,861
1,B,2200,472.057692
1,X,2201,3724
1,Y,2201,2432
1,B,2201,429.923077
1,X,2202,291
1,Y,2202,2599
1,B,2202,448.788462
1,X,2203,4099
1,Y,2203,3918
1,B,2203,665.884615
1,X,2204,852
1,Y,2204,1174
1,B,2204,396.365385
1,X,2205,1876
1,Y,2205,65
1,B,2205,425.538462
1,X,2206,797
1,Y,2206,2264
1,B,2206,446.884615
1,X,2207,3173
1,Y,2207,1021
1,B,2207,443.384615
1,X,2208,831
1,Y,2208,810
1,B,2208,425.461538
1,X,2209,513
1,Y,2209,3431
1,B,2209,449.403846
1,X,2210,5161
1,Y,2210,1625
1,B,2210,433.807692
1,X,2211,4447
1,Y,2211,4086
1,B,2211,433.75
1,X,2212,666
1,Y,2212,283
1,B,2212,417.634615
1,X,2213,1010
1,Y,2213,1372
1,B,2213,428.461538
1,X,2214,3737
1,Y,2214,1308
1,B,2214,412.653846
1,X,2215,3241
1,Y,2215,2978
1,B,2215,406.730769
1,X,2216,4649
1,Y,2216,582
1,B,2216,434.519231
1,X,2217,1398
1,Y,2217,195
1,B,2217,415.538462
1,X,2218,1073
1,Y,2218,3687
1,B,2218,438.076923
1,X,2219,5526
1,Y,2219,3523
1,B,2219,486.307692
1,X,2220,3206
1,Y,2220,505
1,B,2220,457.884615
1,X,2221,477
1,Y,2221,3695
1,B,2221,426.711538
1,X,2222,3172
1,Y,2222,2962
1,B,2222,437.711538
1,X,2223,966
1,Y,2223,2799
1,B,2223,417.5
1,X,2224,2419
1,Y,2224,3748
1,B,2224,603.423077
1,X,2225,2299
1,Y,2225,1871
1,B,2225,423.615385
1,X,2226,1212
1,Y,2226,1530
1,B,2226,412.288462
1,X,2227,1400
1,Y,2227,3219
1,B,2227,407.076923
1,X,2228,708
1,Y,2228,837
1,B,2228,471.769231
1,X,2229,3462
1,Y,2229,3483
1,B,2229,416.788462
1,X,2230,1783
1,Y,2230,1352
1,B,2230,453.884615
1,X,2231,5884
1,Y,2231,2380
1,B,2231,415.192308
1,X,2232,3067
1,Y,2232,2981
1,B,2232,392.230769
1,X,2233,1955
1,Y,2233,1192
1,B,2233,435.865385
1,X,2234,712
1,Y,2234,1818
1,B,2234,416.153846
1,X,2235,4598
1,Y,2235,2906
1,B,2235,396.596154
1,X,2236,4532
1,Y,2236,2803
1,B,2236,435.288462
1,X,2237,1324
1,Y,2237,203
1,B,2237,392.269231
1,X,2238,3376
1,Y,2238,3992
1,B,2238,412.903846
1,X,2239,1628
1,Y,2239,1317
1,B,2239,413.461538
1,X,2240,959
1,Y,2240,2270
1,B,2240,404.865385
1,X,2241,5164
1,Y,2241,1108
1,B,2241,476.634615
1,X,2242,364
1,Y,2242,1182
1,B,2242,403.403846
1,X,2243,1576
1,Y,2243,1562
1,B,2243,425.5
1,X,2244,1225
1,Y,2244,3759
1,B,2244,450.173077
1,X,2245,2526
1,Y,2245,2349
1,B,2245,408.846154
1,X,2246,1378
1,Y,2246,920
1,B,2246,442.942308
1,X,2247,1029
1,Y,2247,194
1,B,2247,393.884615
1,X,2248,3223
1,Y,2248,673
1,B,2248,414.653846
1,X,2249,5674
1,Y,2249,3625
1,B,2249,404.961538
1,X,2250,1582
1,Y,2250,899
1,B,2250,398.134615
1,X,2251,1744
1,Y,2251,2939
1,B,2251,416.615385
1,X,2252,4691
1,Y,2252,2546
1,B,2252,409.384615
1,X,2253,4103
1,Y,2253,3199
1,B,2253,419.153846
1,X,2254,5847
1,Y,2254,1286
1,B,2254,434.942308
1,X,2255,1549
1,Y,2255,681
1,B,2255,425.384615
1,X,2256,3900
1,Y,2256,2177
1,B,2256,431.903846
1,X,2257,5853
1,Y,2257,3325
1,B,2257,392.538462
1,X,2258,4189
1,Y,2258,973
1,B,2258,450.057692
1,X,2259,3601
1,Y,2259,592
1,B,2259,389.884615
1,X,2260,2816
1,Y,2260,3217
1,B,2260,421.692308
1,X,2261,5586
1,Y,2261,4038
1,B,2261,383.423077
1,X,2262,2072
1,Y,2262,3407
1,B,2262,401.769231
1,X,2263,1731
1,Y,2263,286
1,B,2263,396.076923
1,X,2264,1860
1,Y,2264,1122
1,B,2264,415.269231
1,X,2265,3193
1,Y,2265,1717
1,B,2265,436.980769
1,X,2266,3222
1,Y,2266,642
1,B,2266,426.211538
1,X,2267,3267
1,Y,2267,1295
1,B,2267,402.403846
1,X,2268,5743
1,Y,2268,945
1,B,2268,377.326923
1,X,2269,922
1,Y,2269,1652
1,B,2269,395.75
1,X,2270,3070
1,Y,2270,638
1,B,2270,382.038462
1,X,2271,935
1,Y,2271,805
1,B,2271,410.307692
1,X,2272,1102
1,Y,2272,2411
1,B,2272,422.307692
1,X,2273,3476
1,Y,2273,220
1,B,2273,404.192308
1,X,2274,4920
1,Y,2274,1460
1,B,2274,380.846154
1,X,2275,953
1,Y,2275,3388
1,B,2275,456.730769
1,X,2276,3665
1,Y,2276,1282
1,B,2276,473.403846
1,X,2277,5617
1,Y,2277,670
1,B,2277,413.038462
1,X,2278,5776
1,Y,2278,961
1,B,2278,421.269231
1,X,2279,544
1,Y,2279,3064
1,B,2279,392.846154
1,X,2280,1167
1,Y,2280,1762
1,B,2280,410.038462
1,X,2281,6109
1,Y,2281,1053
1,B,2281,389.846154
1,X,2282,985
1,Y,2282,930
1,B,2282,405.673077
1,X,2283,5180
1,Y,2283,3120
1,B,2283,431.019231
1,X,2284,2457
1,Y,2284,2334
1,B,2284,398.596154
1,X,2285,367
1,Y,2285,3094
1,B,2285,396.057692
1,X,2286,2175
1,Y,2286,1227
1,B,2286,411.538462
1,X,2287,5923
1,Y,2287,1791
1,B,2287,386.826923
1,X,2288,1262
1,Y,2288,971
1,B,2288,449.346154
1,X,2289,1188
1,Y,2289,3824
1,B,2289,428.211538
1,X,2290,2326
1,Y,2290,2047
1,B,2290,406.288462
1,X,2291,3836
1,Y,2291,462
1,B,2291,374.134615
1,X,2292,122
1,Y,2292,1727
1,B,2292,396.519231
1,X,2293,5843
1,Y,2293,1530
1,B,2293,415.057692
1,X,2294,849
1,Y,2294,3163
1,B,2294,413.673077
1,X,2295,906
1,Y,2295,2040
1,B,2295,443.692308
1,X,2296,3494
1,Y,2296,2948
1,B,2296,382.826923
1,X,2297,2719
1,Y,2297,950
1,B,2297,393.134615
1,X,2298,2105
1,Y,2298,1646
1,B,2298,391.288462
1,X,2299,4748
1,Y,2299,2942
1,B,2299,403.692308
1,X,2300,1396
1,Y,2300,3389
1,B,2300,425.346154
1,X,2301,3814
1,Y,2301,447
1,B,2301,360.865385
1,X,2302,977
1,Y,2302,1421
1,B,2302,384.596154
1,X,2303,2114
1,Y,2303,3963
1,B,2303,382.884615
1,X,2304,3215
1,Y,2304,893
1,B,2304,408.384615
1,X,2305,407
1,Y,2305,1433
1,B,2305,383.384615
1,X,2306,5927
1,Y,2306,919
1,B,2306,379.384615
1,X,2307,4228
1,Y,2307,1724
1,B,2307,413.307692
1,X,2308,1999
1,Y,2308,626
1,B,2308,401.211538
1,X,2309,683
1,Y,2309,1408
1,B,2309,414.096154
1,X,2310,1169
1,Y,2310,3753
1,B,2310,412.942308
1,X,2311,6
1,Y,2311,935
1,B,2311,368.192308
1,X,2312,26
1,Y,2312,958
1,B,2312,391.134615
1,X,2313,4297
1,Y,2313,3821
1,B,2313,382.730769
1,X,2314,752
1,Y,2314,1399
1,B,2314,414.961538
1,X,2315,5597
1,Y,2315,653
1,B,2315,380.75
1,X,2316,1262
1,Y,2316,3779
1,B,2316,395.788462
1,X,2317,424
1,Y,2317,3295
1,B,2317,491.807692
1,X,2318,1823
1,Y,2318,977
1,B,2318,393.134615
1,X,2319,4441
1,Y,2319,3672
1,B,2319,407.538462
1,X,2320,1804
1,Y,2320,966
1,B,2320,348.5
1,X,2321,954
1,Y,2321,782
1,B,2321,359.461538
1,X,2322,1082
1,Y,2322,2003
1,B,2322,404.269231
1,X,2323,517
1,Y,2323,1510
1,B,2323,374.269231
1,X,2324,4826
1,Y,2324,3205
1,B,2324,410.076923
1,X,2325,740
1,Y,2325,403
1,B,2325,352.384615
1,X,2326,1758
1,Y,2326,1623
1,B,2326,368.230769
1,X,2327,4242
1,Y,2327,1731
1,B,2327,367.942308
1,X,2328,1238
1,Y,2328,3827
1,B,2328,396.538462
1,X,2329,4182
1,Y,2329,422
1,B,2329,391.423077
1,X,2330,4629
1,Y,2330,1709
1,B,2330,363.557692
1,X,2331,5762
1,Y,2331,3282
1,B,2331,381.288462
1,X,2332,1611
1,Y,2332,3445
1,B,2332,410.884615
1,X,2333,3080
1,Y,2333,3210
1,B,2333,355.692308
1,X,2334,1609
1,Y,2334,2630
1,B,2334,354.673077
1,X,2335,4894
1,Y,2335,3205
1,B,2335,362.057692
1,X,2336,880
1,Y,2336,643
1,B,2336,350.519231
1,X,2337,3279
1,Y,2337,3080
1,B,2337,357.019231
1,X,2338,2593
1,Y,2338,3131
1,B,2338,372.942308
1,X,2339,5125
1,Y,2339,2654
1,B,2339,341.442308
1,X,2340,5110
1,Y,2340,2254
1,B,2340,349.615385
1,X,2341,848
1,Y,2341,337
1,B,2341,376.480769
1,X,2342,2380
1,Y,2342,3311
1,B,2342,386.384615
1,X,2343,3023
1,Y,2343,3366
1,B,2343,361.038462
1,X,2344,340
1,Y,2344,1739
1,B,2344,371.153846
1,X,2345,5122
1,Y,2345,2628
1,B,2345,354.884615
1,X,2346,4214
1,Y,2346,320
1,B,2346,326.653846
1,X,2347,1128
1,Y,2347,1768
1,B,2347,354.884615
1,X,2348,1278
1,Y,2348,1409
1,B,2348,348.442308
1,X,2349,1490
1,Y,2349,3446
1,B,2349,336
1,X,2350,1940
1,Y,2350,610
1,B,2350,337.403846
1,X,2351,191
1,Y,2351,28
1,B,2351,330.076923
1,X,2352,1747
1,Y,2352,566
1,B,2352,354.75
1,X,2353,5913
1,Y,2353,902
1,B,2353,343.5
1,X,2354,2561
1,Y,2354,2479
1,B,2354,414.211538
1,X,2355,5517
1,Y,2355,2295
1,B,2355,316.173077
1,X,2356,1760
1,Y,2356,942
1,B,2356,322.519231
1,X,2357,1468
1,Y,2357,446
1,B,2357,372.134615
1,X,2358,5838
1,Y,2358,2053
1,B,2358,423.211538
1,X,2359,1116
1,Y,2359,2053
1,B,2359,391.673077
2,X,0,3579
2,Y,0,449
2,B,0,6793.019231
2,X,1,3392
2,Y,1,1840
2,B,1,5880.923077
2,X,2,2915
2,Y,2,2688
2,B,2,6204.346154
2,X,3,889
2,Y,3,1328
2,B,3,4062.346154
2,X,4,4834
2,Y,4,1010
2,B,4,3523.673077
2,X,5,3828
2,Y,5,1871
2,B,5,3047.173077
2,X,6,3814
2,Y,6,1870
2,B,6,2824.826923
2,X,7,3348
2,Y,7,2925
2,B,7,3071.038462
2,X,8,3636
2,Y,8,3001
2,B,8,3328.057692
2,X,9,3672
2,Y,9,3604
2,B,9,2898.115385
2,X,10,3586
2,Y,10,3833
2,B,10,2905.673077
2,X,11,3788
2,Y,11,1685
2,B,11,2722.153846
2,X,12,5516
2,Y,12,340
2,B,12,2687.884615
2,X,13,3622
2,Y,13,1761
2,B,13,2496.807692
2,X,14,4859
2,Y,14,998
2,B,14,2653.788462
2,X,15,1751
2,Y,15,3256
2,B,15,2365.153846
2,X,16,2106
2,Y,16,141
2,B,16,2330.519231
2,X,17,3397
2,Y,17,3763
2,B,17,2187.442308
2,X,18,2380
2,Y,18,3890
2,B,18,2444.25
2,X,19,531
2,Y,19,252
2,B,19,2570.923077
2,X,20,3860
2,Y,20,2302
2,B,20,2198.211538
2,X,21,3498
2,Y,21,3424
2,B,21,1997.326923
2,X,22,1726
2,Y,22,1152
2,B,22,2146.423077
2,X,23,3600
2,Y,23,4064
2,B,23,1819.538462
2,X,24,3861
2,Y,24,3447
2,B,24,2067.596154
2,X,25,3368
2,Y,25,2941
2,B,25,2014.615385
2,X,26,1648
2,Y,26,1907
2,B,26,2387.730769
2,X,27,3639
2,Y,27,2518
2,B,27,2004.980769
2,X,28,4844
2,Y,28,969
2,B,28,1990
2,X,29,336
2,Y,29,2208
2,B,29,1960.153846
2,X,30,495
2,Y,30,391
2,B,30,1900.942308
2,X,31,131
2,Y,31,1466
2,B,31,2089.326923
2,X,32,167
2,Y,32,315
2,B,32,1804.826923
2,X,33,2074
2,Y,33,3128
2,B,33,1913.769231
2,X,34,3838
2,Y,34,2318
2,B,34,1813.692308
2,X,35,6049
2,Y,35,547
2,B,35,1879.538462
2,X,36,3410
2,Y,36,3653
2,B,36,1747.269231
2,X,37,3641
2,Y,37,2978
2,B,37,1774.615385
2,X,38,4649
2,Y,38,531
2,B,38,1933.769231
2,X,39,1723
2,Y,39,142
2,B,39,2089.634615
2,X,40,3556
2,Y,40,3122
2,B,40,1868.615385
2,X,41,3268
2,Y,41,699
2,B,41,1788.423077
2,X,42,4738
2,Y,42,3612
2,B,42,1678.711538
2,X,43,2974
2,Y,43,923
2,B,43,2183.326923
2,X,44,620
2,Y,44,3969
2,B,44,2016.115385
2,X,45,5794
2,Y,45,2213
2,B,45,1946.019231
2,X,46,1954
2,Y,46,678
2,B,46,1795.903846
2,X,47,5612
2,Y,47,1299
2,B,47,2060.480769
2,X,48,3846
2,Y,48,2580
2,B,48,1900.038462
2,X,49,3267
2,Y,49,1618
2,B,49,1724.365385
2,X,50,2029
2,Y,50,2015
2,B,50,1835.019231
2,X,51,1743
2,Y,51,2040
2,B,51,1621.365385
2,X,52,5489
2,Y,52,361
2,B,52,1686.519231
2,X,53,865
2,Y,53,1528
2,B,53,1687.307692
2,X,54,3698
2,Y,54,2272
2,B,54,1798.942308
2,X,55,1417
2,Y,55,1767
2,B,55,1656.538462
2,X,56,3817
2,Y,56,1200
2,B,56,1833.173077
2,X,57,1527
2,Y,57,3787
2,B,57,2417.519231
2,X,58,1701
2,Y,58,1437
2,B,58,1857.423077
2,X,59,358
2,Y,59,304
2,B,59,1684.846154
2,X,60,3605
2,Y,60,2992
2,B,60,1811.442308
2,X,61,4010
2,Y,61,1524
2,B,61,1641.173077
2,X,62,850
2,Y,62,2003
2,B,62,1662.211538
2,X,63,69
2,Y,63,1231
2,B,63,1481.038462
2,X,64,1958
2,Y,64,1650
2,B,64,1777.173077
2,X,65,4736
2,Y,65,3586
2,B,65,1536.884615
2,X,66,3927
2,Y,66,888
2,B,66,1849.192308
2,X,67,3457
2,Y,67,1599
2,B,67,1707.615385
2,X,68,165
2,Y,68,955
2,B,68,1533.673077
2,X,69,2716
2,Y,69,2344
2,B,69,1496.307692
2,X,70,4800
2,Y,70,292
2,B,70,1612.403846
2,X,71,3349
2,Y,71,2169
2,B,71,1914.326923
2,X,72,2074
2,Y,72,1803
2,B,72,1809.346154
2,X,73,244
2,Y,73,4046
2,B,73,1589
2,X,74,3986
2,Y,74,762
2,B,74,1791.865385
2,X,75,1606
2,Y,75,1998
2,B,75,1829.019231
2,X,76,2608
2,Y,76,2603
2,B,76,1504.807692
2,X,77,5760
2,Y,77,1721
2,B,77,1558.923077
2,X,78,238
2,Y,78,906
2,B,78,1601.269231
2,X,79,1482
2,Y,79,1664
2,B,79,1535.538462
2,X,80,3368
2,Y,80,2169
2,B,80,1867.057692
2,X,81,5969
2,Y,81,418
2,B,81,1480.846154
2,X,82,3701
2,Y,82,4056
2,B,82,1507.75
2,X,83,5247
2,Y,83,2823
2,B,83,1702.384615
2,X,84,3749
2,Y,84,953
2,B,84,1447.865385
2,X,85,3471
2,Y,85,671
2,B,85,1584.961538
2,X,86,2594
2,Y,86,2474
2,B,86,1592.442308
2,X,87,1687
2,Y,87,1434
2,B,87,1699.384615
2,X,88,2952
2,Y,88,949
2,B,88,1524.961538
2,X,89,84
2,Y,89,2063
2,B,89,1504.192308
2,X,90,1646
2,Y,90,1989
2,B,90,1399.019231
2,X,91,5904
2,Y,91,4079
2,B,91,1423.961538
2,X,92,1272
2,Y,92,2354
2,B,92,1434.519231
2,X,93,1172
2,Y,93,3734
2,B,93,1894.25
2,X,94,3611
2,Y,94,2513
2,B,94,1426.384615
2,X,95,4698
2,Y,95,3960
2,B,95,1486.519231
2,X,96,2199
2,Y,96,1768
2,B,96,1536.384615
2,X,97,5185
2,Y,97,3566
2,B,97,1413.5
2,X,98,3946
2,Y,98,1906
2,B,98,1485.865385
2,X,99,1746
2,Y,99,3896
2,B,99,1777.942308
2,X,100,1127
2,Y,100,84
2,B,100,1825.384615
2,X,101,1334
2,Y,101,3232
2,B,101,1439.692308
2,X,102,1656
2,Y,102,3292
2,B,102,1439.403846
2,X,103,1548
2,Y,103,2777
2,B,103,1584.865385
2,X,104,935
2,Y,104,1386
2,B,104,1623.192308
2,X,105,6074
2,Y,105,1993
2,B,105,1503.096154
2,X,106,4104
2,Y,106,493
2,B,106,1453.288462
2,X,107,828
2,Y,107,1986
2,B,107,1330.403846
2,X,108,3603
2,Y,108,1835
2,B,108,1463.134615
2,X,109,5074
2,Y,109,4075
2,B,109,1426.038462
2,X,110,5294
2,Y,110,2986
2,B,110,1356.365385
2,X,111,2586
2,Y,111,3667
2,B,111,1361.461538
2,X,112,801
2,Y,112,3581
2,B,112,1384.461538
2,X,113,4676
2,Y,113,3964
2,B,113,1533.173077
2,X,114,2493
2,Y,114,4015
2,B,114,1614.846154
2,X,115,3478
2,Y,115,1377
2,B,115,1523.096154
2,X,116,878
2,Y,116,1755
2,B,116,1397.557692
2,X,117,2854
2,Y,117,2620
2,B,117,1471.346154
2,X,118,2317
2,Y,118,3762
2,B,118,1440.307692
2,X,119,3034
2,Y,119,3574
2,B,119,1392.519231
2,X,120,2929
2,Y,120,3283
2,B,120,1494.653846
2,X,121,2321
2,Y,121,1322
2,B,121,1428.288462
2,X,122,64
2,Y,122,1884
2,B,122,1472.25
2,X,123,1660
2,Y,123,3505
2,B,123,1337.326923
2,X,124,5837
2,Y,124,3561
2,B,124,1376.557692
2,X,125,5281
2,Y,125,1049
2,B,125,1259.25
2,X,126,5824
2,Y,126,2078
2,B,126,1643
2,X,127,2311
2,Y,127,4013
2,B,127,1406.884615
2,X,128,78
2,Y,128,198
2,B,128,1428.980769
2,X,129,439
2,Y,129,4057
2,B,129,1361.288462
2,X,130,35
2,Y,130,894
2,B,130,1526.942308
2,X,131,3102
2,Y,131,2922
2,B,131,1355.711538
2,X,132,3404
2,Y,132,2884
2,B,132,1370.346154
2,X,133,18
2,Y,133,220
2,B,133,1332.903846
2,X,134,5186
2,Y,134,4070
2,B,134,1338.846154
2,X,135,2774
2,Y,135,1190
2,B,135,1343.25
2,X,136,6038
2,Y,136,3416
2,B,136,1255.403846
2,X,137,3506
2,Y,137,2190
2,B,137,1279.5
2,X,138,374
2,Y,138,1497
2,B,138,1420.788462
2,X,139,1909
2,Y,139,3379
2,B,139,1176
2,X,140,2531
2,Y,140,3641
2,B,140,1429.384615
2,X,141,1060
2,Y,141,3972
2,B,141,1496.692308
2,X,142,4188
2,Y,142,2039
2,B,142,1325.942308
2,X,143,5254
2,Y,143,3980
2,B,143,1246.25
2,X,144,1655
2,Y,144,3394
2,B,144,1344.403846
2,X,145,827
2,Y,145,1336
2,B,145,1610.326923
2,X,146,6111
2,Y,146,2940
2,B,146,1297.269231
2,X,147,1414
2,Y,147,280
2,B,147,1338.673077
2,X,148,302
2,Y,148,2067
2,B,148,1466.365385
2,X,149,1081
2,Y,149,1882
2,B,149,1474.192308
2,X,150,627
2,Y,150,2497
2,B,150,1275.269231
2,X,151,3130
2,Y,151,1796
2,B,151,1353.365385
2,X,152,1491
2,Y,152,3319
2,B,152,1561.692308
2,X,153,5105
2,Y,153,247
2,B,153,1275.980769
2,X,154,489
2,Y,154,3121
2,B,154,1249.75
2,X,155,4691
2,Y,155,144
2,B,155,1291.5
2,X,156,2962
2,Y,156,399
2,B,156,1260.346154
2,X,157,556
2,Y,157,909
2,B,157,1526.673077
2,X,158,1946
2,Y,158,2379
2,B,158,1405.903846
2,X,159,3604
2,Y,159,3160
2,B,159,1333.115385
2,X,160,2306
2,Y,160,3998
2,B,160,1195.538462
2,X,161,1254
2,Y,161,3112
2,B,161,1270.75
2,X,162,234
2,Y,162,2547
2,B,162,1412.807692
2,X,163,5774
2,Y,163,2053
2,B,163,1302.673077
2,X,164,3853
2,Y,164,3491
2,B,164,1516.865385
2,X,165,557
2,Y,165,3516
2,B,165,1311.480769
2,X,166,4470
2,Y,166,1888
2,B,166,1218.980769
2,X,167,1819
2,Y,167,459
2,B,167,1320.25
2,X,168,3395
2,Y,168,2591
2,B,168,1334.673077
2,X,169,212
2,Y,169,12
2,B,169,1358.057692
2,X,170,4638
2,Y,170,1366
2,B,170,1279.25
2,X,171,2785
2,Y,171,3563
2,B,171,1312.615385
2,X,172,3740
2,Y,172,1866
2,B,172,1262.25
2,X,173,1845
2,Y,173,2484
2,B,173,1302.096154
2,X,174,5709
2,Y,174,3853
2,B,174,1222.653846
2,X,175,4462
2,Y,175,1925
2,B,175,1284.846154
2,X,176,146
2,Y,176,2169
2,B,176,1473.884615
2,X,177,3742
2,Y,177,1877
2,B,177,1188.769231
2,X,178,706
2,Y,178,1506
2,B,178,1241.25
2,X,179,3803
2,Y,179,2264
2,B,179,1257.057692
2,X,180,824
2,Y,180,168
2,B,180,1204.5
2,X,181,1656
2,Y,181,3589
2,B,181,1355.519231
2,X,182,2030
2,Y,182,2560
2,B,182,1384.192308
2,X,183,4647
2,Y,183,1361
2,B,183,1238.5
2,X,184,2297
2,Y,184,1453
2,B,184,1243.769231
2,X,185,4352
2,Y,185,3950
2,B,185,1334.596154
2,X,186,764
2,Y,186,2042
2,B,186,1596.673077
2,X,187,5985
2,Y,187,1299
2,B,187,1416.673077
2,X,188,5095
2,Y,188,1883
2,B,188,1248.134615
2,X,189,3519
2,Y,189,2053
2,B,189,1502.942308
2,X,190,1004
2,Y,190,4041
2,B,190,1095.038462
2,X,191,4173
2,Y,191,2059
2,B,191,1218.961538
2,X,192,1702
2,Y,192,3446
2,B,192,1590.846154
2,X,193,3462
2,Y,193,4009
2,B,193,1202.480769
2,X,194,511
2,Y,194,3911
2,B,194,1747.423077
2,X,195,2198
2,Y,195,1944
2,B,195,1364.576923
2,X,196,983
2,Y,196,2254
2,B,196,1213.076923
2,X,197,4023
2,Y,197,1865
2,B,197,1292.711538
2,X,198,3218
2,Y,198,2093
2,B,198,1237.038462
2,X,199,4683
2,Y,199,1415
2,B,199,1125.019231
2,X,200,3779
2,Y,200,3915
2,B,200,1090.269231
2,X,201,2211
2,Y,201,1391
2,B,201,1170.923077
2,X,202,3174
2,Y,202,3800
2,B,202,1369.788462
2,X,203,4253
2,Y,203,3232
2,B,203,1215.096154
2,X,204,726
2,Y,204,3148
2,B,204,1185.480769
2,X,205,2651
2,Y,205,3466
2,B,205,1320.538462
2,X,206,4339
2,Y,206,373
2,B,206,1432.980769
2,X,207,525
2,Y,207,494
2,B,207,1260.192308
2,X,208,5475
2,Y,208,832
2,B,208,1231.134615
2,X,209,3875
2,Y,209,896
2,B,209,1435.326923
2,X,210,5102
2,Y,210,1689
2,B,210,1356.692308
2,X,211,1880
2,Y,211,1489
2,B,211,1290
2,X,212,4261
2,Y,212,37
2,B,212,1311.230769
2,X,213,397
2,Y,213,236
2,B,213,1189.461538
2,X,214,4033
2,Y,214,217
2,B,214,1160.326923
2,X,215,4997
2,Y,215,836
2,B,215,1270.211538
2,X,216,3289
2,Y,216,1011
2,B,216,1128.038462
2,X,217,3414
2,Y,217,2040
2,B,217,1255.884615
2,X,218,3816
2,Y,218,4038
2,B,218,1177.576923
2,X,219,5232
2,Y,219,2674
2,B,219,1200.096154
2,X,220,788
2,Y,220,3565
2,B,220,1119.634615
2,X,221,1818
2,Y,221,2355
2,B,221,1175.923077
2,X,222,3555
2,Y,222,2465
2,B,222,1090.980769
2,X,223,952
2,Y,223,2930
2,B,223,1342.25
2,X,224,273
2,Y,224,3319
2,B,224,1235.557692
2,X,225,922
2,Y,225,1037
2,B,225,1195.692308
2,X,226,3697
2,Y,226,1104
2,B,226,1214.25
2,X,227,1724
2,Y,227,1712
2,B,227,1177.942308
2,X,228,5480
2,Y,228,1494
2,B,228,1172.269231
2,X,229,2227
2,Y,229,3608
2,B,229,1292.153846
2,X,230,4026
2,Y,230,3245
2,B,230,1214.326923
2,X,231,995
2,Y,231,2282
2,B,231,1157.673077
2,X,232,4937
2,Y,232,900
2,B,232,1218.019231
2,X,233,1869
2,Y,233,3028
2,B,233,1244.442308
2,X,234,5181
2,Y,234,28
2,B,234,1198.980769
2,X,235,897
2,Y,235,1524
2,B,235,1077.076923
2,X,236,4355
2,Y,236,3814
2,B,236,1106.115385
2,X,237,5330
2,Y,237,2953
2,B,237,1507.288462
2,X,238,1501
2,Y,238,2139
2,B,238,1253.211538
2,X,239,4754
2,Y,239,1965
2,B,239,1180.442308
2,X,240,1158
2,Y,240,2540
2,B,240,1270.057692
2,X,241,4392
2,Y,241,3891
2,B,241,1120.596154
2,X,242,3202
2,Y,242,3995
2,B,242,1197.615385
2,X,243,2640
2,Y,243,786
2,B,243,1088.5
2,X,244,3850
2,Y,244,3635
2,B,244,1209.442308
2,X,245,3164
2,Y,245,991
2,B,245,1109.980769
2,X,246,1319
2,Y,246,2973
2,B,246,1119.173077
2,X,247,3048
2,Y,247,3472
2,B,247,1164.192308
2,X,248,4095
2,Y,248,351
2,B,248,1281.115385
2,X,249,4359
2,Y,249,2587
2,B,249,1275.134615
2,X,250,5359
2,Y,250,1568
2,B,250,1242.096154
2,X,251,877
2,Y,251,961
2,B,251,1219.326923
2,X,252,2106
2,Y,252,1452
2,B,252,1230.365385
2,X,253,195
2,Y,253,3579
2,B,253,1419.076923
2,X,254,3998
2,Y,254,1020
2,B,254,1218.461538
2,X,255,1058
2,Y,255,2723
2,B,255,1237.019231
2,X,256,2313
2,Y,256,921
2,B,256,1234.153846
2,X,257,5825
2,Y,257,1929
2,B,257,1232.961538
2,X,258,1665
2,Y,258,3193
2,B,258,1158.807692
2,X,259,4972
2,Y,259,768
2,B,259,1326.730769
2,X,260,709
2,Y,260,1967
2,B,260,1181.557692
2,X,261,477
2,Y,261,2269
2,B,261,1304.423077
2,X,262,3789
2,Y,262,3932
2,B,262,1175.346154
2,X,263,364
2,Y,263,2119
2,B,263,1213.384615
2,X,264,5821
2,Y,264,2216
2,B,264,1096.288462
2,X,265,1073
2,Y,265,3034
2,B,265,1313.826923
2,X,266,3579
2,Y,266,3356
2,B,266,1223.038462
2,X,267,6014
2,Y,267,3010
2,B,267,1241.846154
2,X,268,4135
2,Y,268,1766
2,B,268,1143.115385
2,X,269,4981
2,Y,269,3857
2,B,269,1193.230769
2,X,270,1425
2,Y,270,1863
2,B,270,1368.173077
2,X,271,1086
2,Y,271,2360
2,B,271,1132.653846
2,X,272,1215
2,Y,272,2635
2,B,272,1204.75
2,X,273,3771
2,Y,273,3489
2,B,273,1053.019231
2,X,274,1592
2,Y,274,2332
2,B,274,1156.596154
2,X,275,1719
2,Y,275,2425
2,B,275,1198.25
2,X,276,6108
2,Y,276,4040
2,B,276,1498.326923
2,X,277,2594
2,Y,277,962
2,B,277,1045.961538
2,X,278,3029
2,Y,278,3504
2,B,278,1152.057692
2,X,279,5416
2,Y,279,1027
2,B,279,1060.923077
2,X,280,4154
2,Y,280,1769
2,B,280,1086.192308
2,X,281,6084
2,Y,281,3174
2,B,281,1144.096154
2,X,282,3991
2,Y,282,3816
2,B,282,1169.807692
2,X,283,2305
2,Y,283,3669
2,B,283,1526.230769
2,X,284,3557
2,Y,284,2695
2,B,284,1069.480769
2,X,285,2843
2,Y,285,338
2,B,285,1222.326923
2,X,286,591
2,Y,286,2345
2,B,286,1071.173077
2,X,287,2647
2,Y,287,3284
2,B,287,1185.096154
2,X,288,2070
2,Y,288,3457
2,B,288,1060.25
2,X,289,1085
2,Y,289,1787
2,B,289,1078.75
2,X,290,2555
2,Y,290,3346
2,B,290,1078.788462
2,X,291,4094
2,Y,291,878
2,B,291,1457.269231
2,X,292,1236
2,Y,292,3224
2,B,292,1167.5
2,X,293,4303
2,Y,293,1307
2,B,293,1150.057692
2,X,294,5351
2,Y,294,2798
2,B,294,1144.519231
2,X,295,2508
2,Y,295,500
2,B,295,1158.692308
2,X,296,1373
2,Y,296,2784
2,B,296,1129.5
2,X,297,3724
2,Y,297,1159
2,B,297,1078.365385
2,X,298,2518
2,Y,298,4075
2,B,298,1223.461538
2,X,299,3113
2,Y,299,1567
2,B,299,1145.211538
2,X,300,5272
2,Y,300,3323
2,B,300,1091.115385
2,X,301,620
2,Y,301,424
2,B,301,1173.519231
2,X,302,812
2,Y,302,2416
2,B,302,1133.846154
2,X,303,5609
2,Y,303,1542
2,B,303,1403.134615
2,X,304,5819
2,Y,304,2228
2,B,304,1085.346154
2,X,305,5709
2,Y,305,1801
2,B,305,1095.230769
2,X,306,5988
2,Y,306,80
2,B,306,1101.846154
2,X,307,3521
2,Y,307,1698
2,B,307,1147.846154
2,X,308,1214
2,Y,308,1448
2,B,308,1126.134615
2,X,309,4590
2,Y,309,2401
2,B,309,1174.461538
2,X,310,5721
2,Y,310,2979
2,B,310,1132.346154
2,X,311,77
2,Y,311,2018
2,B,311,1237.346154
2,X,312,60
2,Y,312,592
2,B,312,1061.596154
2,X,313,1762
2,Y,313,2894
2,B,313,1124.403846
2,X,314,3776
2,Y,314,1184
2,B,314,1154.019231
2,X,315,2725
2,Y,315,1318
2,B,315,1023.826923
2,X,316,1631
2,Y,316,2409
2,B,316,1160.538462
2,X,317,4814
2,Y,317,2728
2,B,317,1073.173077
2,X,318,2403
2,Y,318,263
2,B,318,1129.711538
2,X,319,5948
2,Y,319,4056
2,B,319,982.942308
2,X,320,5950
2,Y,320,4066
2,B,320,1075.884615
2,X,321,2089
2,Y,321,2040
2,B,321,941.057692
2,X,322,5769
2,Y,322,3392
2,B,322,1046.057692
2,X,323,5671
2,Y,323,1899
2,B,323,1096.826923
2,X,324,12
2,Y,324,3334
2,B,324,1138.942308
2,X,325,1454
2,Y,325,3864
2,B,325,988.980769
2,X,326,990
2,Y,326,247
2,B,326,1089.75
2,X,327,1288
2,Y,327,3267
2,B,327,1260.211538
2,X,328,2142
2,Y,328,3334
2,B,328,1067.076923
2,X,329,3528
2,Y,329,1708
2,B,329,1136.057692
2,X,330,491
2,Y,330,1970
2,B,330,1628.307692
2,X,331,1768
2,Y,331,2023
2,B,331,1081.134615
2,X,332,2118
2,Y,332,2929
2,B,332,1004.096154
2,X,333,749
2,Y,333,2475
2,B,333,1092.615385
2,X,334,819
2,Y,334,1809
2,B,334,1197.038462
2,X,335,4239
2,Y,335,2065
2,B,335,1025.057692
2,X,336,4129
2,Y,336,1933
2,B,336,1037.076923
2,X,337,2547
2,Y,337,83
2,B,337,1005.230769
2,X,338,646
2,Y,338,2951
2,B,338,1067.326923
2,X,339,6107
2,Y,339,1117
2,B,339,1077.692308
2,X,340,4080
2,Y,340,1821
2,B,340,1071.711538
2,X,341,1961
2,Y,341,1692
2,B,341,1238.576923
2,X,342,3722
2,Y,342,3452
2,B,342,1106.788462
2,X,343,756
2,Y,343,1855
2,B,343,1096.807692
2,X,344,2641
2,Y,344,3799
2,B,344,1180.557692
2,X,345,3309
2,Y,345,258
2,B,345,1055.307692
2,X,346,3019
2,Y,346,1789
2,B,346,1034.365385
2,X,347,5488
2,Y,347,2210
2,B,347,1192.692308
2,X,348,4619
2,Y,348,1091
2,B,348,1090.480769
2,X,349,5969
2,Y,349,1317
2,B,349,1088
2,X,350,3744
2,Y,350,573
2,B,350,989.596154
2,X,351,2389
2,Y,351,2111
2,B,351,1026.557692
2,X,352,3932
2,Y,352,3104
2,B,352,1182.403846
2,X,353,2830
2,Y,353,3502
2,B,353,1101.192308
2,X,354,718
2,Y,354,1949
2,B,354,977.884615
2,X,355,2239
2,Y,355,56
2,B,355,1147.596154
2,X,356,2151
2,Y,356,2111
2,B,356,1132.807692
2,X,357,195
2,Y,357,645
2,B,357,1027.384615
2,X,358,3704
2,Y,358,1471
2,B,358,1146.230769
2,X,359,2729
2,Y,359,1307
2,B,359,970.192308
2,X,360,3488
2,Y,360,3826
2,B,360,994.884615
2,X,361,4137
2,Y,361,1940
2,B,361,1050.576923
2,X,362,3080
2,Y,362,1981
2,B,362,1052.480769
2,X,363,1458
2,Y,363,1487
2,B,363,971.288462
2,X,364,6048
2,Y,364,242
2,B,364,1052.807692
2,X,365,3844
2,Y,365,3850
2,B,365,955.403846
2,X,366,5417
2,Y,366,3994
2,B,366,985.269231
2,X,367,2017
2,Y,367,2590
2,B,367,1123.423077
2,X,368,4289
2,Y,368,2916
2,B,368,987.557692
2,X,369,4925
2,Y,369,205
2,B,369,1087.865385
2,X,370,1828
2,Y,370,1991
2,B,370,1142.730769
2,X,371,706
2,Y,371,61
2,B,371,1045.634615
2,X,372,3045
2,Y,372,1084
2,B,372,1094.538462
2,X,373,5697
2,Y,373,2164
2,B,373,1057.846154
2,X,374,494
2,Y,374,3850
2,B,374,1114.326923
2,X,375,1821
2,Y,375,3969
2,B,375,1025.788462
2,X,376,2212
2,Y,376,1664
2,B,376,1106.346154
2,X,377,2946
2,Y,377,624
2,B,377,1099.365385
2,X,378,3720
2,Y,378,1772
2,B,378,1031.557692
2,X,379,1971
2,Y,379,3694
2,B,379,996.596154
2,X,380,1547
2,Y,380,2113
2,B,380,1197.557692
2,X,381,1003
2,Y,381,1944
2,B,381,1339.75
2,X,382,3400
2,Y,382,3814
2,B,382,1150.865385
2,X,383,499
2,Y,383,128
2,B,383,1125.730769
2,X,384,3585
2,Y,384,3038
2,B,384,1004.711538
2,X,385,3717
2,Y,385,1097
2,B,385,1011.019231
2,X,386,5213
2,Y,386,3431
2,B,386,954.038462
2,X,387,4274
2,Y,387,3962
2,B,387,837.5
2,X,388,4831
2,Y,388,2603
2,B,388,1037.346154
2,X,389,5380
2,Y,389,3175
2,B,389,993.173077
2,X,390,3546
2,Y,390,3412
2,B,390,1146.192308
2,X,391,4805
2,Y,391,889
2,B,391,1008.980769
2,X,392,3850
2,Y,392,4026
2,B,392,1085.807692
2,X,393,1403
2,Y,393,1005
2,B,393,1135.903846
2,X,394,788
2,Y,394,822
2,B,394,1079.038462
2,X,395,4821
2,Y,395,3862
2,B,395,1281.807692
2,X,396,3734
2,Y,396,3181
2,B,396,1006.288462
2,X,397,4327
2,Y,397,3565
2,B,397,1088.75
2,X,398,1505
2,Y,398,3771
2,B,398,1034.442308
2,X,399,162
2,Y,399,2599
2,B,399,1092.057692
2,X,400,5792
2,Y,400,2907
2,B,400,1062.538462
2,X,401,5872
2,Y,401,2137
2,B,401,1057.942308
2,X,402,395
2,Y,402,803
2,B,402,998.480769
2,X,403,2913
2,Y,403,2550
2,B,403,1092.961538
2,X,404,5389
2,Y,404,2042
2,B,404,1207.115385
2,X,405,1701
2,Y,405,1241
2,B,405,1237.365385
2,X,406,2591
2,Y,406,1308
2,B,406,1071.480769
2,X,407,3292
2,Y,407,2104
2,B,407,1015.923077
2,X,408,935
2,Y,408,1832
2,B,408,1037.326923
2,X,409,1466
2,Y,409,3910
2,B,409,995.019231
2,X,410,5611
2,Y,410,2507
2,B,410,1078.557692
2,X,411,1176
2,Y,411,2420
2,B,411,1022.692308
2,X,412,1576
2,Y,412,2507
2,B,412,1015.230769
2,X,413,3646
2,Y,413,3149
2,B,413,1123
2,X,414,3132
2,Y,414,1506
2,B,414,1021
2,X,415,4379
2,Y,415,3120
2,B,415,970.884615
2,X,416,4580
2,Y,416,1004
2,B,416,954.615385
2,X,417,673
2,Y,417,815
2,B,417,964.769231
2,X,418,3032
2,Y,418,3429
2,B,418,987.173077
2,X,419,5621
2,Y,419,2087
2,B,419,922.461538
2,X,420,2032
2,Y,420,1678
2,B,420,913.923077
2,X,421,1507
2,Y,421,6
2,B,421,959.711538
2,X,422,689
2,Y,422,3078
2,B,422,962.480769
2,X,423,663
2,Y,423,2451
2,B,423,1012.980769
2,X,424,2891
2,Y,424,2683
2,B,424,1035.653846
2,X,425,4988
2,Y,425,1415
2,B,425,876.730769
2,X,426,2540
2,Y,426,828
2,B,426,1021.826923
2,X,427,3869
2,Y,427,3125
2,B,427,1003.730769
2,X,428,5824
2,Y,428,1027
2,B,428,1042.942308
2,X,429,3412
2,Y,429,2135
2,B,429,981.576923
2,X,430,2047
2,Y,430,574
2,B,430,1175.634615
2,X,431,2097
2,Y,431,3866
2,B,431,1042.423077
2,X,432,1736
2,Y,432,3164
2,B,432,976.942308
2,X,433,5423
2,Y,433,2456
2,B,433,1020.673077
2,X,434,1493
2,Y,434,1134
2,B,434,1013.461538
2,X,435,3240
2,Y,435,3950
2,B,435,1035.903846
2,X,436,3834
2,Y,436,2114
2,B,436,1005.365385
2,X,437,5677
2,Y,437,3124
2,B,437,1013.25
2,X,438,1258
2,Y,438,154
2,B,438,1103.153846
2,X,439,5745
2,Y,439,2444
2,B,439,1047.115385
2,X,440,330
2,Y,440,1926
2,B,440,851.384615
2,X,441,565
2,Y,441,1158
2,B,441,1060.826923
2,X,442,978
2,Y,442,2599
2,B,442,1054.019231
2,X,443,803
2,Y,443,1948
2,B,443,1135.307692
2,X,444,832
2,Y,444,2468
2,B,444,1046.923077
2,X,445,3713
2,Y,445,620
2,B,445,1316.461538
2,X,446,3083
2,Y,446,2029
2,B,446,1113.673077
2,X,447,1415
2,Y,447,3755
2,B,447,1334.057692
2,X,448,1589
2,Y,448,1189
2,B,448,964.057692
2,X,449,1321
2,Y,449,3432
2,B,449,952.365385
2,X,450,5350
2,Y,450,3790
2,B,450,932.269231
2,X,451,5031
2,Y,451,802
2,B,451,1034.192308
2,X,452,1601
2,Y,452,1041
2,B,452,1066.480769
2,X,453,1577
2,Y,453,3652
2,B,453,984.038462
2,X,454,3060
2,Y,454,3788
2,B,454,1063.134615
2,X,455,658
2,Y,455,84
2,B,455,1009.480769
2,X,456,4665
2,Y,456,310
2,B,456,908
2,X,457,5895
2,Y,457,3237
2,B,457,992.634615
2,X,458,1642
2,Y,458,2290
2,B,458,1065.346154
2,X,459,147
2,Y,459,1533
2,B,459,1369.788462
2,X,460,4064
2,Y,460,362
2,B,460,1018.711538
2,X,461,2319
2,Y,461,1177
2,B,461,1017.692308
2,X,462,26
2,Y,462,2618
2,B,462,1000.384615
2,X,463,3979
2,Y,463,3500
2,B,463,958.519231
2,X,464,476
2,Y,464,834
2,B,464,948.673077
2,X,465,1410
2,Y,465,1398
2,B,465,1026.865385
2,X,466,3907
2,Y,466,2056
2,B,466,1041.326923
2,X,467,4661
2,Y,467,3843
2,B,467,1078.826923
2,X,468,2056
2,Y,468,1428
2,B,468,983.384615
2,X,469,1299
2,Y,469,1353
2,B,469,1027.884615
2,X,470,3893
2,Y,470,3255
2,B,470,956.634615
2,X,471,4087
2,Y,471,940
2,B,471,1080.461538
2,X,472,519
2,Y,472,3533
2,B,472,1146.096154
2,X,473,3086
2,Y,473,3837
2,B,473,1001.461538
2,X,474,3269
2,Y,474,454
2,B,474,1082.038462
2,X,475,2159
2,Y,475,1153
2,B,475,935.923077
2,X,476,4721
2,Y,476,1574
2,B,476,1342.923077
2,X,477,2663
2,Y,477,2342
2,B,477,1026.634615
2,X,478,2238
2,Y,478,3750
2,B,478,1009.692308
2,X,479,842
2,Y,479,2338
2,B,479,966.615385
2,X,480,3061
2,Y,480,2040
2,B,480,1149.634615
2,X,481,1198
2,Y,481,3712
2,B,481,996.365385
2,X,482,2229
2,Y,482,1208
2,B,482,1033.538462
2,X,483,1370
2,Y,483,80
2,B,483,1048.307692
2,X,484,5804
2,Y,484,1344
2,B,484,1140.096154
2,X,485,4649
2,Y,485,2727
2,B,485,1000.307692
2,X,486,434
2,Y,486,377
2,B,486,1177.730769
2,X,487,2241
2,Y,487,3428
2,B,487,977.903846
2,X,488,1534
2,Y,488,49
2,B,488,944.75
2,X,489,469
2,Y,489,3998
2,B,489,1054.673077
2,X,490,206
2,Y,490,2392
2,B,490,989.730769
2,X,491,5128
2,Y,491,1060
2,B,491,1016.923077
2,X,492,603
2,Y,492,447
2,B,492,1083.5
2,X,493,38
2,Y,493,1434
2,B,493,978
2,X,494,2931
2,Y,494,623
2,B,494,1065.307692
2,X,495,1539
2,Y,495,851
2,B,495,1020.269231
2,X,496,3453
2,Y,496,957
2,B,496,978.326923
2,X,497,2725
2,Y,497,3928
2,B,497,976.653846
2,X,498,3673
2,Y,498,2073
2,B,498,968.461538
2,X,499,2390
2,Y,499,604
2,B,499,979.980769
2,X,500,4045
2,Y,500,1835
2,B,500,982.365385
2,X,501,5282
2,Y,501,197
2,B,501,976.115385
2,X,502,457
2,Y,502,1356
2,B,502,947.596154
2,X,503,277
2,Y,503,2273
2,B,503,1064.846154
2,X,504,3928
2,Y,504,533
2,B,504,1008.596154
2,X,505,1590
2,Y,505,1207
2,B,505,925.961538
2,X,506,1685
2,Y,506,819
2,B,506,928.038462
2,X,507,4430
2,Y,507,3704
2,B,507,947.711538
2,X,508,2749
2,Y,508,283
2,B,508,1065.25
2,X,509,3884
2,Y,509,3734
2,B,509,946.596154
2,X,510,439
2,Y,510,2015
2,B,510,1002.096154
2,X,511,6062
2,Y,511,818
2,B,511,1130.519231
2,X,512,3232
2,Y,512,1937
2,B,512,1043.557692
2,X,513,2009
2,Y,513,1741
2,B,513,872.846154
2,X,514,1483
2,Y,514,1504
2,B,514,957.288462
2,X,515,5123
2,Y,515,3005
2,B,515,964.576923
2,X,516,3552
2,Y,516,1105
2,B,516,1018.480769
2,X,517,2570
2,Y,517,4062
2,B,517,977.596154
2,X,518,1659
2,Y,518,1256
2,B,518,917.211538
2,X,519,25
2,Y,519,3243
2,B,519,946.769231
2,X,520,3507
2,Y,520,2229
2,B,520,982.384615
2,X,521,817
2,Y,521,1858
2,B,521,947.884615
2,X,522,1988
2,Y,522,1340
2,B,522,1030.173077
2,X,523,3372
2,Y,523,3958
2,B,523,928.538462
2,X,524,3909
2,Y,524,2379
2,B,524,913.826923
2,X,525,2249
2,Y,525,131
2,B,525,1416.865385
2,X,526,2277
2,Y,526,1531
2,B,526,905.25
2,X,527,1774
2,Y,527,1100
2,B,527,941.038462
2,X,528,831
2,Y,528,3787
2,B,528,930.653846
2,X,529,3583
2,Y,529,2391
2,B,529,1216.403846
2,X,530,1930
2,Y,530,269
2,B,530,1052.846154
2,X,531,4790
2,Y,531,880
2,B,531,927.442308
2,X,532,2495
2,Y,532,3242
2,B,532,947.288462
2,X,533,2250
2,Y,533,3416
2,B,533,901.403846
2,X,534,244
2,Y,534,2594
2,B,534,913.173077
2,X,535,5910
2,Y,535,2327
2,B,535,1087.326923
2,X,536,4200
2,Y,536,1421
2,B,536,1046.980769
2,X,537,2266
2,Y,537,2243
2,B,537,1040.480769
2,X,538,1463
2,Y,538,1526
2,B,538,965.057692
2,X,539,1249
2,Y,539,2713
2,B,539,957.192308
2,X,540,5592
2,Y,540,2003
2,B,540,917.211538
2,X,541,1179
2,Y,541,1674
2,B,541,951.192308
2,X,542,2754
2,Y,542,1362
2,B,542,1016.903846
2,X,543,4919
2,Y,543,2267
2,B,543,996.211538
2,X,544,1978
2,Y,544,2860
2,B,544,911.884615
2,X,545,1168
2,Y,545,3203
2,B,545,908.442308
2,X,546,182
2,Y,546,1421
2,B,546,1023.019231
2,X,547,5268
2,Y,547,1896
2,B,547,1129.038462
2,X,548,2458
2,Y,548,2249
2,B,548,1019.730769
2,X,549,25
2,Y,549,2714
2,B,549,1024.461538
2,X,550,716
2,Y,550,1472
2,B,550,895.923077
2,X,551,599
2,Y,551,4006
2,B,551,950.884615
2,X,552,80
2,Y,552,2171
2,B,552,922.846154
2,X,553,769
2,Y,553,1742
2,B,553,925.576923
2,X,554,135
2,Y,554,1378
2,B,554,925.692308
2,X,555,1310
2,Y,555,1341
2,B,555,951.442308
2,X,556,2197
2,Y,556,87
2,B,556,995.115385
2,X,557,1178
2,Y,557,3527
2,B,557,988.346154
2,X,558,5054
2,Y,558,1920
2,B,558,926.403846
2,X,559,707
2,Y,559,2582
2,B,559,898.5
2,X,560,1917
2,Y,560,484
2,B,560,894.846154
2,X,561,3748
2,Y,561,3622
2,B,561,940.115385
2,X,562,53
2,Y,562,3560
2,B,562,1242.211538
2,X,563,3291
2,Y,563,1773
2,B,563,958.923077
2,X,564,1405
2,Y,564,1453
2,B,564,1033.019231
2,X,565,5764
2,Y,565,705
2,B,565,974.673077
2,X,566,3832
2,Y,566,2057
2,B,566,1197.961538
2,X,567,3687
2,Y,567,978
2,B,567,929.807692
2,X,568,5769
2,Y,568,2408
2,B,568,1065.384615
2,X,569,6048
2,Y,569,675
2,B,569,996.961538
2,X,570,1710
2,Y,570,1835
2,B,570,1007.153846
2,X,571,24
2,Y,571,352
2,B,571,1045.903846
2,X,572,1965
2,Y,572,1674
2,B,572,961.423077
2,X,573,20
2,Y,573,3176
2,B,573,1064.326923
2,X,574,4379
2,Y,574,923
2,B,574,956.423077
2,X,575,4121
2,Y,575,3698
2,B,575,935.596154
2,X,576,1207
2,Y,576,282
2,B,576,1025.096154
2,X,577,349
2,Y,577,1312
2,B,577,961.923077
2,X,578,3577
2,Y,578,2030
2,B,578,1092.615385
2,X,579,2116
2,Y,579,558
2,B,579,1043.923077
2,X,580,3624
2,Y,580,806
2,B,580,933.25
2,X,581,184
2,Y,581,2118
2,B,581,926.615385
2,X,582,4505
2,Y,582,3203
2,B,582,976.019231
2,X,583,5853
2,Y,583,1668
2,B,583,1015.153846
2,X,584,3046
2,Y,584,3950
2,B,584,919.519231
2,X,585,2735
2,Y,585,3668
2,B,585,928.923077
2,X,586,1430
2,Y,586,2021
2,B,586,935.634615
2,X,587,1561
2,Y,587,2299
2,B,587,913.557692
2,X,588,4701
2,Y,588,731
2,B,588,956.384615
2,X,589,2882
2,Y,589,50
2,B,589,971.461538
2,X,590,648
2,Y,590,2776
2,B,590,971.153846
2,X,591,2519
2,Y,591,652
2,B,591,929.057692
2,X,592,2633
2,Y,592,70
2,B,592,901.538462
2,X,593,1383
2,Y,593,3278
2,B,593,925.384615
2,X,594,982
2,Y,594,140
2,B,594,918.057692
2,X,595,2262
2,Y,595,3009
2,B,595,866.173077
2,X,596,240
2,Y,596,335
2,B,596,962.288462
2,X,597,2169
2,Y,597,2040
2,B,597,969.192308
2,X,598,6116
2,Y,598,2589
2,B,598,995.211538
2,X,599,1411
2,Y,599,1377
2,B,599,918.692308
2,X,600,693
2,Y,600,2746
2,B,600,807.153846
2,X,601,526
2,Y,601,2173
2,B,601,954.096154
2,X,602,2453
2,Y,602,569
2,B,602,985.442308
2,X,603,4066
2,Y,603,3602
2,B,603,940.634615
2,X,604,4986
2,Y,604,3189
2,B,604,894.711538
2,X,605,4542
2,Y,605,4016
2,B,605,941.692308
2,X,606,1361
2,Y,606,2040
2,B,606,1079.75
2,X,607,3992
2,Y,607,239
2,B,607,931.615385
2,X,608,3178
2,Y,608,3854
2,B,608,977.519231
2,X,609,5166
2,Y,609,2720
2,B,609,938.192308
2,X,610,4905
2,Y,610,809
2,B,610,899.403846
2,X,611,4484
2,Y,611,3210
2,B,611,931.461538
2,X,612,4785
2,Y,612,50
2,B,612,925
2,X,613,2683
2,Y,613,1449
2,B,613,893.269231
2,X,614,1394
2,Y,614,1615
2,B,614,937.653846
2,X,615,4043
2,Y,615,3937
2,B,615,1061.461538
2,X,616,3672
2,Y,616,2943
2,B,616,1172.442308
2,X,617,5588
2,Y,617,1314
2,B,617,931.576923
2,X,618,529
2,Y,618,1912
2,B,618,984.596154
2,X,619,6069
2,Y,619,2541
2,B,619,894.519231
2,X,620,14
2,Y,620,2374
2,B,620,1025.692308
2,X,621,1813
2,Y,621,1059
2,B,621,891.75
2,X,622,1562
2,Y,622,3543
2,B,622,844.807692
2,X,623,5803
2,Y,623,3764
2,B,623,959.038462
2,X,624,444
2,Y,624,1960
2,B,624,874.134615
2,X,625,3316
2,Y,625,3852
2,B,625,982.673077
2,X,626,338
2,Y,626,2006
2,B,626,1187.25
2,X,627,2820
2,Y,627,1826
2,B,627,1170.461538
2,X,628,2076
2,Y,628,3522
2,B,628,854.346154
2,X,629,5768
2,Y,629,891
2,B,629,914.538462
2,X,630,3044
2,Y,630,2651
2,B,630,980.923077
2,X,631,4075
2,Y,631,2939
2,B,631,899.076923
2,X,632,6092
2,Y,632,2473
2,B,632,882.230769
2,X,633,2841
2,Y,633,3128
2,B,633,790.134615
2,X,634,1611
2,Y,634,396
2,B,634,980.673077
2,X,635,429
2,Y,635,2509
2,B,635,907.576923
2,X,636,1776
2,Y,636,3617
2,B,636,832.153846
2,X,637,6060
2,Y,637,2486
2,B,637,1112.557692
2,X,638,988
2,Y,638,1635
2,B,638,972.326923
2,X,639,148
2,Y,639,86
2,B,639,864.307692
2,X,640,1429
2,Y,640,3770
2,B,640,940.807692
2,X,641,1117
2,Y,641,605
2,B,641,923.961538
2,X,642,2443
2,Y,642,1483
2,B,642,880.653846
2,X,643,4135
2,Y,643,821
2,B,643,1199.423077
2,X,644,4278
2,Y,644,2224
2,B,644,957.826923
2,X,645,4896
2,Y,645,798
2,B,645,933.153846
2,X,646,3833
2,Y,646,1926
2,B,646,1071.788462
2,X,647,2860
2,Y,647,446
2,B,647,885.480769
2,X,648,2103
2,Y,648,1815
2,B,648,897.980769
2,X,649,4085
2,Y,649,3598
2,B,649,831.519231
2,X,650,1750
2,Y,650,1828
2,B,650,1063.115385
2,X,651,1156
2,Y,651,1888
2,B,651,937.153846
2,X,652,4083
2,Y,652,2759
2,B,652,901
2,X,653,1459
2,Y,653,4026
2,B,653,1117.461538
2,X,654,1959
2,Y,654,2853
2,B,654,910.211538
2,X,655,3126
2,Y,655,2020
2,B,655,916.653846
2,X,656,869
2,Y,656,3119
2,B,656,935.923077
2,X,657,3895
2,Y,657,1834
2,B,657,950.884615
2,X,658,1159
2,Y,658,1728
2,B,658,928.711538
2,X,659,4061
2,Y,659,3139
2,B,659,982.307692
2,X,660,2238
2,Y,660,935
2,B,660,1000.423077
2,X,661,3361
2,Y,661,3801
2,B,661,1057.192308
2,X,662,4803
2,Y,662,3845
2,B,662,1184
2,X,663,4585
2,Y,663,3882
2,B,663,882.538462
2,X,664,1563
2,Y,664,3911
2,B,664,933.961538
2,X,665,1779
2,Y,665,1548
2,B,665,894.865385
2,X,666,1809
2,Y,666,2661
2,B,666,885.788462
2,X,667,3123
2,Y,667,975
2,B,667,926.634615
2,X,668,4534
2,Y,668,3999
2,B,668,927.076923
2,X,669,2022
2,Y,669,3846
2,B,669,880.961538
2,X,670,5735
2,Y,670,1082
2,B,670,873.192308
2,X,671,2321
2,Y,671,3597
2,B,671,887.903846
2,X,672,4167
2,Y,672,2363
2,B,672,1056.711538
2,X,673,5395
2,Y,673,2116
2,B,673,930.673077
2,X,674,2376
2,Y,674,3524
2,B,674,902.480769
2,X,675,4413
2,Y,675,4045
2,B,675,914.326923
2,X,676,1686
2,Y,676,3242
2,B,676,887.519231
2,X,677,1541
2,Y,677,2361
2,B,677,980.326923
2,X,678,2117
2,Y,678,985
2,B,678,932.211538
2,X,679,5061
2,Y,679,2370
2,B,679,851
2,X,680,1612
2,Y,680,977
2,B,680,1053.019231
2,X,681,3086
2,Y,681,766
2,B,681,1141.923077
2,X,682,2770
2,Y,682,3132
2,B,682,918.269231
2,X,683,1757
2,Y,683,1932
2,B,683,745.75
2,X,684,2058
2,Y,684,3086
2,B,684,924.730769
2,X,685,70
2,Y,685,3307
2,B,685,995.115385
2,X,686,1052
2,Y,686,664
2,B,686,1008.557692
2,X,687,5343
2,Y,687,4021
2,B,687,852.365385
2,X,688,2875
2,Y,688,1604
2,B,688,867.019231
2,X,689,2639
2,Y,689,1475
2,B,689,903.538462
2,X,690,1925
2,Y,690,2279
2,B,690,832.788462
2,X,691,480
2,Y,691,305
2,B,691,867.730769
2,X,692,2227
2,Y,692,1966
2,B,692,935.730769
2,X,693,714
2,Y,693,460
2,B,693,872.269231
2,X,694,3439
2,Y,694,3619
2,B,694,1119.057692
2,X,695,6111
2,Y,695,2066
2,B,695,903.115385
2,X,696,3126
2,Y,696,3762
2,B,696,830.230769
2,X,697,3164
2,Y,697,3824
2,B,697,954.634615
2,X,698,3613
2,Y,698,1622
2,B,698,926.653846
2,X,699,3053
2,Y,699,3728
2,B,699,887.076923
2,X,700,4072
2,Y,700,706
2,B,700,949.5
2,X,701,3001
2,Y,701,1472
2,B,701,882.269231
2,X,702,4250
2,Y,702,2082
2,B,702,939.096154
2,X,703,717
2,Y,703,2442
2,B,703,878.980769
2,X,704,5895
2,Y,704,2138
2,B,704,914.461538
2,X,705,2832
2,Y,705,1609
2,B,705,917.269231
2,X,706,1140
2,Y,706,693
2,B,706,1317.692308
2,X,707,712
2,Y,707,125
2,B,707,886.615385
2,X,708,268
2,Y,708,1949
2,B,708,825.134615
2,X,709,37
2,Y,709,1385
2,B,709,848.25
2,X,710,1913
2,Y,710,2479
2,B,710,888.75
2,X,711,2174
2,Y,711,1695
2,B,711,825.057692
2,X,712,3860
2,Y,712,1783
2,B,712,950.538462
2,X,713,6043
2,Y,713,166
2,B,713,864.5
2,X,714,2678
2,Y,714,1397
2,B,714,1031.846154
2,X,715,1978
2,Y,715,1592
2,B,715,907.153846
2,X,716,4115
2,Y,716,826
2,B,716,1080.153846
2,X,717,1143
2,Y,717,453
2,B,717,920.615385
2,X,718,1536
2,Y,718,163
2,B,718,864.557692
2,X,719,3954
2,Y,719,1238
2,B,719,876.634615
2,X,720,692
2,Y,720,3024
2,B,720,963.673077
2,X,721,2327
2,Y,721,2062
2,B,721,873.346154
2,X,722,5311
2,Y,722,122
2,B,722,860.173077
2,X,723,5244
2,Y,723,2513
2,B,723,999.384615
2,X,724,1502
2,Y,724,2558
2,B,724,908.442308
2,X,725,993
2,Y,725,3126
2,B,725,826.980769
2,X,726,2031
2,Y,726,1724
2,B,726,859.538462
2,X,727,1157
2,Y,727,2523
2,B,727,908.403846
2,X,728,5501
2,Y,728,936
2,B,728,882.038462
2,X,729,1636
2,Y,729,168
2,B,729,799.365385
2,X,730,1344
2,Y,730,1560
2,B,730,871.134615
2,X,731,608
2,Y,731,140
2,B,731,962.634615
2,X,732,5980
2,Y,732,63
2,B,732,885.75
2,X,733,1761
2,Y,733,1776
2,B,733,829.115385
2,X,734,702
2,Y,734,2517
2,B,734,1030.692308
2,X,735,5122
2,Y,735,682
2,B,735,840.384615
2,X,736,36
2,Y,736,3969
2,B,736,846.173077
2,X,737,4475
2,Y,737,3777
2,B,737,828.673077
2,X,738,484
2,Y,738,3244
2,B,738,927.519231
2,X,739,452
2,Y,739,1906
2,B,739,756.365385
2,X,740,5573
2,Y,740,328
2,B,740,853.711538
2,X,741,6131
2,Y,741,2577
2,B,741,882.076923
2,X,742,1208
2,Y,742,2734
2,B,742,918.807692
2,X,743,19
2,Y,743,1191
2,B,743,870.019231
2,X,744,511
2,Y,744,685
2,B,744,790.730769
2,X,745,4695
2,Y,745,1950
2,B,745,939.211538
2,X,746,2599
2,Y,746,1096
2,B,746,830.057692
2,X,747,2277
2,Y,747,3434
2,B,747,897.019231
2,X,748,2139
2,Y,748,1759
2,B,748,815.384615
2,X,749,1696
2,Y,749,858
2,B,749,926.5
2,X,750,6116
2,Y,750,2112
2,B,750,919.442308
2,X,751,1422
2,Y,751,50
2,B,751,858
2,X,752,4068
2,Y,752,2746
2,B,752,847.942308
2,X,753,3944
2,Y,753,3174
2,B,753,860.5
2,X,754,2325
2,Y,754,2360
2,B,754,790.846154
2,X,755,3121
2,Y,755,1656
2,B,755,850.980769
2,X,756,2156
2,Y,756,1434
2,B,756,1022.057692
2,X,757,121
2,Y,757,3223
2,B,757,860.057692
2,X,758,583
2,Y,758,929
2,B,758,833.826923
2,X,759,804
2,Y,759,3890
2,B,759,834.923077
2,X,760,118
2,Y,760,1450
2,B,760,1050.673077
2,X,761,5500
2,Y,761,1993
2,B,761,852.25
2,X,762,1584
2,Y,762,3461
2,B,762,910.480769
2,X,763,4034
2,Y,763,3283
2,B,763,847.711538
2,X,764,6094
2,Y,764,2807
2,B,764,896.038462
2,X,765,6060
2,Y,765,902
2,B,765,890.25
2,X,766,4687
2,Y,766,1520
2,B,766,828.5
2,X,767,2098
2,Y,767,3568
2,B,767,863.230769
2,X,768,3009
2,Y,768,958
2,B,768,841.769231
2,X,769,1609
2,Y,769,250
2,B,769,889.346154
2,X,770,5689
2,Y,770,2855
2,B,770,997.538462
2,X,771,691
2,Y,771,1444
2,B,771,852.942308
2,X,772,2170
2,Y,772,981
2,B,772,894.980769
2,X,773,5739
2,Y,773,1945
2,B,773,795.173077
2,X,774,3187
2,Y,774,952
2,B,774,846.730769
2,X,775,5480
2,Y,775,533
2,B,775,821.961538
2,X,776,1908
2,Y,776,937
2,B,776,859.576923
2,X,777,5977
2,Y,777,2614
2,B,777,869.115385
2,X,778,3003
2,Y,778,4032
2,B,778,927.923077
2,X,779,2897
2,Y,779,2453
2,B,779,1104.980769
2,X,780,3389
2,Y,780,2671
2,B,780,943.903846
2,X,781,2487
2,Y,781,2876
2,B,781,880.153846
2,X,782,1723
2,Y,782,3488
2,B,782,955.019231
2,X,783,3660
2,Y,783,3000
2,B,783,886.75
2,X,784,4704
2,Y,784,4045
2,B,784,920.5
2,X,785,288
2,Y,785,3888
2,B,785,907.692308
2,X,786,4360
2,Y,786,3768
2,B,786,897.846154
2,X,787,3340
2,Y,787,667
2,B,787,915.038462
2,X,788,1544
2,Y,788,308
2,B,788,870.25
2,X,789,3074
2,Y,789,1493
2,B,789,811.75
2,X,790,584
2,Y,790,132
2,B,790,931.326923
2,X,791,791
2,Y,791,3036
2,B,791,912.403846
2,X,792,803
2,Y,792,1088
2,B,792,937.326923
2,X,793,1931
2,Y,793,2701
2,B,793,879.192308
2,X,794,611
2,Y,794,924
2,B,794,796.673077
2,X,795,2809
2,Y,795,1068
2,B,795,823.403846
2,X,796,2107
2,Y,796,1747
2,B,796,950.903846
2,X,797,3736
2,Y,797,169
2,B,797,868.288462
2,X,798,82
2,Y,798,1485
2,B,798,834.403846
2,X,799,1446
2,Y,799,3751
2,B,799,751.230769
2,X,800,3876
2,Y,800,1547
2,B,800,841.769231
2,X,801,5070
2,Y,801,1587
2,B,801,804.730769
2,X,802,1664
2,Y,802,1160
2,B,802,853.557692
2,X,803,4125
2,Y,803,3093
2,B,803,913.134615
2,X,804,1564
2,Y,804,146
2,B,804,789.192308
2,X,805,4047
2,Y,805,3301
2,B,805,901.038462
2,X,806,76
2,Y,806,896
2,B,806,809.769231
2,X,807,968
2,Y,807,3063
2,B,807,896.923077
2,X,808,1673
2,Y,808,633
2,B,808,798.230769
2,X,809,1359
2,Y,809,1925
2,B,809,829.903846
2,X,810,5685
2,Y,810,1089
2,B,810,1157.307692
2,X,811,2639
2,Y,811,2532
2,B,811,1009.692308
2,X,812,457
2,Y,812,209
2,B,812,853.673077
2,X,813,5993
2,Y,813,2342
2,B,813,792.326923
2,X,814,5358
2,Y,814,3185
2,B,814,851.673077
2,X,815,3872
2,Y,815,1528
2,B,815,871.134615
2,X,816,4701
2,Y,816,4059
2,B,816,851.019231
2,X,817,1969
2,Y,817,3720
2,B,817,759.269231
2,X,818,4789
2,Y,818,2804
2,B,818,866.480769
2,X,819,2634
2,Y,819,3870
2,B,819,828.769231
2,X,820,895
2,Y,820,2264
2,B,820,834.903846
2,X,821,260
2,Y,821,2521
2,B,821,872.634615
2,X,822,3403
2,Y,822,3903
2,B,822,1022.365385
2,X,823,1916
2,Y,823,1079
2,B,823,941.192308
2,X,824,1936
2,Y,824,2686
2,B,824,827.25
2,X,825,4116
2,Y,825,1625
2,B,825,890.75
2,X,826,1310
2,Y,826,1017
2,B,826,919.942308
2,X,827,5145
2,Y,827,1356
2,B,827,817.269231
2,X,828,3258
2,Y,828,595
2,B,828,915.538462
2,X,829,3691
2,Y,829,1451
2,B,829,947.865385
2,X,830,2902
2,Y,830,1068
2,B,830,871.365385
2,X,831,4538
2,Y,831,638
2,B,831,904.173077
2,X,832,5952
2,Y,832,2472
2,B,832,874.307692
2,X,833,3663
2,Y,833,714
2,B,833,858.25
2,X,834,84
2,Y,834,3802
2,B,834,837.846154
2,X,835,4609
2,Y,835,964
2,B,835,852.173077
2,X,836,1599
2,Y,836,333
2,B,836,884.788462
2,X,837,709
2,Y,837,3999
2,B,837,811.980769
2,X,838,2789
2,Y,838,3653
2,B,838,889.134615
2,X,839,1216
2,Y,839,1713
2,B,839,883.769231
2,X,840,3893
2,Y,840,1739
2,B,840,794.230769
2,X,841,884
2,Y,841,1671
2,B,841,848.557692
2,X,842,2602
2,Y,842,3706
2,B,842,799.519231
2,X,843,3983
2,Y,843,422
2,B,843,913.807692
2,X,844,3361
2,Y,844,4064
2,B,844,941.153846
2,X,845,5711
2,Y,845,100
2,B,845,802.423077
2,X,846,1836
2,Y,846,3529
2,B,846,1005.538462
2,X,847,5714
2,Y,847,111
2,B,847,796.942308
2,X,848,5901
2,Y,848,2483
2,B,848,1146.346154
2,X,849,4607
2,Y,849,2284
2,B,849,844.673077
2,X,850,4053
2,Y,850,691
2,B,850,836.403846
2,X,851,1091
2,Y,851,320
2,B,851,907.076923
2,X,852,4388
2,Y,852,2207
2,B,852,830.423077
2,X,853,561
2,Y,853,1601
2,B,853,862.615385
2,X,854,3090
2,Y,854,2672
2,B,854,792.75
2,X,855,1533
2,Y,855,3426
2,B,855,1074.480769
2,X,856,3938
2,Y,856,3472
2,B,856,905.519231
2,X,857,127
2,Y,857,1766
2,B,857,1060.307692
2,X,858,5446
2,Y,858,2451
2,B,858,961.134615
2,X,859,882
2,Y,859,3052
2,B,859,826.615385
2,X,860,5595
2,Y,860,957
2,B,860,885.038462
2,X,861,2695
2,Y,861,1209
2,B,861,896.461538
2,X,862,645
2,Y,862,363
2,B,862,822.057692
2,X,863,500
2,Y,863,3027
2,B,863,795.769231
2,X,864,948
2,Y,864,2966
2,B,864,891.596154
2,X,865,1206
2,Y,865,2919
2,B,865,860.519231
2,X,866,5653
2,Y,866,1940
2,B,866,814.307692
2,X,867,2649
2,Y,867,3888
2,B,867,754.673077
2,X,868,3492
2,Y,868,1331
2,B,868,876.788462
2,X,869,5612
2,Y,869,2038
2,B,869,813.519231
2,X,870,3282
2,Y,870,3877
2,B,870,888.884615
2,X,871,175
2,Y,871,1155
2,B,871,962.057692
2,X,872,1129
2,Y,872,2682
2,B,872,844.173077
2,X,873,1294
2,Y,873,1844
2,B,873,824.269231
2,X,874,1548
2,Y,874,3515
2,B,874,918.057692
2,X,875,1488
2,Y,875,1013
2,B,875,857.326923
2,X,876,4144
2,Y,876,933
2,B,876,804.365385
2,X,877,83
2,Y,877,1942
2,B,877,903.596154
2,X,878,2575
2,Y,878,3950
2,B,878,865.211538
2,X,879,3451
2,Y,879,1418
2,B,879,861.346154
2,X,880,8
2,Y,880,2289
2,B,880,943.730769
2,X,881,2039
2,Y,881,1034
2,B,881,806.480769
2,X,882,311
2,Y,882,2110
2,B,882,822.423077
2,X,883,527
2,Y,883,2385
2,B,883,827.480769
2,X,884,4549
2,Y,884,358
2,B,884,806.807692
2,X,885,5544
2,Y,885,2350
2,B,885,822.865385
2,X,886,3290
2,Y,886,2395
2,B,886,795.480769
2,X,887,1541
2,Y,887,288
2,B,887,855.038462
2,X,888,1943
2,Y,888,1620
2,B,888,836.384615
2,X,889,2400
2,Y,889,2211
2,B,889,804.096154
2,X,890,5016
2,Y,890,3517
2,B,890,843.673077
2,X,891,2983
2,Y,891,3425
2,B,891,978.596154
2,X,892,1740
2,Y,892,385
2,B,892,821.423077
2,X,893,1302
2,Y,893,2559
2,B,893,809.25
2,X,894,3112
2,Y,894,1907
2,B,894,798.211538
2,X,895,1061
2,Y,895,684
2,B,895,879.096154
2,X,896,6122
2,Y,896,2515
2,B,896,860.519231
2,X,897,248
2,Y,897,1096
2,B,897,839.980769
2,X,898,5225
2,Y,898,142
2,B,898,851.884615
2,X,899,99
2,Y,899,2865
2,B,899,895.230769
2,X,900,4121
2,Y,900,3076
2,B,900,915.519231
2,X,901,1825
2,Y,901,2112
2,B,901,955.153846
2,X,902,6117
2,Y,902,754
2,B,902,817.865385
2,X,903,4704
2,Y,903,642
2,B,903,816.019231
2,X,904,6046
2,Y,904,869
2,B,904,890.557692
2,X,905,768
2,Y,905,3923
2,B,905,852.173077
2,X,906,1408
2,Y,906,1178
2,B,906,820.442308
2,X,907,2909
2,Y,907,3570
2,B,907,881.461538
2,X,908,2468
2,Y,908,133
2,B,908,850.903846
2,X,909,4134
2,Y,909,3257
2,B,909,903.25
2,X,910,2091
2,Y,910,3644
2,B,910,809.769231
2,X,911,4789
2,Y,911,2650
2,B,911,813.653846
2,X,912,1776
2,Y,912,2372
2,B,912,821.5
2,X,913,2411
2,Y,913,3463
2,B,913,820.807692
2,X,914,3110
2,Y,914,2898
2,B,914,906.5
2,X,915,2694
2,Y,915,2456
2,B,915,746.576923
2,X,916,5582
2,Y,916,2220
2,B,916,755.980769
2,X,917,4043
2,Y,917,283
2,B,917,856.076923
2,X,918,4366
2,Y,918,3667
2,B,918,799.634615
2,X,919,1112
2,Y,919,396
2,B,919,892.711538
2,X,920,5716
2,Y,920,1022
2,B,920,881.980769
2,X,921,600
2,Y,921,670
2,B,921,882.846154
2,X,922,3640
2,Y,922,1291
2,B,922,1029.557692
2,X,923,715
2,Y,923,2992
2,B,923,812.923077
2,X,924,2868
2,Y,924,3670
2,B,924,830.807692
2,X,925,1554
2,Y,925,3249
2,B,925,793.846154
2,X,926,1875
2,Y,926,586
2,B,926,803
2,X,927,1454
2,Y,927,2567
2,B,927,1039.788462
2,X,928,1702
2,Y,928,2536
2,B,928,818.307692
2,X,929,4443
2,Y,929,3993
2,B,929,758.961538
2,X,930,3819
2,Y,930,2549
2,B,930,844.538462
2,X,931,5892
2,Y,931,797
2,B,931,825.269231
2,X,932,2714
2,Y,932,3354
2,B,932,711.346154
2,X,933,3335
2,Y,933,613
2,B,933,864.634615
2,X,934,2251
2,Y,934,1118
2,B,934,901.192308
2,X,935,1231
2,Y,935,3147
2,B,935,827.019231
2,X,936,705
2,Y,936,2241
2,B,936,798.461538
2,X,937,2028
2,Y,937,390
2,B,937,832.461538
2,X,938,4372
2,Y,938,4038
2,B,938,718.384615
2,X,939,1976
2,Y,939,507
2,B,939,966.096154
2,X,940,1773
2,Y,940,739
2,B,940,796.923077
2,X,941,3938
2,Y,941,2142
2,B,941,875.365385
2,X,942,3648
2,Y,942,3290
2,B,942,835.365385
2,X,943,3172
2,Y,943,1606
2,B,943,792.403846
2,X,944,988
2,Y,944,2919
2,B,944,793.115385
2,X,945,2063
2,Y,945,1184
2,B,945,782.096154
2,X,946,5977
2,Y,946,697
2,B,946,870.730769
2,X,947,3693
2,Y,947,1225
2,B,947,825.673077
2,X,948,6022
2,Y,948,2038
2,B,948,810.538462
2,X,949,5971
2,Y,949,540
2,B,949,784.538462
2,X,950,1036
2,Y,950,3855
2,B,950,809.942308
2,X,951,192
2,Y,951,1955
2,B,951,806.076923
2,X,952,4588
2,Y,952,1119
2,B,952,851.788462
2,X,953,1483
2,Y,953,3892
2,B,953,780.596154
2,X,954,2433
2,Y,954,3701
2,B,954,904.942308
2,X,955,2598
2,Y,955,2021
2,B,955,828.634615
2,X,956,5178
2,Y,956,729
2,B,956,795.038462
2,X,957,275
2,Y,957,2753
2,B,957,796.192308
2,X,958,2695
2,Y,958,2516
2,B,958,809.403846
2,X,959,3003
2,Y,959,3184
2,B,959,847.519231
2,X,960,125
2,Y,960,3043
2,B,960,937.211538
2,X,961,1444
2,Y,961,735
2,B,961,761.692308
2,X,962,22
2,Y,962,3421
2,B,962,732.038462
2,X,963,932
2,Y,963,2858
2,B,963,732.788462
2,X,964,740
2,Y,964,2912
2,B,964,838.269231
2,X,965,2345
2,Y,965,2236
2,B,965,807.903846
2,X,966,5225
2,Y,966,2307
2,B,966,765.846154
2,X,967,5354
2,Y,967,1850
2,B,967,958.826923
2,X,968,773
2,Y,968,2631
2,B,968,765.288462
2,X,969,2804
2,Y,969,1759
2,B,969,844.634615
2,X,970,2942
2,Y,970,1698
2,B,970,794.384615
2,X,971,3876
2,Y,971,1154
2,B,971,797.288462
2,X,972,3071
2,Y,972,994
2,B,972,782.519231
2,X,973,1601
2,Y,973,2747
2,B,973,805.230769
2,X,974,1195
2,Y,974,33
2,B,974,791.288462
2,X,975,326
2,Y,975,1418
2,B,975,799.75
2,X,976,5558
2,Y,976,1912
2,B,976,680.211538
2,X,977,2442
2,Y,977,2633
2,B,977,772.115385
2,X,978,5100
2,Y,978,687
2,B,978,772.769231
2,X,979,867
2,Y,979,2064
2,B,979,819.653846
2,X,980,232
2,Y,980,734
2,B,980,775.903846
2,X,981,5204
2,Y,981,137
2,B,981,789.346154
2,X,982,2023
2,Y,982,4003
2,B,982,847.557692
2,X,983,4870
2,Y,983,424
2,B,983,842.211538
2,X,984,1237
2,Y,984,2480
2,B,984,773.384615
2,X,985,2641
2,Y,985,21
2,B,985,865.615385
2,X,986,502
2,Y,986,251
2,B,986,835.730769
2,X,987,5341
2,Y,987,59
2,B,987,843.230769
2,X,988,2641
2,Y,988,2251
2,B,988,802.923077
2,X,989,1068
2,Y,989,1101
2,B,989,774.384615
2,X,990,2141
2,Y,990,1655
2,B,990,785.923077
2,X,991,3602
2,Y,991,3484
2,B,991,809.442308
2,X,992,3960
2,Y,992,969
2,B,992,849
2,X,993,1165
2,Y,993,1146
2,B,993,876.519231
2,X,994,5461
2,Y,994,2836
2,B,994,774.576923
2,X,995,3940
2,Y,995,3216
2,B,995,780.884615
2,X,996,5746
2,Y,996,3490
2,B,996,872.903846
2,X,997,1108
2,Y,997,900
2,B,997,772.076923
2,X,998,1403
2,Y,998,3479
2,B,998,745.307692
2,X,999,2106
2,Y,999,1125
2,B,999,871.038462
2,X,1000,2208
2,Y,1000,3303
2,B,1000,798.865385
2,X,1001,3572
2,Y,1001,2015
2,B,1001,943.038462
2,X,1002,4300
2,Y,1002,2230
2,B,1002,771.769231
2,X,1003,1712
2,Y,1003,2891
2,B,1003,761
2,X,1004,1899
2,Y,1004,861
2,B,1004,765.288462
2,X,1005,1614
2,Y,1005,3497
2,B,1005,880.153846
2,X,1006,732
2,Y,1006,2981
2,B,1006,844.923077
2,X,1007,3436
2,Y,1007,1739
2,B,1007,883.846154
2,X,1008,3129
2,Y,1008,492
2,B,1008,871.615385
2,X,1009,5900
2,Y,1009,204
2,B,1009,748.884615
2,X,1010,67
2,Y,1010,3369
2,B,1010,768.057692
2,X,1011,2184
2,Y,1011,628
2,B,1011,857.057692
2,X,1012,3783
2,Y,1012,2088
2,B,1012,815.307692
2,X,1013,826
2,Y,1013,2438
2,B,1013,875.365385
2,X,1014,67
2,Y,1014,2362
2,B,1014,886.596154
2,X,1015,5131
2,Y,1015,1590
2,B,1015,777.519231
2,X,1016,4580
2,Y,1016,3276
2,B,1016,939.326923
2,X,1017,2
2,Y,1017,2321
2,B,1017,840.142857
2,X,1018,3345
2,Y,1018,3215
2,B,1018,845.961538
2,X,1019,945
2,Y,1019,297
2,B,1019,973.288462
2,X,1020,4861
2,Y,1020,2200
2,B,1020,802.269231
2,X,1021,1212
2,Y,1021,3005
2,B,1021,790.980769
2,X,1022,2514
2,Y,1022,1486
2,B,1022,764.730769
2,X,1023,720
2,Y,1023,240
2,B,1023,780.384615
2,X,1024,2328
2,Y,1024,62
2,B,1024,709.461538
2,X,1025,658
2,Y,1025,2822
2,B,1025,818.961538
2,X,1026,3407
2,Y,1026,1308
2,B,1026,784.134615
2,X,1027,3396
2,Y,1027,726
2,B,1027,821.519231
2,X,1028,2552
2,Y,1028,33
2,B,1028,784.346154
2,X,1029,6009
2,Y,1029,3979
2,B,1029,715.961538
2,X,1030,599
2,Y,1030,3586
2,B,1030,890.230769
2,X,1031,5721
2,Y,1031,1957
2,B,1031,768.865385
2,X,1032,344
2,Y,1032,662
2,B,1032,768.25
2,X,1033,2494
2,Y,1033,3274
2,B,1033,799.019231
2,X,1034,1688
2,Y,1034,3542
2,B,1034,942.75
2,X,1035,16
2,Y,1035,1123
2,B,1035,740.557692
2,X,1036,3954
2,Y,1036,311
2,B,1036,788.615385
2,X,1037,1024
2,Y,1037,1834
2,B,1037,790.75
2,X,1038,5508
2,Y,1038,750
2,B,1038,825.903846
2,X,1039,4469
2,Y,1039,229
2,B,1039,795.384615
2,X,1040,2495
2,Y,1040,1337
2,B,1040,724.865385
2,X,1041,3377
2,Y,1041,2632
2,B,1041,936.403846
2,X,1042,3970
2,Y,1042,1358
2,B,1042,775.326923
2,X,1043,1913
2,Y,1043,119
2,B,1043,774.903846
2,X,1044,654
2,Y,1044,2392
2,B,1044,813.903846
2,X,1045,4299
2,Y,1045,1458
2,B,1045,809.230769
2,X,1046,742
2,Y,1046,3684
2,B,1046,768.519231
2,X,1047,2112
2,Y,1047,936
2,B,1047,951.442308
2,X,1048,3799
2,Y,1048,96
2,B,1048,916.423077
2,X,1049,410
2,Y,1049,3361
2,B,1049,820.25
2,X,1050,4073
2,Y,1050,669
2,B,1050,829.134615
2,X,1051,847
2,Y,1051,1678
2,B,1051,793.961538
2,X,1052,3822
2,Y,1052,735
2,B,1052,749.980769
2,X,1053,4116
2,Y,1053,260
2,B,1053,877.807692
2,X,1054,3539
2,Y,1054,4004
2,B,1054,778.384615
2,X,1055,1313
2,Y,1055,3715
2,B,1055,811.615385
2,X,1056,3645
2,Y,1056,2275
2,B,1056,776.807692
2,X,1057,3987
2,Y,1057,1743
2,B,1057,727
2,X,1058,208
2,Y,1058,838
2,B,1058,790.461538
2,X,1059,2819
2,Y,1059,998
2,B,1059,714.269231
2,X,1060,1559
2,Y,1060,4022
2,B,1060,822.692308
2,X,1061,5673
2,Y,1061,793
2,B,1061,909.5
2,X,1062,2290
2,Y,1062,2055
2,B,1062,782.519231
2,X,1063,2997
2,Y,1063,400
2,B,1063,715.557692
2,X,1064,1463
2,Y,1064,2939
2,B,1064,724.230769
2,X,1065,1125
2,Y,1065,260
2,B,1065,721.25
2,X,1066,1638
2,Y,1066,358
2,B,1066,912.903846
2,X,1067,4487
2,Y,1067,2391
2,B,1067,688.846154
2,X,1068,3963
2,Y,1068,2844
2,B,1068,742.923077
2,X,1069,317
2,Y,1069,3379
2,B,1069,773.692308
2,X,1070,3316
2,Y,1070,183
2,B,1070,801.153846
2,X,1071,2443
2,Y,1071,213
2,B,1071,815.384615
2,X,1072,1315
2,Y,1072,2338
2,B,1072,795.269231
2,X,1073,3995
2,Y,1073,1386
2,B,1073,788.384615
2,X,1074,5622
2,Y,1074,806
2,B,1074,736.634615
2,X,1075,3919
2,Y,1075,1098
2,B,1075,665.980769
2,X,1076,5097
2,Y,1076,4008
2,B,1076,796.730769
2,X,1077,2544
2,Y,1077,3899
2,B,1077,765.384615
2,X,1078,486
2,Y,1078,3909
2,B,1078,756.326923
2,X,1079,22
2,Y,1079,1861
2,B,1079,739.230769
2,X,1080,2912
2,Y,1080,2478
2,B,1080,868.634615
2,X,1081,5625
2,Y,1081,3354
2,B,1081,788.730769
2,X,1082,4312
2,Y,1082,2190
2,B,1082,725.634615
2,X,1083,5676
2,Y,1083,3433
2,B,1083,855.923077
2,X,1084,2334
2,Y,1084,2004
2,B,1084,722.942308
2,X,1085,1443
2,Y,1085,815
2,B,1085,778.076923
2,X,1086,3868
2,Y,1086,1433
2,B,1086,706.25
2,X,1087,2585
2,Y,1087,662
2,B,1087,762.788462
2,X,1088,1837
2,Y,1088,2292
2,B,1088,779.711538
2,X,1089,1864
2,Y,1089,1768
2,B,1089,725.173077
2,X,1090,306
2,Y,1090,947
2,B,1090,792.846154
2,X,1091,2900
2,Y,1091,995
2,B,1091,887.038462
2,X,1092,3672
2,Y,1092,3186
2,B,1092,766.326923
2,X,1093,3863
2,Y,1093,1942
2,B,1093,746.307692
2,X,1094,2209
2,Y,1094,1557
2,B,1094,790.538462
2,X,1095,2378
2,Y,1095,3086
2,B,1095,736.211538
2,X,1096,5767
2,Y,1096,2248
2,B,1096,748.673077
2,X,1097,1635
2,Y,1097,1937
2,B,1097,709.173077
2,X,1098,3805
2,Y,1098,3569
2,B,1098,771.673077
2,X,1099,4545
2,Y,1099,1102
2,B,1099,806.192308
2,X,1100,470
2,Y,1100,3407
2,B,1100,828.365385
2,X,1101,2456
2,Y,1101,2461
2,B,1101,833.288462
2,X,1102,1550
2,Y,1102,1758
2,B,1102,941.961538
2,X,1103,2428
2,Y,1103,3914
2,B,1103,770.480769
2,X,1104,444
2,Y,1104,1281
2,B,1104,743.326923
2,X,1105,5298
2,Y,1105,2567
2,B,1105,715.288462
2,X,1106,1835
2,Y,1106,2708
2,B,1106,783.826923
2,X,1107,4728
2,Y,1107,3856
2,B,1107,645.923077
2,X,1108,4848
2,Y,1108,2406
2,B,1108,840.846154
2,X,1109,3891
2,Y,1109,3607
2,B,1109,864.461538
2,X,1110,1867
2,Y,1110,525
2,B,1110,834.423077
2,X,1111,1529
2,Y,1111,3484
2,B,1111,766.961538
2,X,1112,3891
2,Y,1112,1256
2,B,1112,724.269231
2,X,1113,634
2,Y,1113,42
2,B,1113,795.596154
2,X,1114,5531
2,Y,1114,2178
2,B,1114,756.346154
2,X,1115,584
2,Y,1115,2260
2,B,1115,751.596154
2,X,1116,4485
2,Y,1116,649
2,B,1116,772.442308
2,X,1117,653
2,Y,1117,136
2,B,1117,743
2,X,1118,5124
2,Y,1118,601
2,B,1118,767.461538
2,X,1119,2150
2,Y,1119,993
2,B,1119,772.307692
2,X,1120,268
2,Y,1120,3399
2,B,1120,832.730769
2,X,1121,3367
2,Y,1121,148
2,B,1121,952.5
2,X,1122,431
2,Y,1122,1108
2,B,1122,795.442308
2,X,1123,3179
2,Y,1123,848
2,B,1123,807.038462
2,X,1124,7
2,Y,1124,1672
2,B,1124,707.826923
2,X,1125,3377
2,Y,1125,3855
2,B,1125,831.25
2,X,1126,1872
2,Y,1126,2373
2,B,1126,754.519231
2,X,1127,2565
2,Y,1127,1449
2,B,1127,802.019231
2,X,1128,3325
2,Y,1128,511
2,B,1128,736.903846
2,X,1129,3866
2,Y,1129,3295
2,B,1129,707.346154
2,X,1130,269
2,Y,1130,334
2,B,1130,921.923077
2,X,1131,4310
2,Y,1131,911
2,B,1131,921.461538
2,X,1132,930
2,Y,1132,2249
2,B,1132,908.692308
2,X,1133,944
2,Y,1133,1898
2,B,1133,810.826923
2,X,1134,4252
2,Y,1134,3115
2,B,1134,844.692308
2,X,1135,936
2,Y,1135,613
2,B,1135,694.961538
2,X,1136,3820
2,Y,1136,2188
2,B,1136,835.903846
2,X,1137,1422
2,Y,1137,2167
2,B,1137,784.403846
2,X,1138,2717
2,Y,1138,1100
2,B,1138,728.807692
2,X,1139,4316
2,Y,1139,1599
2,B,1139,751.846154
2,X,1140,4932
2,Y,1140,2453
2,B,1140,863.115385
2,X,1141,5109
2,Y,1141,3231
2,B,1141,677.980769
2,X,1142,1414
2,Y,1142,2530
2,B,1142,836.115385
2,X,1143,5034
2,Y,1143,1089
2,B,1143,780.192308
2,X,1144,4244
2,Y,1144,1400
2,B,1144,726.730769
2,X,1145,3436
2,Y,1145,2848
2,B,1145,701.192308
2,X,1146,5950
2,Y,1146,2429
2,B,1146,776.923077
2,X,1147,1154
2,Y,1147,315
2,B,1147,895.711538
2,X,1148,307
2,Y,1148,4030
2,B,1148,809.115385
2,X,1149,2996
2,Y,1149,3680
2,B,1149,732.538462
2,X,1150,3046
2,Y,1150,1166
2,B,1150,707.307692
2,X,1151,32
2,Y,1151,23
2,B,1151,815.461538
2,X,1152,1857
2,Y,1152,909
2,B,1152,921.153846
2,X,1153,841
2,Y,1153,2125
2,B,1153,822.673077
2,X,1154,529
2,Y,1154,3864
2,B,1154,787.192308
2,X,1155,1601
2,Y,1155,2029
2,B,1155,670.807692
2,X,1156,2924
2,Y,1156,2617
2,B,1156,783.865385
2,X,1157,111
2,Y,1157,3843
2,B,1157,719.788462
2,X,1158,319
2,Y,1158,3445
2,B,1158,767.096154
2,X,1159,581
2,Y,1159,2418
2,B,1159,814.461538
2,X,1160,3920
2,Y,1160,2025
2,B,1160,811.980769
2,X,1161,2299
2,Y,1161,1676
2,B,1161,785.692308
2,X,1162,419
2,Y,1162,1173
2,B,1162,805.173077
2,X,1163,531
2,Y,1163,1132
2,B,1163,806.961538
2,X,1164,4660
2,Y,1164,2321
2,B,1164,740.884615
2,X,1165,1642
2,Y,1165,1701
2,B,1165,814.576923
2,X,1166,4638
2,Y,1166,2953
2,B,1166,952.769231
2,X,1167,2511
2,Y,1167,1697
2,B,1167,714.423077
2,X,1168,135
2,Y,1168,1564
2,B,1168,812.980769
2,X,1169,2721
2,Y,1169,2880
2,B,1169,745.173077
2,X,1170,3963
2,Y,1170,194
2,B,1170,772.365385
2,X,1171,4864
2,Y,1171,3238
2,B,1171,800.230769
2,X,1172,3416
2,Y,1172,3513
2,B,1172,667.384615
2,X,1173,1454
2,Y,1173,2116
2,B,1173,768.519231
2,X,1174,4765
2,Y,1174,3801
2,B,1174,751.653846
2,X,1175,2330
2,Y,1175,3837
2,B,1175,748.75
2,X,1176,3406
2,Y,1176,51
2,B,1176,793.769231
2,X,1177,2850
2,Y,1177,2881
2,B,1177,759.134615
2,X,1178,5434
2,Y,1178,2274
2,B,1178,758.980769
2,X,1179,117
2,Y,1179,2889
2,B,1179,699.423077
2,X,1180,1691
2,Y,1180,685
2,B,1180,860.442308
2,X,1181,139
2,Y,1181,3251
2,B,1181,767.384615
2,X,1182,1817
2,Y,1182,728
2,B,1182,762.961538
2,X,1183,1772
2,Y,1183,3675
2,B,1183,813.384615
2,X,1184,2055
2,Y,1184,3975
2,B,1184,789.615385
2,X,1185,4025
2,Y,1185,449
2,B,1185,752.826923
2,X,1186,5918
2,Y,1186,2830
2,B,1186,750.826923
2,X,1187,1363
2,Y,1187,1741
2,B,1187,730.865385
2,X,1188,1240
2,Y,1188,1160
2,B,1188,793.980769
2,X,1189,5998
2,Y,1189,990
2,B,1189,753.115385
2,X,1190,4641
2,Y,1190,3974
2,B,1190,740.115385
2,X,1191,1256
2,Y,1191,1185
2,B,1191,772.557692
2,X,1192,693
2,Y,1192,2964
2,B,1192,732.25
2,X,1193,4556
2,Y,1193,3099
2,B,1193,789.884615
2,X,1194,4019
2,Y,1194,3008
2,B,1194,712.365385
2,X,1195,5281
2,Y,1195,1001
2,B,1195,756.211538
2,X,1196,4620
2,Y,1196,3300
2,B,1196,757.923077
2,X,1197,3874
2,Y,1197,267
2,B,1197,749.480769
2,X,1198,1890
2,Y,1198,3099
2,B,1198,755.980769
2,X,1199,1289
2,Y,1199,2130
2,B,1199,692.076923
2,X,1200,1777
2,Y,1200,2716
2,B,1200,744.923077
2,X,1201,688
2,Y,1201,4064
2,B,1201,711.423077
2,X,1202,2116
2,Y,1202,2843
2,B,1202,776.653846
2,X,1203,5720
2,Y,1203,850
2,B,1203,754.019231
2,X,1204,5983
2,Y,1204,3010
2,B,1204,819.519231
2,X,1205,4032
2,Y,1205,1302
2,B,1205,800.865385
2,X,1206,1365
2,Y,1206,3425
2,B,1206,777.461538
2,X,1207,2488
2,Y,1207,1891
2,B,1207,652.557692
2,X,1208,2443
2,Y,1208,1290
2,B,1208,844.807692
2,X,1209,1408
2,Y,1209,3693
2,B,1209,850.461538
2,X,1210,1568
2,Y,1210,3490
2,B,1210,722.288462
2,X,1211,4401
2,Y,1211,792
2,B,1211,729.423077
2,X,1212,2368
2,Y,1212,3622
2,B,1212,696.038462
2,X,1213,5066
2,Y,1213,1144
2,B,1213,871.653846
2,X,1214,3078
2,Y,1214,1201
2,B,1214,704.288462
2,X,1215,3763
2,Y,1215,2100
2,B,1215,704.596154
2,X,1216,301
2,Y,1216,4084
2,B,1216,767.692308
2,X,1217,2835
2,Y,1217,2339
2,B,1217,582.980769
2,X,1218,1802
2,Y,1218,267
2,B,1218,686.211538
2,X,1219,1691
2,Y,1219,3936
2,B,1219,722.096154
2,X,1220,3857
2,Y,1220,3229
2,B,1220,773.153846
2,X,1221,2614
2,Y,1221,633
2,B,1221,744.692308
2,X,1222,6066
2,Y,1222,3286
2,B,1222,629.019231
2,X,1223,4300
2,Y,1223,493
2,B,1223,722.038462
2,X,1224,1048
2,Y,1224,1109
2,B,1224,720.538462
2,X,1225,3927
2,Y,1225,1572
2,B,1225,830.115385
2,X,1226,6113
2,Y,1226,3988
2,B,1226,721.480769
2,X,1227,5521
2,Y,1227,1093
2,B,1227,743.5
2,X,1228,6087
2,Y,1228,2735
2,B,1228,775.307692
2,X,1229,341
2,Y,1229,3337
2,B,1229,759.923077
2,X,1230,3233
2,Y,1230,3899
2,B,1230,765.461538
2,X,1231,5730
2,Y,1231,688
2,B,1231,804.038462
2,X,1232,2205
2,Y,1232,1853
2,B,1232,631.25
2,X,1233,3034
2,Y,1233,2077
2,B,1233,748.288462
2,X,1234,185
2,Y,1234,1283
2,B,1234,755.326923
2,X,1235,3197
2,Y,1235,3731
2,B,1235,742.442308
2,X,1236,1693
2,Y,1236,1220
2,B,1236,723.865385
2,X,1237,3422
2,Y,1237,922
2,B,1237,750.942308
2,X,1238,1193
2,Y,1238,592
2,B,1238,694.519231
2,X,1239,952
2,Y,1239,1959
2,B,1239,694.807692
2,X,1240,5941
2,Y,1240,3421
2,B,1240,814.846154
2,X,1241,5079
2,Y,1241,1533
2,B,1241,745.75
2,X,1242,1907
2,Y,1242,2334
2,B,1242,739.807692
2,X,1243,1971
2,Y,1243,842
2,B,1243,779.211538
2,X,1244,3443
2,Y,1244,870
2,B,1244,898.673077
2,X,1245,2223
2,Y,1245,3348
2,B,1245,729.942308
2,X,1246,4486
2,Y,1246,3330
2,B,1246,835.961538
2,X,1247,2892
2,Y,1247,2420
2,B,1247,840.846154
2,X,1248,4030
2,Y,1248,3014
2,B,1248,712.730769
2,X,1249,739
2,Y,1249,347
2,B,1249,742.269231
2,X,1250,839
2,Y,1250,3853
2,B,1250,812.884615
2,X,1251,3388
2,Y,1251,477
2,B,1251,780.192308
2,X,1252,5920
2,Y,1252,2458
2,B,1252,759.711538
2,X,1253,962
2,Y,1253,2714
2,B,1253,748.557692
2,X,1254,3364
2,Y,1254,3842
2,B,1254,773.519231
2,X,1255,3679
2,Y,1255,805
2,B,1255,775.25
2,X,1256,640
2,Y,1256,226
2,B,1256,727.192308
2,X,1257,1272
2,Y,1257,1954
2,B,1257,653.153846
2,X,1258,1908
2,Y,1258,1379
2,B,1258,794
2,X,1259,1779
2,Y,1259,3059
2,B,1259,662.807692
2,X,1260,4926
2,Y,1260,1511
2,B,1260,753.153846
2,X,1261,3539
2,Y,1261,3948
2,B,1261,803.769231
2,X,1262,1133
2,Y,1262,1389
2,B,1262,724.865385
2,X,1263,3838
2,Y,1263,767
2,B,1263,714.153846
2,X,1264,648
2,Y,1264,182
2,B,1264,772.615385
2,X,1265,1636
2,Y,1265,981
2,B,1265,825.942308
2,X,1266,2270
2,Y,1266,1110
2,B,1266,745.903846
2,X,1267,3871
2,Y,1267,1698
2,B,1267,703.019231
2,X,1268,3215
2,Y,1268,1702
2,B,1268,795.519231
2,X,1269,2599
2,Y,1269,1014
2,B,1269,691.576923
2,X,1270,1785
2,Y,1270,3820
2,B,1270,746.653846
2,X,1271,5308
2,Y,1271,2543
2,B,1271,688.384615
2,X,1272,5675
2,Y,1272,1403
2,B,1272,664.576923
2,X,1273,3953
2,Y,1273,1096
2,B,1273,716.942308
2,X,1274,4973
2,Y,1274,547
2,B,1274,760.730769
2,X,1275,287
2,Y,1275,1285
2,B,1275,712.769231
2,X,1276,774
2,Y,1276,3876
2,B,1276,662.923077
2,X,1277,1672
2,Y,1277,2899
2,B,1277,707.442308
2,X,1278,4416
2,Y,1278,753
2,B,1278,749.615385
2,X,1279,100
2,Y,1279,1295
2,B,1279,702.75
2,X,1280,4280
2,Y,1280,3798
2,B,1280,839.769231
2,X,1281,2568
2,Y,1281,3898
2,B,1281,749.019231
2,X,1282,1311
2,Y,1282,3198
2,B,1282,723.576923
2,X,1283,2689
2,Y,1283,3142
2,B,1283,649.807692
2,X,1284,1196
2,Y,1284,2865
2,B,1284,719
2,X,1285,65
2,Y,1285,1497
2,B,1285,686.769231
2,X,1286,3606
2,Y,1286,1134
2,B,1286,686.269231
2,X,1287,5771
2,Y,1287,2700
2,B,1287,708.25
2,X,1288,3354
2,Y,1288,133
2,B,1288,799.173077
2,X,1289,760
2,Y,1289,3981
2,B,1289,715.211538
2,X,1290,2709
2,Y,1290,4047
2,B,1290,729.807692
2,X,1291,2302
2,Y,1291,3331
2,B,1291,799.826923
2,X,1292,5298
2,Y,1292,2104
2,B,1292,742.192308
2,X,1293,4178
2,Y,1293,3230
2,B,1293,800.365385
2,X,1294,589
2,Y,1294,319
2,B,1294,705.884615
2,X,1295,1825
2,Y,1295,1578
2,B,1295,736.980769
2,X,1296,3157
2,Y,1296,1075
2,B,1296,723.076923
2,X,1297,4083
2,Y,1297,3111
2,B,1297,905.25
2,X,1298,261
2,Y,1298,1743
2,B,1298,765.730769
2,X,1299,4660
2,Y,1299,2294
2,B,1299,670.730769
2,X,1300,3620
2,Y,1300,2375
2,B,1300,758
2,X,1301,3912
2,Y,1301,1255
2,B,1301,691.75
2,X,1302,1523
2,Y,1302,3396
2,B,1302,725.076923
2,X,1303,2659
2,Y,1303,4002
2,B,1303,716.134615
2,X,1304,2178
2,Y,1304,2485
2,B,1304,703.980769
2,X,1305,2055
2,Y,1305,2101
2,B,1305,717.615385
2,X,1306,4468
2,Y,1306,755
2,B,1306,737.480769
2,X,1307,944
2,Y,1307,2007
2,B,1307,794.076923
2,X,1308,135
2,Y,1308,2250
2,B,1308,672.769231
2,X,1309,337
2,Y,1309,2261
2,B,1309,741.923077
2,X,1310,1171
2,Y,1310,1833
2,B,1310,711.865385
2,X,1311,1368
2,Y,1311,32
2,B,1311,787.365385
2,X,1312,4914
2,Y,1312,2393
2,B,1312,790.403846
2,X,1313,1829
2,Y,1313,383
2,B,1313,843.346154
2,X,1314,5189
2,Y,1314,3372
2,B,1314,683.057692
2,X,1315,1848
2,Y,1315,3520
2,B,1315,790.519231
2,X,1316,1505
2,Y,1316,880
2,B,1316,721.403846
2,X,1317,1256
2,Y,1317,2784
2,B,1317,745.038462
2,X,1318,702
2,Y,1318,2688
2,B,1318,763.788462
2,X,1319,5126
2,Y,1319,2526
2,B,1319,695.038462
2,X,1320,5192
2,Y,1320,1928
2,B,1320,658.634615
2,X,1321,3305
2,Y,1321,3935
2,B,1321,769.730769
2,X,1322,1020
2,Y,1322,804
2,B,1322,780.75
2,X,1323,103
2,Y,1323,3287
2,B,1323,733.192308
2,X,1324,3372
2,Y,1324,1744
2,B,1324,684.288462
2,X,1325,4551
2,Y,1325,2500
2,B,1325,695.192308
2,X,1326,4687
2,Y,1326,912
2,B,1326,807.903846
2,X,1327,3786
2,Y,1327,1273
2,B,1327,686.942308
2,X,1328,2934
2,Y,1328,287
2,B,1328,775.846154
2,X,1329,4137
2,Y,1329,875
2,B,1329,726.403846
2,X,1330,2465
2,Y,1330,3807
2,B,1330,674.807692
2,X,1331,3803
2,Y,1331,2698
2,B,1331,753.096154
2,X,1332,711
2,Y,1332,915
2,B,1332,729.980769
2,X,1333,1452
2,Y,1333,1630
2,B,1333,694.173077
2,X,1334,2958
2,Y,1334,2680
2,B,1334,708.192308
2,X,1335,2967
2,Y,1335,2683
2,B,1335,670.057692
2,X,1336,1707
2,Y,1336,398
2,B,1336,707.019231
2,X,1337,1015
2,Y,1337,555
2,B,1337,749
2,X,1338,2453
2,Y,1338,2205
2,B,1338,673.865385
2,X,1339,2887
2,Y,1339,395
2,B,1339,793.519231
2,X,1340,525
2,Y,1340,1023
2,B,1340,816.692308
2,X,1341,2514
2,Y,1341,3941
2,B,1341,767.288462
2,X,1342,1828
2,Y,1342,676
2,B,1342,715.192308
2,X,1343,272
2,Y,1343,460
2,B,1343,761.288462
2,X,1344,4808
2,Y,1344,2867
2,B,1344,728.75
2,X,1345,12
2,Y,1345,315
2,B,1345,733.038462
2,X,1346,5275
2,Y,1346,2004
2,B,1346,717.788462
2,X,1347,4839
2,Y,1347,2338
2,B,1347,733.519231
2,X,1348,2895
2,Y,1348,1011
2,B,1348,727.326923
2,X,1349,5903
2,Y,1349,119
2,B,1349,683.75
2,X,1350,6114
2,Y,1350,3102
2,B,1350,726.326923
2,X,1351,4259
2,Y,1351,236
2,B,1351,690.192308
2,X,1352,4895
2,Y,1352,341
2,B,1352,693.942308
2,X,1353,1828
2,Y,1353,35
2,B,1353,738.596154
2,X,1354,178
2,Y,1354,851
2,B,1354,721.480769
2,X,1355,741
2,Y,1355,1778
2,B,1355,674.057692
2,X,1356,3363
2,Y,1356,3557
2,B,1356,690.269231
2,X,1357,1012
2,Y,1357,1902
2,B,1357,731.326923
2,X,1358,1664
2,Y,1358,1013
2,B,1358,710.865385
2,X,1359,2349
2,Y,1359,3931
2,B,1359,700.692308
2,X,1360,3280
2,Y,1360,545
2,B,1360,643.519231
2,X,1361,5468
2,Y,1361,1078
2,B,1361,662.711538
2,X,1362,4103
2,Y,1362,814
2,B,1362,702.788462
2,X,1363,5666
2,Y,1363,1373
2,B,1363,649.423077
2,X,1364,5023
2,Y,1364,1504
2,B,1364,691.038462
2,X,1365,2956
2,Y,1365,1937
2,B,1365,677.423077
2,X,1366,6075
2,Y,1366,687
2,B,1366,725.153846
2,X,1367,1304
2,Y,1367,3143
2,B,1367,789.865385
2,X,1368,3764
2,Y,1368,774
2,B,1368,718.288462
2,X,1369,4111
2,Y,1369,2134
2,B,1369,672.192308
2,X,1370,828
2,Y,1370,3978
2,B,1370,650.307692
2,X,1371,648
2,Y,1371,2302
2,B,1371,693.230769
2,X,1372,5190
2,Y,1372,1985
2,B,1372,691.846154
2,X,1373,5325
2,Y,1373,2430
2,B,1373,762.211538
2,X,1374,3591
2,Y,1374,2288
2,B,1374,792.25
2,X,1375,3633
2,Y,1375,1932
2,B,1375,772.538462
2,X,1376,1248
2,Y,1376,2539
2,B,1376,742.269231
2,X,1377,1223
2,Y,1377,2676
2,B,1377,724.673077
2,X,1378,1252
2,Y,1378,2773
2,B,1378,755.519231
2,X,1379,1308
2,Y,1379,3691
2,B,1379,662.519231
2,X,1380,153
2,Y,1380,165
2,B,1380,776.461538
2,X,1381,1933
2,Y,1381,3128
2,B,1381,653.865385
2,X,1382,1727
2,Y,1382,815
2,B,1382,724.057692
2,X,1383,2255
2,Y,1383,88
2,B,1383,780.942308
2,X,1384,969
2,Y,1384,373
2,B,1384,679.288462
2,X,1385,3021
2,Y,1385,1390
2,B,1385,793.442308
2,X,1386,1818
2,Y,1386,847
2,B,1386,778.788462
2,X,1387,5104
2,Y,1387,2547
2,B,1387,678.365385
2,X,1388,2359
2,Y,1388,4055
2,B,1388,635.153846
2,X,1389,3029
2,Y,1389,938
2,B,1389,688.942308
2,X,1390,734
2,Y,1390,856
2,B,1390,740.576923
2,X,1391,41
2,Y,1391,3030
2,B,1391,714.769231
2,X,1392,3398
2,Y,1392,636
2,B,1392,701.384615
2,X,1393,4678
2,Y,1393,3153
2,B,1393,696.807692
2,X,1394,5238
2,Y,1394,1526
2,B,1394,724.442308
2,X,1395,2183
2,Y,1395,494
2,B,1395,716.576923
2,X,1396,3036
2,Y,1396,2061
2,B,1396,766.884615
2,X,1397,5860
2,Y,1397,1388
2,B,1397,782.269231
2,X,1398,1068
2,Y,1398,59
2,B,1398,789.230769
2,X,1399,5634
2,Y,1399,1490
2,B,1399,698.384615
2,X,1400,248
2,Y,1400,1844
2,B,1400,715.326923
2,X,1401,2218
2,Y,1401,9
2,B,1401,809.307692
2,X,1402,794
2,Y,1402,4080
2,B,1402,705.326923
2,X,1403,5030
2,Y,1403,2448
2,B,1403,711.153846
2,X,1404,1269
2,Y,1404,788
2,B,1404,659.730769
2,X,1405,2343
2,Y,1405,1528
2,B,1405,700.903846
2,X,1406,4600
2,Y,1406,541
2,B,1406,688.230769
2,X,1407,143
2,Y,1407,1887
2,B,1407,686.403846
2,X,1408,5533
2,Y,1408,3219
2,B,1408,823.115385
2,X,1409,748
2,Y,1409,3077
2,B,1409,683.942308
2,X,1410,59
2,Y,1410,2510
2,B,1410,709.596154
2,X,1411,2542
2,Y,1411,2954
2,B,1411,648.596154
2,X,1412,287
2,Y,1412,1771
2,B,1412,724.884615
2,X,1413,2095
2,Y,1413,1189
2,B,1413,715.788462
2,X,1414,962
2,Y,1414,2055
2,B,1414,730.75
2,X,1415,1600
2,Y,1415,3640
2,B,1415,818.057692
2,X,1416,5483
2,Y,1416,996
2,B,1416,750
2,X,1417,3643
2,Y,1417,4041
2,B,1417,674.538462
2,X,1418,894
2,Y,1418,1905
2,B,1418,707.634615
2,X,1419,2101
2,Y,1419,2759
2,B,1419,783.923077
2,X,1420,881
2,Y,1420,2104
2,B,1420,739.942308
2,X,1421,5279
2,Y,1421,2388
2,B,1421,691.019231
2,X,1422,1371
2,Y,1422,2567
2,B,1422,808.019231
2,X,1423,407
2,Y,1423,3799
2,B,1423,695.269231
2,X,1424,5070
2,Y,1424,1648
2,B,1424,695.115385
2,X,1425,5883
2,Y,1425,467
2,B,1425,727.538462
2,X,1426,1483
2,Y,1426,1896
2,B,1426,813.384615
2,X,1427,737
2,Y,1427,2428
2,B,1427,703.634615
2,X,1428,2077
2,Y,1428,2711
2,B,1428,654.903846
2,X,1429,2965
2,Y,1429,1371
2,B,1429,654.211538
2,X,1430,1735
2,Y,1430,1121
2,B,1430,726.673077
2,X,1431,950
2,Y,1431,898
2,B,1431,756.019231
2,X,1432,1605
2,Y,1432,1273
2,B,1432,789.576923
2,X,1433,2550
2,Y,1433,1096
2,B,1433,597.903846
2,X,1434,168
2,Y,1434,1437
2,B,1434,736.807692
2,X,1435,3998
2,Y,1435,1311
2,B,1435,741.846154
2,X,1436,2558
2,Y,1436,1800
2,B,1436,750.057692
2,X,1437,4554
2,Y,1437,3129
2,B,1437,663.115385
2,X,1438,1470
2,Y,1438,2505
2,B,1438,661.326923
2,X,1439,2463
2,Y,1439,3911
2,B,1439,682.596154
2,X,1440,5205
2,Y,1440,1588
2,B,1440,730.576923
2,X,1441,2873
2,Y,1441,1830
2,B,1441,706.75
2,X,1442,2700
2,Y,1442,161
2,B,1442,683.865385
2,X,1443,1303
2,Y,1443,764
2,B,1443,697.807692
2,X,1444,3960
2,Y,1444,2555
2,B,1444,663.019231
2,X,1445,341
2,Y,1445,3243
2,B,1445,634.961538
2,X,1446,3404
2,Y,1446,577
2,B,1446,704.384615
2,X,1447,1904
2,Y,1447,2505
2,B,1447,669.365385
2,X,1448,5979
2,Y,1448,485
2,B,1448,746.211538
2,X,1449,5799
2,Y,1449,2416
2,B,1449,685.038462
2,X,1450,5702
2,Y,1450,3490
2,B,1450,668.423077
2,X,1451,4339
2,Y,1451,524
2,B,1451,622.25
2,X,1452,5976
2,Y,1452,1747
2,B,1452,664.038462
2,X,1453,1281
2,Y,1453,3300
2,B,1453,768.423077
2,X,1454,2272
2,Y,1454,1653
2,B,1454,695.961538
2,X,1455,652
2,Y,1455,3899
2,B,1455,665.596154
2,X,1456,4049
2,Y,1456,486
2,B,1456,757.615385
2,X,1457,2459
2,Y,1457,1634
2,B,1457,688.942308
2,X,1458,4053
2,Y,1458,1468
2,B,1458,720.519231
2,X,1459,5582
2,Y,1459,3510
2,B,1459,685.961538
2,X,1460,2302
2,Y,1460,2136
2,B,1460,677.961538
2,X,1461,222
2,Y,1461,462
2,B,1461,660.038462
2,X,1462,4896
2,Y,1462,1086
2,B,1462,686.942308
2,X,1463,1136
2,Y,1463,2721
2,B,1463,712.384615
2,X,1464,233
2,Y,1464,2298
2,B,1464,684.076923
2,X,1465,46
2,Y,1465,3278
2,B,1465,805.134615
2,X,1466,5660
2,Y,1466,1528
2,B,1466,691.192308
2,X,1467,799
2,Y,1467,1662
2,B,1467,635.442308
2,X,1468,1694
2,Y,1468,216
2,B,1468,699.673077
2,X,1469,1489
2,Y,1469,1876
2,B,1469,722.538462
2,X,1470,744
2,Y,1470,305
2,B,1470,653.230769
2,X,1471,173
2,Y,1471,2038
2,B,1471,655.096154
2,X,1472,3492
2,Y,1472,3940
2,B,1472,697.673077
2,X,1473,2594
2,Y,1473,1367
2,B,1473,644.5
2,X,1474,3780
2,Y,1474,1735
2,B,1474,654.75
2,X,1475,134
2,Y,1475,1933
2,B,1475,603.653846
2,X,1476,3447
2,Y,1476,2057
2,B,1476,697.153846
2,X,1477,3480
2,Y,1477,2521
2,B,1477,652
2,X,1478,243
2,Y,1478,1914
2,B,1478,678.346154
2,X,1479,985
2,Y,1479,3925
2,B,1479,626.557692
2,X,1480,3583
2,Y,1480,2475
2,B,1480,658.057692
2,X,1481,2104
2,Y,1481,1083
2,B,1481,713.173077
2,X,1482,5972
2,Y,1482,2868
2,B,1482,701.846154
2,X,1483,6057
2,Y,1483,3040
2,B,1483,710.442308
2,X,1484,755
2,Y,1484,3458
2,B,1484,648.711538
2,X,1485,5619
2,Y,1485,847
2,B,1485,701.307692
2,X,1486,4190
2,Y,1486,1467
2,B,1486,656.980769
2,X,1487,4651
2,Y,1487,4001
2,B,1487,732.711538
2,X,1488,2024
2,Y,1488,3487
2,B,1488,641.615385
2,X,1489,4823
2,Y,1489,2220
2,B,1489,648.846154
2,X,1490,3280
2,Y,1490,3744
2,B,1490,775.615385
2,X,1491,1591
2,Y,1491,832
2,B,1491,694.75
2,X,1492,1124
2,Y,1492,1193
2,B,1492,710.384615
2,X,1493,394
2,Y,1493,2247
2,B,1493,699
2,X,1494,4218
2,Y,1494,101
2,B,1494,706.346154
2,X,1495,1749
2,Y,1495,2457
2,B,1495,671.211538
2,X,1496,1139
2,Y,1496,229
2,B,1496,622.442308
2,X,1497,3394
2,Y,1497,3565
2,B,1497,688.384615
2,X,1498,4772
2,Y,1498,3189
2,B,1498,704.461538
2,X,1499,2180
2,Y,1499,1854
2,B,1499,605.076923
2,X,1500,4643
2,Y,1500,3550
2,B,1500,708.019231
2,X,1501,2776
2,Y,1501,2436
2,B,1501,592.134615
2,X,1502,3819
2,Y,1502,3498
2,B,1502,730.326923
2,X,1503,673
2,Y,1503,870
2,B,1503,748.019231
2,X,1504,4285
2,Y,1504,321
2,B,1504,623.538462
2,X,1505,5172
2,Y,1505,2671
2,B,1505,670.211538
2,X,1506,4516
2,Y,1506,2797
2,B,1506,735.403846
2,X,1507,2954
2,Y,1507,3566
2,B,1507,677.865385
2,X,1508,1744
2,Y,1508,2805
2,B,1508,621.115385
2,X,1509,4677
2,Y,1509,3002
2,B,1509,606.769231
2,X,1510,1636
2,Y,1510,2372
2,B,1510,704.769231
2,X,1511,4072
2,Y,1511,1763
2,B,1511,702.903846
2,X,1512,5728
2,Y,1512,3531
2,B,1512,729.269231
2,X,1513,1297
2,Y,1513,237
2,B,1513,710.615385
2,X,1514,317
2,Y,1514,395
2,B,1514,669.5
2,X,1515,4317
2,Y,1515,730
2,B,1515,725.942308
2,X,1516,1100
2,Y,1516,1336
2,B,1516,684.269231
2,X,1517,1178
2,Y,1517,693
2,B,1517,608.326923
2,X,1518,5166
2,Y,1518,2161
2,B,1518,682.615385
2,X,1519,1391
2,Y,1519,124
2,B,1519,634.076923
2,X,1520,835
2,Y,1520,40
2,B,1520,686.596154
2,X,1521,3953
2,Y,1521,1788
2,B,1521,665.461538
2,X,1522,415
2,Y,1522,2086
2,B,1522,719.538462
2,X,1523,1103
2,Y,1523,3580
2,B,1523,686.115385
2,X,1524,1921
2,Y,1524,2106
2,B,1524,676.576923
2,X,1525,3397
2,Y,1525,424
2,B,1525,705.384615
2,X,1526,5892
2,Y,1526,883
2,B,1526,740.673077
2,X,1527,46
2,Y,1527,2111
2,B,1527,623.519231
2,X,1528,5100
2,Y,1528,2433
2,B,1528,759.557692
2,X,1529,2668
2,Y,1529,1138
2,B,1529,701.5
2,X,1530,4075
2,Y,1530,457
2,B,1530,634.788462
2,X,1531,5592
2,Y,1531,763
2,B,1531,688.326923
2,X,1532,4544
2,Y,1532,805
2,B,1532,728.942308
2,X,1533,3761
2,Y,1533,724
2,B,1533,702.365385
2,X,1534,1692
2,Y,1534,3279
2,B,1534,706.788462
2,X,1535,2754
2,Y,1535,2583
2,B,1535,703.826923
2,X,1536,2372
2,Y,1536,3256
2,B,1536,644.192308
2,X,1537,3793
2,Y,1537,799
2,B,1537,680.038462
2,X,1538,479
2,Y,1538,2013
2,B,1538,682.615385
2,X,1539,5796
2,Y,1539,162
2,B,1539,718.057692
2,X,1540,5244
2,Y,1540,2144
2,B,1540,676.115385
2,X,1541,5334
2,Y,1541,3739
2,B,1541,599.134615
2,X,1542,4208
2,Y,1542,2131
2,B,1542,673.134615
2,X,1543,3593
2,Y,1543,3215
2,B,1543,678.346154
2,X,1544,311
2,Y,1544,1134
2,B,1544,661.75
2,X,1545,966
2,Y,1545,1270
2,B,1545,696.5
2,X,1546,824
2,Y,1546,1120
2,B,1546,671.346154
2,X,1547,2301
2,Y,1547,1594
2,B,1547,635.115385
2,X,1548,243
2,Y,1548,1538
2,B,1548,692.365385
2,X,1549,3795
2,Y,1549,2466
2,B,1549,672.634615
2,X,1550,5016
2,Y,1550,2509
2,B,1550,630.038462
2,X,1551,4340
2,Y,1551,1750
2,B,1551,654.826923
2,X,1552,4304
2,Y,1552,318
2,B,1552,584.75
2,X,1553,3075
2,Y,1553,593
2,B,1553,704.134615
2,X,1554,4773
2,Y,1554,3157
2,B,1554,677
2,X,1555,2466
2,Y,1555,2039
2,B,1555,722.980769
2,X,1556,3795
2,Y,1556,1089
2,B,1556,660.826923
2,X,1557,104
2,Y,1557,2561
2,B,1557,629.423077
2,X,1558,425
2,Y,1558,1763
2,B,1558,690.192308
2,X,1559,93
2,Y,1559,2722
2,B,1559,640.673077
2,X,1560,1771
2,Y,1560,652
2,B,1560,694.615385
2,X,1561,2909
2,Y,1561,350
2,B,1561,679.711538
2,X,1562,1777
2,Y,1562,2502
2,B,1562,701.884615
2,X,1563,3985
2,Y,1563,901
2,B,1563,639.769231
2,X,1564,4566
2,Y,1564,2517
2,B,1564,650.403846
2,X,1565,131
2,Y,1565,310
2,B,1565,600.711538
2,X,1566,3926
2,Y,1566,1971
2,B,1566,667.269231
2,X,1567,269
2,Y,1567,433
2,B,1567,656.403846
2,X,1568,3098
2,Y,1568,522
2,B,1568,567.788462
2,X,1569,3522
2,Y,1569,2614
2,B,1569,643
2,X,1570,3424
2,Y,1570,2581
2,B,1570,571.211538
2,X,1571,3132
2,Y,1571,4026
2,B,1571,660.346154
2,X,1572,401
2,Y,1572,3316
2,B,1572,733.653846
2,X,1573,3996
2,Y,1573,1218
2,B,1573,660.192308
2,X,1574,3825
2,Y,1574,672
2,B,1574,648.307692
2,X,1575,941
2,Y,1575,3898
2,B,1575,730.634615
2,X,1576,1037
2,Y,1576,3374
2,B,1576,637.730769
2,X,1577,5045
2,Y,1577,2704
2,B,1577,646.673077
2,X,1578,2933
2,Y,1578,2922
2,B,1578,664.596154
2,X,1579,4671
2,Y,1579,4085
2,B,1579,607.288462
2,X,1580,3258
2,Y,1580,2420
2,B,1580,601.076923
2,X,1581,4638
2,Y,1581,2606
2,B,1581,687.519231
2,X,1582,2934
2,Y,1582,3206
2,B,1582,598.365385
2,X,1583,182
2,Y,1583,1835
2,B,1583,709.307692
2,X,1584,296
2,Y,1584,1460
2,B,1584,670.442308
2,X,1585,2296
2,Y,1585,2918
2,B,1585,723.826923
2,X,1586,501
2,Y,1586,1458
2,B,1586,644.076923
2,X,1587,2009
2,Y,1587,3899
2,B,1587,598.365385
2,X,1588,598
2,Y,1588,2782
2,B,1588,693.711538
2,X,1589,781
2,Y,1589,69
2,B,1589,716.807692
2,X,1590,4186
2,Y,1590,868
2,B,1590,611.75
2,X,1591,2686
2,Y,1591,147
2,B,1591,685.826923
2,X,1592,3055
2,Y,1592,3334
2,B,1592,680.038462
2,X,1593,1560
2,Y,1593,3595
2,B,1593,683.596154
2,X,1594,1393
2,Y,1594,2535
2,B,1594,655.211538
2,X,1595,3825
2,Y,1595,927
2,B,1595,614.846154
2,X,1596,568
2,Y,1596,3915
2,B,1596,645.769231
2,X,1597,4714
2,Y,1597,794
2,B,1597,629.769231
2,X,1598,1477
2,Y,1598,3538
2,B,1598,624.038462
2,X,1599,1837
2,Y,1599,882
2,B,1599,571.038462
2,X,1600,1683
2,Y,1600,1738
2,B,1600,580.730769
2,X,1601,1104
2,Y,1601,3066
2,B,1601,637.288462
2,X,1602,2793
2,Y,1602,134
2,B,1602,595.25
2,X,1603,1756
2,Y,1603,459
2,B,1603,650.653846
2,X,1604,2088
2,Y,1604,2961
2,B,1604,684.807692
2,X,1605,3520
2,Y,1605,2604
2,B,1605,628.25
2,X,1606,3165
2,Y,1606,1956
2,B,1606,704.557692
2,X,1607,3725
2,Y,1607,278
2,B,1607,640.826923
2,X,1608,5888
2,Y,1608,75
2,B,1608,674.942308
2,X,1609,107
2,Y,1609,837
2,B,1609,677.884615
2,X,1610,3912
2,Y,1610,1962
2,B,1610,627.942308
2,X,1611,4398
2,Y,1611,2176
2,B,1611,634.403846
2,X,1612,4004
2,Y,1612,1895
2,B,1612,691.384615
2,X,1613,3194
2,Y,1613,3380
2,B,1613,615.980769
2,X,1614,3882
2,Y,1614,2017
2,B,1614,600.923077
2,X,1615,212
2,Y,1615,1328
2,B,1615,641.173077
2,X,1616,295
2,Y,1616,694
2,B,1616,637.038462
2,X,1617,3949
2,Y,1617,3910
2,B,1617,691.942308
2,X,1618,850
2,Y,1618,2531
2,B,1618,600.019231
2,X,1619,26
2,Y,1619,3921
2,B,1619,660.884615
2,X,1620,5052
2,Y,1620,2434
2,B,1620,653
2,X,1621,6013
2,Y,1621,2481
2,B,1621,659.942308
2,X,1622,3673
2,Y,1622,2137
2,B,1622,714.038462
2,X,1623,3849
2,Y,1623,1512
2,B,1623,609.557692
2,X,1624,2647
2,Y,1624,1033
2,B,1624,705.461538
2,X,1625,4185
2,Y,1625,1020
2,B,1625,687.480769
2,X,1626,805
2,Y,1626,2174
2,B,1626,655.826923
2,X,1627,4446
2,Y,1627,3808
2,B,1627,735.423077
2,X,1628,1208
2,Y,1628,2047
2,B,1628,658.884615
2,X,1629,3778
2,Y,1629,2923
2,B,1629,683.057692
2,X,1630,48
2,Y,1630,699
2,B,1630,639.211538
2,X,1631,3610
2,Y,1631,2431
2,B,1631,656.807692
2,X,1632,3029
2,Y,1632,2671
2,B,1632,702.038462
2,X,1633,4102
2,Y,1633,3649
2,B,1633,759.365385
2,X,1634,1300
2,Y,1634,96
2,B,1634,595.230769
2,X,1635,862
2,Y,1635,2510
2,B,1635,685.019231
2,X,1636,5663
2,Y,1636,3564
2,B,1636,703.5
2,X,1637,2518
2,Y,1637,3315
2,B,1637,771.307692
2,X,1638,5046
2,Y,1638,1126
2,B,1638,613.442308
2,X,1639,1133
2,Y,1639,819
2,B,1639,648.403846
2,X,1640,1033
2,Y,1640,1506
2,B,1640,619
2,X,1641,3650
2,Y,1641,1869
2,B,1641,529.788462
2,X,1642,3876
2,Y,1642,2625
2,B,1642,662
2,X,1643,2992
2,Y,1643,3865
2,B,1643,639.923077
2,X,1644,350
2,Y,1644,3264
2,B,1644,607.346154
2,X,1645,5158
2,Y,1645,1623
2,B,1645,618.288462
2,X,1646,2686
2,Y,1646,1993
2,B,1646,633.288462
2,X,1647,459
2,Y,1647,2130
2,B,1647,697.865385
2,X,1648,5716
2,Y,1648,390
2,B,1648,642.115385
2,X,1649,747
2,Y,1649,901
2,B,1649,637.038462
2,X,1650,2637
2,Y,1650,962
2,B,1650,656.865385
2,X,1651,1553
2,Y,1651,3966
2,B,1651,666.25
2,X,1652,100
2,Y,1652,737
2,B,1652,631.5
2,X,1653,2656
2,Y,1653,3660
2,B,1653,655.076923
2,X,1654,847
2,Y,1654,1931
2,B,1654,735.211538
2,X,1655,59
2,Y,1655,944
2,B,1655,612.346154
2,X,1656,1622
2,Y,1656,54
2,B,1656,674.442308
2,X,1657,1016
2,Y,1657,1569
2,B,1657,671.153846
2,X,1658,5182
2,Y,1658,1184
2,B,1658,640.403846
2,X,1659,3409
2,Y,1659,2762
2,B,1659,657.634615
2,X,1660,32
2,Y,1660,949
2,B,1660,678.576923
2,X,1661,4706
2,Y,1661,2799
2,B,1661,629.538462
2,X,1662,5566
2,Y,1662,1478
2,B,1662,672.730769
2,X,1663,1972
2,Y,1663,1161
2,B,1663,663.5
2,X,1664,3580
2,Y,1664,3233
2,B,1664,638.134615
2,X,1665,1463
2,Y,1665,2482
2,B,1665,682.903846
2,X,1666,5546
2,Y,1666,3385
2,B,1666,624.75
2,X,1667,1247
2,Y,1667,2101
2,B,1667,652.25
2,X,1668,574
2,Y,1668,1025
2,B,1668,627.057692
2,X,1669,4662
2,Y,1669,2824
2,B,1669,685.057692
2,X,1670,1873
2,Y,1670,1675
2,B,1670,615.673077
2,X,1671,4222
2,Y,1671,3240
2,B,1671,681.461538
2,X,1672,1242
2,Y,1672,529
2,B,1672,650.884615
2,X,1673,5144
2,Y,1673,3312
2,B,1673,560.711538
2,X,1674,2175
2,Y,1674,4013
2,B,1674,684.192308
2,X,1675,1825
2,Y,1675,232
2,B,1675,639.403846
2,X,1676,195
2,Y,1676,1627
2,B,1676,588.365385
2,X,1677,213
2,Y,1677,565
2,B,1677,619.5
2,X,1678,1311
2,Y,1678,1963
2,B,1678,651.153846
2,X,1679,99
2,Y,1679,936
2,B,1679,716.961538
2,X,1680,2943
2,Y,1680,4073
2,B,1680,653.807692
2,X,1681,2323
2,Y,1681,415
2,B,1681,654.096154
2,X,1682,4129
2,Y,1682,2705
2,B,1682,632.615385
2,X,1683,2506
2,Y,1683,2112
2,B,1683,663.711538
2,X,1684,1525
2,Y,1684,3593
2,B,1684,683.25
2,X,1685,861
2,Y,1685,419
2,B,1685,703.25
2,X,1686,2312
2,Y,1686,1212
2,B,1686,665.980769
2,X,1687,537
2,Y,1687,1005
2,B,1687,626.673077
2,X,1688,4006
2,Y,1688,841
2,B,1688,676.076923
2,X,1689,896
2,Y,1689,1193
2,B,1689,600.634615
2,X,1690,2229
2,Y,1690,1474
2,B,1690,700.230769
2,X,1691,6026
2,Y,1691,1594
2,B,1691,679.519231
2,X,1692,1007
2,Y,1692,3974
2,B,1692,634.615385
2,X,1693,1401
2,Y,1693,3142
2,B,1693,605.557692
2,X,1694,817
2,Y,1694,934
2,B,1694,622.403846
2,X,1695,3134
2,Y,1695,766
2,B,1695,614.038462
2,X,1696,4547
2,Y,1696,1382
2,B,1696,698.75
2,X,1697,4375
2,Y,1697,3586
2,B,1697,640.865385
2,X,1698,4832
2,Y,1698,689
2,B,1698,650.884615
2,X,1699,1927
2,Y,1699,2125
2,B,1699,640.75
2,X,1700,5322
2,Y,1700,3487
2,B,1700,650.096154
2,X,1701,5700
2,Y,1701,1479
2,B,1701,582.730769
2,X,1702,4846
2,Y,1702,2833
2,B,1702,654.192308
2,X,1703,1333
2,Y,1703,3332
2,B,1703,666.769231
2,X,1704,1740
2,Y,1704,3430
2,B,1704,603.961538
2,X,1705,5048
2,Y,1705,1838
2,B,1705,616.365385
2,X,1706,46
2,Y,1706,1812
2,B,1706,660.884615
2,X,1707,5406
2,Y,1707,816
2,B,1707,688.461538
2,X,1708,5636
2,Y,1708,3058
2,B,1708,637.788462
2,X,1709,2212
2,Y,1709,2885
2,B,1709,631.230769
2,X,1710,61
2,Y,1710,2813
2,B,1710,586.557692
2,X,1711,2732
2,Y,1711,2030
2,B,1711,603.307692
2,X,1712,5073
2,Y,1712,3134
2,B,1712,675.307692
2,X,1713,462
2,Y,1713,732
2,B,1713,579.211538
2,X,1714,1150
2,Y,1714,3162
2,B,1714,624.403846
2,X,1715,2956
2,Y,1715,3234
2,B,1715,655.057692
2,X,1716,4365
2,Y,1716,847
2,B,1716,720.423077
2,X,1717,5547
2,Y,1717,788
2,B,1717,636.980769
2,X,1718,5110
2,Y,1718,1186
2,B,1718,572.211538
2,X,1719,740
2,Y,1719,1618
2,B,1719,618.461538
2,X,1720,2854
2,Y,1720,787
2,B,1720,624.788462
2,X,1721,32
2,Y,1721,2227
2,B,1721,632.384615
2,X,1722,2328
2,Y,1722,391
2,B,1722,627.211538
2,X,1723,2202
2,Y,1723,794
2,B,1723,644
2,X,1724,853
2,Y,1724,3386
2,B,1724,697.076923
2,X,1725,4866
2,Y,1725,2666
2,B,1725,575.423077
2,X,1726,4645
2,Y,1726,3499
2,B,1726,607.846154
2,X,1727,4302
2,Y,1727,3991
2,B,1727,602.711538
2,X,1728,1873
2,Y,1728,1861
2,B,1728,632.634615
2,X,1729,1900
2,Y,1729,3171
2,B,1729,613.365385
2,X,1730,2389
2,Y,1730,378
2,B,1730,585.115385
2,X,1731,482
2,Y,1731,2195
2,B,1731,603.538462
2,X,1732,5971
2,Y,1732,960
2,B,1732,624.480769
2,X,1733,5238
2,Y,1733,1133
2,B,1733,599.519231
2,X,1734,4721
2,Y,1734,3907
2,B,1734,643.423077
2,X,1735,632
2,Y,1735,2889
2,B,1735,630.192308
2,X,1736,1047
2,Y,1736,1214
2,B,1736,604.942308
2,X,1737,4656
2,Y,1737,2240
2,B,1737,645.346154
2,X,1738,1485
2,Y,1738,2587
2,B,1738,752.096154
2,X,1739,3156
2,Y,1739,2675
2,B,1739,658.538462
2,X,1740,377
2,Y,1740,432
2,B,1740,620
2,X,1741,425
2,Y,1741,2156
2,B,1741,612.365385
2,X,1742,1255
2,Y,1742,3705
2,B,1742,678.75
2,X,1743,4474
2,Y,1743,1007
2,B,1743,598.288462
2,X,1744,40
2,Y,1744,1487
2,B,1744,713.115385
2,X,1745,5314
2,Y,1745,673
2,B,1745,641.269231
2,X,1746,3229
2,Y,1746,3340
2,B,1746,598.153846
2,X,1747,3734
2,Y,1747,3733
2,B,1747,550.192308
2,X,1748,2060
2,Y,1748,3836
2,B,1748,651.230769
2,X,1749,325
2,Y,1749,1712
2,B,1749,661.826923
2,X,1750,3144
2,Y,1750,1683
2,B,1750,619.75
2,X,1751,4849
2,Y,1751,3839
2,B,1751,700.923077
2,X,1752,2726
2,Y,1752,2828
2,B,1752,610.423077
2,X,1753,302
2,Y,1753,602
2,B,1753,588.865385
2,X,1754,2716
2,Y,1754,3492
2,B,1754,579.057692
2,X,1755,2553
2,Y,1755,3702
2,B,1755,644.153846
2,X,1756,1944
2,Y,1756,306
2,B,1756,661.365385
2,X,1757,2258
2,Y,1757,2864
2,B,1757,646.538462
2,X,1758,1103
2,Y,1758,2568
2,B,1758,533.903846
2,X,1759,2832
2,Y,1759,269
2,B,1759,697.346154
2,X,1760,1581
2,Y,1760,509
2,B,1760,614.192308
2,X,1761,539
2,Y,1761,3202
2,B,1761,694.057692
2,X,1762,1740
2,Y,1762,1222
2,B,1762,635.480769
2,X,1763,5534
2,Y,1763,1941
2,B,1763,580.307692
2,X,1764,4418
2,Y,1764,631
2,B,1764,622.423077
2,X,1765,95
2,Y,1765,1411
2,B,1765,686.557692
2,X,1766,950
2,Y,1766,709
2,B,1766,555.884615
2,X,1767,1722
2,Y,1767,3871
2,B,1767,642.288462
2,X,1768,175
2,Y,1768,1814
2,B,1768,628.423077
2,X,1769,5309
2,Y,1769,2158
2,B,1769,649.711538
2,X,1770,4319
2,Y,1770,1531
2,B,1770,606.076923
2,X,1771,646
2,Y,1771,2170
2,B,1771,589.75
2,X,1772,1539
2,Y,1772,3642
2,B,1772,562.865385
2,X,1773,1053
2,Y,1773,2124
2,B,1773,520.653846
2,X,1774,5606
2,Y,1774,711
2,B,1774,646.865385
2,X,1775,3782
2,Y,1775,114
2,B,1775,610.153846
2,X,1776,3120
2,Y,1776,846
2,B,1776,535.596154
2,X,1777,5275
2,Y,1777,2185
2,B,1777,684.673077
2,X,1778,2451
2,Y,1778,371
2,B,1778,605.980769
2,X,1779,1975
2,Y,1779,458
2,B,1779,591.5
2,X,1780,356
2,Y,1780,3563
2,B,1780,617.557692
2,X,1781,1752
2,Y,1781,3545
2,B,1781,572.403846
2,X,1782,3782
2,Y,1782,2005
2,B,1782,539.269231
2,X,1783,4904
2,Y,1783,1133
2,B,1783,597.557692
2,X,1784,369
2,Y,1784,3178
2,B,1784,612.980769
2,X,1785,441
2,Y,1785,3192
2,B,1785,605.634615
2,X,1786,2621
2,Y,1786,2284
2,B,1786,605.653846
2,X,1787,995
2,Y,1787,1790
2,B,1787,637.423077
2,X,1788,3100
2,Y,1788,719
2,B,1788,693.730769
2,X,1789,4080
2,Y,1789,2542
2,B,1789,658.711538
2,X,1790,2327
2,Y,1790,2913
2,B,1790,720.096154
2,X,1791,1599
2,Y,1791,424
2,B,1791,637.480769
2,X,1792,6038
2,Y,1792,1107
2,B,1792,579.288462
2,X,1793,3442
2,Y,1793,2596
2,B,1793,576.096154
2,X,1794,380
2,Y,1794,1691
2,B,1794,611.346154
2,X,1795,3790
2,Y,1795,3217
2,B,1795,527.807692
2,X,1796,6050
2,Y,1796,1094
2,B,1796,572.480769
2,X,1797,1242
2,Y,1797,851
2,B,1797,543.807692
2,X,1798,4863
2,Y,1798,2736
2,B,1798,680.615385
2,X,1799,5793
2,Y,1799,1086
2,B,1799,645.903846
2,X,1800,4256
2,Y,1800,391
2,B,1800,610.807692
2,X,1801,435
2,Y,1801,3877
2,B,1801,636.538462
2,X,1802,2801
2,Y,1802,9
2,B,1802,582.538462
2,X,1803,4583
2,Y,1803,1271
2,B,1803,650.884615
2,X,1804,1442
2,Y,1804,863
2,B,1804,615.230769
2,X,1805,259
2,Y,1805,389
2,B,1805,618.269231
2,X,1806,693
2,Y,1806,1770
2,B,1806,651.326923
2,X,1807,1815
2,Y,1807,3565
2,B,1807,637.423077
2,X,1808,5249
2,Y,1808,2122
2,B,1808,594.480769
2,X,1809,1278
2,Y,1809,3845
2,B,1809,609.961538
2,X,1810,1369
2,Y,1810,125
2,B,1810,550.403846
2,X,1811,2702
2,Y,1811,1024
2,B,1811,665.211538
2,X,1812,4059
2,Y,1812,990
2,B,1812,612.442308
2,X,1813,634
2,Y,1813,1584
2,B,1813,602.980769
2,X,1814,2138
2,Y,1814,1108
2,B,1814,611.480769
2,X,1815,5509
2,Y,1815,1201
2,B,1815,625.576923
2,X,1816,4802
2,Y,1816,1173
2,B,1816,614.634615
2,X,1817,2114
2,Y,1817,729
2,B,1817,607.173077
2,X,1818,4333
2,Y,1818,2076
2,B,1818,579.076923
2,X,1819,2585
2,Y,1819,1421
2,B,1819,586.442308
2,X,1820,3100
2,Y,1820,3648
2,B,1820,631.461538
2,X,1821,4593
2,Y,1821,3753
2,B,1821,589.730769
2,X,1822,5921
2,Y,1822,2427
2,B,1822,564.673077
2,X,1823,360
2,Y,1823,2994
2,B,1823,581.673077
2,X,1824,1642
2,Y,1824,92
2,B,1824,622.480769
2,X,1825,864
2,Y,1825,20
2,B,1825,631.615385
2,X,1826,3335
2,Y,1826,152
2,B,1826,676.480769
2,X,1827,2642
2,Y,1827,4053
2,B,1827,589.423077
2,X,1828,4103
2,Y,1828,2809
2,B,1828,567.288462
2,X,1829,5255
2,Y,1829,1571
2,B,1829,657.673077
2,X,1830,3558
2,Y,1830,3464
2,B,1830,613.192308
2,X,1831,11
2,Y,1831,3722
2,B,1831,617.557692
2,X,1832,4233
2,Y,1832,608
2,B,1832,634.480769
2,X,1833,4340
2,Y,1833,778
2,B,1833,698.038462
2,X,1834,5
2,Y,1834,586
2,B,1834,616.173077
2,X,1835,3912
2,Y,1835,587
2,B,1835,592.980769
2,X,1836,896
2,Y,1836,452
2,B,1836,564.75
2,X,1837,453
2,Y,1837,3344
2,B,1837,529.730769
2,X,1838,2598
2,Y,1838,3001
2,B,1838,625
2,X,1839,4631
2,Y,1839,3476
2,B,1839,521.673077
2,X,1840,4686
2,Y,1840,3848
2,B,1840,645.442308
2,X,1841,705
2,Y,1841,1261
2,B,1841,631.788462
2,X,1842,945
2,Y,1842,1745
2,B,1842,615.269231
2,X,1843,4754
2,Y,1843,2040
2,B,1843,594.519231
2,X,1844,5687
2,Y,1844,3551
2,B,1844,638.288462
2,X,1845,71
2,Y,1845,341
2,B,1845,628.115385
2,X,1846,3243
2,Y,1846,3140
2,B,1846,628.673077
2,X,1847,6035
2,Y,1847,4007
2,B,1847,610.307692
2,X,1848,2989
2,Y,1848,776
2,B,1848,599.5
2,X,1849,1203
2,Y,1849,1979
2,B,1849,590.288462
2,X,1850,5678
2,Y,1850,2046
2,B,1850,882.076923
2,X,1851,6051
2,Y,1851,1124
2,B,1851,563.461538
2,X,1852,409
2,Y,1852,3279
2,B,1852,632.846154
2,X,1853,2856
2,Y,1853,3341
2,B,1853,573.961538
2,X,1854,3534
2,Y,1854,3467
2,B,1854,616.384615
2,X,1855,2941
2,Y,1855,3248
2,B,1855,583.269231
2,X,1856,4332
2,Y,1856,3693
2,B,1856,661.5
2,X,1857,3860
2,Y,1857,2141
2,B,1857,568
2,X,1858,4894
2,Y,1858,2358
2,B,1858,621.173077
2,X,1859,785
2,Y,1859,1015
2,B,1859,616.096154
2,X,1860,4947
2,Y,1860,2174
2,B,1860,602.076923
2,X,1861,884
2,Y,1861,1958
2,B,1861,665.519231
2,X,1862,1012
2,Y,1862,3844
2,B,1862,606.5
2,X,1863,5219
2,Y,1863,2375
2,B,1863,592.096154
2,X,1864,5967
2,Y,1864,2966
2,B,1864,598.615385
2,X,1865,3167
2,Y,1865,3403
2,B,1865,661.096154
2,X,1866,4280
2,Y,1866,3061
2,B,1866,608.384615
2,X,1867,2427
2,Y,1867,2958
2,B,1867,596.865385
2,X,1868,5115
2,Y,1868,2714
2,B,1868,624.461538
2,X,1869,729
2,Y,1869,1814
2,B,1869,601.288462
2,X,1870,802
2,Y,1870,2897
2,B,1870,570.346154
2,X,1871,4890
2,Y,1871,1950
2,B,1871,605.288462
2,X,1872,5597
2,Y,1872,891
2,B,1872,599.5
2,X,1873,5535
2,Y,1873,1330
2,B,1873,628.903846
2,X,1874,1013
2,Y,1874,1701
2,B,1874,610.038462
2,X,1875,2169
2,Y,1875,3455
2,B,1875,561.673077
2,X,1876,3824
2,Y,1876,3702
2,B,1876,582.230769
2,X,1877,2552
2,Y,1877,2268
2,B,1877,621.711538
2,X,1878,3888
2,Y,1878,3956
2,B,1878,575
2,X,1879,5443
2,Y,1879,775
2,B,1879,633.692308
2,X,1880,3477
2,Y,1880,3267
2,B,1880,564.115385
2,X,1881,4088
2,Y,1881,2784
2,B,1881,533.461538
2,X,1882,4368
2,Y,1882,2728
2,B,1882,542.903846
2,X,1883,4669
2,Y,1883,2275
2,B,1883,530.153846
2,X,1884,141
2,Y,1884,2836
2,B,1884,573.884615
2,X,1885,2787
2,Y,1885,85
2,B,1885,638.942308
2,X,1886,4737
2,Y,1886,2145
2,B,1886,540.596154
2,X,1887,773
2,Y,1887,1132
2,B,1887,607.423077
2,X,1888,51
2,Y,1888,1325
2,B,1888,580.826923
2,X,1889,1724
2,Y,1889,3836
2,B,1889,581.365385
2,X,1890,5727
2,Y,1890,922
2,B,1890,589.903846
2,X,1891,55
2,Y,1891,2275
2,B,1891,644.269231
2,X,1892,5438
2,Y,1892,1364
2,B,1892,606.730769
2,X,1893,124
2,Y,1893,2371
2,B,1893,563.480769
2,X,1894,779
2,Y,1894,112
2,B,1894,564.346154
2,X,1895,437
2,Y,1895,2461
2,B,1895,591.288462
2,X,1896,88
2,Y,1896,1765
2,B,1896,599.134615
2,X,1897,5824
2,Y,1897,2891
2,B,1897,571.173077
2,X,1898,3244
2,Y,1898,17
2,B,1898,599.365385
2,X,1899,5590
2,Y,1899,1795
2,B,1899,592.403846
2,X,1900,535
2,Y,1900,2968
2,B,1900,605.884615
2,X,1901,1902
2,Y,1901,659
2,B,1901,504.884615
2,X,1902,1057
2,Y,1902,1557
2,B,1902,611.211538
2,X,1903,4305
2,Y,1903,3032
2,B,1903,595.903846
2,X,1904,1055
2,Y,1904,3224
2,B,1904,554.538462
2,X,1905,3283
2,Y,1905,3762
2,B,1905,614.230769
2,X,1906,735
2,Y,1906,2359
2,B,1906,560.153846
2,X,1907,473
2,Y,1907,3811
2,B,1907,615.653846
2,X,1908,3572
2,Y,1908,625
2,B,1908,588.442308
2,X,1909,215
2,Y,1909,1797
2,B,1909,622.269231
2,X,1910,1404
2,Y,1910,3208
2,B,1910,596.865385
2,X,1911,1334
2,Y,1911,3262
2,B,1911,555.384615
2,X,1912,3347
2,Y,1912,3092
2,B,1912,617
2,X,1913,62
2,Y,1913,1749
2,B,1913,503.807692
2,X,1914,3588
2,Y,1914,2081
2,B,1914,546.25
2,X,1915,800
2,Y,1915,2609
2,B,1915,603.096154
2,X,1916,1759
2,Y,1916,118
2,B,1916,598.846154
2,X,1917,1578
2,Y,1917,488
2,B,1917,609.692308
2,X,1918,679
2,Y,1918,3551
2,B,1918,567.519231
2,X,1919,2551
2,Y,1919,2146
2,B,1919,591.576923
2,X,1920,2006
2,Y,1920,3763
2,B,1920,606.692308
2,X,1921,4625
2,Y,1921,3783
2,B,1921,603.730769
2,X,1922,1920
2,Y,1922,3793
2,B,1922,623.596154
2,X,1923,4037
2,Y,1923,1905
2,B,1923,625.192308
2,X,1924,314
2,Y,1924,203
2,B,1924,581.634615
2,X,1925,2164
2,Y,1925,688
2,B,1925,563.788462
2,X,1926,5149
2,Y,1926,3058
2,B,1926,558.576923
2,X,1927,3507
2,Y,1927,917
2,B,1927,572.961538
2,X,1928,5576
2,Y,1928,2068
2,B,1928,581.596154
2,X,1929,2072
2,Y,1929,2797
2,B,1929,499.576923
2,X,1930,401
2,Y,1930,2721
2,B,1930,560.211538
2,X,1931,782
2,Y,1931,3122
2,B,1931,565.288462
2,X,1932,5547
2,Y,1932,2533
2,B,1932,550.538462
2,X,1933,5655
2,Y,1933,1485
2,B,1933,531.711538
2,X,1934,4555
2,Y,1934,682
2,B,1934,544.788462
2,X,1935,3474
2,Y,1935,562
2,B,1935,596.423077
2,X,1936,1490
2,Y,1936,464
2,B,1936,498.153846
2,X,1937,2160
2,Y,1937,3828
2,B,1937,589.134615
2,X,1938,1757
2,Y,1938,2107
2,B,1938,590.769231
2,X,1939,459
2,Y,1939,3305
2,B,1939,670.846154
2,X,1940,228
2,Y,1940,3224
2,B,1940,584.884615
2,X,1941,587
2,Y,1941,3861
2,B,1941,601.480769
2,X,1942,990
2,Y,1942,2638
2,B,1942,597.346154
2,X,1943,1021
2,Y,1943,280
2,B,1943,523.730769
2,X,1944,4859
2,Y,1944,1752
2,B,1944,559.365385
2,X,1945,937
2,Y,1945,2419
2,B,1945,610.788462
2,X,1946,2603
2,Y,1946,3334
2,B,1946,586.326923
2,X,1947,236
2,Y,1947,3506
2,B,1947,562.365385
2,X,1948,729
2,Y,1948,1286
2,B,1948,567.711538
2,X,1949,334
2,Y,1949,3412
2,B,1949,557.307692
2,X,1950,2256
2,Y,1950,458
2,B,1950,562.480769
2,X,1951,1015
2,Y,1951,46
2,B,1951,554.269231
2,X,1952,3206
2,Y,1952,595
2,B,1952,487.807692
2,X,1953,1674
2,Y,1953,732
2,B,1953,613.173077
2,X,1954,917
2,Y,1954,916
2,B,1954,638.730769
2,X,1955,1883
2,Y,1955,790
2,B,1955,553.538462
2,X,1956,399
2,Y,1956,1255
2,B,1956,591.365385
2,X,1957,3845
2,Y,1957,1604
2,B,1957,546.5
2,X,1958,5448
2,Y,1958,1153
2,B,1958,556.423077
2,X,1959,5150
2,Y,1959,3170
2,B,1959,572.769231
2,X,1960,4974
2,Y,1960,2543
2,B,1960,584.038462
2,X,1961,208
2,Y,1961,3317
2,B,1961,551.057692
2,X,1962,849
2,Y,1962,2551
2,B,1962,615.634615
2,X,1963,3286
2,Y,1963,163
2,B,1963,590.153846
2,X,1964,1665
2,Y,1964,263
2,B,1964,600.346154
2,X,1965,2583
2,Y,1965,2553
2,B,1965,555.865385
2,X,1966,2756
2,Y,1966,3992
2,B,1966,537.634615
2,X,1967,2007
2,Y,1967,2055
2,B,1967,619.038462
2,X,1968,1977
2,Y,1968,3624
2,B,1968,595.596154
2,X,1969,3797
2,Y,1969,1016
2,B,1969,510.153846
2,X,1970,227
2,Y,1970,511
2,B,1970,534.826923
2,X,1971,5608
2,Y,1971,1066
2,B,1971,593.903846
2,X,1972,4805
2,Y,1972,2763
2,B,1972,588.884615
2,X,1973,462
2,Y,1973,337
2,B,1973,603.903846
2,X,1974,5095
2,Y,1974,2132
2,B,1974,542.653846
2,X,1975,5119
2,Y,1975,68
2,B,1975,603.442308
2,X,1976,3278
2,Y,1976,1442
2,B,1976,538.75
2,X,1977,3311
2,Y,1977,2830
2,B,1977,551.865385
2,X,1978,3666
2,Y,1978,1666
2,B,1978,575.307692
2,X,1979,1023
2,Y,1979,290
2,B,1979,466.269231
2,X,1980,5276
2,Y,1980,3583
2,B,1980,576.384615
2,X,1981,4131
2,Y,1981,1461
2,B,1981,561.038462
2,X,1982,189
2,Y,1982,1586
2,B,1982,545.442308
2,X,1983,3203
2,Y,1983,29
2,B,1983,588.730769
2,X,1984,2267
2,Y,1984,1322
2,B,1984,537.461538
2,X,1985,2536
2,Y,1985,694
2,B,1985,589.365385
2,X,1986,928
2,Y,1986,385
2,B,1986,568.096154
2,X,1987,1065
2,Y,1987,460
2,B,1987,581.25
2,X,1988,1856
2,Y,1988,3313
2,B,1988,542.480769
2,X,1989,3066
2,Y,1989,651
2,B,1989,573.115385
2,X,1990,336
2,Y,1990,1658
2,B,1990,586.557692
2,X,1991,3127
2,Y,1991,397
2,B,1991,571.826923
2,X,1992,1622
2,Y,1992,3054
2,B,1992,606.173077
2,X,1993,4107
2,Y,1993,988
2,B,1993,587.75
2,X,1994,3101
2,Y,1994,3705
2,B,1994,547.538462
2,X,1995,2898
2,Y,1995,1708
2,B,1995,538.096154
2,X,1996,2905
2,Y,1996,2990
2,B,1996,552.846154
2,X,1997,2024
2,Y,1997,2055
2,B,1997,584.403846
2,X,1998,22
2,Y,1998,2089
2,B,1998,573.384615
2,X,1999,913
2,Y,1999,932
2,B,1999,564.096154
2,X,2000,1016
2,Y,2000,2555
2,B,2000,555.75
2,X,2001,1305
2,Y,2001,193
2,B,2001,538.788462
2,X,2002,4298
2,Y,2002,1799
2,B,2002,546.961538
2,X,2003,885
2,Y,2003,296
2,B,2003,587.076923
2,X,2004,3052
2,Y,2004,792
2,B,2004,530.153846
2,X,2005,3053
2,Y,2005,779
2,B,2005,520.038462
2,X,2006,809
2,Y,2006,3486
2,B,2006,597.980769
2,X,2007,3167
2,Y,2007,270
2,B,2007,540.346154
2,X,2008,4510
2,Y,2008,1500
2,B,2008,518.692308
2,X,2009,5060
2,Y,2009,2172
2,B,2009,523.423077
2,X,2010,598
2,Y,2010,3416
2,B,2010,598.25
2,X,2011,3170
2,Y,2011,1754
2,B,2011,617.538462
2,X,2012,2291
2,Y,2012,2950
2,B,2012,509.269231
2,X,2013,4397
2,Y,2013,2830
2,B,2013,512.519231
2,X,2014,285
2,Y,2014,670
2,B,2014,594.942308
2,X,2015,394
2,Y,2015,2615
2,B,2015,581.557692
2,X,2016,5556
2,Y,2016,1849
2,B,2016,517.326923
2,X,2017,2721
2,Y,2017,3438
2,B,2017,587.230769
2,X,2018,3667
2,Y,2018,2894
2,B,2018,515.423077
2,X,2019,87
2,Y,2019,2599
2,B,2019,525.826923
2,X,2020,98
2,Y,2020,2626
2,B,2020,541.269231
2,X,2021,3918
2,Y,2021,3578
2,B,2021,510.423077
2,X,2022,701
2,Y,2022,3522
2,B,2022,596.307692
2,X,2023,714
2,Y,2023,2201
2,B,2023,573.384615
2,X,2024,2648
2,Y,2024,2608
2,B,2024,589.519231
2,X,2025,2092
2,Y,2025,832
2,B,2025,531.846154
2,X,2026,4403
2,Y,2026,838
2,B,2026,575.384615
2,X,2027,1888
2,Y,2027,3977
2,B,2027,622.923077
2,X,2028,5159
2,Y,2028,2287
2,B,2028,547.134615
2,X,2029,3145
2,Y,2029,1717
2,B,2029,582.538462
2,X,2030,6031
2,Y,2030,2934
2,B,2030,480.461538
2,X,2031,258
2,Y,2031,3915
2,B,2031,486.673077
2,X,2032,787
2,Y,2032,3399
2,B,2032,557.653846
2,X,2033,3943
2,Y,2033,837
2,B,2033,530.5
2,X,2034,2742
2,Y,2034,2266
2,B,2034,559.423077
2,X,2035,5321
2,Y,2035,2122
2,B,2035,580.923077
2,X,2036,172
2,Y,2036,1770
2,B,2036,599.307692
2,X,2037,2528
2,Y,2037,3082
2,B,2037,594.307692
2,X,2038,345
2,Y,2038,3498
2,B,2038,569.423077
2,X,2039,3319
2,Y,2039,1243
2,B,2039,562.692308
2,X,2040,3153
2,Y,2040,274
2,B,2040,553.326923
2,X,2041,2412
2,Y,2041,311
2,B,2041,521.538462
2,X,2042,1545
2,Y,2042,2579
2,B,2042,561.846154
2,X,2043,1067
2,Y,2043,1986
2,B,2043,543.038462
2,X,2044,72
2,Y,2044,2772
2,B,2044,563.884615
2,X,2045,1537
2,Y,2045,2165
2,B,2045,510.692308
2,X,2046,3576
2,Y,2046,3296
2,B,2046,566.134615
2,X,2047,4678
2,Y,2047,891
2,B,2047,550.096154
2,X,2048,3457
2,Y,2048,1179
2,B,2048,509.230769
2,X,2049,2171
2,Y,2049,863
2,B,2049,589.961538
2,X,2050,985
2,Y,2050,2002
2,B,2050,536.038462
2,X,2051,5267
2,Y,2051,1620
2,B,2051,540.326923
2,X,2052,3649
2,Y,2052,1001
2,B,2052,542.769231
2,X,2053,4511
2,Y,2053,717
2,B,2053,554.826923
2,X,2054,77
2,Y,2054,672
2,B,2054,492.326923
2,X,2055,4549
2,Y,2055,3039
2,B,2055,493.288462
2,X,2056,4689
2,Y,2056,3066
2,B,2056,533.884615
2,X,2057,716
2,Y,2057,718
2,B,2057,531.115385
2,X,2058,2329
2,Y,2058,3488
2,B,2058,541.115385
2,X,2059,3640
2,Y,2059,3995
2,B,2059,475.403846
2,X,2060,5534
2,Y,2060,1196
2,B,2060,560.25
2,X,2061,3424
2,Y,2061,1155
2,B,2061,532
2,X,2062,5116
2,Y,2062,2338
2,B,2062,554.826923
2,X,2063,3733
2,Y,2063,868
2,B,2063,530.769231
2,X,2064,4590
2,Y,2064,640
2,B,2064,512.961538
2,X,2065,4665
2,Y,2065,2848
2,B,2065,530.634615
2,X,2066,4103
2,Y,2066,392
2,B,2066,600.730769
2,X,2067,136
2,Y,2067,3107
2,B,2067,592.961538
2,X,2068,2695
2,Y,2068,2887
2,B,2068,540.192308
2,X,2069,4104
2,Y,2069,3037
2,B,2069,562.192308
2,X,2070,3022
2,Y,2070,486
2,B,2070,527.673077
2,X,2071,1830
2,Y,2071,2956
2,B,2071,573.134615
2,X,2072,725
2,Y,2072,2378
2,B,2072,563.480769
2,X,2073,561
2,Y,2073,1991
2,B,2073,555.403846
2,X,2074,805
2,Y,2074,1215
2,B,2074,535.096154
2,X,2075,4386
2,Y,2075,1572
2,B,2075,536.788462
2,X,2076,4264
2,Y,2076,2272
2,B,2076,584.019231
2,X,2077,4331
2,Y,2077,2101
2,B,2077,490.173077
2,X,2078,3197
2,Y,2078,571
2,B,2078,483.134615
2,X,2079,664
2,Y,2079,2188
2,B,2079,496.519231
2,X,2080,370
2,Y,2080,905
2,B,2080,525.307692
2,X,2081,2980
2,Y,2081,3379
2,B,2081,536.653846
2,X,2082,5471
2,Y,2082,3812
2,B,2082,544.884615
2,X,2083,4868
2,Y,2083,1578
2,B,2083,590.980769
2,X,2084,5968
2,Y,2084,639
2,B,2084,537.615385
2,X,2085,6126
2,Y,2085,941
2,B,2085,542.673077
2,X,2086,807
2,Y,2086,1623
2,B,2086,533.173077
2,X,2087,1034
2,Y,2087,3504
2,B,2087,558.038462
2,X,2088,436
2,Y,2088,3766
2,B,2088,564.673077
2,X,2089,4050
2,Y,2089,885
2,B,2089,555.019231
2,X,2090,4594
2,Y,2090,469
2,B,2090,506.096154
2,X,2091,3740
2,Y,2091,2040
2,B,2091,563.115385
2,X,2092,1248
2,Y,2092,2592
2,B,2092,546.461538
2,X,2093,448
2,Y,2093,79
2,B,2093,514.019231
2,X,2094,3742
2,Y,2094,3870
2,B,2094,537.807692
2,X,2095,3123
2,Y,2095,4047
2,B,2095,491.423077
2,X,2096,890
2,Y,2096,235
2,B,2096,546.134615
2,X,2097,1426
2,Y,2097,3283
2,B,2097,525.923077
2,X,2098,3127
2,Y,2098,1169
2,B,2098,534.25
2,X,2099,421
2,Y,2099,659
2,B,2099,482.134615
2,X,2100,1800
2,Y,2100,207
2,B,2100,553.384615
2,X,2101,1045
2,Y,2101,597
2,B,2101,533.576923
2,X,2102,1062
2,Y,2102,753
2,B,2102,497.5
2,X,2103,1342
2,Y,2103,3120
2,B,2103,532.653846
2,X,2104,1634
2,Y,2104,2618
2,B,2104,560.019231
2,X,2105,2109
2,Y,2105,1864
2,B,2105,484.711538
2,X,2106,807
2,Y,2106,303
2,B,2106,507.576923
2,X,2107,67
2,Y,2107,831
2,B,2107,501.384615
2,X,2108,987
2,Y,2108,1604
2,B,2108,561.884615
2,X,2109,1494
2,Y,2109,254
2,B,2109,528.326923
2,X,2110,5433
2,Y,2110,3848
2,B,2110,509.019231
2,X,2111,5600
2,Y,2111,1263
2,B,2111,506.711538
2,X,2112,3415
2,Y,2112,977
2,B,2112,524.365385
2,X,2113,357
2,Y,2113,2353
2,B,2113,520.5
2,X,2114,1189
2,Y,2114,1331
2,B,2114,513.923077
2,X,2115,2040
2,Y,2115,1280
2,B,2115,596.596154
2,X,2116,3251
2,Y,2116,2969
2,B,2116,508.653846
2,X,2117,2810
2,Y,2117,238
2,B,2117,501.096154
2,X,2118,2074
2,Y,2118,2184
2,B,2118,542.153846
2,X,2119,1688
2,Y,2119,1481
2,B,2119,558.980769
2,X,2120,338
2,Y,2120,3129
2,B,2120,526.423077
2,X,2121,5570
2,Y,2121,3308
2,B,2121,539.057692
2,X,2122,2098
2,Y,2122,1044
2,B,2122,528.365385
2,X,2123,3198
2,Y,2123,3019
2,B,2123,533.153846
2,X,2124,1581
2,Y,2124,3363
2,B,2124,527.403846
2,X,2125,343
2,Y,2125,226
2,B,2125,550.903846
2,X,2126,2193
2,Y,2126,2172
2,B,2126,495.173077
2,X,2127,68
2,Y,2127,290
2,B,2127,522.769231
2,X,2128,838
2,Y,2128,814
2,B,2128,507.961538
2,X,2129,4781
2,Y,2129,1057
2,B,2129,524.692308
2,X,2130,3673
2,Y,2130,1583
2,B,2130,541.288462
2,X,2131,268
2,Y,2131,3937
2,B,2131,517.230769
2,X,2132,641
2,Y,2132,2089
2,B,2132,547.634615
2,X,2133,4647
2,Y,2133,581
2,B,2133,509.403846
2,X,2134,3168
2,Y,2134,2967
2,B,2134,546.230769
2,X,2135,625
2,Y,2135,3058
2,B,2135,583
2,X,2136,1171
2,Y,2136,122
2,B,2136,536.538462
2,X,2137,4014
2,Y,2137,649
2,B,2137,544.557692
2,X,2138,927
2,Y,2138,745
2,B,2138,512.942308
2,X,2139,2133
2,Y,2139,3836
2,B,2139,578.846154
2,X,2140,526
2,Y,2140,1417
2,B,2140,553.346154
2,X,2141,5179
2,Y,2141,3686
2,B,2141,522.480769
2,X,2142,4142
2,Y,2142,166
2,B,2142,538.384615
2,X,2143,5160
2,Y,2143,1118
2,B,2143,621.75
2,X,2144,821
2,Y,2144,1735
2,B,2144,467.230769
2,X,2145,983
2,Y,2145,1226
2,B,2145,491.25
2,X,2146,2699
2,Y,2146,50
2,B,2146,450.538462
2,X,2147,272
2,Y,2147,2559
2,B,2147,577.711538
2,X,2148,5445
2,Y,2148,732
2,B,2148,526.346154
2,X,2149,1746
2,Y,2149,694
2,B,2149,544.134615
2,X,2150,5776
2,Y,2150,2320
2,B,2150,519.192308
2,X,2151,4641
2,Y,2151,2223
2,B,2151,560.230769
2,X,2152,1187
2,Y,2152,1345
2,B,2152,496.307692
2,X,2153,1772
2,Y,2153,1388
2,B,2153,523.807692
2,X,2154,1018
2,Y,2154,1265
2,B,2154,493.134615
2,X,2155,3592
2,Y,2155,3107
2,B,2155,623.211538
2,X,2156,2118
2,Y,2156,1235
2,B,2156,508.173077
2,X,2157,2952
2,Y,2157,3618
2,B,2157,551.461538
2,X,2158,3666
2,Y,2158,1604
2,B,2158,521.75
2,X,2159,209
2,Y,2159,2225
2,B,2159,500.519231
2,X,2160,34
2,Y,2160,525
2,B,2160,525.538462
2,X,2161,1011
2,Y,2161,865
2,B,2161,507.615385
2,X,2162,177
2,Y,2162,3159
2,B,2162,538.25
2,X,2163,3079
2,Y,2163,3277
2,B,2163,487.596154
2,X,2164,1406
2,Y,2164,3228
2,B,2164,496.884615
2,X,2165,1113
2,Y,2165,3759
2,B,2165,498.653846
2,X,2166,3721
2,Y,2166,2430
2,B,2166,481.846154
2,X,2167,2796
2,Y,2167,66
2,B,2167,507.538462
2,X,2168,3264
2,Y,2168,3146
2,B,2168,558.480769
2,X,2169,4764
2,Y,2169,2140
2,B,2169,481.346154
2,X,2170,5449
2,Y,2170,1859
2,B,2170,506.615385
2,X,2171,1947
2,Y,2171,1828
2,B,2171,491.923077
2,X,2172,47
2,Y,2172,1053
2,B,2172,521.692308
2,X,2173,2295
2,Y,2173,3243
2,B,2173,498.211538
2,X,2174,1793
2,Y,2174,3564
2,B,2174,528.211538
2,X,2175,1872
2,Y,2175,1612
2,B,2175,459.076923
2,X,2176,1049
2,Y,2176,2149
2,B,2176,474.846154
2,X,2177,380
2,Y,2177,3409
2,B,2177,549.288462
2,X,2178,3698
2,Y,2178,2930
2,B,2178,461.153846
2,X,2179,1625
2,Y,2179,3021
2,B,2179,523.903846
2,X,2180,5663
2,Y,2180,3248
2,B,2180,511.884615
2,X,2181,1053
2,Y,2181,1279
2,B,2181,527.807692
2,X,2182,4174
2,Y,2182,1642
2,B,2182,490.423077
2,X,2183,834
2,Y,2183,270
2,B,2183,516.634615
2,X,2184,3752
2,Y,2184,866
2,B,2184,509.019231
2,X,2185,2156
2,Y,2185,1486
2,B,2185,562.730769
2,X,2186,2875
2,Y,2186,277
2,B,2186,482.134615
2,X,2187,3612
2,Y,2187,3087
2,B,2187,492.211538
2,X,2188,4910
2,Y,2188,1451
2,B,2188,478.961538
2,X,2189,818
2,Y,2189,2793
2,B,2189,519.596154
2,X,2190,2570
2,Y,2190,4019
2,B,2190,475.076923
2,X,2191,2741
2,Y,2191,1073
2,B,2191,545.846154
2,X,2192,2378
2,Y,2192,3686
2,B,2192,560.519231
2,X,2193,2533
2,Y,2193,4021
2,B,2193,511.403846
2,X,2194,1287
2,Y,2194,923
2,B,2194,494.326923
2,X,2195,1445
2,Y,2195,3474
2,B,2195,487.403846
2,X,2196,3735
2,Y,2196,1309
2,B,2196,489.923077
2,X,2197,484
2,Y,2197,176
2,B,2197,524.076923
2,X,2198,3824
2,Y,2198,3680
2,B,2198,481.019231
2,X,2199,4448
2,Y,2199,4088
2,B,2199,499.596154
2,X,2200,4598
2,Y,2200,1733
2,B,2200,467.096154
2,X,2201,1598
2,Y,2201,875
2,B,2201,507
2,X,2202,468
2,Y,2202,2341
2,B,2202,487.076923
2,X,2203,292
2,Y,2203,2598
2,B,2203,529.326923
2,X,2204,4099
2,Y,2204,3917
2,B,2204,761.134615
2,X,2205,5954
2,Y,2205,631
2,B,2205,514.634615
2,X,2206,1707
2,Y,2206,1660
2,B,2206,484.346154
2,X,2207,5010
2,Y,2207,3660
2,B,2207,499.461538
2,X,2208,4473
2,Y,2208,826
2,B,2208,514.653846
2,X,2209,357
2,Y,2209,1193
2,B,2209,499.038462
2,X,2210,2308
2,Y,2210,491
2,B,2210,479.480769
2,X,2211,986
2,Y,2211,1414
2,B,2211,496.365385
2,X,2212,5776
2,Y,2212,3239
2,B,2212,500.173077
2,X,2213,3226
2,Y,2213,230
2,B,2213,494.730769
2,X,2214,21
2,Y,2214,2774
2,B,2214,474.980769
2,X,2215,4604
2,Y,2215,1686
2,B,2215,488.057692
2,X,2216,967
2,Y,2216,2796
2,B,2216,484.307692
2,X,2217,2073
2,Y,2217,3406
2,B,2217,477.807692
2,X,2218,940
2,Y,2218,800
2,B,2218,509.634615
2,X,2219,2890
2,Y,2219,2331
2,B,2219,455.326923
2,X,2220,1211
2,Y,2220,1529
2,B,2220,490.711538
2,X,2221,2432
2,Y,2221,3746
2,B,2221,694.423077
2,X,2222,3129
2,Y,2222,2855
2,B,2222,505.711538
2,X,2223,1272
2,Y,2223,2863
2,B,2223,493.480769
2,X,2224,2232
2,Y,2224,2110
2,B,2224,494.942308
2,X,2225,1545
2,Y,2225,679
2,B,2225,501.038462
2,X,2226,5470
2,Y,2226,3576
2,B,2226,496.423077
2,X,2227,796
2,Y,2227,2259
2,B,2227,492.711538
2,X,2228,488
2,Y,2228,2965
2,B,2228,501.788462
2,X,2229,1626
2,Y,2229,1315
2,B,2229,486.711538
2,X,2230,5620
2,Y,2230,602
2,B,2230,470.5
2,X,2231,1788
2,Y,2231,1352
2,B,2231,516.75
2,X,2232,3222
2,Y,2232,672
2,B,2232,493.115385
2,X,2233,668
2,Y,2233,282
2,B,2233,484.480769
2,X,2234,5517
2,Y,2234,3509
2,B,2234,561.807692
2,X,2235,5005
2,Y,2235,3985
2,B,2235,457.846154
2,X,2236,2526
2,Y,2236,2350
2,B,2236,472.230769
2,X,2237,1378
2,Y,2237,919
2,B,2237,511.153846
2,X,2238,392
2,Y,2238,3501
2,B,2238,524.596154
2,X,2239,856
2,Y,2239,2298
2,B,2239,493.192308
2,X,2240,4048
2,Y,2240,1056
2,B,2240,481.115385
2,X,2241,2819
2,Y,2241,2454
2,B,2241,496.557692
2,X,2242,842
2,Y,2242,1175
2,B,2242,444.192308
2,X,2243,216
2,Y,2243,1159
2,B,2243,523.288462
2,X,2244,2468
2,Y,2244,3521
2,B,2244,491.538462
2,X,2245,905
2,Y,2245,3381
2,B,2245,520.384615
2,X,2246,3904
2,Y,2246,2174
2,B,2246,510.461538
2,X,2247,2000
2,Y,2247,613
2,B,2247,472.134615
2,X,2248,3172
2,Y,2248,1020
2,B,2248,482.730769
2,X,2249,2298
2,Y,2249,1875
2,B,2249,486.423077
2,X,2250,5731
2,Y,2250,951
2,B,2250,438.788462
2,X,2251,3369
2,Y,2251,3989
2,B,2251,469.865385
2,X,2252,1877
2,Y,2252,64
2,B,2252,478.615385
2,X,2253,2052
2,Y,2253,2591
2,B,2253,734.807692
2,X,2254,5592
2,Y,2254,649
2,B,2254,480.653846
2,X,2255,512
2,Y,2255,3430
2,B,2255,492.807692
2,X,2256,1224
2,Y,2256,3761
2,B,2256,516.115385
2,X,2257,1008
2,Y,2257,1368
2,B,2257,469.019231
2,X,2258,1249
2,Y,2258,971
2,B,2258,513.596154
2,X,2259,5886
2,Y,2259,2373
2,B,2259,455.442308
2,X,2260,2178
2,Y,2260,1226
2,B,2260,479.326923
2,X,2261,2692
2,Y,2261,967
2,B,2261,480.461538
2,X,2262,4983
2,Y,2262,1526
2,B,2262,513.865385
2,X,2263,4599
2,Y,2263,2905
2,B,2263,429.557692
2,X,2264,3066
2,Y,2264,2982
2,B,2264,425.346154
2,X,2265,3192
2,Y,2265,1717
2,B,2265,493.557692
2,X,2266,544
2,Y,2266,3061
2,B,2266,453.942308
2,X,2267,3203
2,Y,2267,506
2,B,2267,507.134615
2,X,2268,719
2,Y,2268,834
2,B,2268,494.826923
2,X,2269,1964
2,Y,2269,1202
2,B,2269,496.057692
2,X,2270,1869
2,Y,2270,1122
2,B,2270,481.384615
2,X,2271,5854
2,Y,2271,3326
2,B,2271,461.230769
2,X,2272,3078
2,Y,2272,3207
2,B,2272,453.326923
2,X,2273,1748
2,Y,2273,2937
2,B,2273,518.403846
2,X,2274,3462
2,Y,2274,3483
2,B,2274,464.096154
2,X,2275,53
2,Y,2275,279
2,B,2275,469.134615
2,X,2276,924
2,Y,2276,1650
2,B,2276,457.519231
2,X,2277,477
2,Y,2277,3697
2,B,2277,462.461538
2,X,2278,1206
2,Y,2278,1549
2,B,2278,425.5
2,X,2279,2652
2,Y,2279,1189
2,B,2279,485.596154
2,X,2280,2254
2,Y,2280,915
2,B,2280,467.865385
2,X,2281,2818
2,Y,2281,3220
2,B,2281,472.480769
2,X,2282,3742
2,Y,2282,846
2,B,2282,471.538462
2,X,2283,885
2,Y,2283,652
2,B,2283,446.923077
2,X,2284,2456
2,Y,2284,2333
2,B,2284,472.115385
2,X,2285,4100
2,Y,2285,3226
2,B,2285,641.923077
2,X,2286,3268
2,Y,2286,1296
2,B,2286,451.692308
2,X,2287,1399
2,Y,2287,195
2,B,2287,468.788462
2,X,2288,1161
2,Y,2288,1758
2,B,2288,461.269231
2,X,2289,426
2,Y,2289,3297
2,B,2289,603.192308
2,X,2290,367
2,Y,2290,3095
2,B,2290,450.538462
2,X,2291,5849
2,Y,2291,1286
2,B,2291,495.461538
2,X,2292,5260
2,Y,2292,3456
2,B,2292,476.115385
2,X,2293,4750
2,Y,2293,2939
2,B,2293,481.519231
2,X,2294,5925
2,Y,2294,1792
2,B,2294,456.576923
2,X,2295,3837
2,Y,2295,463
2,B,2295,436.076923
2,X,2296,5178
2,Y,2296,3119
2,B,2296,480.269231
2,X,2297,5774
2,Y,2297,951
2,B,2297,463.826923
2,X,2298,1734
2,Y,2298,285
2,B,2298,437.288462
2,X,2299,951
2,Y,2299,3397
2,B,2299,498.961538
2,X,2300,990
2,Y,2300,943
2,B,2300,458.807692
2,X,2301,1575
2,Y,2301,1566
2,B,2301,450.596154
2,X,2302,2723
2,Y,2302,949
2,B,2302,442.769231
2,X,2303,4182
2,Y,2303,979
2,B,2303,510.961538
2,X,2304,4223
2,Y,2304,1723
2,B,2304,486.365385
2,X,2305,5927
2,Y,2305,918
2,B,2305,442.615385
2,X,2306,3491
2,Y,2306,2949
2,B,2306,439.211538
2,X,2307,856
2,Y,2307,3167
2,B,2307,451.903846
2,X,2308,2120
2,Y,2308,3968
2,B,2308,449.634615
2,X,2309,5511
2,Y,2309,3557
2,B,2309,465.153846
2,X,2310,6113
2,Y,2310,1062
2,B,2310,433.365385
2,X,2311,671
2,Y,2311,1419
2,B,2311,504.884615
2,X,2312,9
2,Y,2312,928
2,B,2312,416.461538
2,X,2313,3816
2,Y,2313,450
2,B,2313,432.942308
2,X,2314,4669
2,Y,2314,2016
2,B,2314,427.192308
2,X,2315,3480
2,Y,2315,218
2,B,2315,440.365385
2,X,2316,406
2,Y,2316,1433
2,B,2316,444.769231
2,X,2317,5583
2,Y,2317,4036
2,B,2317,415.057692
2,X,2318,1082
2,Y,2318,2002
2,B,2318,453.942308
2,X,2319,1103
2,Y,2319,2412
2,B,2319,461.038462
2,X,2320,5842
2,Y,2320,1532
2,B,2320,465.288462
2,X,2321,958
2,Y,2321,779
2,B,2321,420.423077
2,X,2322,3280
2,Y,2322,1226
2,B,2322,436.942308
2,X,2323,3225
2,Y,2323,640
2,B,2323,467
2,X,2324,4295
2,Y,2324,3825
2,B,2324,430.423077
2,X,2325,4434
2,Y,2325,3668
2,B,2325,488.807692
2,X,2326,131
2,Y,2326,1727
2,B,2326,423.826923
2,X,2327,1187
2,Y,2327,3823
2,B,2327,461.480769
2,X,2328,1804
2,Y,2328,969
2,B,2328,418.269231
2,X,2329,1761
2,Y,2329,1623
2,B,2329,425.75
2,X,2330,1034
2,Y,2330,192
2,B,2330,433.346154
2,X,2331,5620
2,Y,2331,666
2,B,2331,446.192308
2,X,2332,5677
2,Y,2332,3626
2,B,2332,453.211538
2,X,2333,2101
2,Y,2333,1647
2,B,2333,439.442308
2,X,2334,1237
2,Y,2334,3826
2,B,2334,475.615385
2,X,2335,4238
2,Y,2335,1729
2,B,2335,409.326923
2,X,2336,513
2,Y,2336,1511
2,B,2336,432.211538
2,X,2337,1822
2,Y,2337,978
2,B,2337,439.307692
2,X,2338,1081
2,Y,2338,3676
2,B,2338,440.769231
2,X,2339,3667
2,Y,2339,1282
2,B,2339,509.961538
2,X,2340,4090
2,Y,2340,1867
2,B,2340,595.442308
2,X,2341,3215
2,Y,2341,892
2,B,2341,450.557692
2,X,2342,1167
2,Y,2342,3756
2,B,2342,458.5
2,X,2343,4828
2,Y,2343,3208
2,B,2343,472.692308
2,X,2344,666
2,Y,2344,3140
2,B,2344,427.980769
2,X,2345,4183
2,Y,2345,422
2,B,2345,465.442308
2,X,2346,849
2,Y,2346,336
2,B,2346,437.038462
2,X,2347,1263
2,Y,2347,3779
2,B,2347,444.807692
2,X,2348,5760
2,Y,2348,3280
2,B,2348,439.269231
2,X,2349,738
2,Y,2349,403
2,B,2349,394.615385
2,X,2350,4102
2,Y,2350,3196
2,B,2350,473.365385
2,X,2351,163
2,Y,2351,3590
2,B,2351,451.576923
2,X,2352,3293
2,Y,2352,3063
2,B,2352,408.403846
2,X,2353,766
2,Y,2353,1387
2,B,2353,424.519231
2,X,2354,5117
2,Y,2354,2652
2,B,2354,400.134615
2,X,2355,4213
2,Y,2355,315
2,B,2355,410.596154
2,X,2356,1392
2,Y,2356,3375
2,B,2356,435.173077
2,X,2357,5118
2,Y,2357,2623
2,B,2357,432.5
2,X,2358,4894
2,Y,2358,3201
2,B,2358,418.519231
2,X,2359,2599
2,Y,2359,3134
2,B,2359,416.153846
2,X,2360,3021
2,Y,2360,3359
2,B,2360,424.788462
2,X,2361,1944
2,Y,2361,614
2,B,2361,425.153846
2,X,2362,905
2,Y,2362,2039
2,B,2362,426.519231
2,X,2363,2371
2,Y,2363,3315
2,B,2363,455.769231
2,X,2364,5108
2,Y,2364,2254
2,B,2364,385.519231
2,X,2365,1615
2,Y,2365,3448
2,B,2365,439.211538
2,X,2366,1127
2,Y,2366,1766
2,B,2366,411.769231
2,X,2367,337
2,Y,2367,1742
2,B,2367,429.230769
2,X,2368,1491
2,Y,2368,3448
2,B,2368,363.461538
2,X,2369,1747
2,Y,2369,571
2,B,2369,382.788462
2,X,2370,770
2,Y,2370,3095
2,B,2370,419.019231
2,X,2371,1278
2,Y,2371,1411
2,B,2371,402.403846
2,X,2372,2357
2,Y,2372,3354
2,B,2372,443.403846
2,X,2373,1345
2,Y,2373,2051
2,B,2373,634.423077
2,X,2374,5519
2,Y,2374,2295
2,B,2374,348.846154
2,X,2375,2563
2,Y,2375,2479
2,B,2375,462.846154
2,X,2376,1466
2,Y,2376,446
2,B,2376,422.403846
2,X,2377,1758
2,Y,2377,946
2,B,2377,367.692308
2,X,2378,1114
2,Y,2378,2052
2,B,2378,475.730769
2,X,2379,2372
2,Y,2379,3354
2,B,2379,421.365385
2,X,2380,2674
2,Y,2380,2043
2,B,2380,506.269231
2,X,2381,4954
2,Y,2381,2393
2,B,2381,340.692308
2,X,2382,2049
2,Y,2382,913
2,B,2382,418.961538
2,X,2383,3214
2,Y,2383,2747
2,B,2383,317.442308
3,X,0,3589
3,Y,0,482
3,B,0,7628.173077
3,X,1,2920
3,Y,1,2705
3,B,1,7341.557692
3,X,2,3392
3,Y,2,1835
3,B,2,5728.692308
3,X,3,892
3,Y,3,1325
3,B,3,4734.038462
3,X,4,3672
3,Y,4,3605
3,B,4,4538.769231
3,X,5,3838
3,Y,5,1866
3,B,5,4324.807692
3,X,6,4840
3,Y,6,1009
3,B,6,3602.942308
3,X,7,3611
3,Y,7,4073
3,B,7,3403
3,X,8,3624
3,Y,8,2993
3,B,8,3539.269231
3,X,9,3349
3,Y,9,2931
3,B,9,3114.134615
3,X,10,2383
3,Y,10,3886
3,B,10,3298.134615
3,X,11,3785
3,Y,11,1679
3,B,11,2967.961538
3,X,12,3570
3,Y,12,3801
3,B,12,2797.865385
3,X,13,1758
3,Y,13,3250
3,B,13,2649.153846
3,X,14,2603
3,Y,14,2597
3,B,14,3359.903846
3,X,15,3625
3,Y,15,1754
3,B,15,2514.153846
3,X,16,3409
3,Y,16,3766
3,B,16,2299.076923
3,X,17,1635
3,Y,17,1900
3,B,17,2789.519231
3,X,18,4831
3,Y,18,973
3,B,18,2380.961538
3,X,19,329
3,Y,19,2217
3,B,19,2221.019231
3,X,20,3377
3,Y,20,2942
3,B,20,2263.634615
3,X,21,3725
3,Y,21,4071
3,B,21,2299.538462
3,X,22,1725
3,Y,22,1153
3,B,22,2219.192308
3,X,23,3618
3,Y,23,2495
3,B,23,2232.769231
3,X,24,3843
3,Y,24,3470
3,B,24,2185.692308
3,X,25,2118
3,Y,25,137
3,B,25,2196.269231
3,X,26,484
3,Y,26,407
3,B,26,2067.884615
3,X,27,5208
3,Y,27,3592
3,B,27,2096.230769
3,X,28,5517
3,Y,28,339
3,B,28,2255.096154
3,X,29,4570
3,Y,29,54
3,B,29,2412.673077
3,X,30,3343
3,Y,30,2166
3,B,30,2224.442308
3,X,31,6051
3,Y,31,568
3,B,31,2090.884615
3,X,32,3394
3,Y,32,3669
3,B,32,1960.461538
3,X,33,3292
3,Y,33,1619
3,B,33,1967.423077
3,X,34,127
3,Y,34,1463
3,B,34,2309.403846
3,X,35,3854
3,Y,35,2324
3,B,35,2023.480769
3,X,36,186
3,Y,36,308
3,B,36,1893.826923
3,X,37,4650
3,Y,37,528
3,B,37,2163.711538
3,X,38,2963
3,Y,38,916
3,B,38,2515.5
3,X,39,530
3,Y,39,255
3,B,39,2221.25
3,X,40,5232
3,Y,40,2845
3,B,40,2095.538462
3,X,41,4717
3,Y,41,3620
3,B,41,1936.230769
3,X,42,1728
3,Y,42,143
3,B,42,2265.807692
3,X,43,3292
3,Y,43,696
3,B,43,1879.538462
3,X,44,232
3,Y,44,906
3,B,44,2223
3,X,45,3835
3,Y,45,2339
3,B,45,1844.980769
3,X,46,1277
3,Y,46,2341
3,B,46,1904.288462
3,X,47,629
3,Y,47,3964
3,B,47,2267.461538
3,X,48,871
3,Y,48,1521
3,B,48,1932.942308
3,X,49,2029
3,Y,49,2013
3,B,49,2122.519231
3,X,50,5613
3,Y,50,1298
3,B,50,2246.692308
3,X,51,379
3,Y,51,1484
3,B,51,1872.826923
3,X,52,152
3,Y,52,954
3,B,52,1784.788462
3,X,53,4809
3,Y,53,292
3,B,53,1957.346154
3,X,54,3506
3,Y,54,3430
3,B,54,1788
3,X,55,51
3,Y,55,1238
3,B,55,1764.480769
3,X,56,3632
3,Y,56,2971
3,B,56,1764.692308
3,X,57,3621
3,Y,57,2964
3,B,57,1893.115385
3,X,58,1962
3,Y,58,681
3,B,58,1927.384615
3,X,59,3833
3,Y,59,2583
3,B,59,2101.769231
3,X,60,3997
3,Y,60,1532
3,B,60,1791.346154
3,X,61,3554
3,Y,61,3120
3,B,61,1830.961538
3,X,62,2076
3,Y,62,1761
3,B,62,1974.519231
3,X,63,3929
3,Y,63,881
3,B,63,2101.519231
3,X,64,3594
3,Y,64,2986
3,B,64,1975.730769
3,X,65,466
3,Y,65,4048
3,B,65,1707.673077
3,X,66,884
3,Y,66,1736
3,B,66,1861.288462
3,X,67,4711
3,Y,67,3591
3,B,67,1638.980769
3,X,68,1662
3,Y,68,3296
3,B,68,1745.153846
3,X,69,1526
3,Y,69,3786
3,B,69,2451.365385
3,X,70,1612
3,Y,70,1985
3,B,70,1970.634615
3,X,71,1683
3,Y,71,1449
3,B,71,1952.480769
3,X,72,808
3,Y,72,3601
3,B,72,1682.961538
3,X,73,4470
3,Y,73,1881
3,B,73,1625.288462
3,X,74,3977
3,Y,74,755
3,B,74,1940.75
3,X,75,3551
3,Y,75,2449
3,B,75,1730.634615
3,X,76,2200
3,Y,76,1769
3,B,76,1723.269231
3,X,77,4731
3,Y,77,1389
3,B,77,1607.346154
3,X,78,725
3,Y,78,1496
3,B,78,1609.75
3,X,79,229
3,Y,79,4038
3,B,79,1609.442308
3,X,80,5489
3,Y,80,362
3,B,80,1714.384615
3,X,81,3464
3,Y,81,1595
3,B,81,1780.75
3,X,82,1744
3,Y,82,2041
3,B,82,1758.519231
3,X,83,3723
3,Y,83,963
3,B,83,1596.5
3,X,84,3592
3,Y,84,2497
3,B,84,1638.711538
3,X,85,5979
3,Y,85,412
3,B,85,1630.423077
3,X,86,1164
3,Y,86,3734
3,B,86,2287.980769
3,X,87,329
3,Y,87,343
3,B,87,1648.596154
3,X,88,4462
3,Y,88,1918
3,B,88,1651.692308
3,X,89,2714
3,Y,89,2348
3,B,89,1445.942308
3,X,90,3469
3,Y,90,670
3,B,90,1746.596154
3,X,91,84
3,Y,91,2067
3,B,91,1605.75
3,X,92,1940
3,Y,92,1659
3,B,92,1730.634615
3,X,93,3499
3,Y,93,1389
3,B,93,1711.692308
3,X,94,1119
3,Y,94,89
3,B,94,2000.538462
3,X,95,3300
3,Y,95,717
3,B,95,1538.480769
3,X,96,70
3,Y,96,566
3,B,96,1524.076923
3,X,97,621
3,Y,97,2512
3,B,97,1507.230769
3,X,98,5299
3,Y,98,2983
3,B,98,1524.519231
3,X,99,2083
3,Y,99,3137
3,B,99,1484.115385
3,X,100,3466
3,Y,100,4003
3,B,100,1614.211538
3,X,101,3709
3,Y,101,2265
3,B,101,1702.288462
3,X,102,37
3,Y,102,889
3,B,102,1817.192308
3,X,103,2940
3,Y,103,936
3,B,103,1566.557692
3,X,104,5781
3,Y,104,2204
3,B,104,1650.423077
3,X,105,6047
3,Y,105,223
3,B,105,1800.153846
3,X,106,5761
3,Y,106,1720
3,B,106,1557
3,X,107,303
3,Y,107,2064
3,B,107,1739.807692
3,X,108,1563
3,Y,108,2783
3,B,108,1771.480769
3,X,109,1661
3,Y,109,1969
3,B,109,1475.480769
3,X,110,3866
3,Y,110,1032
3,B,110,1710.307692
3,X,111,2768
3,Y,111,3559
3,B,111,1599.326923
3,X,112,6044
3,Y,112,1972
3,B,112,1550.923077
3,X,113,4044
3,Y,113,218
3,B,113,1411.596154
3,X,114,233
3,Y,114,2545
3,B,114,1648.365385
3,X,115,1654
3,Y,115,3380
3,B,115,1663.153846
3,X,116,72
3,Y,116,1858
3,B,116,1617.826923
3,X,117,937
3,Y,117,1392
3,B,117,1650.538462
3,X,118,6034
3,Y,118,3426
3,B,118,1595.057692
3,X,119,2592
3,Y,119,2474
3,B,119,1571.096154
3,X,120,2328
3,Y,120,1309
3,B,120,1558.865385
3,X,121,3835
3,Y,121,1041
3,B,121,1659.096154
3,X,122,5083
3,Y,122,4077
3,B,122,1511.384615
3,X,123,1485
3,Y,123,1657
3,B,123,1537.865385
3,X,124,5178
3,Y,124,4071
3,B,124,1457.365385
3,X,125,3849
3,Y,125,3506
3,B,125,1721.384615
3,X,126,4690
3,Y,126,136
3,B,126,1484
3,X,127,6040
3,Y,127,3411
3,B,127,1536.384615
3,X,128,518
3,Y,128,3112
3,B,128,1503.442308
3,X,129,1077
3,Y,129,1884
3,B,129,1734.711538
3,X,130,4992
3,Y,130,847
3,B,130,1534.038462
3,X,131,4103
3,Y,131,494
3,B,131,1488.615385
3,X,132,2525
3,Y,132,3660
3,B,132,1541.653846
3,X,133,5280
3,Y,133,1048
3,B,133,1358.923077
3,X,134,1880
3,Y,134,1494
3,B,134,1502.538462
3,X,135,1513
3,Y,135,3303
3,B,135,1762.865385
3,X,136,4176
3,Y,136,2037
3,B,136,1500.75
3,X,137,533
3,Y,137,495
3,B,137,1516.019231
3,X,138,2777
3,Y,138,1197
3,B,138,1498.75
3,X,139,1667
3,Y,139,3497
3,B,139,1377.865385
3,X,140,5777
3,Y,140,2058
3,B,140,1696.384615
3,X,141,558
3,Y,141,909
3,B,141,1737.538462
3,X,142,3511
3,Y,142,2176
3,B,142,1320.865385
3,X,143,4705
3,Y,143,3964
3,B,143,1464.307692
3,X,144,1959
3,Y,144,2368
3,B,144,1510.519231
3,X,145,2880
3,Y,145,2616
3,B,145,1512.480769
3,X,146,1376
3,Y,146,3299
3,B,146,1476.903846
3,X,147,1910
3,Y,147,3378
3,B,147,1181.923077
3,X,148,1809
3,Y,148,461
3,B,148,1468.884615
3,X,149,1339
3,Y,149,1752
3,B,149,1336.75
3,X,150,3398
3,Y,150,2874
3,B,150,1420.884615
3,X,151,3599
3,Y,151,1823
3,B,151,1421.173077
3,X,152,3933
3,Y,152,1927
3,B,152,1438.230769
3,X,153,6106
3,Y,153,1144
3,B,153,1418.211538
3,X,154,1000
3,Y,154,4040
3,B,154,1258.730769
3,X,155,3990
3,Y,155,3822
3,B,155,1564.576923
3,X,156,1511
3,Y,156,2135
3,B,156,1532.711538
3,X,157,3584
3,Y,157,3361
3,B,157,1528.096154
3,X,158,220
3,Y,158,7
3,B,158,1457.230769
3,X,159,2326
3,Y,159,3766
3,B,159,1454.019231
3,X,160,3989
3,Y,160,1028
3,B,160,1505.519231
3,X,161,3611
3,Y,161,3165
3,B,161,1421.442308
3,X,162,2229
3,Y,162,3606
3,B,162,1592.019231
3,X,163,2578
3,Y,163,3684
3,B,163,1480.403846
3,X,164,2210
3,Y,164,1388
3,B,164,1345.307692
3,X,165,1060
3,Y,165,3971
3,B,165,1543.75
3,X,166,1639
3,Y,166,3606
3,B,166,1425.384615
3,X,167,5273
3,Y,167,3978
3,B,167,1315.519231
3,X,168,812
3,Y,168,1991
3,B,168,1338.673077
3,X,169,3030
3,Y,169,3574
3,B,169,1351
3,X,170,3811
3,Y,170,4058
3,B,170,1355.057692
3,X,171,2543
3,Y,171,86
3,B,171,1258.153846
3,X,172,3813
3,Y,172,1202
3,B,172,1513.865385
3,X,173,5231
3,Y,173,2669
3,B,173,1410.230769
3,X,174,5709
3,Y,174,3853
3,B,174,1303.653846
3,X,175,3033
3,Y,175,1797
3,B,175,1328.365385
3,X,176,5330
3,Y,176,2952
3,B,176,1558.173077
3,X,177,99
3,Y,177,2000
3,B,177,1477.692308
3,X,178,814
3,Y,178,1856
3,B,178,1343.25
3,X,179,1678
3,Y,179,1276
3,B,179,1314.903846
3,X,180,1428
3,Y,180,1870
3,B,180,1560.673077
3,X,181,1209
3,Y,181,2622
3,B,181,1232.653846
3,X,182,2937
3,Y,182,3278
3,B,182,1486.25
3,X,183,4685
3,Y,183,3971
3,B,183,1521.730769
3,X,184,2031
3,Y,184,2560
3,B,184,1517.307692
3,X,185,196
3,Y,185,3573
3,B,185,1564.923077
3,X,186,3293
3,Y,186,1010
3,B,186,1253.403846
3,X,187,2968
3,Y,187,399
3,B,187,1342.807692
3,X,188,6068
3,Y,188,3181
3,B,188,1337.596154
3,X,189,1618
3,Y,189,2405
3,B,189,1459.980769
3,X,190,916
3,Y,190,1037
3,B,190,1312.115385
3,X,191,193
3,Y,191,636
3,B,191,1291.442308
3,X,192,1254
3,Y,192,3103
3,B,192,1304.230769
3,X,193,2585
3,Y,193,3664
3,B,193,1411.365385
3,X,194,4637
3,Y,194,1372
3,B,194,1289.711538
3,X,195,1709
3,Y,195,3428
3,B,195,1586.653846
3,X,196,3111
3,Y,196,2915
3,B,196,1346.596154
3,X,197,272
3,Y,197,3327
3,B,197,1298.25
3,X,198,4027
3,Y,198,1838
3,B,198,1273.826923
3,X,199,1552
3,Y,199,2103
3,B,199,1517.807692
3,X,200,2293
3,Y,200,1436
3,B,200,1351.519231
3,X,201,1718
3,Y,201,2430
3,B,201,1303.711538
3,X,202,5480
3,Y,202,1497
3,B,202,1332.115385
3,X,203,824
3,Y,203,173
3,B,203,1276.596154
3,X,204,979
3,Y,204,2263
3,B,204,1277.461538
3,X,205,3314
3,Y,205,2074
3,B,205,1320.576923
3,X,206,5481
3,Y,206,845
3,B,206,1306.442308
3,X,207,855
3,Y,207,1997
3,B,207,1419.807692
3,X,208,363
3,Y,208,823
3,B,208,1277.961538
3,X,209,6113
3,Y,209,2930
3,B,209,1297.115385
3,X,210,2024
3,Y,210,2591
3,B,210,1370.211538
3,X,211,717
3,Y,211,3141
3,B,211,1318
3,X,212,4371
3,Y,212,3957
3,B,212,1389.884615
3,X,213,1664
3,Y,213,3188
3,B,213,1286.25
3,X,214,5109
3,Y,214,1874
3,B,214,1300.980769
3,X,215,4092
3,Y,215,349
3,B,215,1429.230769
3,X,216,3163
3,Y,216,986
3,B,216,1370.211538
3,X,217,2286
3,Y,217,4014
3,B,217,1332.615385
3,X,218,3850
3,Y,218,3634
3,B,218,1335.403846
3,X,219,499
3,Y,219,3538
3,B,219,1441.711538
3,X,220,2274
3,Y,220,3993
3,B,220,1297.942308
3,X,221,1716
3,Y,221,3157
3,B,221,1256.942308
3,X,222,270
3,Y,222,3317
3,B,222,1180.115385
3,X,223,563
3,Y,223,1147
3,B,223,1441.692308
3,X,224,2827
3,Y,224,3499
3,B,224,1364.307692
3,X,225,3778
3,Y,225,3912
3,B,225,1123.673077
3,X,226,480
3,Y,226,2269
3,B,226,1435.192308
3,X,227,3860
3,Y,227,3856
3,B,227,1226.423077
3,X,228,2091
3,Y,228,3473
3,B,228,1269.076923
3,X,229,899
3,Y,229,1521
3,B,229,1172.153846
3,X,230,149
3,Y,230,1376
3,B,230,1300.634615
3,X,231,4279
3,Y,231,45
3,B,231,1353.826923
3,X,232,4346
3,Y,232,374
3,B,232,1450.557692
3,X,233,2507
3,Y,233,3995
3,B,233,1341.634615
3,X,234,3168
3,Y,234,3803
3,B,234,1427.692308
3,X,235,560
3,Y,235,3514
3,B,235,1251.673077
3,X,236,4075
3,Y,236,1827
3,B,236,1255.096154
3,X,237,4376
3,Y,237,3869
3,B,237,1302.076923
3,X,238,1062
3,Y,238,2727
3,B,238,1346.692308
3,X,239,2104
3,Y,239,1447
3,B,239,1310.788462
3,X,240,874
3,Y,240,981
3,B,240,1314.365385
3,X,241,4137
3,Y,241,1933
3,B,241,1226.461538
3,X,242,1077
3,Y,242,305
3,B,242,1399.692308
3,X,243,510
3,Y,243,3908
3,B,243,1760.730769
3,X,244,4359
3,Y,244,2589
3,B,244,1389.519231
3,X,245,988
3,Y,245,2289
3,B,245,1224.653846
3,X,246,2508
3,Y,246,499
3,B,246,1346.25
3,X,247,1773
3,Y,247,2887
3,B,247,1280.115385
3,X,248,1817
3,Y,248,2361
3,B,248,1218.423077
3,X,249,1231
3,Y,249,3274
3,B,249,1474.192308
3,X,250,6015
3,Y,250,3004
3,B,250,1342.096154
3,X,251,5809
3,Y,251,2217
3,B,251,1315.5
3,X,252,5942
3,Y,252,4070
3,B,252,1183.865385
3,X,253,968
3,Y,253,1829
3,B,253,1267.826923
3,X,254,2193
3,Y,254,1940
3,B,254,1347.730769
3,X,255,4110
3,Y,255,817
3,B,255,1508.961538
3,X,256,5373
3,Y,256,1553
3,B,256,1275.134615
3,X,257,23
3,Y,257,218
3,B,257,1288.576923
3,X,258,3408
3,Y,258,2040
3,B,258,1310.557692
3,X,259,5084
3,Y,259,1689
3,B,259,1192.346154
3,X,260,4589
3,Y,260,2405
3,B,260,1335.557692
3,X,261,2727
3,Y,261,1315
3,B,261,1205.576923
3,X,262,4059
3,Y,262,1835
3,B,262,1258.346154
3,X,263,3768
3,Y,263,3497
3,B,263,1129.846154
3,X,264,5865
3,Y,264,3558
3,B,264,1242.538462
3,X,265,712
3,Y,265,1965
3,B,265,1245.942308
3,X,266,1974
3,Y,266,3705
3,B,266,1215.596154
3,X,267,3035
3,Y,267,3479
3,B,267,1288.019231
3,X,268,2284
3,Y,268,4028
3,B,268,1140.346154
3,X,269,3389
3,Y,269,2596
3,B,269,1338.038462
3,X,270,5818
3,Y,270,1937
3,B,270,1316.576923
3,X,271,5809
3,Y,271,2203
3,B,271,1217.5
3,X,272,953
3,Y,272,2931
3,B,272,1354.192308
3,X,273,363
3,Y,273,2133
3,B,273,1267.096154
3,X,274,622
3,Y,274,419
3,B,274,1347.576923
3,X,275,5999
3,Y,275,85
3,B,275,1279.076923
3,X,276,2636
3,Y,276,785
3,B,276,1206.711538
3,X,277,4601
3,Y,277,1095
3,B,277,1260.153846
3,X,278,2096
3,Y,278,2039
3,B,278,1261.769231
3,X,279,135
3,Y,279,2193
3,B,279,1454.75
3,X,280,4650
3,Y,280,1365
3,B,280,1229.057692
3,X,281,345
3,Y,281,1317
3,B,281,1304.538462
3,X,282,1319
3,Y,282,2973
3,B,282,1181.634615
3,X,283,1581
3,Y,283,3659
3,B,283,1242.057692
3,X,284,77
3,Y,284,209
3,B,284,1213.057692
3,X,285,5372
3,Y,285,3799
3,B,285,1163.576923
3,X,286,4131
3,Y,286,1767
3,B,286,1234.384615
3,X,287,287
3,Y,287,2297
3,B,287,1294.019231
3,X,288,1098
3,Y,288,1795
3,B,288,1198.980769
3,X,289,1874
3,Y,289,3032
3,B,289,1230.711538
3,X,290,2313
3,Y,290,921
3,B,290,1273.615385
3,X,291,3396
3,Y,291,2124
3,B,291,1219.153846
3,X,292,4023
3,Y,292,3245
3,B,292,1254.019231
3,X,293,5163
3,Y,293,46
3,B,293,1175.942308
3,X,294,4742
3,Y,294,1952
3,B,294,1277.711538
3,X,295,1072
3,Y,295,3036
3,B,295,1389.423077
3,X,296,5220
3,Y,296,3429
3,B,296,1103.634615
3,X,297,3738
3,Y,297,1855
3,B,297,1205.961538
3,X,298,1957
3,Y,298,1682
3,B,298,1301.692308
3,X,299,6106
3,Y,299,4067
3,B,299,1556.519231
3,X,300,5252
3,Y,300,2473
3,B,300,1369.230769
3,X,301,5271
3,Y,301,3330
3,B,301,1165
3,X,302,3791
3,Y,302,3930
3,B,302,1235.846154
3,X,303,2508
3,Y,303,4071
3,B,303,1319.596154
3,X,304,5414
3,Y,304,3996
3,B,304,1127.038462
3,X,305,1085
3,Y,305,2359
3,B,305,1233.019231
3,X,306,1157
3,Y,306,2538
3,B,306,1325.769231
3,X,307,400
3,Y,307,236
3,B,307,1171
3,X,308,3782
3,Y,308,1192
3,B,308,1243.25
3,X,309,2732
3,Y,309,1305
3,B,309,1070.346154
3,X,310,5712
3,Y,310,1802
3,B,310,1161.980769
3,X,311,1278
3,Y,311,3261
3,B,311,1305.326923
3,X,312,4258
3,Y,312,3239
3,B,312,1215.096154
3,X,313,3297
3,Y,313,271
3,B,313,1188.519231
3,X,314,177
3,Y,314,2122
3,B,314,1203.115385
3,X,315,2649
3,Y,315,3325
3,B,315,1277.019231
3,X,316,3231
3,Y,316,3936
3,B,316,1250.807692
3,X,317,2131
3,Y,317,2942
3,B,317,1114.442308
3,X,318,3045
3,Y,318,1083
3,B,318,1254.923077
3,X,319,3909
3,Y,319,3086
3,B,319,1315.961538
3,X,320,2571
3,Y,320,3324
3,B,320,1236.25
3,X,321,2045
3,Y,321,577
3,B,321,1521
3,X,322,4343
3,Y,322,3795
3,B,322,1184.519231
3,X,323,5966
3,Y,323,1320
3,B,323,1250.442308
3,X,324,2407
3,Y,324,265
3,B,324,1285.865385
3,X,325,4984
3,Y,325,3855
3,B,325,1206.596154
3,X,326,3654
3,Y,326,2929
3,B,326,1491.769231
3,X,327,5361
3,Y,327,2797
3,B,327,1240.942308
3,X,328,2039
3,Y,328,1675
3,B,328,1089.5
3,X,329,3483
3,Y,329,3833
3,B,329,1153.942308
3,X,330,5594
3,Y,330,1554
3,B,330,1526.788462
3,X,331,3708
3,Y,331,1093
3,B,331,1197.057692
3,X,332,3565
3,Y,332,2698
3,B,332,1099.115385
3,X,333,5958
3,Y,333,1331
3,B,333,1229.538462
3,X,334,4149
3,Y,334,1773
3,B,334,1166.980769
3,X,335,2594
3,Y,335,964
3,B,335,1070.596154
3,X,336,1471
3,Y,336,3877
3,B,336,1066.673077
3,X,337,677
3,Y,337,808
3,B,337,1102.769231
3,X,338,28
3,Y,338,2623
3,B,338,1242.711538
3,X,339,5086
3,Y,339,2390
3,B,339,1129.326923
3,X,340,5575
3,Y,340,950
3,B,340,1279.403846
3,X,341,1736
3,Y,341,1723
3,B,341,1160.019231
3,X,342,2645
3,Y,342,3486
3,B,342,1174.230769
3,X,343,1454
3,Y,343,2576
3,B,343,1295.461538
3,X,344,1498
3,Y,344,10
3,B,344,1100.596154
3,X,345,1458
3,Y,345,1487
3,B,345,1090.211538
3,X,346,3218
3,Y,346,2091
3,B,346,1127.730769
3,X,347,642
3,Y,347,2954
3,B,347,1166.384615
3,X,348,3743
3,Y,348,574
3,B,348,1058.576923
3,X,349,4868
3,Y,349,993
3,B,349,1215.038462
3,X,350,833
3,Y,350,1806
3,B,350,1228.980769
3,X,351,3728
3,Y,351,1761
3,B,351,1141.346154
3,X,352,175
3,Y,352,1425
3,B,352,1210.25
3,X,353,5705
3,Y,353,730
3,B,353,1208.365385
3,X,354,2149
3,Y,354,3323
3,B,354,1144.115385
3,X,355,1829
3,Y,355,3957
3,B,355,1121.634615
3,X,356,5412
3,Y,356,1031
3,B,356,1103.192308
3,X,357,3703
3,Y,357,1471
3,B,357,1289.730769
3,X,358,4951
3,Y,358,918
3,B,358,1135.807692
3,X,359,606
3,Y,359,444
3,B,359,1389.25
3,X,360,5698
3,Y,360,2169
3,B,360,1107.5
3,X,361,2529
3,Y,361,819
3,B,361,1168.807692
3,X,362,4304
3,Y,362,1305
3,B,362,1215.269231
3,X,363,2624
3,Y,363,3800
3,B,363,1266.096154
3,X,364,5712
3,Y,364,2980
3,B,364,1209.596154
3,X,365,991
3,Y,365,246
3,B,365,1180.365385
3,X,366,1595
3,Y,366,2340
3,B,366,1202.730769
3,X,367,1829
3,Y,367,1983
3,B,367,1292.884615
3,X,368,3202
3,Y,368,3993
3,B,368,1161.134615
3,X,369,5795
3,Y,369,2907
3,B,369,1188.788462
3,X,370,5490
3,Y,370,2218
3,B,370,1256.442308
3,X,371,253
3,Y,371,2606
3,B,371,1091.269231
3,X,372,2239
3,Y,372,56
3,B,372,1225.115385
3,X,373,1508
3,Y,373,3763
3,B,373,1148.442308
3,X,374,3123
3,Y,374,1796
3,B,374,1037.153846
3,X,375,3532
3,Y,375,1712
3,B,375,1200.307692
3,X,376,4155
3,Y,376,2060
3,B,376,1094.923077
3,X,377,5131
3,Y,377,1044
3,B,377,1158.557692
3,X,378,3729
3,Y,378,3196
3,B,378,1157.557692
3,X,379,2843
3,Y,379,337
3,B,379,1201.346154
3,X,380,4925
3,Y,380,204
3,B,380,1167.942308
3,X,381,2496
3,Y,381,3241
3,B,381,1120.038462
3,X,382,4287
3,Y,382,3958
3,B,382,1031.384615
3,X,383,598
3,Y,383,2355
3,B,383,1072.961538
3,X,384,493
3,Y,384,125
3,B,384,1278.903846
3,X,385,1940
3,Y,385,2287
3,B,385,1101.673077
3,X,386,2300
3,Y,386,3664
3,B,386,1625.769231
3,X,387,1421
3,Y,387,276
3,B,387,1098.538462
3,X,388,434
3,Y,388,2016
3,B,388,1191.980769
3,X,389,3719
3,Y,389,1162
3,B,389,1086.211538
3,X,390,5859
3,Y,390,2114
3,B,390,1166.846154
3,X,391,1479
3,Y,391,3922
3,B,391,1090.730769
3,X,392,3058
3,Y,392,2700
3,B,392,1305.307692
3,X,393,995
3,Y,393,2598
3,B,393,1176.557692
3,X,394,4802
3,Y,394,2727
3,B,394,1089.192308
3,X,395,1755
3,Y,395,2023
3,B,395,1125.673077
3,X,396,1446
3,Y,396,1500
3,B,396,1010.653846
3,X,397,5770
3,Y,397,3391
3,B,397,1073.865385
3,X,398,3732
3,Y,398,1089
3,B,398,1093.788462
3,X,399,1650
3,Y,399,2290
3,B,399,1187.961538
3,X,400,1177
3,Y,400,2419
3,B,400,1114.269231
3,X,401,3737
3,Y,401,3409
3,B,401,1170.75
3,X,402,3020
3,Y,402,3508
3,B,402,1174.057692
3,X,403,3048
3,Y,403,3794
3,B,403,1203.038462
3,X,404,720
3,Y,404,1947
3,B,404,1008.884615
3,X,405,4326
3,Y,405,3566
3,B,405,1190.115385
3,X,406,655
3,Y,406,67
3,B,406,1110.307692
3,X,407,678
3,Y,407,2724
3,B,407,1105.942308
3,X,408,666
3,Y,408,2455
3,B,408,1136.692308
3,X,409,6101
3,Y,409,2464
3,B,409,1083.019231
3,X,410,2944
3,Y,410,622
3,B,410,1171.403846
3,X,411,4223
3,Y,411,1422
3,B,411,1278.923077
3,X,412,5380
3,Y,412,3175
3,B,412,1070.846154
3,X,413,3522
3,Y,413,1700
3,B,413,1124.442308
3,X,414,4850
3,Y,414,57
3,B,414,1041.865385
3,X,415,326
3,Y,415,1910
3,B,415,912.615385
3,X,416,2279
3,Y,416,3009
3,B,416,1072.75
3,X,417,4820
3,Y,417,3854
3,B,417,1366.230769
3,X,418,3894
3,Y,418,3255
3,B,418,1074.5
3,X,419,3581
3,Y,419,3037
3,B,419,1062.576923
3,X,420,3871
3,Y,420,891
3,B,420,1474.923077
3,X,421,5736
3,Y,421,2052
3,B,421,1450.057692
3,X,422,5721
3,Y,422,2039
3,B,422,1039.096154
3,X,423,4358
3,Y,423,3132
3,B,423,1085.615385
3,X,424,1623
3,Y,424,260
3,B,424,1168.326923
3,X,425,2236
3,Y,425,3757
3,B,425,1146.730769
3,X,426,3996
3,Y,426,3488
3,B,426,1089.211538
3,X,427,4806
3,Y,427,888
3,B,427,1072.096154
3,X,428,3375
3,Y,428,3961
3,B,428,1073.519231
3,X,429,2209
3,Y,429,1662
3,B,429,1140.788462
3,X,430,2747
3,Y,430,1371
3,B,430,1210.057692
3,X,431,15
3,Y,431,3245
3,B,431,1095.673077
3,X,432,3132
3,Y,432,1505
3,B,432,1139.115385
3,X,433,16
3,Y,433,3177
3,B,433,1157.192308
3,X,434,2587
3,Y,434,1302
3,B,434,1160.826923
3,X,435,2231
3,Y,435,1200
3,B,435,1166
3,X,436,2573
3,Y,436,4067
3,B,436,1115.730769
3,X,437,2606
3,Y,437,1014
3,B,437,1092.442308
3,X,438,5593
3,Y,438,1308
3,B,438,1152.730769
3,X,439,3553
3,Y,439,1087
3,B,439,1158.730769
3,X,440,4843
3,Y,440,2597
3,B,440,1104.5
3,X,441,161
3,Y,441,2580
3,B,441,1083.826923
3,X,442,5620
3,Y,442,2087
3,B,442,988.653846
3,X,443,2393
3,Y,443,2137
3,B,443,1051.076923
3,X,444,3711
3,Y,444,619
3,B,444,1371.865385
3,X,445,805
3,Y,445,1945
3,B,445,1254.980769
3,X,446,731
3,Y,446,1944
3,B,446,1003.384615
3,X,447,5155
3,Y,447,26
3,B,447,1042.423077
3,X,448,4674
3,Y,448,1951
3,B,448,1208.307692
3,X,449,4119
3,Y,449,3700
3,B,449,1126.346154
3,X,450,2390
3,Y,450,603
3,B,450,1097.173077
3,X,451,3563
3,Y,451,3414
3,B,451,1226.961538
3,X,452,757
3,Y,452,2459
3,B,452,1069.365385
3,X,453,1551
3,Y,453,849
3,B,453,1150.25
3,X,454,2885
3,Y,454,1008
3,B,454,1189.923077
3,X,455,3102
3,Y,455,1932
3,B,455,1188.211538
3,X,456,3279
3,Y,456,453
3,B,456,1168.25
3,X,457,5694
3,Y,457,2854
3,B,457,1265.538462
3,X,458,1295
3,Y,458,1352
3,B,458,1068.884615
3,X,459,1404
3,Y,459,1001
3,B,459,1226.980769
3,X,460,697
3,Y,460,2507
3,B,460,1303.807692
3,X,461,478
3,Y,461,1946
3,B,461,1480.519231
3,X,462,1416
3,Y,462,3752
3,B,462,1442.269231
3,X,463,1589
3,Y,463,1189
3,B,463,1033.461538
3,X,464,4545
3,Y,464,4011
3,B,464,1129.461538
3,X,465,2518
3,Y,465,663
3,B,465,1086.365385
3,X,466,852
3,Y,466,3109
3,B,466,1143.230769
3,X,467,2278
3,Y,467,1530
3,B,467,1034.192308
3,X,468,26
3,Y,468,2716
3,B,468,1178.711538
3,X,469,2009
3,Y,469,1738
3,B,469,1005.519231
3,X,470,3850
3,Y,470,4027
3,B,470,1128.384615
3,X,471,3632
3,Y,471,3131
3,B,471,1170.942308
3,X,472,2668
3,Y,472,2334
3,B,472,1176.134615
3,X,473,2156
3,Y,473,2115
3,B,473,1143.403846
3,X,474,2928
3,Y,474,621
3,B,474,1171.826923
3,X,475,1480
3,Y,475,1505
3,B,475,1083.423077
3,X,476,3882
3,Y,476,3740
3,B,476,1015.980769
3,X,477,710
3,Y,477,2570
3,B,477,986.730769
3,X,478,4245
3,Y,478,2079
3,B,478,1025.211538
3,X,479,786
3,Y,479,2616
3,B,479,1130.346154
3,X,480,844
3,Y,480,1311
3,B,480,1103.769231
3,X,481,1195
3,Y,481,3711
3,B,481,1032.634615
3,X,482,607
3,Y,482,3983
3,B,482,1079.807692
3,X,483,2915
3,Y,483,2534
3,B,483,1136.961538
3,X,484,5675
3,Y,484,1904
3,B,484,1094.211538
3,X,485,759
3,Y,485,1854
3,B,485,1127.826923
3,X,486,1428
3,Y,486,3766
3,B,486,1123.269231
3,X,487,1322
3,Y,487,3430
3,B,487,1006.557692
3,X,488,1670
3,Y,488,3249
3,B,488,1086.596154
3,X,489,841
3,Y,489,2394
3,B,489,1014.634615
3,X,490,1749
3,Y,490,3877
3,B,490,1119.365385
3,X,491,853
3,Y,491,2342
3,B,491,1037.942308
3,X,492,5427
3,Y,492,2458
3,B,492,1055.846154
3,X,493,5088
3,Y,493,223
3,B,493,1025.5
3,X,494,1361
3,Y,494,2793
3,B,494,1089.576923
3,X,495,430
3,Y,495,3995
3,B,495,1168.615385
3,X,496,832
3,Y,496,2467
3,B,496,1123.442308
3,X,497,673
3,Y,497,3079
3,B,497,1121.442308
3,X,498,1238
3,Y,498,3232
3,B,498,1093.75
3,X,499,3912
3,Y,499,2057
3,B,499,1010.634615
3,X,500,5287
3,Y,500,183
3,B,500,1040.346154
3,X,501,3829
3,Y,501,2118
3,B,501,1074.480769
3,X,502,1018
3,Y,502,1927
3,B,502,1327.923077
3,X,503,4537
3,Y,503,3995
3,B,503,1093.596154
3,X,504,4709
3,Y,504,733
3,B,504,1109.5
3,X,505,5597
3,Y,505,2002
3,B,505,1048.365385
3,X,506,3583
3,Y,506,2386
3,B,506,1336.961538
3,X,507,535
3,Y,507,2383
3,B,507,993.961538
3,X,508,3045
3,Y,508,2660
3,B,508,1167.519231
3,X,509,2257
3,Y,509,124
3,B,509,1480.115385
3,X,510,480
3,Y,510,3862
3,B,510,1082.692308
3,X,511,4740
3,Y,511,1558
3,B,511,1152.692308
3,X,512,2195
3,Y,512,85
3,B,512,1052.807692
3,X,513,1587
3,Y,513,1205
3,B,513,1002.653846
3,X,514,3391
3,Y,514,3817
3,B,514,1149.480769
3,X,515,358
3,Y,515,2005
3,B,515,1241.961538
3,X,516,4290
3,Y,516,2932
3,B,516,1002.461538
3,X,517,697
3,Y,517,54
3,B,517,1044.923077
3,X,518,140
3,Y,518,1525
3,B,518,1431.826923
3,X,519,3320
3,Y,519,3855
3,B,519,1118.038462
3,X,520,5297
3,Y,520,116
3,B,520,1120.942308
3,X,521,3024
3,Y,521,3441
3,B,521,1015.884615
3,X,522,3747
3,Y,522,3623
3,B,522,1061.519231
3,X,523,432
3,Y,523,368
3,B,523,1268.692308
3,X,524,1571
3,Y,524,3914
3,B,524,1065.75
3,X,525,4664
3,Y,525,310
3,B,525,980.615385
3,X,526,3066
3,Y,526,3719
3,B,526,1028.730769
3,X,527,4050
3,Y,527,681
3,B,527,1054.384615
3,X,528,2065
3,Y,528,3523
3,B,528,966.269231
3,X,529,4065
3,Y,529,367
3,B,529,1079.615385
3,X,530,3053
3,Y,530,2030
3,B,530,1127.942308
3,X,531,1461
3,Y,531,1526
3,B,531,1083.423077
3,X,532,526
3,Y,532,1916
3,B,532,1123.576923
3,X,533,1853
3,Y,533,2459
3,B,533,1032.346154
3,X,534,1198
3,Y,534,278
3,B,534,1130.25
3,X,535,6047
3,Y,535,674
3,B,535,1031.730769
3,X,536,526
3,Y,536,2173
3,B,536,1085.211538
3,X,537,2240
3,Y,537,3428
3,B,537,1077.288462
3,X,538,3891
3,Y,538,3120
3,B,538,1072.403846
3,X,539,4661
3,Y,539,3845
3,B,539,1110.153846
3,X,540,441
3,Y,540,1969
3,B,540,1005.192308
3,X,541,31
3,Y,541,1386
3,B,541,1017.115385
3,X,542,3674
3,Y,542,967
3,B,542,1023.596154
3,X,543,205
3,Y,543,2393
3,B,543,1051.596154
3,X,544,2749
3,Y,544,281
3,B,544,1135.711538
3,X,545,3081
3,Y,545,2015
3,B,545,1156.711538
3,X,546,1474
3,Y,546,1111
3,B,546,1027.5
3,X,547,3525
3,Y,547,2226
3,B,547,1051.596154
3,X,548,2444
3,Y,548,2266
3,B,548,1075.884615
3,X,549,4579
3,Y,549,1006
3,B,549,1037.115385
3,X,550,1339
3,Y,550,1559
3,B,550,1058.192308
3,X,551,1305
3,Y,551,1340
3,B,551,1035.615385
3,X,552,3908
3,Y,552,2372
3,B,552,975.115385
3,X,553,2635
3,Y,553,1470
3,B,553,1052.942308
3,X,554,2638
3,Y,554,61
3,B,554,1050.403846
3,X,555,1399
3,Y,555,1397
3,B,555,1075.980769
3,X,556,1752
3,Y,556,1825
3,B,556,1161.269231
3,X,557,3351
3,Y,557,4058
3,B,557,1203.75
3,X,558,4100
3,Y,558,882
3,B,558,1331.807692
3,X,559,1801
3,Y,559,1066
3,B,559,1004.538462
3,X,560,6058
3,Y,560,823
3,B,560,1204.269231
3,X,561,1689
3,Y,561,800
3,B,561,1010.557692
3,X,562,3100
3,Y,562,3813
3,B,562,1017.923077
3,X,563,4431
3,Y,563,3705
3,B,563,988.5
3,X,564,4063
3,Y,564,3613
3,B,564,1065.711538
3,X,565,2601
3,Y,565,2013
3,B,565,1036.538462
3,X,566,3258
3,Y,566,2041
3,B,566,1145.673077
3,X,567,1691
3,Y,567,1215
3,B,567,1072.173077
3,X,568,457
3,Y,568,1357
3,B,568,1007.423077
3,X,569,4917
3,Y,569,2267
3,B,569,1069.961538
3,X,570,3621
3,Y,570,807
3,B,570,1053.230769
3,X,571,1563
3,Y,571,3546
3,B,571,928.096154
3,X,572,1503
3,Y,572,2560
3,B,572,1042.346154
3,X,573,2169
3,Y,573,2040
3,B,573,1115.673077
3,X,574,3078
3,Y,574,1977
3,B,574,983.903846
3,X,575,4070
3,Y,575,949
3,B,575,1155.538462
3,X,576,1561
3,Y,576,2298
3,B,576,1014.288462
3,X,577,3863
3,Y,577,1779
3,B,577,1121.365385
3,X,578,1962
3,Y,578,1704
3,B,578,1337.653846
3,X,579,5990
3,Y,579,68
3,B,579,1025.865385
3,X,580,5032
3,Y,580,813
3,B,580,1074.980769
3,X,581,1173
3,Y,581,3521
3,B,581,1045.596154
3,X,582,3009
3,Y,582,953
3,B,582,985.365385
3,X,583,3917
3,Y,583,534
3,B,583,1049.173077
3,X,584,1182
3,Y,584,1675
3,B,584,1021.096154
3,X,585,5346
3,Y,585,4028
3,B,585,986.826923
3,X,586,5754
3,Y,586,906
3,B,586,963.153846
3,X,587,828
3,Y,587,3784
3,B,587,1086.019231
3,X,588,2102
3,Y,588,1818
3,B,588,1017.019231
3,X,589,5040
3,Y,589,1902
3,B,589,1180.826923
3,X,590,3011
3,Y,590,4044
3,B,590,1076.846154
3,X,591,2143
3,Y,591,1758
3,B,591,967.961538
3,X,592,2249
3,Y,592,3415
3,B,592,958.153846
3,X,593,471
3,Y,593,833
3,B,593,958.307692
3,X,594,4905
3,Y,594,801
3,B,594,974.038462
3,X,595,4564
3,Y,595,2659
3,B,595,1058.346154
3,X,596,2245
3,Y,596,934
3,B,596,1149.173077
3,X,597,726
3,Y,597,1468
3,B,597,958.153846
3,X,598,803
3,Y,598,1088
3,B,598,1162.115385
3,X,599,780
3,Y,599,23
3,B,599,1088.038462
3,X,600,4084
3,Y,600,3611
3,B,600,964.480769
3,X,601,1223
3,Y,601,3220
3,B,601,1001.403846
3,X,602,5883
3,Y,602,2108
3,B,602,1048.634615
3,X,603,3084
3,Y,603,1188
3,B,603,1003.788462
3,X,604,3046
3,Y,604,3949
3,B,604,984.288462
3,X,605,1214
3,Y,605,1715
3,B,605,1055.826923
3,X,606,1985
3,Y,606,1575
3,B,606,1122.884615
3,X,607,2317
3,Y,607,1176
3,B,607,1052.365385
3,X,608,2059
3,Y,608,3086
3,B,608,1057.826923
3,X,609,2679
3,Y,609,1445
3,B,609,912.5
3,X,610,2113
3,Y,610,993
3,B,610,1065.903846
3,X,611,292
3,Y,611,3898
3,B,611,1056.442308
3,X,612,5677
3,Y,612,3120
3,B,612,997.365385
3,X,613,3898
3,Y,613,1833
3,B,613,1021.365385
3,X,614,4896
3,Y,614,789
3,B,614,1036.173077
3,X,615,1245
3,Y,615,2712
3,B,615,975.75
3,X,616,3815
3,Y,616,2260
3,B,616,1022.903846
3,X,617,3134
3,Y,617,1560
3,B,617,923.807692
3,X,618,986
3,Y,618,1639
3,B,618,1063.692308
3,X,619,4787
3,Y,619,880
3,B,619,1029.365385
3,X,620,2103
3,Y,620,3872
3,B,620,1000.038462
3,X,621,45
3,Y,621,3557
3,B,621,1302.884615
3,X,622,338
3,Y,622,644
3,B,622,1011.615385
3,X,623,4984
3,Y,623,3189
3,B,623,964.826923
3,X,624,1158
3,Y,624,1727
3,B,624,1010.980769
3,X,625,4089
3,Y,625,2751
3,B,625,945.961538
3,X,626,5823
3,Y,626,1024
3,B,626,1115.346154
3,X,627,2442
3,Y,627,1482
3,B,627,956.5
3,X,628,1752
3,Y,628,1916
3,B,628,831.269231
3,X,629,1920
3,Y,629,479
3,B,629,952.596154
3,X,630,882
3,Y,630,2249
3,B,630,979.134615
3,X,631,426
3,Y,631,2514
3,B,631,1000.557692
3,X,632,4378
3,Y,632,916
3,B,632,1056.673077
3,X,633,1429
3,Y,633,48
3,B,633,992.230769
3,X,634,5801
3,Y,634,3764
3,B,634,1053.826923
3,X,635,3834
3,Y,635,1923
3,B,635,1210.403846
3,X,636,781
3,Y,636,1755
3,B,636,957.615385
3,X,637,1434
3,Y,637,2027
3,B,637,983.519231
3,X,638,1291
3,Y,638,1857
3,B,638,988.730769
3,X,639,2026
3,Y,639,3847
3,B,639,986.115385
3,X,640,1568
3,Y,640,3232
3,B,640,1001.807692
3,X,641,2841
3,Y,641,3126
3,B,641,888.230769
3,X,642,3661
3,Y,642,2071
3,B,642,1024.25
3,X,643,1208
3,Y,643,2737
3,B,643,1052.692308
3,X,644,983
3,Y,644,141
3,B,644,965.653846
3,X,645,2166
3,Y,645,1156
3,B,645,885.442308
3,X,646,5784
3,Y,646,2405
3,B,646,1092.5
3,X,647,1930
3,Y,647,272
3,B,647,1051.230769
3,X,648,489
3,Y,648,308
3,B,648,894.903846
3,X,649,2892
3,Y,649,40
3,B,649,983.980769
3,X,650,2231
3,Y,650,1976
3,B,650,1018.326923
3,X,651,4278
3,Y,651,2223
3,B,651,1026.096154
3,X,652,3158
3,Y,652,3827
3,B,652,1062.980769
3,X,653,1772
3,Y,653,1088
3,B,653,952.807692
3,X,654,130
3,Y,654,83
3,B,654,923.096154
3,X,655,1808
3,Y,655,2662
3,B,655,940.519231
3,X,656,79
3,Y,656,3309
3,B,656,1084.557692
3,X,657,4580
3,Y,657,3882
3,B,657,945.211538
3,X,658,3340
3,Y,658,646
3,B,658,1037.557692
3,X,659,489
3,Y,659,3236
3,B,659,1050.057692
3,X,660,5418
3,Y,660,2051
3,B,660,1222.461538
3,X,661,1537
3,Y,661,51
3,B,661,952.769231
3,X,662,6125
3,Y,662,2508
3,B,662,1051.230769
3,X,663,1613
3,Y,663,397
3,B,663,1031.980769
3,X,664,4122
3,Y,664,800
3,B,664,1248.269231
3,X,665,2452
3,Y,665,569
3,B,665,1033.211538
3,X,666,2894
3,Y,666,2698
3,B,666,965.538462
3,X,667,1534
3,Y,667,165
3,B,667,954.826923
3,X,668,4164
3,Y,668,2361
3,B,668,1071.269231
3,X,669,6126
3,Y,669,2577
3,B,669,1021.653846
3,X,670,5813
3,Y,670,1344
3,B,670,1086.019231
3,X,671,5395
3,Y,671,2115
3,B,671,993
3,X,672,984
3,Y,672,3130
3,B,672,936.326923
3,X,673,2729
3,Y,673,3674
3,B,673,949.384615
3,X,674,5944
3,Y,674,2442
3,B,674,1040.307692
3,X,675,5492
3,Y,675,1995
3,B,675,960.403846
3,X,676,1361
3,Y,676,2040
3,B,676,1071.653846
3,X,677,6114
3,Y,677,2115
3,B,677,1018.173077
3,X,678,4367
3,Y,678,3655
3,B,678,964.519231
3,X,679,2053
3,Y,679,1456
3,B,679,1007.846154
3,X,680,2997
3,Y,680,1468
3,B,680,950.25
3,X,681,1404
3,Y,681,1375
3,B,681,956.75
3,X,682,2330
3,Y,682,2070
3,B,682,979.846154
3,X,683,5951
3,Y,683,2476
3,B,683,1028.038462
3,X,684,3882
3,Y,684,906
3,B,684,926.403846
3,X,685,3802
3,Y,685,2276
3,B,685,963.346154
3,X,686,3286
3,Y,686,1781
3,B,686,992.884615
3,X,687,2421
3,Y,687,3463
3,B,687,995.865385
3,X,688,85
3,Y,688,3799
3,B,688,964.730769
3,X,689,3871
3,Y,689,1524
3,B,689,988.307692
3,X,690,4969
3,Y,690,774
3,B,690,1082.442308
3,X,691,4064
3,Y,691,699
3,B,691,995.153846
3,X,692,2032
3,Y,692,1723
3,B,692,948.538462
3,X,693,1781
3,Y,693,1541
3,B,693,954.557692
3,X,694,5736
3,Y,694,1089
3,B,694,926.134615
3,X,695,5169
3,Y,695,2729
3,B,695,990.692308
3,X,696,2842
3,Y,696,448
3,B,696,947.442308
3,X,697,130
3,Y,697,3235
3,B,697,954.326923
3,X,698,3674
3,Y,698,3309
3,B,698,1014.288462
3,X,699,4076
3,Y,699,2753
3,B,699,970.730769
3,X,700,3416
3,Y,700,3631
3,B,700,1159.057692
3,X,701,3187
3,Y,701,958
3,B,701,947.230769
3,X,702,4035
3,Y,702,3937
3,B,702,1091.384615
3,X,703,43
3,Y,703,1427
3,B,703,978.75
3,X,704,1387
3,Y,704,80
3,B,704,991.403846
3,X,705,5492
3,Y,705,932
3,B,705,970.692308
3,X,706,730
3,Y,706,2446
3,B,706,963.173077
3,X,707,3954
3,Y,707,1225
3,B,707,915.269231
3,X,708,5854
3,Y,708,1660
3,B,708,1018.076923
3,X,709,37
3,Y,709,3970
3,B,709,929.538462
3,X,710,4010
3,Y,710,244
3,B,710,935.403846
3,X,711,591
3,Y,711,2238
3,B,711,968.038462
3,X,712,3080
3,Y,712,2879
3,B,712,1117.038462
3,X,713,1546
3,Y,713,3519
3,B,713,1048.269231
3,X,714,3874
3,Y,714,1543
3,B,714,973.826923
3,X,715,890
3,Y,715,1666
3,B,715,1009.192308
3,X,716,5124
3,Y,716,682
3,B,716,931.865385
3,X,717,5606
3,Y,717,2511
3,B,717,985.5
3,X,718,4507
3,Y,718,3203
3,B,718,978.884615
3,X,719,6031
3,Y,719,860
3,B,719,1056.865385
3,X,720,1460
3,Y,720,4027
3,B,720,1188.5
3,X,721,452
3,Y,721,1904
3,B,721,826.326923
3,X,722,1117
3,Y,722,605
3,B,722,949.288462
3,X,723,1966
3,Y,723,2864
3,B,723,913.711538
3,X,724,2157
3,Y,724,931
3,B,724,1210.711538
3,X,725,3343
3,Y,725,1762
3,B,725,1005
3,X,726,3707
3,Y,726,1230
3,B,726,1003.903846
3,X,727,1538
3,Y,727,2364
3,B,727,1006.634615
3,X,728,3372
3,Y,728,3882
3,B,728,1007.846154
3,X,729,3125
3,Y,729,3764
3,B,729,878.115385
3,X,730,1139
3,Y,730,446
3,B,730,990.596154
3,X,731,645
3,Y,731,2775
3,B,731,978.019231
3,X,732,1695
3,Y,732,844
3,B,732,1022.961538
3,X,733,1263
3,Y,733,149
3,B,733,973.711538
3,X,734,3098
3,Y,734,976
3,B,734,964.192308
3,X,735,2436
3,Y,735,216
3,B,735,987.557692
3,X,736,2322
3,Y,736,3597
3,B,736,938.461538
3,X,737,4025
3,Y,737,3169
3,B,737,1080.134615
3,X,738,72
3,Y,738,887
3,B,738,894.057692
3,X,739,977
3,Y,739,3058
3,B,739,981.961538
3,X,740,3173
3,Y,740,3850
3,B,740,973.096154
3,X,741,1612
3,Y,741,1933
3,B,741,912.634615
3,X,742,1920
3,Y,742,2475
3,B,742,934.75
3,X,743,2676
3,Y,743,142
3,B,743,1032.153846
3,X,744,5287
3,Y,744,1908
3,B,744,1086.653846
3,X,745,2892
3,Y,745,2450
3,B,745,1191.903846
3,X,746,4077
3,Y,746,2932
3,B,746,899.634615
3,X,747,2091
3,Y,747,1134
3,B,747,1039.134615
3,X,748,3475
3,Y,748,964
3,B,748,973.942308
3,X,749,2174
3,Y,749,979
3,B,749,945.076923
3,X,750,2606
3,Y,750,1097
3,B,750,891.615385
3,X,751,710
3,Y,751,453
3,B,751,948.115385
3,X,752,2390
3,Y,752,2213
3,B,752,915.346154
3,X,753,2140
3,Y,753,1440
3,B,753,1085.365385
3,X,754,3823
3,Y,754,2548
3,B,754,999.230769
3,X,755,1161
3,Y,755,337
3,B,755,1007.75
3,X,756,3071
3,Y,756,1494
3,B,756,893.903846
3,X,757,1140
3,Y,757,693
3,B,757,1331.346154
3,X,758,1644
3,Y,758,160
3,B,758,881.173077
3,X,759,4707
3,Y,759,4047
3,B,759,903.384615
3,X,760,2689
3,Y,760,1395
3,B,760,1057.423077
3,X,761,1494
3,Y,761,1020
3,B,761,973.961538
3,X,762,3121
3,Y,762,1652
3,B,762,905.5
3,X,763,4065
3,Y,763,2741
3,B,763,900.442308
3,X,764,782
3,Y,764,824
3,B,764,1177.884615
3,X,765,582
3,Y,765,930
3,B,765,901.442308
3,X,766,5062
3,Y,766,1588
3,B,766,881.461538
3,X,767,1667
3,Y,767,1155
3,B,767,914.346154
3,X,768,5126
3,Y,768,1355
3,B,768,901.596154
3,X,769,1404
3,Y,769,1450
3,B,769,1011.884615
3,X,770,4125
3,Y,770,3094
3,B,770,980.519231
3,X,771,314
3,Y,771,2106
3,B,771,914.884615
3,X,772,4704
3,Y,772,4059
3,B,772,954.711538
3,X,773,2885
3,Y,773,1626
3,B,773,942.153846
3,X,774,696
3,Y,774,1431
3,B,774,925.653846
3,X,775,6075
3,Y,775,2467
3,B,775,1054.865385
3,X,776,1559
3,Y,776,148
3,B,776,884.211538
3,X,777,5997
3,Y,777,2338
3,B,777,886
3,X,778,3437
3,Y,778,1754
3,B,778,1040.230769
3,X,779,5570
3,Y,779,330
3,B,779,940.884615
3,X,780,1543
3,Y,780,307
3,B,780,956.769231
3,X,781,3994
3,Y,781,1740
3,B,781,873.057692
3,X,782,1206
3,Y,782,2906
3,B,782,985.519231
3,X,783,6106
3,Y,783,2806
3,B,783,951.5
3,X,784,3578
3,Y,784,2027
3,B,784,1043.480769
3,X,785,4181
3,Y,785,1607
3,B,785,885.115385
3,X,786,2630
3,Y,786,731
3,B,786,1042.75
3,X,787,5745
3,Y,787,1945
3,B,787,886.826923
3,X,788,21
3,Y,788,3436
3,B,788,871.230769
3,X,789,6050
3,Y,789,161
3,B,789,903.076923
3,X,790,5359
3,Y,790,3185
3,B,790,928.557692
3,X,791,4474
3,Y,791,3777
3,B,791,841.326923
3,X,792,6066
3,Y,792,2537
3,B,792,874.115385
3,X,793,265
3,Y,793,1553
3,B,793,1084.25
3,X,794,2131
3,Y,794,558
3,B,794,1067.134615
3,X,795,1151
3,Y,795,2520
3,B,795,962.730769
3,X,796,5477
3,Y,796,530
3,B,796,882.057692
3,X,797,257
3,Y,797,2521
3,B,797,943.788462
3,X,798,731
3,Y,798,2889
3,B,798,975.115385
3,X,799,1986
3,Y,799,1325
3,B,799,966.019231
3,X,800,2731
3,Y,800,3352
3,B,800,861.865385
3,X,801,580
3,Y,801,131
3,B,801,957.192308
3,X,802,25
3,Y,802,1119
3,B,802,895.307692
3,X,803,3857
3,Y,803,1942
3,B,803,949.461538
3,X,804,1049
3,Y,804,670
3,B,804,1088.903846
3,X,805,2768
3,Y,805,3145
3,B,805,932.692308
3,X,806,1567
3,Y,806,2485
3,B,806,873.769231
3,X,807,1762
3,Y,807,1779
3,B,807,875.288462
3,X,808,1582
3,Y,808,3450
3,B,808,970.673077
3,X,809,3728
3,Y,809,173
3,B,809,949.75
3,X,810,612
3,Y,810,924
3,B,810,843.826923
3,X,811,3829
3,Y,811,2247
3,B,811,890.903846
3,X,812,949
3,Y,812,2967
3,B,812,985.134615
3,X,813,1906
3,Y,813,1082
3,B,813,1106.25
3,X,814,1613
3,Y,814,967
3,B,814,1023.173077
3,X,815,1394
3,Y,815,1603
3,B,815,931.230769
3,X,816,5897
3,Y,816,3231
3,B,816,901.903846
3,X,817,99
3,Y,817,2864
3,B,817,991.884615
3,X,818,1879
3,Y,818,579
3,B,818,946.461538
3,X,819,3688
3,Y,819,1451
3,B,819,1032.25
3,X,820,2633
3,Y,820,3865
3,B,820,895.826923
3,X,821,5611
3,Y,821,2038
3,B,821,884.326923
3,X,822,4604
3,Y,822,2282
3,B,822,929.807692
3,X,823,602
3,Y,823,3566
3,B,823,1084.615385
3,X,824,3925
3,Y,824,1757
3,B,824,897.153846
3,X,825,5762
3,Y,825,2446
3,B,825,939.307692
3,X,826,3959
3,Y,826,2844
3,B,826,885.211538
3,X,827,509
3,Y,827,686
3,B,827,769.980769
3,X,828,1984
3,Y,828,2871
3,B,828,954.25
3,X,829,3259
3,Y,829,589
3,B,829,993.865385
3,X,830,3280
3,Y,830,3875
3,B,830,1005.173077
3,X,831,24
3,Y,831,2367
3,B,831,988.788462
3,X,832,1705
3,Y,832,1829
3,B,832,978.480769
3,X,833,2443
3,Y,833,2627
3,B,833,907.096154
3,X,834,4434
3,Y,834,2219
3,B,834,1121.519231
3,X,835,3659
3,Y,835,709
3,B,835,917.865385
3,X,836,3452
3,Y,836,1418
3,B,836,951.076923
3,X,837,3066
3,Y,837,995
3,B,837,891.653846
3,X,838,990
3,Y,838,2917
3,B,838,892
3,X,839,1369
3,Y,839,1927
3,B,839,894.673077
3,X,840,3172
3,Y,840,1606
3,B,840,914.576923
3,X,841,18
3,Y,841,1659
3,B,841,837.346154
3,X,842,2208
3,Y,842,3298
3,B,842,921.076923
3,X,843,4484
3,Y,843,3211
3,B,843,922.115385
3,X,844,5982
3,Y,844,2628
3,B,844,926.057692
3,X,845,3952
3,Y,845,1371
3,B,845,885.057692
3,X,846,81
3,Y,846,1483
3,B,846,885.961538
3,X,847,4415
3,Y,847,4043
3,B,847,899.711538
3,X,848,2642
3,Y,848,2532
3,B,848,1081.788462
3,X,849,4529
3,Y,849,645
3,B,849,978.269231
3,X,850,5564
3,Y,850,2349
3,B,850,909.038462
3,X,851,1908
3,Y,851,936
3,B,851,896.211538
3,X,852,2039
3,Y,852,1033
3,B,852,882.846154
3,X,853,4159
3,Y,853,936
3,B,853,879.173077
3,X,854,4071
3,Y,854,659
3,B,854,934.961538
3,X,855,702
3,Y,855,128
3,B,855,903.346154
3,X,856,5204
3,Y,856,3362
3,B,856,874.096154
3,X,857,1540
3,Y,857,287
3,B,857,933.019231
3,X,858,4000
3,Y,858,3288
3,B,858,896.730769
3,X,859,613
3,Y,859,147
3,B,859,948.307692
3,X,860,2277
3,Y,860,3432
3,B,860,910.788462
3,X,861,2903
3,Y,861,2468
3,B,861,1027.961538
3,X,862,4350
3,Y,862,3756
3,B,862,966.057692
3,X,863,3121
3,Y,863,2028
3,B,863,883.038462
3,X,864,795
3,Y,864,3037
3,B,864,948.596154
3,X,865,4384
3,Y,865,2209
3,B,865,768.788462
3,X,866,5229
3,Y,866,2310
3,B,866,873
3,X,867,642
3,Y,867,176
3,B,867,1002.115385
3,X,868,272
3,Y,868,1955
3,B,868,831.653846
3,X,869,3951
3,Y,869,3159
3,B,869,891.826923
3,X,870,4789
3,Y,870,2810
3,B,870,919.288462
3,X,871,4057
3,Y,871,267
3,B,871,933.903846
3,X,872,5103
3,Y,872,3223
3,B,872,864.442308
3,X,873,5013
3,Y,873,3516
3,B,873,918.942308
3,X,874,882
3,Y,874,3052
3,B,874,874.75
3,X,875,87
3,Y,875,2174
3,B,875,985.730769
3,X,876,2184
3,Y,876,627
3,B,876,1006.980769
3,X,877,452
3,Y,877,200
3,B,877,923.692308
3,X,878,1907
3,Y,878,858
3,B,878,863.903846
3,X,879,5447
3,Y,879,2451
3,B,879,1006.346154
3,X,880,3212
3,Y,880,1947
3,B,880,952.480769
3,X,881,2688
3,Y,881,4054
3,B,881,908.153846
3,X,882,4444
3,Y,882,4002
3,B,882,816
3,X,883,3934
3,Y,883,3488
3,B,883,935.461538
3,X,884,788
3,Y,884,3895
3,B,884,873.134615
3,X,885,2688
3,Y,885,2506
3,B,885,947.346154
3,X,886,5672
3,Y,886,2040
3,B,886,1014.326923
3,X,887,1468
3,Y,887,2945
3,B,887,833.153846
3,X,888,1699
3,Y,888,2525
3,B,888,911
3,X,889,5655
3,Y,889,1945
3,B,889,851.730769
3,X,890,4549
3,Y,890,357
3,B,890,889.230769
3,X,891,2900
3,Y,891,1065
3,B,891,888.25
3,X,892,4537
3,Y,892,1099
3,B,892,971.788462
3,X,893,728
3,Y,893,4018
3,B,893,864.576923
3,X,894,1870
3,Y,894,1760
3,B,894,846.288462
3,X,895,5629
3,Y,895,799
3,B,895,864.365385
3,X,896,265
3,Y,896,3412
3,B,896,1004.596154
3,X,897,3655
3,Y,897,2168
3,B,897,1021.807692
3,X,898,2842
3,Y,898,2885
3,B,898,893.942308
3,X,899,4376
3,Y,899,4039
3,B,899,767.596154
3,X,900,4785
3,Y,900,2625
3,B,900,891.538462
3,X,901,2650
3,Y,901,3879
3,B,901,855.153846
3,X,902,1160
3,Y,902,3209
3,B,902,848.615385
3,X,903,769
3,Y,903,3921
3,B,903,915.615385
3,X,904,1598
3,Y,904,333
3,B,904,918.288462
3,X,905,6067
3,Y,905,903
3,B,905,914.269231
3,X,906,1127
3,Y,906,2684
3,B,906,905.730769
3,X,907,5581
3,Y,907,2213
3,B,907,782.942308
3,X,908,1056
3,Y,908,695
3,B,908,967.076923
3,X,909,276
3,Y,909,2752
3,B,909,885.038462
3,X,910,2063
3,Y,910,1181
3,B,910,876.884615
3,X,911,1233
3,Y,911,2490
3,B,911,857.403846
3,X,912,2640
3,Y,912,22
3,B,912,933.230769
3,X,913,5227
3,Y,913,139
3,B,913,905.115385
3,X,914,2166
3,Y,914,1692
3,B,914,803.288462
3,X,915,1979
3,Y,915,509
3,B,915,1080.365385
3,X,916,316
3,Y,916,1416
3,B,916,890.576923
3,X,917,1415
3,Y,917,1169
3,B,917,890.307692
3,X,918,3883
3,Y,918,3599
3,B,918,1042.480769
3,X,919,1123
3,Y,919,259
3,B,919,774.807692
3,X,920,2083
3,Y,920,3642
3,B,920,851.115385
3,X,921,882
3,Y,921,2060
3,B,921,934.307692
3,X,922,2328
3,Y,922,2356
3,B,922,800
3,X,923,1444
3,Y,923,735
3,B,923,817.269231
3,X,924,4695
3,Y,924,639
3,B,924,867.961538
3,X,925,3617
3,Y,925,1620
3,B,925,814.884615
3,X,926,1564
3,Y,926,4024
3,B,926,920.057692
3,X,927,788
3,Y,927,835
3,B,927,967.865385
3,X,928,175
3,Y,928,1156
3,B,928,1018.288462
3,X,929,5510
3,Y,929,749
3,B,929,923.711538
3,X,930,916
3,Y,930,2856
3,B,930,772.423077
3,X,931,594
3,Y,931,669
3,B,931,964.634615
3,X,932,1773
3,Y,932,2371
3,B,932,893.25
3,X,933,3639
3,Y,933,1291
3,B,933,1077.596154
3,X,934,4870
3,Y,934,423
3,B,934,928.884615
3,X,935,1732
3,Y,935,3478
3,B,935,928.730769
3,X,936,5127
3,Y,936,1595
3,B,936,901.134615
3,X,937,3287
3,Y,937,555
3,B,937,857.423077
3,X,938,1087
3,Y,938,1344
3,B,938,965.942308
3,X,939,1112
3,Y,939,396
3,B,939,958
3,X,940,1752
3,Y,940,3636
3,B,940,958.615385
3,X,941,4580
3,Y,941,3279
3,B,941,1092.25
3,X,942,1170
3,Y,942,1144
3,B,942,973.288462
3,X,943,564
3,Y,943,1584
3,B,943,893.75
3,X,944,1659
3,Y,944,637
3,B,944,809.75
3,X,945,69
3,Y,945,2363
3,B,945,1002.403846
3,X,946,3409
3,Y,946,1307
3,B,946,872.5
3,X,947,1305
3,Y,947,2551
3,B,947,879.269231
3,X,948,4174
3,Y,948,1617
3,B,948,764.519231
3,X,949,4274
3,Y,949,505
3,B,949,882.807692
3,X,950,242
3,Y,950,1097
3,B,950,900.192308
3,X,951,1219
3,Y,951,3144
3,B,951,893.557692
3,X,952,5100
3,Y,952,687
3,B,952,858.673077
3,X,953,2552
3,Y,953,32
3,B,953,889.980769
3,X,954,3986
3,Y,954,422
3,B,954,923.5
3,X,955,712
3,Y,955,2990
3,B,955,866.576923
3,X,956,1317
3,Y,956,1726
3,B,956,903.730769
3,X,957,3352
3,Y,957,2621
3,B,957,924.307692
3,X,958,972
3,Y,958,3914
3,B,958,905.903846
3,X,959,21
3,Y,959,349
3,B,959,881.826923
3,X,960,4690
3,Y,960,1524
3,B,960,816.884615
3,X,961,3783
3,Y,961,2092
3,B,961,887.269231
3,X,962,501
3,Y,962,3028
3,B,962,822.076923
3,X,963,2100
3,Y,963,3568
3,B,963,829.923077
3,X,964,5460
3,Y,964,2838
3,B,964,863.057692
3,X,965,432
3,Y,965,1109
3,B,965,897.346154
3,X,966,3886
3,Y,966,1139
3,B,966,837.884615
3,X,967,331
3,Y,967,2249
3,B,967,909.961538
3,X,968,2325
3,Y,968,60
3,B,968,846.384615
3,X,969,1196
3,Y,969,32
3,B,969,863.5
3,X,970,2976
3,Y,970,3416
3,B,970,1031.019231
3,X,971,1499
3,Y,971,3902
3,B,971,866.634615
3,X,972,5204
3,Y,972,136
3,B,972,852.519231
3,X,973,2685
3,Y,973,1217
3,B,973,897.365385
3,X,974,721
3,Y,974,239
3,B,974,823.038462
3,X,975,5731
3,Y,975,1957
3,B,975,843.346154
3,X,976,3879
3,Y,976,1151
3,B,976,799.692308
3,X,977,1459
3,Y,977,817
3,B,977,908.980769
3,X,978,2788
3,Y,978,3639
3,B,978,859.519231
3,X,979,2057
3,Y,979,2117
3,B,979,876.634615
3,X,980,2654
3,Y,980,1136
3,B,980,1016.307692
3,X,981,1860
3,Y,981,917
3,B,981,1064.403846
3,X,982,5341
3,Y,982,65
3,B,982,842.538462
3,X,983,2913
3,Y,983,3569
3,B,983,938.211538
3,X,984,4603
3,Y,984,961
3,B,984,847.557692
3,X,985,1144
3,Y,985,1887
3,B,985,809.596154
3,X,986,2842
3,Y,986,1629
3,B,986,873.692308
3,X,987,2804
3,Y,987,1755
3,B,987,916.480769
3,X,988,308
3,Y,988,4044
3,B,988,916.75
3,X,989,3397
3,Y,989,724
3,B,989,923.403846
3,X,990,3764
3,Y,990,2107
3,B,990,852.365385
3,X,991,3377
3,Y,991,3927
3,B,991,978.826923
3,X,992,729
3,Y,992,2980
3,B,992,900.807692
3,X,993,3858
3,Y,993,3286
3,B,993,838.711538
3,X,994,5897
3,Y,994,801
3,B,994,850.019231
3,X,995,2251
3,Y,995,1118
3,B,995,961.730769
3,X,996,1343
3,Y,996,3232
3,B,996,848.211538
3,X,997,3962
3,Y,997,970
3,B,997,926.615385
3,X,998,22
3,Y,998,1858
3,B,998,844.615385
3,X,999,2473
3,Y,999,3898
3,B,999,831.307692
3,X,1000,4251
3,Y,1000,3115
3,B,1000,915.961538
3,X,1001,4987
3,Y,1001,1408
3,B,1001,672.557692
3,X,1002,1233
3,Y,1002,1457
3,B,1002,849.480769
3,X,1003,3009
3,Y,1003,3199
3,B,1003,890
3,X,1004,3798
3,Y,1004,2198
3,B,1004,939.865385
3,X,1005,2614
3,Y,1005,639
3,B,1005,845.134615
3,X,1006,5121
3,Y,1006,2997
3,B,1006,806.519231
3,X,1007,1601
3,Y,1007,2746
3,B,1007,857.307692
3,X,1008,233
3,Y,1008,736
3,B,1008,853.230769
3,X,1009,3970
3,Y,1009,192
3,B,1009,884.480769
3,X,1010,2356
3,Y,1010,2004
3,B,1010,812.326923
3,X,1011,3346
3,Y,1011,3214
3,B,1011,913.269231
3,X,1012,6008
3,Y,1012,3977
3,B,1012,792.480769
3,X,1013,23
3,Y,1013,3327
3,B,1013,877.25
3,X,1014,2798
3,Y,1014,1071
3,B,1014,789.75
3,X,1015,5701
3,Y,1015,3496
3,B,1015,904
3,X,1016,2144
3,Y,1016,1649
3,B,1016,857.942308
3,X,1017,5712
3,Y,1017,1106
3,B,1017,1077.269231
3,X,1018,1763
3,Y,1018,3680
3,B,1018,945.846154
3,X,1019,2110
3,Y,1019,1747
3,B,1019,907.923077
3,X,1020,1109
3,Y,1020,1210
3,B,1020,897.519231
3,X,1021,2276
3,Y,1021,1663
3,B,1021,903.942308
3,X,1022,2493
3,Y,1022,1338
3,B,1022,787.673077
3,X,1023,211
3,Y,1023,835
3,B,1023,850.865385
3,X,1024,5175
3,Y,1024,738
3,B,1024,850.673077
3,X,1025,2429
3,Y,1025,3702
3,B,1025,968.326923
3,X,1026,5558
3,Y,1026,1953
3,B,1026,821.173077
3,X,1027,1311
3,Y,1027,2337
3,B,1027,881.615385
3,X,1028,2631
3,Y,1028,2255
3,B,1028,862.596154
3,X,1029,5243
3,Y,1029,1569
3,B,1029,999.807692
3,X,1030,5628
3,Y,1030,3352
3,B,1030,865.153846
3,X,1031,192
3,Y,1031,1954
3,B,1031,834.019231
3,X,1032,5881
3,Y,1032,801
3,B,1032,814.442308
3,X,1033,1935
3,Y,1033,112
3,B,1033,881.076923
3,X,1034,707
3,Y,1034,2955
3,B,1034,855.25
3,X,1035,3941
3,Y,1035,3216
3,B,1035,817.076923
3,X,1036,689
3,Y,1036,3020
3,B,1036,887.173077
3,X,1037,1821
3,Y,1037,3506
3,B,1037,955.903846
3,X,1038,4474
3,Y,1038,229
3,B,1038,859.519231
3,X,1039,3167
3,Y,1039,276
3,B,1039,764.480769
3,X,1040,669
3,Y,1040,352
3,B,1040,812.596154
3,X,1041,5348
3,Y,1041,1833
3,B,1041,980.173077
3,X,1042,14
3,Y,1042,3210
3,B,1042,778.673077
3,X,1043,3601
3,Y,1043,3484
3,B,1043,863.076923
3,X,1044,3279
3,Y,1044,2384
3,B,1044,805.480769
3,X,1045,3823
3,Y,1045,104
3,B,1045,999.25
3,X,1046,3862
3,Y,1046,3220
3,B,1046,914.096154
3,X,1047,1365
3,Y,1047,3424
3,B,1047,882.980769
3,X,1048,1040
3,Y,1048,1509
3,B,1048,871.75
3,X,1049,5078
3,Y,1049,1540
3,B,1049,863.807692
3,X,1050,1320
3,Y,1050,1710
3,B,1050,852.288462
3,X,1051,745
3,Y,1051,3693
3,B,1051,843.384615
3,X,1052,2818
3,Y,1052,995
3,B,1052,785.653846
3,X,1053,4746
3,Y,1053,3796
3,B,1053,859.769231
3,X,1054,1309
3,Y,1054,3712
3,B,1054,725.057692
3,X,1055,129
3,Y,1055,1760
3,B,1055,1013.730769
3,X,1056,1534
3,Y,1056,3428
3,B,1056,1063.5
3,X,1057,3690
3,Y,1057,821
3,B,1057,892.153846
3,X,1058,2876
3,Y,1058,3680
3,B,1058,899.692308
3,X,1059,3645
3,Y,1059,2267
3,B,1059,837.942308
3,X,1060,3386
3,Y,1060,2669
3,B,1060,887.807692
3,X,1061,2516
3,Y,1061,1487
3,B,1061,862.307692
3,X,1062,5975
3,Y,1062,530
3,B,1062,804.057692
3,X,1063,2947
3,Y,1063,1706
3,B,1063,830.076923
3,X,1064,3896
3,Y,1064,2026
3,B,1064,924.692308
3,X,1065,3315
3,Y,1065,182
3,B,1065,862.807692
3,X,1066,5525
3,Y,1066,2171
3,B,1066,825.038462
3,X,1067,245
3,Y,1067,357
3,B,1067,841.730769
3,X,1068,6003
3,Y,1068,2041
3,B,1068,981.480769
3,X,1069,3875
3,Y,1069,1423
3,B,1069,785.5
3,X,1070,2701
3,Y,1070,2454
3,B,1070,783.653846
3,X,1071,61
3,Y,1071,3369
3,B,1071,806.423077
3,X,1072,5962
3,Y,1072,697
3,B,1072,888.269231
3,X,1073,3362
3,Y,1073,134
3,B,1073,912.980769
3,X,1074,2565
3,Y,1074,1446
3,B,1074,882.326923
3,X,1075,706
3,Y,1075,2234
3,B,1075,785.788462
3,X,1076,1643
3,Y,1076,361
3,B,1076,989.5
3,X,1077,645
3,Y,1077,235
3,B,1077,880.384615
3,X,1078,1310
3,Y,1078,1017
3,B,1078,888.980769
3,X,1079,3995
3,Y,1079,1381
3,B,1079,873.192308
3,X,1080,1132
3,Y,1080,1400
3,B,1080,849.134615
3,X,1081,2817
3,Y,1081,1807
3,B,1081,970.403846
3,X,1082,4300
3,Y,1082,2230
3,B,1082,836.730769
3,X,1083,3334
3,Y,1083,606
3,B,1083,892.326923
3,X,1084,473
3,Y,1084,3402
3,B,1084,880.557692
3,X,1085,420
3,Y,1085,1173
3,B,1085,888.923077
3,X,1086,3921
3,Y,1086,1100
3,B,1086,724.5
3,X,1087,312
3,Y,1087,951
3,B,1087,864.403846
3,X,1088,2374
3,Y,1088,3511
3,B,1088,773.230769
3,X,1089,5663
3,Y,1089,1381
3,B,1089,772.711538
3,X,1090,1164
3,Y,1090,1838
3,B,1090,821.269231
3,X,1091,1951
3,Y,1091,3126
3,B,1091,790.134615
3,X,1092,2021
3,Y,1092,4019
3,B,1092,899.538462
3,X,1093,4733
3,Y,1093,3859
3,B,1093,700.288462
3,X,1094,3439
3,Y,1094,2844
3,B,1094,812.25
3,X,1095,3093
3,Y,1095,759
3,B,1095,919
3,X,1096,1738
3,Y,1096,832
3,B,1096,891.269231
3,X,1097,3655
3,Y,1097,2093
3,B,1097,806.019231
3,X,1098,3202
3,Y,1098,8
3,B,1098,968.096154
3,X,1099,1208
3,Y,1099,2998
3,B,1099,833.557692
3,X,1100,662
3,Y,1100,2402
3,B,1100,856.673077
3,X,1101,3391
3,Y,1101,470
3,B,1101,890.25
3,X,1102,27
3,Y,1102,939
3,B,1102,900.307692
3,X,1103,1522
3,Y,1103,3500
3,B,1103,828.576923
3,X,1104,1828
3,Y,1104,2127
3,B,1104,1013.038462
3,X,1105,1841
3,Y,1105,2706
3,B,1105,858.480769
3,X,1106,5587
3,Y,1106,792
3,B,1106,850.442308
3,X,1107,3878
3,Y,1107,1696
3,B,1107,796.153846
3,X,1108,4316
3,Y,1108,2191
3,B,1108,797.461538
3,X,1109,1760
3,Y,1109,3806
3,B,1109,929.442308
3,X,1110,849
3,Y,1110,1677
3,B,1110,832.615385
3,X,1111,288
3,Y,1111,1747
3,B,1111,924.653846
3,X,1112,1836
3,Y,1112,1567
3,B,1112,839.942308
3,X,1113,2209
3,Y,1113,1555
3,B,1113,837.807692
3,X,1114,1615
3,Y,1114,3499
3,B,1114,902.019231
3,X,1115,262
3,Y,1115,314
3,B,1115,913.307692
3,X,1116,3822
3,Y,1116,735
3,B,1116,812.173077
3,X,1117,5776
3,Y,1117,2248
3,B,1117,789.923077
3,X,1118,2084
3,Y,1118,1096
3,B,1118,875.769231
3,X,1119,413
3,Y,1119,3359
3,B,1119,832.557692
3,X,1120,576
3,Y,1120,2416
3,B,1120,888.076923
3,X,1121,802
3,Y,1121,2625
3,B,1121,904.5
3,X,1122,645
3,Y,1122,130
3,B,1122,804.711538
3,X,1123,1034
3,Y,1123,3856
3,B,1123,836.826923
3,X,1124,3045
3,Y,1124,1163
3,B,1124,781.788462
3,X,1125,4794
3,Y,1125,2868
3,B,1125,875.615385
3,X,1126,5941
3,Y,1126,3424
3,B,1126,922.019231
3,X,1127,3873
3,Y,1127,2014
3,B,1127,790.634615
3,X,1128,4864
3,Y,1128,3237
3,B,1128,878.153846
3,X,1129,1073
3,Y,1129,1105
3,B,1129,791.365385
3,X,1130,3806
3,Y,1130,3570
3,B,1130,804.942308
3,X,1131,630
3,Y,1131,44
3,B,1131,868.115385
3,X,1132,942
3,Y,1132,1902
3,B,1132,857.403846
3,X,1133,1034
3,Y,1133,1840
3,B,1133,845.403846
3,X,1134,5718
3,Y,1134,123
3,B,1134,744.365385
3,X,1135,4843
3,Y,1135,2404
3,B,1135,886.173077
3,X,1136,2453
3,Y,1136,2873
3,B,1136,811.326923
3,X,1137,5923
3,Y,1137,2463
3,B,1137,863.230769
3,X,1138,4023
3,Y,1138,2998
3,B,1138,796.942308
3,X,1139,1737
3,Y,1139,358
3,B,1139,838.096154
3,X,1140,4612
3,Y,1140,2953
3,B,1140,1017.826923
3,X,1141,4488
3,Y,1141,2393
3,B,1141,705.711538
3,X,1142,786
3,Y,1142,4079
3,B,1142,863.461538
3,X,1143,5099
3,Y,1143,4007
3,B,1143,864.134615
3,X,1144,6125
3,Y,1144,747
3,B,1144,874.788462
3,X,1145,4479
3,Y,1145,639
3,B,1145,854.634615
3,X,1146,3496
3,Y,1146,1333
3,B,1146,843.576923
3,X,1147,3831
3,Y,1147,773
3,B,1147,800.807692
3,X,1148,2728
3,Y,1148,1108
3,B,1148,789.576923
3,X,1149,3826
3,Y,1149,2689
3,B,1149,872.134615
3,X,1150,5926
3,Y,1150,2828
3,B,1150,819.115385
3,X,1151,2513
3,Y,1151,1698
3,B,1151,787.326923
3,X,1152,2455
3,Y,1152,2459
3,B,1152,890.115385
3,X,1153,3130
3,Y,1153,494
3,B,1153,816.865385
3,X,1154,2900
3,Y,1154,4090
3,B,1154,839.884615
3,X,1155,1268
3,Y,1155,796
3,B,1155,816.711538
3,X,1156,1770
3,Y,1156,746
3,B,1156,800.076923
3,X,1157,53
3,Y,1157,2535
3,B,1157,816.076923
3,X,1158,4306
3,Y,1158,903
3,B,1158,979.192308
3,X,1159,5770
3,Y,1159,3483
3,B,1159,861.865385
3,X,1160,442
3,Y,1160,1282
3,B,1160,784.884615
3,X,1161,2589
3,Y,1161,652
3,B,1161,807.980769
3,X,1162,926
3,Y,1162,1927
3,B,1162,880.307692
3,X,1163,5121
3,Y,1163,601
3,B,1163,777.076923
3,X,1164,5536
3,Y,1164,1074
3,B,1164,812.346154
3,X,1165,2701
3,Y,1165,3953
3,B,1165,745.807692
3,X,1166,4316
3,Y,1166,1597
3,B,1166,800.730769
3,X,1167,2325
3,Y,1167,3862
3,B,1167,811.923077
3,X,1168,117
3,Y,1168,2889
3,B,1168,737.519231
3,X,1169,3178
3,Y,1169,846
3,B,1169,833.75
3,X,1170,2882
3,Y,1170,2410
3,B,1170,922.538462
3,X,1171,83
3,Y,1171,1952
3,B,1171,916.365385
3,X,1172,1866
3,Y,1172,2381
3,B,1172,814.326923
3,X,1173,5294
3,Y,1173,2566
3,B,1173,760.596154
3,X,1174,1843
3,Y,1174,2295
3,B,1174,791.076923
3,X,1175,4654
3,Y,1175,2756
3,B,1175,801.846154
3,X,1176,5066
3,Y,1176,1142
3,B,1176,946.923077
3,X,1177,5052
3,Y,1177,1083
3,B,1177,824.961538
3,X,1178,3533
3,Y,1178,3996
3,B,1178,865.153846
3,X,1179,2939
3,Y,1179,2671
3,B,1179,823.692308
3,X,1180,6109
3,Y,1180,3982
3,B,1180,805.730769
3,X,1181,4022
3,Y,1181,452
3,B,1181,812.326923
3,X,1182,117
3,Y,1182,3834
3,B,1182,780.5
3,X,1183,840
3,Y,1183,2126
3,B,1183,873.846154
3,X,1184,1192
3,Y,1184,591
3,B,1184,762.269231
3,X,1185,1240
3,Y,1185,1160
3,B,1185,809.115385
3,X,1186,4018
3,Y,1186,3308
3,B,1186,849.807692
3,X,1187,1640
3,Y,1187,1701
3,B,1187,877.057692
3,X,1188,1111
3,Y,1188,896
3,B,1188,769.711538
3,X,1189,3893
3,Y,1189,1263
3,B,1189,765.038462
3,X,1190,1815
3,Y,1190,724
3,B,1190,813.192308
3,X,1191,924
3,Y,1191,607
3,B,1191,818.903846
3,X,1192,659
3,Y,1192,2830
3,B,1192,840.884615
3,X,1193,5907
3,Y,1193,209
3,B,1193,794
3,X,1194,5128
3,Y,1194,2521
3,B,1194,786.826923
3,X,1195,4069
3,Y,1195,1477
3,B,1195,819.615385
3,X,1196,5281
3,Y,1196,1001
3,B,1196,828.346154
3,X,1197,4914
3,Y,1197,2394
3,B,1197,944.192308
3,X,1198,133
3,Y,1198,1567
3,B,1198,850.173077
3,X,1199,2626
3,Y,1199,1038
3,B,1199,897.903846
3,X,1200,961
3,Y,1200,2060
3,B,1200,699.038462
3,X,1201,1285
3,Y,1201,2134
3,B,1201,746.923077
3,X,1202,720
3,Y,1202,924
3,B,1202,861.576923
3,X,1203,2988
3,Y,1203,3707
3,B,1203,786.115385
3,X,1204,2264
3,Y,1204,2242
3,B,1204,806.711538
3,X,1205,2933
3,Y,1205,2621
3,B,1205,828
3,X,1206,1421
3,Y,1206,2169
3,B,1206,805.134615
3,X,1207,5809
3,Y,1207,2416
3,B,1207,842.923077
3,X,1208,655
3,Y,1208,3905
3,B,1208,776.5
3,X,1209,5716
3,Y,1209,1027
3,B,1209,842.538462
3,X,1210,4660
3,Y,1210,2319
3,B,1210,768.711538
3,X,1211,4916
3,Y,1211,1488
3,B,1211,809.865385
3,X,1212,1217
3,Y,1212,2672
3,B,1212,832.884615
3,X,1213,6019
3,Y,1213,980
3,B,1213,804.25
3,X,1214,5289
3,Y,1214,2029
3,B,1214,826.519231
3,X,1215,1019
3,Y,1215,799
3,B,1215,867.346154
3,X,1216,5112
3,Y,1216,2535
3,B,1216,804.942308
3,X,1217,5073
3,Y,1217,1653
3,B,1217,860.711538
3,X,1218,77
3,Y,1218,2187
3,B,1218,870.461538
3,X,1219,3685
3,Y,1219,3180
3,B,1219,825.653846
3,X,1220,744
3,Y,1220,351
3,B,1220,805.923077
3,X,1221,1131
3,Y,1221,2723
3,B,1221,833.211538
3,X,1222,3626
3,Y,1222,3211
3,B,1222,839.25
3,X,1223,3412
3,Y,1223,3514
3,B,1223,688.826923
3,X,1224,1088
3,Y,1224,3059
3,B,1224,777.019231
3,X,1225,3802
3,Y,1225,3206
3,B,1225,702.384615
3,X,1226,192
3,Y,1226,1286
3,B,1226,800.442308
3,X,1227,5982
3,Y,1227,3009
3,B,1227,890.807692
3,X,1228,5589
3,Y,1228,3527
3,B,1228,808.480769
3,X,1229,3572
3,Y,1229,2011
3,B,1229,912.576923
3,X,1230,3952
3,Y,1230,1099
3,B,1230,793.519231
3,X,1231,4695
3,Y,1231,2770
3,B,1231,796.019231
3,X,1232,4557
3,Y,1232,3099
3,B,1232,836.692308
3,X,1233,2352
3,Y,1233,3948
3,B,1233,754.230769
3,X,1234,3227
3,Y,1234,3895
3,B,1234,850.673077
3,X,1235,3618
3,Y,1235,3227
3,B,1235,813.173077
3,X,1236,3548
3,Y,1236,3936
3,B,1236,932.230769
3,X,1237,5670
3,Y,1237,1400
3,B,1237,726.307692
3,X,1238,3787
3,Y,1238,817
3,B,1238,866
3,X,1239,1801
3,Y,1239,270
3,B,1239,724.211538
3,X,1240,3327
3,Y,1240,131
3,B,1240,807.673077
3,X,1241,2722
3,Y,1241,2882
3,B,1241,775.576923
3,X,1242,1890
3,Y,1242,3097
3,B,1242,798.769231
3,X,1243,2291
3,Y,1243,2055
3,B,1243,810.480769
3,X,1244,4102
3,Y,1244,244
3,B,1244,929.134615
3,X,1245,1255
3,Y,1245,1185
3,B,1245,806.288462
3,X,1246,2282
3,Y,1246,3319
3,B,1246,872.634615
3,X,1247,1261
3,Y,1247,2540
3,B,1247,846.192308
3,X,1248,759
3,Y,1248,3976
3,B,1248,791.115385
3,X,1249,588
3,Y,1249,324
3,B,1249,788.615385
3,X,1250,1902
3,Y,1250,2328
3,B,1250,800.942308
3,X,1251,1632
3,Y,1251,977
3,B,1251,874.019231
3,X,1252,5135
3,Y,1252,3326
3,B,1252,742.230769
3,X,1253,2490
3,Y,1253,1892
3,B,1253,717.942308
3,X,1254,4290
3,Y,1254,1481
3,B,1254,801.346154
3,X,1255,1490
3,Y,1255,1900
3,B,1255,880.192308
3,X,1256,326
3,Y,1256,3336
3,B,1256,810.903846
3,X,1257,3755
3,Y,1257,3859
3,B,1257,863.288462
3,X,1258,3873
3,Y,1258,272
3,B,1258,799.519231
3,X,1259,2841
3,Y,1259,2347
3,B,1259,635.961538
3,X,1260,2218
3,Y,1260,4
3,B,1260,889.826923
3,X,1261,1928
3,Y,1261,2709
3,B,1261,733.096154
3,X,1262,2966
3,Y,1262,1355
3,B,1262,751.653846
3,X,1263,5305
3,Y,1263,2107
3,B,1263,811.615385
3,X,1264,1406
3,Y,1264,3477
3,B,1264,723.019231
3,X,1265,1602
3,Y,1265,2028
3,B,1265,672.423077
3,X,1266,2094
3,Y,1266,2760
3,B,1266,895.019231
3,X,1267,839
3,Y,1267,3855
3,B,1267,872.153846
3,X,1268,151
3,Y,1268,3265
3,B,1268,786.403846
3,X,1269,3005
3,Y,1269,396
3,B,1269,733.057692
3,X,1270,105
3,Y,1270,1298
3,B,1270,782.384615
3,X,1271,5679
3,Y,1271,3429
3,B,1271,842.307692
3,X,1272,1021
3,Y,1272,1901
3,B,1272,823.230769
3,X,1273,3926
3,Y,1273,1572
3,B,1273,879.096154
3,X,1274,5765
3,Y,1274,2698
3,B,1274,789.173077
3,X,1275,2365
3,Y,1275,2253
3,B,1275,799.25
3,X,1276,964
3,Y,1276,1965
3,B,1276,757.884615
3,X,1277,2647
3,Y,1277,3994
3,B,1277,777.711538
3,X,1278,2577
3,Y,1278,3911
3,B,1278,745.730769
3,X,1279,1569
3,Y,1279,3492
3,B,1279,769.615385
3,X,1280,2480
3,Y,1280,3306
3,B,1280,910.903846
3,X,1281,5732
3,Y,1281,3512
3,B,1281,862.442308
3,X,1282,1702
3,Y,1282,3939
3,B,1282,751.980769
3,X,1283,4659
3,Y,1283,2292
3,B,1283,718.634615
3,X,1284,4553
3,Y,1284,2497
3,B,1284,773.442308
3,X,1285,1711
3,Y,1285,2890
3,B,1285,724.192308
3,X,1286,772
3,Y,1286,3871
3,B,1286,716.019231
3,X,1287,5933
3,Y,1287,2499
3,B,1287,931.634615
3,X,1288,961
3,Y,1288,2714
3,B,1288,782.596154
3,X,1289,1672
3,Y,1289,2902
3,B,1289,777.442308
3,X,1290,3938
3,Y,1290,2145
3,B,1290,841.538462
3,X,1291,1413
3,Y,1291,2505
3,B,1291,811.173077
3,X,1292,74
3,Y,1292,2015
3,B,1292,807.557692
3,X,1293,927
3,Y,1293,2026
3,B,1293,861.730769
3,X,1294,2352
3,Y,1294,1522
3,B,1294,765.865385
3,X,1295,700
3,Y,1295,2690
3,B,1295,830.230769
3,X,1296,4103
3,Y,1296,3654
3,B,1296,896.134615
3,X,1297,2641
3,Y,1297,4078
3,B,1297,859.134615
3,X,1298,330
3,Y,1298,3241
3,B,1298,718.480769
3,X,1299,485
3,Y,1299,3912
3,B,1299,756.673077
3,X,1300,972
3,Y,1300,375
3,B,1300,762.961538
3,X,1301,1051
3,Y,1301,1113
3,B,1301,749.634615
3,X,1302,4621
3,Y,1302,3299
3,B,1302,772.461538
3,X,1303,5903
3,Y,1303,2327
3,B,1303,772.673077
3,X,1304,5304
3,Y,1304,2539
3,B,1304,754.173077
3,X,1305,3195
3,Y,1305,3728
3,B,1305,765.134615
3,X,1306,2075
3,Y,1306,2710
3,B,1306,729.192308
3,X,1307,1770
3,Y,1307,2719
3,B,1307,782.884615
3,X,1308,1780
3,Y,1308,3056
3,B,1308,715.807692
3,X,1309,1665
3,Y,1309,1015
3,B,1309,774.192308
3,X,1310,1599
3,Y,1310,1049
3,B,1310,775.653846
3,X,1311,2585
3,Y,1311,3907
3,B,1311,745.096154
3,X,1312,2923
3,Y,1312,2684
3,B,1312,871.538462
3,X,1313,271
3,Y,1313,458
3,B,1313,818.653846
3,X,1314,3785
3,Y,1314,1275
3,B,1314,753.403846
3,X,1315,2272
3,Y,1315,1109
3,B,1315,767.442308
3,X,1316,1933
3,Y,1316,2698
3,B,1316,703.730769
3,X,1317,1021
3,Y,1317,548
3,B,1317,828.903846
3,X,1318,5970
3,Y,1318,2878
3,B,1318,790.230769
3,X,1319,2365
3,Y,1319,3070
3,B,1319,738.673077
3,X,1320,99
3,Y,1320,2637
3,B,1320,771.903846
3,X,1321,4467
3,Y,1321,749
3,B,1321,784.134615
3,X,1322,3442
3,Y,1322,2056
3,B,1322,820.365385
3,X,1323,3979
3,Y,1323,1796
3,B,1323,742.057692
3,X,1324,3378
3,Y,1324,3558
3,B,1324,738.307692
3,X,1325,4415
3,Y,1325,783
3,B,1325,754.346154
3,X,1326,281
3,Y,1326,1287
3,B,1326,763.615385
3,X,1327,1478
3,Y,1327,2504
3,B,1327,774.423077
3,X,1328,1871
3,Y,1328,528
3,B,1328,799.326923
3,X,1329,2553
3,Y,1329,1093
3,B,1329,675.711538
3,X,1330,63
3,Y,1330,1496
3,B,1330,721.480769
3,X,1331,3445
3,Y,1331,1174
3,B,1331,741.730769
3,X,1332,2455
3,Y,1332,2210
3,B,1332,738.903846
3,X,1333,3626
3,Y,1333,2363
3,B,1333,813.384615
3,X,1334,3154
3,Y,1334,1074
3,B,1334,773.634615
3,X,1335,523
3,Y,1335,1122
3,B,1335,790.826923
3,X,1336,5292
3,Y,1336,2586
3,B,1336,711.653846
3,X,1337,650
3,Y,1337,2298
3,B,1337,758.538462
3,X,1338,2374
3,Y,1338,3601
3,B,1338,718.211538
3,X,1339,244
3,Y,1339,1914
3,B,1339,794.942308
3,X,1340,525
3,Y,1340,1023
3,B,1340,887.019231
3,X,1341,2930
3,Y,1341,293
3,B,1341,887.634615
3,X,1342,2445
3,Y,1342,1288
3,B,1342,880.442308
3,X,1343,1827
3,Y,1343,676
3,B,1343,778.653846
3,X,1344,2243
3,Y,1344,87
3,B,1344,873.788462
3,X,1345,4183
3,Y,1345,1467
3,B,1345,686.442308
3,X,1346,4273
3,Y,1346,3806
3,B,1346,889.980769
3,X,1347,2040
3,Y,1347,387
3,B,1347,739.038462
3,X,1348,1834
3,Y,1348,34
3,B,1348,797.461538
3,X,1349,217
3,Y,1349,461
3,B,1349,753.019231
3,X,1350,5431
3,Y,1350,2280
3,B,1350,756.153846
3,X,1351,4258
3,Y,1351,238
3,B,1351,746.288462
3,X,1352,6085
3,Y,1352,2736
3,B,1352,785.5
3,X,1353,2684
3,Y,1353,3139
3,B,1353,722.25
3,X,1354,3489
3,Y,1354,3935
3,B,1354,788.115385
3,X,1355,3313
3,Y,1355,3933
3,B,1355,821.442308
3,X,1356,2179
3,Y,1356,2485
3,B,1356,759.923077
3,X,1357,5967
3,Y,1357,1750
3,B,1357,756.923077
3,X,1358,5456
3,Y,1358,1398
3,B,1358,778.480769
3,X,1359,1282
3,Y,1359,1957
3,B,1359,690.634615
3,X,1360,3608
3,Y,1360,1136
3,B,1360,706.442308
3,X,1361,4126
3,Y,1361,3242
3,B,1361,762.884615
3,X,1362,1781
3,Y,1362,2509
3,B,1362,814.153846
3,X,1363,143
3,Y,1363,1895
3,B,1363,729.788462
3,X,1364,5104
3,Y,1364,2443
3,B,1364,891.365385
3,X,1365,4672
3,Y,1365,3143
3,B,1365,745.269231
3,X,1366,3403
3,Y,1366,3565
3,B,1366,777.942308
3,X,1367,1302
3,Y,1367,3201
3,B,1367,735.634615
3,X,1368,3090
3,Y,1368,3706
3,B,1368,779.653846
3,X,1369,1918
3,Y,1369,1384
3,B,1369,819.230769
3,X,1370,3387
3,Y,1370,651
3,B,1370,770.730769
3,X,1371,736
3,Y,1371,2356
3,B,1371,780.788462
3,X,1372,2466
3,Y,1372,158
3,B,1372,840.884615
3,X,1373,3415
3,Y,1373,48
3,B,1373,774.788462
3,X,1374,2542
3,Y,1374,2948
3,B,1374,701.692308
3,X,1375,176
3,Y,1375,1832
3,B,1375,840.038462
3,X,1376,1741
3,Y,1376,464
3,B,1376,799.423077
3,X,1377,5643
3,Y,1377,1533
3,B,1377,797.134615
3,X,1378,4416
3,Y,1378,753
3,B,1378,788.288462
3,X,1379,3394
3,Y,1379,564
3,B,1379,798.980769
3,X,1380,5195
3,Y,1380,1927
3,B,1380,682.057692
3,X,1381,368
3,Y,1381,3377
3,B,1381,768.884615
3,X,1382,6116
3,Y,1382,3100
3,B,1382,764.538462
3,X,1383,5697
3,Y,1383,3565
3,B,1383,826.884615
3,X,1384,5860
3,Y,1384,1387
3,B,1384,838.038462
3,X,1385,530
3,Y,1385,3857
3,B,1385,764.461538
3,X,1386,5536
3,Y,1386,3213
3,B,1386,894.192308
3,X,1387,4687
3,Y,1387,915
3,B,1387,868.769231
3,X,1388,3787
3,Y,1388,2928
3,B,1388,838.346154
3,X,1389,156
3,Y,1389,169
3,B,1389,847.846154
3,X,1390,25
3,Y,1390,8
3,B,1390,796.326923
3,X,1391,377
3,Y,1391,2082
3,B,1391,791.807692
3,X,1392,3813
[truncated: 17,533,079 more chars]
