# Supplementary material for: Tools for Single-Cell Kinetic Analysis of Virus-Host Interactions
Source: PLoS One. 2016 Jan 11;11(1):e0145081. doi: 10.1371/journal.pone.0145081 (PMC4713429; doi:10.1371/journal.pone.0145081)
Supplement: S1 Data — (ZIP) [file pone.0145081.s009.zip › S9_Data/Microwell Data/MasterCountDataFile.txt]

"ImCol" "ImRow" "ROI" "Count.Avg" "Count.Max" "X" "Y" "x" "y" "Device" "Image" "ID" "Single" "Zero" "Virus" "IF.Factor"
0 0 12 0 0 1240 292 1 0 1 1 1012 FALSE TRUE "N1" 0.990472823991541
0 0 24 47 1 1118 353 1 0 1 1 1024 TRUE FALSE "N1" 1.02603523279985
0 0 25 0 0 1179 354 1 0 1 1 1025 FALSE TRUE "N1" 1.03198133883421
0 0 26 0 0 1241 355 1 0 1 1 1026 FALSE TRUE "N1" 1.01431447814914
0 0 36 0 0 996 414 1 0 1 1 1036 FALSE TRUE "N1" 1.06389087488082
0 0 37 7 1 1058 414 1 0 1 1 1037 TRUE FALSE "N1" 1.0601174158301
0 0 38 0 0 1119 416 1 0 1 1 1038 FALSE TRUE "N1" 1.06328104171241
0 0 39 140 3 1181 417 1 0 1 1 1039 FALSE FALSE "N1" 1.04931784737058
0 0 40 0 0 1242 417 1 0 1 1 1040 FALSE TRUE "N1" 1.03860078940079
0 0 41 47 1 1303 417 1 0 1 1 1041 TRUE FALSE "N1" 1.00709783464895
0 0 48 0 0 873 476 1 0 1 1 1048 FALSE TRUE "N1" 1.09404706302079
0 0 49 47 1 935 477 1 0 1 1 1049 TRUE FALSE "N1" 1.09099146074016
0 0 50 0 0 997 477 1 0 1 1 1050 FALSE TRUE "N1" 1.094351979605
0 0 51 47 1 1059 478 1 0 1 1 1051 TRUE FALSE "N1" 1.08980343376406
0 0 52 0 0 1121 478 1 0 1 1 1052 FALSE TRUE "N1" 1.08273932610342
0 0 53 31 1 1183 480 1 0 1 1 1053 TRUE FALSE "N1" 1.07031343246487
0 0 54 76 2 1243 479 1 0 1 1 1054 FALSE FALSE "N1" 1.05948850598831
0 0 55 0 0 1303 479 1 0 1 1 1055 FALSE TRUE "N1" 1.02902104237301
0 0 61 0 0 811 538 1 0 1 1 1061 FALSE TRUE "N1" 1.12005492772345
0 0 62 0 0 874 539 1 0 1 1 1062 FALSE TRUE "N1" 1.12241818634595
0 0 63 0 0 936 539 1 0 1 1 1063 FALSE TRUE "N1" 1.11802853523569
0 0 64 47 1 998 539 1 0 1 1 1064 TRUE FALSE "N1" 1.10858201473173
0 0 65 89 2 1060 540 1 0 1 1 1065 FALSE FALSE "N1" 1.10697476622607
0 0 66 47 1 1122 541 1 0 1 1 1066 TRUE FALSE "N1" 1.08907929565029
0 0 67 7 2 1184 542 1 0 1 1 1067 FALSE FALSE "N1" 1.08322213654423
0 0 68 47 1 1244 542 1 0 1 1 1068 TRUE FALSE "N1" 1.07357236416661
0 0 69 0 0 1304 542 1 0 1 1 1069 FALSE TRUE "N1" 1.04070992502064
0 0 74 0 0 750 600 1 0 1 1 1074 FALSE TRUE "N1" 1.13186462930247
0 0 75 0 0 813 601 1 0 1 1 1075 FALSE TRUE "N1" 1.13199165203007
0 0 76 0 0 875 602 1 0 1 1 1076 FALSE TRUE "N1" 1.12813560494217
0 0 77 47 1 938 601 1 0 1 1 1077 TRUE FALSE "N1" 1.1236696471384
0 0 78 7 1 999 603 1 0 1 1 1078 TRUE FALSE "N1" 1.11732967759153
0 0 79 40 1 1061 603 1 0 1 1 1079 TRUE FALSE "N1" 1.10560264159715
0 0 80 0 0 1122 603 1 0 1 1 1080 FALSE TRUE "N1" 1.09153770499731
0 0 81 0 0 1185 603 1 0 1 1 1081 FALSE TRUE "N1" 1.0908008491013
0 0 82 0 0 1244 604 1 0 1 1 1082 FALSE TRUE "N1" 1.07714893023481
0 0 83 47 1 1305 604 1 0 1 1 1083 TRUE FALSE "N1" 1.06256946628599
0 0 87 53 2 690 663 1 0 1 1 1087 FALSE FALSE "N1" 1.1488263509997
0 0 88 44 1 752 663 1 0 1 1 1088 TRUE FALSE "N1" 1.14589777144667
0 0 89 47 1 814 664 1 0 1 1 1089 TRUE FALSE "N1" 1.14654568041438
0 0 90 0 0 876 664 1 0 1 1 1090 FALSE TRUE "N1" 1.14282301494521
0 0 91 47 1 938 665 1 0 1 1 1091 TRUE FALSE "N1" 1.12751941288263
0 0 92 3 1 1000 665 1 0 1 1 1092 TRUE FALSE "N1" 1.12322499004434
0 0 93 94 2 1062 665 1 0 1 1 1093 FALSE FALSE "N1" 1.11401995230824
0 0 94 0 0 1123 665 1 0 1 1 1094 FALSE TRUE "N1" 1.09963109999828
0 0 95 0 0 1184 665 1 0 1 1 1095 FALSE TRUE "N1" 1.09019737482402
0 0 96 55 2 1245 665 1 0 1 1 1096 FALSE FALSE "N1" 1.08190708684053
0 0 100 47 1 628 725 1 0 1 1 1100 TRUE FALSE "N1" 1.13747410184445
0 0 101 0 0 691 725 1 0 1 1 1101 FALSE TRUE "N1" 1.15290472663463
0 0 102 51 2 753 726 1 0 1 1 1102 FALSE FALSE "N1" 1.16007049900582
0 0 103 0 0 815 727 1 0 1 1 1103 FALSE TRUE "N1" 1.15478509726887
0 0 104 0 0 877 727 1 0 1 1 1104 FALSE TRUE "N1" 1.15037001059411
0 0 105 0 0 939 727 1 0 1 1 1105 FALSE TRUE "N1" 1.13427232261539
0 0 106 0 0 1001 727 1 0 1 1 1106 FALSE TRUE "N1" 1.11763459417573
0 0 107 116 4 1063 727 1 0 1 1 1107 FALSE FALSE "N1" 1.10651739134976
0 0 108 0 0 1124 727 1 0 1 1 1108 FALSE TRUE "N1" 1.09917372512197
0 0 109 0 0 1184 727 1 0 1 1 1109 FALSE TRUE "N1" 1.09367863507278
0 0 113 0 0 567 787 1 0 1 1 1113 FALSE TRUE "N1" 1.13983092402837
0 0 114 4 1 629 787 1 0 1 1 1114 TRUE FALSE "N1" 1.1515071664412
0 0 115 0 0 692 788 1 0 1 1 1115 FALSE TRUE "N1" 1.16310082081686
0 0 116 0 0 754 788 1 0 1 1 1116 FALSE TRUE "N1" 1.1640854408244
0 0 117 0 0 816 789 1 0 1 1 1117 FALSE TRUE "N1" 1.15947974251079
0 0 118 0 0 879 789 1 0 1 1 1118 FALSE TRUE "N1" 1.14526878405743
0 0 119 72 2 940 789 1 0 1 1 1119 FALSE FALSE "N1" 1.13436762843482
0 0 120 0 0 1001 789 1 0 1 1 1120 FALSE TRUE "N1" 1.12393012903218
0 0 121 47 1 1063 789 1 0 1 1 1121 TRUE FALSE "N1" 1.10959207030377
0 0 122 47 1 1124 788 1 0 1 1 1122 TRUE FALSE "N1" 1.10412877471022
0 0 123 0 0 1186 789 1 0 1 1 1123 FALSE TRUE "N1" 1.08850753828118
0 0 124 47 1 1246 788 1 0 1 1 1124 TRUE FALSE "N1" 1.0689921014175
0 0 127 0 0 568 849 1 0 1 1 1127 FALSE TRUE "N1" 1.14641858013933
0 0 128 0 0 630 850 1 0 1 1 1128 FALSE TRUE "N1" 1.14059957438001
0 0 130 0 0 755 850 1 0 1 1 1130 FALSE TRUE "N1" 1.15429600548438
0 0 131 0 0 817 851 1 0 1 1 1131 FALSE TRUE "N1" 1.14815292892004
0 0 132 0 0 879 851 1 0 1 1 1132 FALSE TRUE "N1" 1.13773450619078
0 0 133 55 2 940 851 1 0 1 1 1133 FALSE FALSE "N1" 1.12877087367508
0 0 134 53 2 1002 850 1 0 1 1 1134 FALSE FALSE "N1" 1.1170057618814
0 0 135 47 1 1064 851 1 0 1 1 1135 TRUE FALSE "N1" 1.10430666856682
0 0 136 0 0 1125 850 1 0 1 1 1136 FALSE TRUE "N1" 1.10282008389764
0 0 137 0 0 1186 850 1 0 1 1 1137 FALSE TRUE "N1" 1.08349525867281
0 0 138 0 0 1246 850 1 0 1 1 1138 FALSE TRUE "N1" 1.06504074851017
0 0 140 47 1 506 911 1 0 1 1 1140 TRUE FALSE "N1" 1.13837613381482
0 0 141 0 0 568 911 1 0 1 1 1141 FALSE TRUE "N1" 1.13288104376563
0 0 145 0 0 818 913 1 0 1 1 1145 FALSE TRUE "N1" 1.14347100146037
0 0 146 0 0 879 912 1 0 1 1 1146 FALSE TRUE "N1" 1.1386746915079
0 0 147 49 2 941 912 1 0 1 1 1147 FALSE FALSE "N1" 1.12323134893547
0 0 148 0 0 1002 912 1 0 1 1 1148 FALSE TRUE "N1" 1.11319407193647
0 0 149 0 0 1064 912 1 0 1 1 1149 FALSE TRUE "N1" 1.10520241919351
0 0 150 47 1 1126 912 1 0 1 1 1150 TRUE FALSE "N1" 1.09284639580989
0 0 151 0 0 1187 912 1 0 1 1 1151 FALSE TRUE "N1" 1.08449267401005
0 0 152 0 0 1247 911 1 0 1 1 1152 FALSE TRUE "N1" 1.05218927445094
0 1 4 0 0 444 108 1 0 1 2 2004 FALSE TRUE "N1" 0.876651774745966
0 1 5 0 0 507 109 1 0 1 2 2005 FALSE TRUE "N1" 0.859823512214909
0 1 6 0 0 569 109 1 0 1 2 2006 FALSE TRUE "N1" 0.845790370070704
0 1 7 47 1 631 109 1 0 1 2 2007 TRUE FALSE "N1" 0.836941120047806
0 1 8 0 0 694 109 1 0 1 2 2008 FALSE TRUE "N1" 0.849347937012977
0 1 9 47 1 755 109 1 0 1 2 2009 TRUE FALSE "N1" 0.861125766588908
0 1 10 47 1 817 110 1 0 1 2 2010 TRUE FALSE "N1" 0.877985901123045
0 1 11 0 0 878 110 1 0 1 2 2011 FALSE TRUE "N1" 0.89471249894355
0 1 12 93 2 940 110 1 0 1 2 2012 FALSE FALSE "N1" 0.913560872618696
0 1 13 0 0 1001 110 1 0 1 2 2013 FALSE TRUE "N1" 0.924392157986384
0 1 14 0 0 1063 110 1 0 1 2 2014 FALSE TRUE "N1" 0.931011763647868
0 1 15 0 0 1124 110 1 0 1 2 2015 FALSE TRUE "N1" 0.926844363537185
0 1 16 0 0 1185 110 1 0 1 2 2016 FALSE TRUE "N1" 0.914945715029872
0 1 17 20 1 1246 111 1 0 1 2 2017 TRUE FALSE "N1" 0.9048640808879
0 1 18 0 0 1307 111 1 0 1 2 2018 FALSE TRUE "N1" 0.902793098614809
0 1 22 47 1 382 170 1 0 1 2 2022 TRUE FALSE "N1" 0.885685277516595
0 1 23 0 0 444 170 1 0 1 2 2023 FALSE TRUE "N1" 0.859677412813931
0 1 24 0 0 507 170 1 0 1 2 2024 FALSE TRUE "N1" 0.85234002792981
0 1 25 0 0 570 171 1 0 1 2 2025 FALSE TRUE "N1" 0.846260540276716
0 1 26 0 0 632 171 1 0 1 2 2026 FALSE TRUE "N1" 0.872554322437662
0 1 27 47 1 694 171 1 0 1 2 2027 TRUE FALSE "N1" 0.886333264031758
0 1 28 0 0 756 171 1 0 1 2 2028 FALSE TRUE "N1" 0.906274358863578
0 1 29 0 0 817 171 1 0 1 2 2029 FALSE TRUE "N1" 0.916286200298076
0 1 30 0 0 879 171 1 0 1 2 2030 FALSE TRUE "N1" 0.927212869032644
0 1 31 47 1 941 172 1 0 1 2 2031 TRUE FALSE "N1" 0.945940578871314
0 1 32 47 1 1002 171 1 0 1 2 2032 TRUE FALSE "N1" 0.949301097736153
0 1 33 0 0 1064 172 1 0 1 2 2033 FALSE TRUE "N1" 0.950228565271021
0 1 34 0 0 1124 171 1 0 1 2 2034 FALSE TRUE "N1" 0.947014145807159
0 1 35 47 1 1186 172 1 0 1 2 2035 TRUE FALSE "N1" 0.947681131448245
0 1 36 0 0 1247 172 1 0 1 2 2036 FALSE TRUE "N1" 0.940636022913532
0 1 41 0 0 382 232 1 0 1 2 2041 FALSE TRUE "N1" 0.876607340055542
0 1 42 113 3 445 232 1 0 1 2 2042 FALSE FALSE "N1" 0.858152752345451
0 1 43 0 0 508 232 1 0 1 2 2043 FALSE TRUE "N1" 0.852467050657411
0 1 44 0 0 571 232 1 0 1 2 2044 FALSE TRUE "N1" 0.871874541466871
0 1 45 0 0 633 233 1 0 1 2 2045 FALSE TRUE "N1" 0.916673704919458
0 1 46 0 0 695 233 1 0 1 2 2046 FALSE TRUE "N1" 0.939841936997391
0 1 47 47 1 757 233 1 0 1 2 2047 TRUE FALSE "N1" 0.950870192895059
0 1 48 47 1 818 233 1 0 1 2 2048 TRUE FALSE "N1" 0.958404470761707
0 1 49 0 0 880 233 1 0 1 2 2049 FALSE TRUE "N1" 0.964954128620813
0 1 50 0 0 942 233 1 0 1 2 2050 FALSE TRUE "N1" 0.973123752767827
0 1 51 0 0 1003 233 1 0 1 2 2051 FALSE TRUE "N1" 0.977786603554119
0 1 52 51 2 1065 233 1 0 1 2 2052 FALSE FALSE "N1" 0.972914064455596
0 1 53 0 0 1126 233 1 0 1 2 2053 FALSE TRUE "N1" 0.9757219026247
0 1 54 47 1 1186 234 1 0 1 2 2054 TRUE FALSE "N1" 0.971446634007244
0 1 55 0 0 1247 233 1 0 1 2 2055 FALSE TRUE "N1" 0.968155907849877
0 1 56 47 1 1309 234 1 0 1 2 2056 TRUE FALSE "N1" 0.952795075767172
0 1 59 0 0 321 293 1 0 1 2 2059 FALSE TRUE "N1" 0.886885944727494
0 1 60 0 0 384 294 1 0 1 2 2060 FALSE TRUE "N1" 0.862116823035029
0 1 61 0 0 446 294 1 0 1 2 2061 FALSE TRUE "N1" 0.849023943755395
0 1 62 0 0 509 294 1 0 1 2 2062 FALSE TRUE "N1" 0.864981891224261
0 1 63 47 1 571 294 1 0 1 2 2063 TRUE FALSE "N1" 0.893804030534606
0 1 64 47 1 633 294 1 0 1 2 2064 TRUE FALSE "N1" 0.937751955598376
0 1 65 21 1 695 294 1 0 1 2 2065 TRUE FALSE "N1" 0.962197006485807
0 1 66 0 0 757 294 1 0 1 2 2066 FALSE TRUE "N1" 0.984348901648023
0 1 67 0 0 819 294 1 0 1 2 2067 FALSE TRUE "N1" 0.988814859451787
0 1 68 57 2 881 294 1 0 1 2 2068 FALSE FALSE "N1" 0.998337454006897
0 1 69 0 0 942 294 1 0 1 2 2069 FALSE TRUE "N1" 1.00095483563205
0 1 70 0 0 1004 294 1 0 1 2 2070 FALSE TRUE "N1" 0.999931984730304
0 1 71 0 0 1065 294 1 0 1 2 2071 FALSE TRUE "N1" 1.00027505466126
0 1 72 0 0 1127 294 1 0 1 2 2072 FALSE TRUE "N1" 1.00828578407759
0 1 73 0 0 1188 294 1 0 1 2 2073 FALSE TRUE "N1" 0.999106181905989
0 1 74 0 0 1248 295 1 0 1 2 2074 FALSE TRUE "N1" 0.989259516545844
0 1 78 47 1 322 355 1 0 1 2 2078 TRUE FALSE "N1" 0.88389385381066
0 1 79 44 1 384 355 1 0 1 2 2079 TRUE FALSE "N1" 0.857733453268442
0 1 80 0 0 447 356 1 0 1 2 2080 FALSE TRUE "N1" 0.862421739619234
0 1 81 0 0 510 356 1 0 1 2 2081 FALSE TRUE "N1" 0.899851801279526
0 1 82 49 2 572 356 1 0 1 2 2082 FALSE FALSE "N1" 0.937364450976994
0 1 83 0 0 634 356 1 0 1 2 2083 FALSE TRUE "N1" 0.979152369291919
0 1 84 0 0 696 356 1 0 1 2 2084 FALSE TRUE "N1" 1.0057828624927
0 1 85 0 0 758 356 1 0 1 2 2085 FALSE TRUE "N1" 1.01733208217793
0 1 86 0 0 820 356 1 0 1 2 2086 FALSE TRUE "N1" 1.02592720919817
0 1 87 47 1 882 356 1 0 1 2 2087 TRUE FALSE "N1" 1.03154939952241
0 1 88 9 1 943 356 1 0 1 2 2088 TRUE FALSE "N1" 1.03043760169236
0 1 89 47 1 1004 356 1 0 1 2 2089 TRUE FALSE "N1" 1.03334074568089
0 1 90 47 1 1066 356 1 0 1 2 2090 TRUE FALSE "N1" 1.02791560343408
0 1 91 54 2 1127 356 1 0 1 2 2091 FALSE FALSE "N1" 1.03169549892338
0 1 92 0 0 1188 356 1 0 1 2 2092 FALSE TRUE "N1" 1.02391973828888
0 1 93 0 0 1249 356 1 0 1 2 2093 FALSE TRUE "N1" 1.01639189686081
0 1 97 0 0 322 417 1 0 1 2 2097 FALSE TRUE "N1" 0.887641954844335
0 1 98 49 2 386 417 1 0 1 2 2098 FALSE FALSE "N1" 0.87331025500705
0 1 99 0 0 448 417 1 0 1 2 2099 FALSE TRUE "N1" 0.899680266314047
0 1 100 0 0 510 417 1 0 1 2 2100 FALSE TRUE "N1" 0.956657481746198
0 1 101 0 0 572 418 1 0 1 2 2101 FALSE TRUE "N1" 1.00039571849774
0 1 102 0 0 635 418 1 0 1 2 2102 FALSE TRUE "N1" 1.02920521757328
0 1 103 88 2 697 417 1 0 1 2 2103 FALSE FALSE "N1" 1.0439752156135
0 1 104 0 0 759 417 1 0 1 2 2104 FALSE TRUE "N1" 1.05873885476259
0 1 105 94 2 820 417 1 0 1 2 2105 FALSE FALSE "N1" 1.05901197689117
0 1 106 0 0 882 418 1 0 1 2 2106 FALSE TRUE "N1" 1.06371933991534
0 1 107 47 1 944 417 1 0 1 2 2107 TRUE FALSE "N1" 1.06475490859934
0 1 108 0 0 1005 417 1 0 1 2 2108 FALSE TRUE "N1" 1.05953929956986
0 1 109 0 0 1067 417 1 0 1 2 2109 FALSE TRUE "N1" 1.06190248064491
0 1 110 0 0 1128 417 1 0 1 2 2110 FALSE TRUE "N1" 1.05230986073996
0 1 111 0 0 1189 417 1 0 1 2 2111 FALSE TRUE "N1" 1.05690291881878
0 1 112 0 0 1250 418 1 0 1 2 2112 FALSE TRUE "N1" 1.03802275068801
0 1 113 47 1 1311 418 1 0 1 2 2113 TRUE FALSE "N1" 1.00560496863609
0 1 115 0 0 260 479 1 0 1 2 2115 FALSE TRUE "N1" 0.920459881752432
0 1 116 0 0 324 479 1 0 1 2 2116 FALSE TRUE "N1" 0.897228138310699
0 1 117 0 0 386 479 1 0 1 2 2117 FALSE TRUE "N1" 0.899210173655488
0 1 118 107 3 448 479 1 0 1 2 2118 FALSE FALSE "N1" 0.950146054781297
0 1 119 0 0 511 479 1 0 1 2 2119 FALSE TRUE "N1" 1.00554145727229
0 1 120 47 1 573 479 1 0 1 2 2120 TRUE FALSE "N1" 1.03839117863602
0 1 121 0 0 635 479 1 0 1 2 2121 FALSE TRUE "N1" 1.06943047716788
0 1 122 0 0 697 479 1 0 1 2 2122 FALSE TRUE "N1" 1.08782147596672
0 1 123 0 0 759 479 1 0 1 2 2123 FALSE TRUE "N1" 1.08472128390076
0 1 124 0 0 821 479 1 0 1 2 2124 FALSE TRUE "N1" 1.09194428629207
0 1 125 101 3 883 479 1 0 1 2 2125 FALSE FALSE "N1" 1.09984706965418
0 1 126 0 0 944 478 1 0 1 2 2126 FALSE TRUE "N1" 1.0979794168022
0 1 127 0 0 1006 478 1 0 1 2 2127 FALSE TRUE "N1" 1.09087707824735
0 1 128 79 2 1068 479 1 0 1 2 2128 FALSE FALSE "N1" 1.0840860927153
0 1 129 0 0 1128 479 1 0 1 2 2129 FALSE TRUE "N1" 1.0781971391536
0 1 130 0 0 1189 478 1 0 1 2 2130 FALSE TRUE "N1" 1.0717745040221
0 1 131 57 3 1251 479 1 0 1 2 2131 FALSE FALSE "N1" 1.05430469141446
0 1 134 0 0 261 541 1 0 1 2 2134 FALSE TRUE "N1" 0.93700230437266
0 1 135 0 0 324 541 1 0 1 2 2135 FALSE TRUE "N1" 0.921425502634052
0 1 136 115 4 387 541 1 0 1 2 2136 FALSE FALSE "N1" 0.945845273051886
0 1 137 106 4 449 541 1 0 1 2 2137 FALSE FALSE "N1" 0.994760887938701
0 1 138 0 0 511 540 1 0 1 2 2138 FALSE TRUE "N1" 1.04152308761015
0 1 139 0 0 574 541 1 0 1 2 2139 FALSE TRUE "N1" 1.07794937504207
0 1 140 0 0 636 541 1 0 1 2 2140 FALSE TRUE "N1" 1.09872270913679
0 1 141 0 0 698 541 1 0 1 2 2141 FALSE TRUE "N1" 1.11851762702018
0 1 142 0 0 760 540 1 0 1 2 2142 FALSE TRUE "N1" 1.11770454197811
0 1 143 0 0 821 541 1 0 1 2 2143 FALSE TRUE "N1" 1.12070299178607
0 1 144 0 0 884 540 1 0 1 2 2144 FALSE TRUE "N1" 1.10946504757617
0 1 145 0 0 945 540 1 0 1 2 2145 FALSE TRUE "N1" 1.10809920429092
0 1 146 0 0 1007 540 1 0 1 2 2146 FALSE TRUE "N1" 1.10952220004885
0 1 147 0 0 1068 540 1 0 1 2 2147 FALSE TRUE "N1" 1.09583856427418
0 1 148 47 1 1129 540 1 0 1 2 2148 TRUE FALSE "N1" 1.08682406062947
0 1 149 141 3 1191 540 1 0 1 2 2149 FALSE FALSE "N1" 1.07396622767912
0 1 150 94 2 1252 540 1 0 1 2 2150 FALSE FALSE "N1" 1.07395350989687
0 1 153 0 0 262 603 1 0 1 2 2153 FALSE TRUE "N1" 0.960742293819705
0 1 154 0 0 324 602 1 0 1 2 2154 FALSE TRUE "N1" 0.966224666086638
0 1 155 47 1 387 602 1 0 1 2 2155 TRUE FALSE "N1" 0.995974272931851
0 1 156 0 0 450 603 1 0 1 2 2156 FALSE TRUE "N1" 1.03436359658264
0 1 157 118 4 512 603 1 0 1 2 2157 FALSE FALSE "N1" 1.07355964638436
0 1 158 47 1 575 603 1 0 1 2 2158 TRUE FALSE "N1" 1.09876714382721
0 1 159 0 0 636 602 1 0 1 2 2159 FALSE TRUE "N1" 1.12311060755154
0 1 160 47 1 699 602 1 0 1 2 2160 TRUE FALSE "N1" 1.13692770249239
0 1 161 47 1 760 602 1 0 1 2 2161 TRUE FALSE "N1" 1.13639402092258
0 1 162 0 0 822 602 1 0 1 2 2162 FALSE TRUE "N1" 1.13065760320044
0 1 163 0 0 884 602 1 0 1 2 2163 FALSE TRUE "N1" 1.12662366225594
0 1 164 47 1 945 602 1 0 1 2 2164 TRUE FALSE "N1" 1.12423504561639
0 1 165 0 0 1007 601 1 0 1 2 2165 FALSE TRUE "N1" 1.11567799439545
0 1 166 0 0 1068 602 1 0 1 2 2166 FALSE TRUE "N1" 1.10006311685754
0 1 167 0 0 1130 602 1 0 1 2 2167 FALSE TRUE "N1" 1.08357148781886
0 1 168 0 0 1191 601 1 0 1 2 2168 FALSE TRUE "N1" 1.09891960211931
0 1 169 0 0 1252 601 1 0 1 2 2169 FALSE TRUE "N1" 1.07850205573781
0 1 172 0 0 263 665 1 0 1 2 2172 FALSE TRUE "N1" 0.981648931985691
0 1 173 0 0 325 664 1 0 1 2 2173 FALSE TRUE "N1" 1.00411838396691
0 1 174 0 0 388 664 1 0 1 2 2174 FALSE TRUE "N1" 1.03517040028103
0 1 175 0 0 450 664 1 0 1 2 2175 FALSE TRUE "N1" 1.06171822789718
0 1 176 0 0 513 664 1 0 1 2 2176 FALSE TRUE "N1" 1.09364684061716
0 1 177 0 0 575 664 1 0 1 2 2177 FALSE TRUE "N1" 1.11942609542912
0 1 178 47 1 637 664 1 0 1 2 2178 TRUE FALSE "N1" 1.13861125769155
0 1 179 47 1 699 664 1 0 1 2 2179 TRUE FALSE "N1" 1.14625984050355
0 1 180 0 0 761 663 1 0 1 2 2180 FALSE TRUE "N1" 1.14396017079231
0 1 181 0 0 822 663 1 0 1 2 2181 FALSE TRUE "N1" 1.14937895414799
0 1 182 0 0 884 663 1 0 1 2 2182 FALSE TRUE "N1" 1.1397229004267
0 1 183 47 1 946 663 1 0 1 2 2183 TRUE FALSE "N1" 1.12277389651171
0 1 184 52 2 1007 663 1 0 1 2 2184 FALSE FALSE "N1" 1.11585588825205
0 1 185 50 2 1069 663 1 0 1 2 2185 FALSE FALSE "N1" 1.11196796916107
0 1 186 47 1 1130 662 1 0 1 2 2186 TRUE FALSE "N1" 1.09770629467362
0 1 187 0 0 1192 662 1 0 1 2 2187 FALSE TRUE "N1" 1.08954938830885
0 1 188 0 0 1253 662 1 0 1 2 2188 FALSE TRUE "N1" 1.08143063529084
0 1 189 0 0 1314 663 1 0 1 2 2189 FALSE TRUE "N1" 1.0552003644937
0 1 190 8 1 200 726 1 0 1 2 2190 TRUE FALSE "N1" 0.970144224538339
0 1 191 47 1 263 726 1 0 1 2 2191 TRUE FALSE "N1" 1.00564312198284
0 1 192 0 0 326 726 1 0 1 2 2192 FALSE TRUE "N1" 1.03807362181701
0 1 193 0 0 388 726 1 0 1 2 2193 FALSE TRUE "N1" 1.06374477547984
0 1 194 5 1 451 725 1 0 1 2 2194 TRUE FALSE "N1" 1.09357697036223
0 1 195 43 1 514 726 1 0 1 2 2195 TRUE FALSE "N1" 1.11514439037309
0 1 196 0 0 575 726 1 0 1 2 2196 FALSE TRUE "N1" 1.13373864104558
0 1 197 0 0 637 725 1 0 1 2 2197 FALSE TRUE "N1" 1.14838797524932
0 1 198 0 0 699 725 1 0 1 2 2198 FALSE TRUE "N1" 1.15804402897061
0 1 199 0 0 761 725 1 0 1 2 2199 FALSE TRUE "N1" 1.16271959753915
0 1 200 47 1 823 725 1 0 1 2 2200 TRUE FALSE "N1" 1.15703397339856
0 1 201 0 0 885 724 1 0 1 2 2201 FALSE TRUE "N1" 1.14744771238475
0 1 202 133 4 946 724 1 0 1 2 2202 FALSE FALSE "N1" 1.12795771108556
0 1 203 0 0 1008 724 1 0 1 2 2203 FALSE TRUE "N1" 1.12420961005189
0 1 204 47 1 1069 724 1 0 1 2 2204 TRUE FALSE "N1" 1.10343635350463
0 1 205 0 0 1131 723 1 0 1 2 2205 FALSE TRUE "N1" 1.09971996937913
0 1 206 47 1 1192 723 1 0 1 2 2206 TRUE FALSE "N1" 1.08718612968635
0 1 207 47 1 1253 723 1 0 1 2 2207 TRUE FALSE "N1" 1.08007750978784
0 1 209 0 0 200 787 1 0 1 2 2209 FALSE TRUE "N1" 0.972901269125893
0 1 210 0 0 264 787 1 0 1 2 2210 FALSE TRUE "N1" 1.01564852697876
0 1 211 0 0 327 788 1 0 1 2 2211 FALSE TRUE "N1" 1.05662971914275
0 1 212 55 2 389 787 1 0 1 2 2212 FALSE FALSE "N1" 1.08336187705408
0 1 213 0 0 451 787 1 0 1 2 2213 FALSE TRUE "N1" 1.10677787324354
0 1 214 47 1 514 787 1 0 1 2 2214 TRUE FALSE "N1" 1.12819911630597
0 1 215 0 0 576 787 1 0 1 2 2215 FALSE TRUE "N1" 1.14112046062012
0 1 216 0 0 638 786 1 0 1 2 2216 FALSE TRUE "N1" 1.15897793294405
0 1 217 0 0 700 786 1 0 1 2 2217 FALSE TRUE "N1" 1.16464448041126
0 1 218 0 0 761 786 1 0 1 2 2218 FALSE TRUE "N1" 1.15902236763448
0 1 219 0 0 823 786 1 0 1 2 2219 FALSE TRUE "N1" 1.1627958266852
0 1 220 0 0 885 785 1 0 1 2 2220 FALSE TRUE "N1" 1.1424037158682
0 1 221 0 0 947 786 1 0 1 2 2221 FALSE TRUE "N1" 1.13567624169994
0 1 222 0 0 1008 785 1 0 1 2 2222 FALSE TRUE "N1" 1.12377767074008
0 1 223 17 1 1070 785 1 0 1 2 2223 TRUE FALSE "N1" 1.10935710152195
0 1 224 0 0 1131 785 1 0 1 2 2224 FALSE TRUE "N1" 1.09293534273819
0 1 225 0 0 1192 785 1 0 1 2 2225 FALSE TRUE "N1" 1.08329836569028
0 1 226 84 3 1254 785 1 0 1 2 2226 FALSE FALSE "N1" 1.06800104497138
0 1 228 66 2 201 849 1 0 1 2 2228 FALSE FALSE "N1" 0.978701353306736
0 1 229 0 0 265 849 1 0 1 2 2229 FALSE TRUE "N1" 1.01670309478869
0 1 230 47 1 327 848 1 0 1 2 2230 TRUE FALSE "N1" 1.05776051609872
0 1 231 0 0 390 849 1 0 1 2 2231 FALSE TRUE "N1" 1.09075633686342
0 1 232 0 0 451 848 1 0 1 2 2232 FALSE TRUE "N1" 1.11645300363821
0 1 233 0 0 514 848 1 0 1 2 2233 FALSE TRUE "N1" 1.1363496637796
0 1 234 0 0 576 848 1 0 1 2 2234 FALSE TRUE "N1" 1.14247366367058
0 1 235 47 1 638 848 1 0 1 2 2235 TRUE FALSE "N1" 1.15240919841157
0 1 236 0 0 700 847 1 0 1 2 2236 FALSE TRUE "N1" 1.15442302821199
0 1 237 93 2 762 848 1 0 1 2 2237 FALSE FALSE "N1" 1.15809490009961
0 1 238 0 0 823 847 1 0 1 2 2238 FALSE TRUE "N1" 1.14887070814267
0 1 239 0 0 885 847 1 0 1 2 2239 FALSE TRUE "N1" 1.13634958623215
0 1 240 0 0 947 847 1 0 1 2 2240 FALSE TRUE "N1" 1.1285484675806
0 1 241 0 0 1008 846 1 0 1 2 2241 FALSE TRUE "N1" 1.11982631783275
0 1 242 0 0 1070 846 1 0 1 2 2242 FALSE TRUE "N1" 1.1057043063077
0 1 243 0 0 1132 846 1 0 1 2 2243 FALSE TRUE "N1" 1.1009651488279
0 1 244 0 0 1193 846 1 0 1 2 2244 FALSE TRUE "N1" 1.08172919298392
0 1 245 0 0 1255 845 1 0 1 2 2245 FALSE TRUE "N1" 1.05864354894317
0 1 247 0 0 201 911 1 0 1 2 2247 FALSE TRUE "N1" 0.970379270867619
0 1 248 47 1 265 911 1 0 1 2 2248 TRUE FALSE "N1" 1.01332978059414
0 1 249 0 0 327 910 1 0 1 2 2249 FALSE TRUE "N1" 1.05514321202102
0 1 250 0 0 390 910 1 0 1 2 2250 FALSE TRUE "N1" 1.09972004692658
0 1 251 0 0 452 910 1 0 1 2 2251 FALSE TRUE "N1" 1.12017566910738
0 1 252 8 1 514 909 1 0 1 2 2252 TRUE FALSE "N1" 1.12694765551352
0 1 253 0 0 576 909 1 0 1 2 2253 FALSE TRUE "N1" 1.14225761646722
0 1 254 0 0 638 909 1 0 1 2 2254 FALSE TRUE "N1" 1.14388394164625
0 1 255 47 1 701 909 1 0 1 2 2255 TRUE FALSE "N1" 1.14620896937455
0 1 256 47 1 762 908 1 0 1 2 2256 TRUE FALSE "N1" 1.15310805605574
0 1 257 0 0 824 908 1 0 1 2 2257 FALSE TRUE "N1" 1.14030101668693
0 1 258 0 0 885 908 1 0 1 2 2258 FALSE TRUE "N1" 1.1387636384362
0 1 259 96 3 947 908 1 0 1 2 2259 FALSE FALSE "N1" 1.12392377014106
0 1 260 44 1 1009 907 1 0 1 2 2260 TRUE FALSE "N1" 1.11118667857463
0 1 261 0 0 1071 907 1 0 1 2 2261 FALSE TRUE "N1" 1.09907841930254
0 1 262 0 0 1132 906 1 0 1 2 2262 FALSE TRUE "N1" 1.09199515742108
0 1 263 0 0 1193 906 1 0 1 2 2263 FALSE TRUE "N1" 1.07966464714941
0 1 264 41 1 1255 906 1 0 1 2 2264 TRUE FALSE "N1" 1.04088145998612
0 2 0 0 0 200 105 1 0 1 3 3000 FALSE TRUE "N1" 0.887597442606458
0 2 1 47 1 263 105 1 0 1 3 3001 TRUE FALSE "N1" 0.898479599103148
0 2 2 0 0 326 104 1 0 1 3 3002 FALSE TRUE "N1" 0.899559524930118
0 2 3 0 0 388 104 1 0 1 3 3003 FALSE TRUE "N1" 0.889433378550269
0 2 4 0 0 451 103 1 0 1 3 3004 FALSE TRUE "N1" 0.869416054572398
0 2 5 0 0 513 103 1 0 1 3 3005 FALSE TRUE "N1" 0.857028314280603
0 2 6 0 0 575 103 1 0 1 3 3006 FALSE TRUE "N1" 0.838726262410067
0 2 7 0 0 637 102 1 0 1 3 3007 FALSE TRUE "N1" 0.840123822603494
0 2 8 0 0 699 102 1 0 1 3 3008 FALSE TRUE "N1" 0.847823276544496
0 2 9 0 0 760 102 1 0 1 3 3009 FALSE TRUE "N1" 0.861767394212946
0 2 10 0 0 822 102 1 0 1 3 3010 FALSE TRUE "N1" 0.87900867447734
0 2 11 0 0 884 102 1 0 1 3 3011 FALSE TRUE "N1" 0.895557378441241
0 2 12 3 1 945 102 1 0 1 3 3012 TRUE FALSE "N1" 0.915936771475993
0 2 13 0 0 1007 101 1 0 1 3 3013 FALSE TRUE "N1" 0.919862766366272
0 2 14 47 1 1069 101 1 0 1 3 3014 TRUE FALSE "N1" 0.933006516774908
0 2 15 0 0 1130 102 1 0 1 3 3015 FALSE TRUE "N1" 0.919456185071513
0 2 16 0 0 1192 101 1 0 1 3 3016 FALSE TRUE "N1" 0.914710746248045
0 2 17 0 0 1253 102 1 0 1 3 3017 FALSE TRUE "N1" 0.907799019332058
0 2 18 86 2 200 167 1 0 1 3 3018 FALSE FALSE "N1" 0.898454163538647
0 2 19 0 0 263 166 1 0 1 3 3019 FALSE TRUE "N1" 0.906877833140863
0 2 20 0 0 326 165 1 0 1 3 3020 FALSE TRUE "N1" 0.901979936025292
0 2 21 0 0 389 165 1 0 1 3 3021 FALSE TRUE "N1" 0.886492081214986
0 2 22 0 0 451 165 1 0 1 3 3022 FALSE TRUE "N1" 0.8645244388005
0 2 23 47 1 513 164 1 0 1 3 3023 TRUE FALSE "N1" 0.852988014444973
0 2 24 0 0 575 164 1 0 1 3 3024 FALSE TRUE "N1" 0.852397180402485
0 2 25 0 0 637 164 1 0 1 3 3025 FALSE TRUE "N1" 0.863596971265632
0 2 26 159 4 700 164 1 0 1 3 3026 FALSE FALSE "N1" 0.882616879906257
0 2 27 0 0 761 163 1 0 1 3 3027 FALSE TRUE "N1" 0.898600262939624
0 2 28 0 0 823 163 1 0 1 3 3028 FALSE TRUE "N1" 0.91222682378907
0 2 29 64 2 885 163 1 0 1 3 3029 FALSE FALSE "N1" 0.92538957332363
0 2 30 0 0 946 162 1 0 1 3 3030 FALSE TRUE "N1" 0.941557209104726
0 2 31 0 0 1008 162 1 0 1 3 3031 FALSE TRUE "N1" 0.946118395180465
0 2 32 47 1 1070 162 1 0 1 3 3032 TRUE FALSE "N1" 0.943558321122892
0 2 33 0 0 1131 162 1 0 1 3 3033 FALSE TRUE "N1" 0.939721273160915
0 2 34 0 0 1192 162 1 0 1 3 3034 FALSE TRUE "N1" 0.943399426392211
0 2 35 0 0 1254 162 1 0 1 3 3035 FALSE TRUE "N1" 0.930662257278333
0 2 36 0 0 200 228 1 0 1 3 3036 FALSE TRUE "N1" 0.908961533196205
0 2 37 0 0 263 228 1 0 1 3 3037 FALSE TRUE "N1" 0.908701051302424
0 2 38 46 1 326 227 1 0 1 3 3038 TRUE FALSE "N1" 0.894699703613847
0 2 39 0 0 389 226 1 0 1 3 3039 FALSE TRUE "N1" 0.877617395627586
0 2 40 0 0 451 226 1 0 1 3 3040 FALSE TRUE "N1" 0.862714015968642
0 2 41 0 0 514 225 1 0 1 3 3041 FALSE TRUE "N1" 0.849557625325208
0 2 42 0 0 575 225 1 0 1 3 3042 FALSE TRUE "N1" 0.873284819442549
0 2 43 0 0 637 225 1 0 1 3 3043 FALSE TRUE "N1" 0.907614766584329
0 2 44 36 1 699 224 1 0 1 3 3044 TRUE FALSE "N1" 0.936430547003548
0 2 45 0 0 761 224 1 0 1 3 3045 FALSE TRUE "N1" 0.953214374844181
0 2 46 48 2 823 224 1 0 1 3 3046 FALSE FALSE "N1" 0.95596506054061
0 2 47 0 0 885 223 1 0 1 3 3047 FALSE TRUE "N1" 0.968549771362385
0 2 48 48 2 947 224 1 0 1 3 3048 FALSE FALSE "N1" 0.975728339063278
0 2 49 0 0 1008 223 1 0 1 3 3049 FALSE TRUE "N1" 0.967323668586985
0 2 50 0 0 1070 223 1 0 1 3 3050 FALSE TRUE "N1" 0.974190960812547
0 2 51 59 2 1132 223 1 0 1 3 3051 FALSE FALSE "N1" 0.969026145364617
0 2 52 24 1 1193 222 1 0 1 3 3052 TRUE FALSE "N1" 0.96625010165114
0 2 53 0 0 1255 222 1 0 1 3 3053 FALSE TRUE "N1" 0.959732238247661
0 2 54 93 2 200 290 1 0 1 3 3054 FALSE FALSE "N1" 0.908167447280065
0 2 55 47 1 263 289 1 0 1 3 3055 TRUE FALSE "N1" 0.90466711035792
0 2 56 0 0 326 288 1 0 1 3 3056 FALSE TRUE "N1" 0.879821759519404
0 2 57 0 0 388 288 1 0 1 3 3057 FALSE TRUE "N1" 0.86545198388282
0 2 58 0 0 451 287 1 0 1 3 3058 FALSE TRUE "N1" 0.84732138943031
0 2 59 0 0 513 287 1 0 1 3 3059 FALSE TRUE "N1" 0.860509652076824
0 2 60 67 2 576 286 1 0 1 3 3060 FALSE FALSE "N1" 0.898060377573592
0 2 61 0 0 638 286 1 0 1 3 3061 FALSE TRUE "N1" 0.932142483056389
0 2 62 0 0 700 286 1 0 1 3 3062 FALSE TRUE "N1" 0.958239372234807
0 2 63 48 2 762 285 1 0 1 3 3063 FALSE FALSE "N1" 0.980772335579827
0 2 64 0 0 824 285 1 0 1 3 3064 FALSE TRUE "N1" 0.987722138295113
0 2 65 60 2 886 285 1 0 1 3 3065 FALSE FALSE "N1" 0.997213015942049
0 2 66 0 0 947 285 1 0 1 3 3066 FALSE TRUE "N1" 1.00150115743666
0 2 67 0 0 1009 284 1 0 1 3 3067 FALSE TRUE "N1" 0.996317342862809
0 2 68 0 0 1071 284 1 0 1 3 3068 FALSE TRUE "N1" 0.997543445638209
0 2 69 0 0 1132 283 1 0 1 3 3069 FALSE TRUE "N1" 0.995891684894674
0 2 70 0 0 1193 284 1 0 1 3 3070 FALSE TRUE "N1" 0.987798444988617
0 2 71 0 0 1255 283 1 0 1 3 3071 FALSE TRUE "N1" 0.977221205076132
0 2 72 0 0 200 352 1 0 1 3 3072 FALSE TRUE "N1" 0.910212993988654
0 2 73 0 0 263 350 1 0 1 3 3073 FALSE TRUE "N1" 0.898378011940048
0 2 74 0 0 327 350 1 0 1 3 3074 FALSE TRUE "N1" 0.881632259898714
0 2 75 65 2 389 350 1 0 1 3 3075 FALSE FALSE "N1" 0.858006652944473
0 2 76 0 0 451 349 1 0 1 3 3076 FALSE TRUE "N1" 0.858724509714562
0 2 77 47 1 514 348 1 0 1 3 3077 TRUE FALSE "N1" 0.893759595844181
0 2 78 0 0 576 348 1 0 1 3 3078 FALSE TRUE "N1" 0.943043716226455
0 2 79 48 2 638 348 1 0 1 3 3079 FALSE FALSE "N1" 0.97391140224539
0 2 80 94 2 700 347 1 0 1 3 3080 FALSE FALSE "N1" 0.994106620079865
0 2 81 47 1 762 347 1 0 1 3 3081 TRUE FALSE "N1" 1.0122942894576
0 2 82 0 0 824 346 1 0 1 3 3082 FALSE TRUE "N1" 1.02334798091977
0 2 83 0 0 886 346 1 0 1 3 3083 FALSE TRUE "N1" 1.0250251772278
0 2 84 47 1 947 346 1 0 1 3 3084 TRUE FALSE "N1" 1.02919885868216
0 2 85 0 0 1009 346 1 0 1 3 3085 FALSE TRUE "N1" 1.03101571795259
0 2 86 0 0 1071 345 1 0 1 3 3086 FALSE TRUE "N1" 1.03237520234672
0 2 87 47 1 1132 345 1 0 1 3 3087 TRUE FALSE "N1" 1.02567944508664
0 2 88 62 2 1193 345 1 0 1 3 3088 FALSE FALSE "N1" 1.02555234481158
0 2 89 0 0 1255 344 1 0 1 3 3089 FALSE TRUE "N1" 1.00442965944224
0 2 91 11 1 263 412 1 0 1 3 3091 TRUE FALSE "N1" 0.90588049535107
0 2 92 0 0 326 411 1 0 1 3 3092 FALSE TRUE "N1" 0.880774662618773
0 2 93 49 2 389 411 1 0 1 3 3093 FALSE FALSE "N1" 0.870959714166802
0 2 94 0 0 451 410 1 0 1 3 3094 FALSE TRUE "N1" 0.897755383441933
0 2 95 0 0 514 410 1 0 1 3 3095 FALSE TRUE "N1" 0.946690152549577
0 2 96 0 0 576 409 1 0 1 3 3096 FALSE TRUE "N1" 0.989907503061008
0 2 97 47 1 638 409 1 0 1 3 3097 TRUE FALSE "N1" 1.01697629446472
0 2 98 47 1 700 408 1 0 1 3 3098 TRUE FALSE "N1" 1.04105927629527
0 2 99 0 0 762 408 1 0 1 3 3099 FALSE TRUE "N1" 1.04778046911985
0 2 100 0 0 824 408 1 0 1 3 3100 FALSE TRUE "N1" 1.05377100984464
0 2 101 0 0 886 407 1 0 1 3 3101 FALSE TRUE "N1" 1.05640110925205
0 2 102 49 2 948 407 1 0 1 3 3102 FALSE FALSE "N1" 1.06290625487328
0 2 103 47 1 1009 407 1 0 1 3 3103 TRUE FALSE "N1" 1.06099401223596
0 2 104 85 2 1071 406 1 0 1 3 3104 FALSE FALSE "N1" 1.05515592980327
0 2 105 0 0 1132 406 1 0 1 3 3105 FALSE TRUE "N1" 1.05314845889398
0 2 106 47 1 1194 406 1 0 1 3 3106 TRUE FALSE "N1" 1.04620493752237
0 2 107 0 0 1255 404 1 0 1 3 3107 FALSE TRUE "N1" 1.02904640039006
0 2 109 47 1 262 474 1 0 1 3 3109 TRUE FALSE "N1" 0.91295739834141
0 2 110 0 0 325 474 1 0 1 3 3110 FALSE TRUE "N1" 0.898079454246968
0 2 111 0 0 388 473 1 0 1 3 3111 FALSE TRUE "N1" 0.901458972237731
0 2 112 0 0 451 472 1 0 1 3 3112 FALSE TRUE "N1" 0.947420727101917
0 2 113 69 2 514 471 1 0 1 3 3113 FALSE FALSE "N1" 1.00376275134861
0 2 114 0 0 576 471 1 0 1 3 3114 FALSE TRUE "N1" 1.0362757616725
0 2 115 47 1 638 470 1 0 1 3 3115 TRUE FALSE "N1" 1.06591098602491
0 2 116 0 0 700 470 1 0 1 3 3116 FALSE TRUE "N1" 1.07754279374732
0 2 117 47 1 763 470 1 0 1 3 3117 TRUE FALSE "N1" 1.08339359396225
0 2 118 0 0 824 469 1 0 1 3 3118 FALSE TRUE "N1" 1.08989873958348
0 2 119 47 1 886 469 1 0 1 3 3119 TRUE FALSE "N1" 1.09283367802764
0 2 120 47 1 947 468 1 0 1 3 3120 TRUE FALSE "N1" 1.09264950282736
0 2 121 0 0 1009 468 1 0 1 3 3121 FALSE TRUE "N1" 1.09205874633233
0 2 122 47 1 1071 467 1 0 1 3 3122 TRUE FALSE "N1" 1.07856564464906
0 2 123 47 1 1132 467 1 0 1 3 3123 TRUE FALSE "N1" 1.06784866422673
0 2 124 47 1 1194 467 1 0 1 3 3124 TRUE FALSE "N1" 1.06882692534314
0 2 125 47 1 1255 465 1 0 1 3 3125 TRUE FALSE "N1" 1.04915903018736
0 2 127 0 0 262 536 1 0 1 3 3127 FALSE TRUE "N1" 0.936201859565394
0 2 128 0 0 325 535 1 0 1 3 3128 FALSE TRUE "N1" 0.925306985286453
0 2 129 0 0 388 534 1 0 1 3 3129 FALSE TRUE "N1" 0.942192477837639
0 2 130 0 0 451 534 1 0 1 3 3130 FALSE TRUE "N1" 0.992067354714948
0 2 131 47 1 514 533 1 0 1 3 3131 TRUE FALSE "N1" 1.04381639843027
0 2 132 47 1 576 533 1 0 1 3 3132 TRUE FALSE "N1" 1.07099949477933
0 2 133 47 1 639 532 1 0 1 3 3133 TRUE FALSE "N1" 1.10064751446145
0 2 134 65 2 701 531 1 0 1 3 3134 FALSE FALSE "N1" 1.11410889923654
0 2 135 53 2 763 530 1 0 1 3 3135 FALSE FALSE "N1" 1.10557720603264
0 2 136 47 1 825 531 1 0 1 3 3136 TRUE FALSE "N1" 1.11298438362424
0 2 137 0 0 886 530 1 0 1 3 3137 FALSE TRUE "N1" 1.11481403822438
0 2 138 0 0 947 529 1 0 1 3 3138 FALSE TRUE "N1" 1.10632042081978
0 2 139 90 2 1009 529 1 0 1 3 3139 FALSE FALSE "N1" 1.10976996416038
0 2 140 0 0 1071 528 1 0 1 3 3140 FALSE TRUE "N1" 1.09239537982471
0 2 141 46 1 1132 528 1 0 1 3 3141 TRUE FALSE "N1" 1.07956926378253
0 2 142 0 0 1193 527 1 0 1 3 3142 FALSE TRUE "N1" 1.07383920495152
0 2 143 0 0 1255 526 1 0 1 3 3143 FALSE TRUE "N1" 1.06998308031616
0 2 145 69 4 262 598 1 0 1 3 3145 FALSE FALSE "N1" 0.95573001421133
0 2 146 0 0 325 597 1 0 1 3 3146 FALSE TRUE "N1" 0.965011281093489
0 2 147 0 0 388 596 1 0 1 3 3147 FALSE TRUE "N1" 0.992264325244928
0 2 148 94 2 451 595 1 0 1 3 3148 FALSE FALSE "N1" 1.03058377864079
0 2 149 0 0 514 594 1 0 1 3 3149 FALSE TRUE "N1" 1.06622233904769
0 2 150 47 1 576 594 1 0 1 3 3150 TRUE FALSE "N1" 1.10221660962035
0 2 151 9 1 638 593 1 0 1 3 3151 TRUE FALSE "N1" 1.13075926791099
0 2 152 0 0 701 593 1 0 1 3 3152 FALSE TRUE "N1" 1.12902491913028
0 2 153 0 0 763 592 1 0 1 3 3153 FALSE TRUE "N1" 1.13438662756074
0 2 154 47 1 825 592 1 0 1 3 3154 TRUE FALSE "N1" 1.12856754425397
0 2 155 98 3 887 592 1 0 1 3 3155 FALSE FALSE "N1" 1.12022654023639
0 2 156 0 0 948 590 1 0 1 3 3156 FALSE TRUE "N1" 1.11943873566392
0 2 157 0 0 1009 590 1 0 1 3 3157 FALSE TRUE "N1" 1.11546202473954
0 2 158 0 0 1071 590 1 0 1 3 3158 FALSE TRUE "N1" 1.10140352457829
0 2 159 47 1 1132 590 1 0 1 3 3159 TRUE FALSE "N1" 1.09166488281982
0 2 160 0 0 1194 588 1 0 1 3 3160 FALSE TRUE "N1" 1.08374938167546
0 2 161 47 1 1255 588 1 0 1 3 3161 TRUE FALSE "N1" 1.0794613177283
0 2 164 0 0 324 659 1 0 1 3 3164 FALSE TRUE "N1" 0.999601632581597
0 2 165 47 1 388 658 1 0 1 3 3165 TRUE FALSE "N1" 1.03842933198277
0 2 166 0 0 450 657 1 0 1 3 3166 FALSE TRUE "N1" 1.06699734829046
0 2 167 0 0 514 656 1 0 1 3 3167 FALSE TRUE "N1" 1.09859560886173
0 2 168 0 0 577 656 1 0 1 3 3168 FALSE TRUE "N1" 1.12060768596664
0 2 169 95 3 638 654 1 0 1 3 3169 FALSE FALSE "N1" 1.13482500331112
0 2 170 0 0 701 654 1 0 1 3 3170 FALSE TRUE "N1" 1.14753030042192
0 2 171 0 0 763 654 1 0 1 3 3171 FALSE TRUE "N1" 1.15047803419578
0 2 172 94 2 824 653 1 0 1 3 3172 FALSE FALSE "N1" 1.14645037459495
0 2 173 93 2 887 652 1 0 1 3 3173 FALSE FALSE "N1" 1.14066308574381
0 2 174 0 0 948 652 1 0 1 3 3174 FALSE TRUE "N1" 1.12980636481162
0 2 175 47 1 1010 651 1 0 1 3 3175 TRUE FALSE "N1" 1.11974372979558
0 2 176 0 0 1071 651 1 0 1 3 3176 FALSE TRUE "N1" 1.10035531565949
0 2 177 0 0 1132 650 1 0 1 3 3177 FALSE TRUE "N1" 1.0983352045154
0 2 178 47 1 1193 650 1 0 1 3 3178 TRUE FALSE "N1" 1.09028632175232
0 2 179 0 0 1255 649 1 0 1 3 3179 FALSE TRUE "N1" 1.07888320146807
0 2 182 0 0 325 720 1 0 1 3 3182 FALSE TRUE "N1" 1.03290252502541
0 2 183 0 0 388 720 1 0 1 3 3183 FALSE TRUE "N1" 1.06232813861304
0 2 184 68 2 450 719 1 0 1 3 3184 FALSE FALSE "N1" 1.09429482713232
0 2 185 0 0 513 718 1 0 1 3 3185 FALSE TRUE "N1" 1.11033536263836
0 2 186 0 0 576 717 1 0 1 3 3186 FALSE TRUE "N1" 1.13691506225759
0 2 187 47 1 638 716 1 0 1 3 3187 TRUE FALSE "N1" 1.14780985898908
0 2 188 0 0 701 716 1 0 1 3 3188 FALSE TRUE "N1" 1.15218686986454
0 2 189 142 4 763 715 1 0 1 3 3189 FALSE FALSE "N1" 1.16333586714614
0 2 190 47 1 825 714 1 0 1 3 3190 TRUE FALSE "N1" 1.15904144430785
0 2 191 47 1 887 714 1 0 1 3 3191 TRUE FALSE "N1" 1.14625348161243
0 2 192 0 0 948 714 1 0 1 3 3192 FALSE TRUE "N1" 1.14141273696953
0 2 193 0 0 1009 713 1 0 1 3 3193 FALSE TRUE "N1" 1.12086816786042
0 2 194 141 3 1072 712 1 0 1 3 3194 FALSE FALSE "N1" 1.10683502571622
0 2 195 95 3 1132 711 1 0 1 3 3195 FALSE FALSE "N1" 1.09469504953595
0 2 196 0 0 1194 711 1 0 1 3 3196 FALSE TRUE "N1" 1.08636668575317
0 2 197 69 2 1254 710 1 0 1 3 3197 FALSE FALSE "N1" 1.0718634509504
0 2 201 0 0 388 781 1 0 1 3 3201 FALSE TRUE "N1" 1.07484926052356
0 2 202 72 2 450 781 1 0 1 3 3202 FALSE FALSE "N1" 1.10849942669455
0 2 203 88 2 514 780 1 0 1 3 3203 FALSE FALSE "N1" 1.1311912072228
0 2 204 7 1 576 779 1 0 1 3 3204 TRUE FALSE "N1" 1.13998338232048
0 2 205 0 0 639 778 1 0 1 3 3205 FALSE TRUE "N1" 1.1549058386528
0 2 206 0 0 701 777 1 0 1 3 3206 FALSE TRUE "N1" 1.16385039449512
0 2 207 49 2 763 776 1 0 1 3 3207 FALSE FALSE "N1" 1.16782718296695
0 2 208 56 3 809 781 1 0 1 3 3208 FALSE FALSE "N1" 1.15874280906732
0 2 209 6 1 887 775 1 0 1 3 3209 TRUE FALSE "N1" 1.1435663072798
0 2 210 47 1 949 774 1 0 1 3 3210 TRUE FALSE "N1" 1.13098159645802
0 2 211 0 0 1010 774 1 0 1 3 3211 FALSE TRUE "N1" 1.12032812739949
0 2 212 48 2 1072 774 1 0 1 3 3212 FALSE FALSE "N1" 1.10815643431105
0 2 213 51 2 1133 773 1 0 1 3 3213 FALSE FALSE "N1" 1.09376758200109
0 2 214 47 1 1193 772 1 0 1 3 3214 TRUE FALSE "N1" 1.08484202528468
0 2 215 56 2 1255 771 1 0 1 3 3215 FALSE FALSE "N1" 1.06966544594971
0 2 219 47 1 387 844 1 0 1 3 3219 TRUE FALSE "N1" 1.09055308498977
0 2 220 0 0 450 843 1 0 1 3 3220 FALSE TRUE "N1" 1.11521426062801
0 2 221 47 1 513 842 1 0 1 3 3221 TRUE FALSE "N1" 1.13830618601244
0 2 222 0 0 576 841 1 0 1 3 3222 FALSE TRUE "N1" 1.15070672163394
0 2 223 0 0 639 840 1 0 1 3 3223 FALSE TRUE "N1" 1.15315877208983
0 2 224 0 0 701 839 1 0 1 3 3224 FALSE TRUE "N1" 1.15706576785419
0 2 225 0 0 763 838 1 0 1 3 3225 FALSE TRUE "N1" 1.15699589759926
0 2 226 125 4 825 837 1 0 1 3 3226 FALSE FALSE "N1" 1.15014768204708
0 2 227 48 2 887 837 1 0 1 3 3227 FALSE FALSE "N1" 1.14057421636296
0 2 228 47 1 949 836 1 0 1 3 3228 TRUE FALSE "N1" 1.13245546334495
0 2 229 47 1 1010 835 1 0 1 3 3229 TRUE FALSE "N1" 1.11772354110403
0 2 230 47 1 1072 834 1 0 1 3 3230 TRUE FALSE "N1" 1.11007495829204
0 2 231 48 2 1132 834 1 0 1 3 3231 FALSE FALSE "N1" 1.09526680690507
0 2 232 47 1 1193 833 1 0 1 3 3232 TRUE FALSE "N1" 1.08444816177218
0 2 233 0 0 1254 833 1 0 1 3 3233 FALSE TRUE "N1" 1.06580303997068
0 2 238 0 0 450 905 1 0 1 3 3238 FALSE TRUE "N1" 1.11933078960969
0 2 239 48 2 513 903 1 0 1 3 3239 FALSE FALSE "N1" 1.13382122908275
0 2 240 47 1 576 902 1 0 1 3 3240 TRUE FALSE "N1" 1.14392837633668
0 2 241 6 1 638 901 1 0 1 3 3241 TRUE FALSE "N1" 1.13779165866346
0 2 242 47 1 700 900 1 0 1 3 3242 TRUE FALSE "N1" 1.14871824985057
0 2 243 60 2 763 899 1 0 1 3 3243 FALSE FALSE "N1" 1.15796144093343
0 2 244 0 0 825 899 1 0 1 3 3244 FALSE TRUE "N1" 1.14188275208064
0 2 245 0 0 887 898 1 0 1 3 3245 FALSE TRUE "N1" 1.13748674207925
0 2 246 47 1 948 897 1 0 1 3 3246 TRUE FALSE "N1" 1.11969285866657
0 2 247 47 1 1010 896 1 0 1 3 3247 TRUE FALSE "N1" 1.11105957829958
0 2 248 48 2 1071 896 1 0 1 3 3248 FALSE FALSE "N1" 1.10212766269205
0 2 249 0 0 1133 895 1 0 1 3 3249 FALSE TRUE "N1" 1.09963109999828
0 2 250 47 1 1193 895 1 0 1 3 3250 TRUE FALSE "N1" 1.08880617352172
0 2 251 47 1 1254 894 1 0 1 3 3251 TRUE FALSE "N1" 1.04516316504215
0 2 260 10 1 700 962 1 0 1 3 3260 TRUE FALSE "N1" 1.14381399384387
0 2 261 0 0 763 961 1 0 1 3 3261 FALSE TRUE "N1" 1.1351235610042
0 2 262 0 0 825 960 1 0 1 3 3262 FALSE TRUE "N1" 1.13655927454438
0 2 263 0 0 887 959 1 0 1 3 3263 FALSE TRUE "N1" 1.12704296133295
0 2 264 47 1 948 958 1 0 1 3 3264 TRUE FALSE "N1" 1.11435666334807
0 2 265 0 0 1010 958 1 0 1 3 3265 FALSE TRUE "N1" 1.10228647987528
0 2 266 47 1 1071 957 1 0 1 3 3266 TRUE FALSE "N1" 1.09402162745629
0 2 267 0 0 1132 956 1 0 1 3 3267 FALSE TRUE "N1" 1.08486738330173
0 2 268 47 1 1193 955 1 0 1 3 3268 TRUE FALSE "N1" 1.07532571207325
0 3 0 0 0 509 100 1 0 1 4 4000 FALSE TRUE "N1" 0.862542481003163
0 3 1 49 2 571 99 1 0 1 4 4001 FALSE FALSE "N1" 0.848179064257704
0 3 2 47 1 635 98 1 0 1 4 4002 TRUE FALSE "N1" 0.837093578339908
0 3 3 0 0 697 96 1 0 1 4 4003 FALSE TRUE "N1" 0.84740405501494
0 3 4 47 1 759 95 1 0 1 4 4004 TRUE FALSE "N1" 0.857574636085213
0 3 5 0 0 822 95 1 0 1 4 4005 FALSE TRUE "N1" 0.876016506013054
0 3 6 0 0 884 94 1 0 1 4 4006 FALSE TRUE "N1" 0.891402696112808
0 3 7 47 1 946 93 1 0 1 4 4007 TRUE FALSE "N1" 0.909406190290263
0 3 8 109 3 1007 93 1 0 1 4 4008 FALSE FALSE "N1" 0.917842655222183
0 3 9 0 0 1069 92 1 0 1 4 4009 FALSE TRUE "N1" 0.917779143858383
0 3 10 0 0 1130 92 1 0 1 4 4010 FALSE TRUE "N1" 0.918890786593527
0 3 11 47 1 1191 92 1 0 1 4 4011 TRUE FALSE "N1" 0.914119912205557
0 3 12 0 0 1251 92 1 0 1 4 4012 FALSE TRUE "N1" 0.900461634447937
0 3 13 156 4 509 162 1 0 1 4 4013 FALSE FALSE "N1" 0.851272742337638
0 3 14 0 0 571 161 1 0 1 4 4014 FALSE TRUE "N1" 0.849608341359305
0 3 15 0 0 634 159 1 0 1 4 4015 FALSE TRUE "N1" 0.860922514715255
0 3 16 47 1 697 158 1 0 1 4 4016 TRUE FALSE "N1" 0.87881170394736
0 3 17 0 0 760 157 1 0 1 4 4017 FALSE TRUE "N1" 0.891275673385206
0 3 18 0 0 822 157 1 0 1 4 4018 FALSE TRUE "N1" 0.908828151577479
0 3 19 0 0 884 155 1 0 1 4 4019 FALSE TRUE "N1" 0.926399706443127
0 3 20 0 0 946 155 1 0 1 4 4020 FALSE TRUE "N1" 0.936729104696629
0 3 21 0 0 1007 154 1 0 1 4 4021 FALSE TRUE "N1" 0.945337027046575
0 3 22 47 1 1069 154 1 0 1 4 4022 TRUE FALSE "N1" 0.940642381804657
0 3 23 92 2 1129 153 1 0 1 4 4023 FALSE FALSE "N1" 0.942548188003395
0 3 24 47 1 1191 153 1 0 1 4 4024 TRUE FALSE "N1" 0.941970071743157
0 3 25 95 4 1252 153 1 0 1 4 4025 FALSE FALSE "N1" 0.927721037490502
0 3 27 48 2 571 223 1 0 1 4 4027 FALSE FALSE "N1" 0.8720968700139
0 3 28 0 0 634 222 1 0 1 4 4028 FALSE TRUE "N1" 0.903974689152332
0 3 29 59 2 697 220 1 0 1 4 4029 FALSE FALSE "N1" 0.934772504916341
0 3 30 0 0 759 219 1 0 1 4 4030 FALSE TRUE "N1" 0.943456578864886
0 3 31 0 0 821 218 1 0 1 4 4031 FALSE TRUE "N1" 0.954815264458714
0 3 32 0 0 884 217 1 0 1 4 4032 FALSE TRUE "N1" 0.961307692297691
0 3 33 0 0 946 216 1 0 1 4 4033 FALSE TRUE "N1" 0.968772099909414
0 3 34 109 4 1007 216 1 0 1 4 4034 FALSE FALSE "N1" 0.964661929818858
0 3 35 47 1 1070 215 1 0 1 4 4035 TRUE FALSE "N1" 0.962286030961562
0 3 36 47 1 1130 215 1 0 1 4 4036 TRUE FALSE "N1" 0.962711611382243
0 3 37 0 0 1192 215 1 0 1 4 4037 FALSE TRUE "N1" 0.959020662821244
0 3 38 0 0 1252 214 1 0 1 4 4038 FALSE TRUE "N1" 0.949675962122738
0 3 41 47 1 633 284 1 0 1 4 4041 TRUE FALSE "N1" 0.935452208339678
0 3 42 55 2 696 283 1 0 1 4 4042 FALSE FALSE "N1" 0.957407132971914
0 3 44 0 0 822 280 1 0 1 4 4044 FALSE TRUE "N1" 0.986280065863809
0 3 45 47 1 884 279 1 0 1 4 4045 TRUE FALSE "N1" 0.99155918625709
0 3 46 47 1 946 278 1 0 1 4 4046 TRUE FALSE "N1" 0.99082861170475
0 3 47 0 0 1007 278 1 0 1 4 4047 FALSE TRUE "N1" 0.991381292400486
0 3 48 88 2 1070 277 1 0 1 4 4048 FALSE FALSE "N1" 0.98751888642146
0 3 49 47 1 1130 277 1 0 1 4 4049 TRUE FALSE "N1" 0.994417895555196
0 3 50 0 0 1192 277 1 0 1 4 4050 FALSE TRUE "N1" 0.98878306499616
0 3 51 0 0 1252 276 1 0 1 4 4051 FALSE TRUE "N1" 0.974680130144482
0 3 58 47 1 884 341 1 0 1 4 4058 TRUE FALSE "N1" 1.02265563726163
0 3 59 142 4 946 340 1 0 1 4 4059 FALSE FALSE "N1" 1.02332262290272
0 3 60 48 2 1008 339 1 0 1 4 4060 FALSE FALSE "N1" 1.02455500702179
0 3 61 0 0 1069 339 1 0 1 4 4061 FALSE TRUE "N1" 1.02736928162947
0 3 62 0 0 1131 338 1 0 1 4 4062 FALSE TRUE "N1" 1.02330354622934
0 3 63 0 0 1192 338 1 0 1 4 4063 FALSE TRUE "N1" 1.01688734753642
0 3 64 121 4 1253 338 1 0 1 4 4064 FALSE FALSE "N1" 1.00679927695587
0 3 70 0 0 821 405 1 0 1 4 4070 FALSE TRUE "N1" 1.05199866281209
0 3 71 47 1 884 404 1 0 1 4 4071 TRUE FALSE "N1" 1.0640369742818
0 3 72 47 1 946 403 1 0 1 4 4072 TRUE FALSE "N1" 1.058929388854
0 3 73 77 3 1007 402 1 0 1 4 4073 FALSE FALSE "N1" 1.05844665596064
0 3 74 0 0 1069 401 1 0 1 4 4074 FALSE TRUE "N1" 1.05696643018258
0 3 75 0 0 1131 401 1 0 1 4 4075 FALSE TRUE "N1" 1.05353604106282
0 3 76 47 1 1192 400 1 0 1 4 4076 TRUE FALSE "N1" 1.04363222323
0 3 77 0 0 1253 399 1 0 1 4 4077 FALSE TRUE "N1" 1.03063449467489
0 3 83 92 3 820 468 1 0 1 4 4083 FALSE FALSE "N1" 1.08582036394855
0 3 84 47 1 883 467 1 0 1 4 4084 TRUE FALSE "N1" 1.09188085247573
0 3 85 0 0 945 466 1 0 1 4 4085 FALSE TRUE "N1" 1.09162665192562
0 3 86 0 0 1008 465 1 0 1 4 4086 FALSE TRUE "N1" 1.08611264029796
0 3 87 0 0 1069 464 1 0 1 4 4087 FALSE TRUE "N1" 1.07781599342335
0 3 88 48 2 1131 463 1 0 1 4 4088 FALSE FALSE "N1" 1.0728100727061
0 3 89 111 4 1192 462 1 0 1 4 4089 FALSE FALSE "N1" 1.06734034067396
0 3 90 87 2 1253 461 1 0 1 4 4090 FALSE FALSE "N1" 1.05427925584995
0 3 97 0 0 883 529 1 0 1 4 4097 FALSE TRUE "N1" 1.11598926987078
0 3 98 0 0 945 528 1 0 1 4 4098 FALSE TRUE "N1" 1.1096493003239
0 3 99 0 0 1006 527 1 0 1 4 4099 FALSE TRUE "N1" 1.10888064997226
0 3 100 0 0 1069 526 1 0 1 4 4100 FALSE TRUE "N1" 1.09569882376433
0 3 101 0 0 1130 525 1 0 1 4 4101 FALSE TRUE "N1" 1.08135440614479
0 3 102 47 1 1192 525 1 0 1 4 4102 TRUE FALSE "N1" 1.07467772555808
0 3 103 0 0 1253 524 1 0 1 4 4103 FALSE TRUE "N1" 1.06744836427564
0 3 112 0 0 1006 590 1 0 1 4 4112 FALSE TRUE "N1" 1.11529684866519
0 3 113 0 0 1068 589 1 0 1 4 4113 FALSE TRUE "N1" 1.10109860799408
0 3 114 0 0 1130 588 1 0 1 4 4114 FALSE TRUE "N1" 1.09219212795106
0 3 115 0 0 1191 587 1 0 1 4 4115 FALSE TRUE "N1" 1.0895240302918
0 3 116 0 0 1253 587 1 0 1 4 4116 FALSE TRUE "N1" 1.07855284931936
0 3 126 0 0 1068 652 1 0 1 4 4126 FALSE TRUE "N1" 1.10853122115018
0 3 127 0 0 1129 652 1 0 1 4 4127 FALSE TRUE "N1" 1.09751568303476
0 3 128 47 1 1190 651 1 0 1 4 4128 TRUE FALSE "N1" 1.08840595111808
0 3 129 0 0 1252 649 1 0 1 4 4129 FALSE TRUE "N1" 1.07995048706024
0 3 141 0 0 1190 714 1 0 1 4 4141 FALSE TRUE "N1" 1.09081992577468
0 3 142 0 0 1252 713 1 0 1 4 4142 FALSE TRUE "N1" 1.07483654274131
1 0 9 0 0 677 104 1 0 1 5 5009 FALSE TRUE "N1" 0.840581197479802
1 0 24 0 0 370 168 1 0 1 5 5024 FALSE TRUE "N1" 0.887140067730149
1 0 25 0 0 432 168 1 0 1 5 5025 FALSE TRUE "N1" 0.867961264358843
1 0 26 47 1 493 168 1 0 1 5 5026 TRUE FALSE "N1" 0.851590454251547
1 0 27 0 0 555 167 1 0 1 5 5027 FALSE TRUE "N1" 0.847537436633667
1 0 28 0 0 616 166 1 0 1 5 5028 FALSE TRUE "N1" 0.860280887091217
1 0 29 0 0 678 165 1 0 1 5 5029 FALSE TRUE "N1" 0.875667154738424
1 0 30 0 0 740 165 1 0 1 5 5030 FALSE TRUE "N1" 0.891777560499392
1 0 31 0 0 802 164 1 0 1 5 5031 FALSE TRUE "N1" 0.908961533196205
1 0 32 0 0 864 163 1 0 1 5 5032 FALSE TRUE "N1" 0.922378405733421
1 0 33 0 0 925 163 1 0 1 5 5033 FALSE TRUE "N1" 0.936297165384822
1 0 34 0 0 987 161 1 0 1 5 5034 FALSE TRUE "N1" 0.94601044912624
1 0 41 0 0 184 232 1 0 1 5 5041 FALSE TRUE "N1" 0.896878709488616
1 0 42 0 0 247 232 1 0 1 5 5042 FALSE TRUE "N1" 0.909380832273214
1 0 43 0 0 308 232 1 0 1 5 5043 FALSE TRUE "N1" 0.90154163782236
1 0 44 46 1 371 232 1 0 1 5 5044 TRUE FALSE "N1" 0.879859912866156
1 0 45 47 1 431 232 1 0 1 5 5045 TRUE FALSE "N1" 0.858953197152717
1 0 46 0 0 493 231 1 0 1 5 5046 FALSE TRUE "N1" 0.852854555278794
1 0 47 47 1 555 230 1 0 1 5 5047 TRUE FALSE "N1" 0.868564816183582
1 0 48 0 0 617 230 1 0 1 5 5048 FALSE TRUE "N1" 0.901751248587138
1 0 49 0 0 679 228 1 0 1 5 5049 FALSE TRUE "N1" 0.929703072835291
1 0 50 0 0 741 228 1 0 1 5 5050 FALSE TRUE "N1" 0.945730890559083
1 0 51 0 0 802 226 1 0 1 5 5051 FALSE TRUE "N1" 0.953728979740618
1 0 52 0 0 864 226 1 0 1 5 5052 FALSE TRUE "N1" 0.966148436940587
1 0 53 0 0 925 225 1 0 1 5 5053 FALSE TRUE "N1" 0.97166888500682
1 0 54 0 0 987 224 1 0 1 5 5054 FALSE TRUE "N1" 0.969057939820244
1 0 55 47 1 1049 224 1 0 1 5 5055 TRUE FALSE "N1" 0.968765741018289
1 0 56 0 0 1110 223 1 0 1 5 5056 FALSE TRUE "N1" 0.968708588545613
1 0 58 43 1 1233 222 1 0 1 5 5058 TRUE FALSE "N1" 0.959141404205173
1 0 59 0 0 1294 221 1 0 1 5 5059 FALSE TRUE "N1" 0.950622506330981
1 0 60 0 0 124 295 1 0 1 5 5060 FALSE TRUE "N1" 0.896631022924538
1 0 61 80 2 185 296 1 0 1 5 5061 FALSE FALSE "N1" 0.908898021832405
1 0 62 0 0 247 295 1 0 1 5 5062 FALSE TRUE "N1" 0.906191770826401
1 0 63 47 1 308 295 1 0 1 5 5063 TRUE FALSE "N1" 0.893854901663609
1 0 64 0 0 370 295 1 0 1 5 5064 FALSE TRUE "N1" 0.871074096659605
1 0 65 13 1 433 295 1 0 1 5 5065 TRUE FALSE "N1" 0.849474959740578
1 0 66 0 0 493 294 1 0 1 5 5066 FALSE TRUE "N1" 0.861970723634051
1 0 67 94 2 556 293 1 0 1 5 5067 FALSE FALSE "N1" 0.884529122543573
1 0 68 48 2 617 292 1 0 1 5 5068 FALSE FALSE "N1" 0.925275268378279
1 0 69 47 1 679 291 1 0 1 5 5069 TRUE FALSE "N1" 0.960761370493081
1 0 70 0 0 741 291 1 0 1 5 5070 FALSE TRUE "N1" 0.977837397135669
1 0 71 0 0 803 290 1 0 1 5 5071 FALSE TRUE "N1" 0.984876146779257
1 0 72 0 0 864 289 1 0 1 5 5072 FALSE TRUE "N1" 0.992410424645906
1 0 73 0 0 926 288 1 0 1 5 5073 FALSE TRUE "N1" 0.998464554281951
1 0 74 0 0 988 287 1 0 1 5 5074 FALSE TRUE "N1" 0.998909211376009
1 0 75 0 0 1049 287 1 0 1 5 5075 FALSE TRUE "N1" 0.999658862601725
1 0 76 0 0 1110 286 1 0 1 5 5076 FALSE TRUE "N1" 0.999830397567204
1 0 77 0 0 1171 285 1 0 1 5 5077 FALSE TRUE "N1" 0.995516898055543
1 0 78 0 0 1233 284 1 0 1 5 5078 FALSE TRUE "N1" 0.983459509912454
1 0 79 50 2 1295 284 1 0 1 5 5079 FALSE FALSE "N1" 0.973231698822053
1 0 80 0 0 125 358 1 0 1 5 5080 FALSE TRUE "N1" 0.903580825639825
1 0 81 0 0 186 358 1 0 1 5 5081 FALSE TRUE "N1" 0.915670008238539
1 0 82 47 1 248 358 1 0 1 5 5082 TRUE FALSE "N1" 0.906566635212985
1 0 83 0 0 309 357 1 0 1 5 5083 FALSE TRUE "N1" 0.890170311993735
1 0 84 0 0 370 357 1 0 1 5 5084 FALSE TRUE "N1" 0.863965476761091
1 0 85 47 1 432 357 1 0 1 5 5085 TRUE FALSE "N1" 0.857098184535529
1 0 86 0 0 494 357 1 0 1 5 5086 FALSE TRUE "N1" 0.888416886539647
1 0 87 0 0 556 356 1 0 1 5 5087 FALSE TRUE "N1" 0.928820039990848
1 0 88 0 0 618 355 1 0 1 5 5088 FALSE TRUE "N1" 0.968746664344913
1 0 89 0 0 679 354 1 0 1 5 5089 FALSE TRUE "N1" 0.998223149061546
1 0 90 0 0 742 353 1 0 1 5 5090 FALSE TRUE "N1" 1.01434627260477
1 0 91 54 2 804 352 1 0 1 5 5091 FALSE FALSE "N1" 1.02683560005966
1 0 92 0 0 864 351 1 0 1 5 5092 FALSE TRUE "N1" 1.02667050153276
1 0 93 0 0 927 351 1 0 1 5 5093 FALSE TRUE "N1" 1.02776314514198
1 0 94 0 0 988 350 1 0 1 5 5094 FALSE TRUE "N1" 1.03022791338013
1 0 95 0 0 1049 349 1 0 1 5 5095 FALSE TRUE "N1" 1.03153032284903
1 0 96 0 0 1111 349 1 0 1 5 5096 FALSE TRUE "N1" 1.02451057233137
1 0 97 0 0 1172 348 1 0 1 5 5097 FALSE TRUE "N1" 1.02060365411446
1 0 98 0 0 1233 347 1 0 1 5 5098 FALSE TRUE "N1" 1.013571263362
1 0 99 47 1 1295 346 1 0 1 5 5099 TRUE FALSE "N1" 0.991266987455135
1 0 100 47 1 125 420 1 0 1 5 5100 TRUE FALSE "N1" 0.924481182462139
1 0 101 0 0 187 420 1 0 1 5 5101 FALSE TRUE "N1" 0.921298402358998
1 0 102 0 0 248 420 1 0 1 5 5102 FALSE TRUE "N1" 0.910657728630165
1 0 103 48 2 309 420 1 0 1 5 5103 FALSE FALSE "N1" 0.893530830858574
1 0 104 49 2 371 420 1 0 1 5 5104 FALSE FALSE "N1" 0.872268404979379
1 0 105 0 0 433 419 1 0 1 5 5105 FALSE TRUE "N1" 0.896116340480649
1 0 106 0 0 494 419 1 0 1 5 5106 FALSE TRUE "N1" 0.938349070984537
1 0 107 0 0 556 419 1 0 1 5 5107 FALSE TRUE "N1" 0.989913861952133
1 0 108 127 6 618 417 1 0 1 5 5108 FALSE FALSE "N1" 1.01676032480881
1 0 109 1 1 680 416 1 0 1 5 5109 TRUE FALSE "N1" 1.04274283149443
1 0 110 47 1 742 416 1 0 1 5 5110 TRUE FALSE "N1" 1.04880324247415
1 0 111 0 0 804 414 1 0 1 5 5111 FALSE TRUE "N1" 1.05955829869578
1 0 112 0 0 865 414 1 0 1 5 5112 FALSE TRUE "N1" 1.0642783795022
1 0 113 0 0 927 413 1 0 1 5 5113 FALSE TRUE "N1" 1.06750559429577
1 0 114 0 0 988 413 1 0 1 5 5114 FALSE TRUE "N1" 1.06336991109326
1 0 115 0 0 1050 412 1 0 1 5 5115 FALSE TRUE "N1" 1.0600919802656
1 0 116 47 1 1111 411 1 0 1 5 5116 TRUE FALSE "N1" 1.05616606292277
1 0 117 0 0 1172 411 1 0 1 5 5117 FALSE TRUE "N1" 1.05304051283976
1 0 118 47 1 1233 410 1 0 1 5 5118 TRUE FALSE "N1" 1.03921070011666
1 0 119 0 0 1294 409 1 0 1 5 5119 FALSE TRUE "N1" 1.01048378907829
1 0 120 0 0 126 483 1 0 1 5 5120 FALSE TRUE "N1" 0.935344262285453
1 0 121 0 0 187 482 1 0 1 5 5121 FALSE TRUE "N1" 0.930128730803426
1 0 122 0 0 249 482 1 0 1 5 5122 FALSE TRUE "N1" 0.922734115899176
1 0 123 47 1 310 482 1 0 1 5 5123 TRUE FALSE "N1" 0.903390291548422
1 0 124 47 1 372 481 1 0 1 5 5124 TRUE FALSE "N1" 0.901897347988116
1 0 125 0 0 434 481 1 0 1 5 5125 FALSE TRUE "N1" 0.939263898284606
1 0 126 0 0 495 481 1 0 1 5 5126 FALSE TRUE "N1" 0.991419445747238
1 0 127 0 0 557 481 1 0 1 5 5127 FALSE TRUE "N1" 1.03053926640291
1 0 128 0 0 619 479 1 0 1 5 5128 FALSE TRUE "N1" 1.06232177972191
1 0 129 0 0 680 479 1 0 1 5 5129 FALSE TRUE "N1" 1.08863456100878
1 0 130 0 0 742 478 1 0 1 5 5130 FALSE TRUE "N1" 1.08888232512031
1 0 131 0 0 804 477 1 0 1 5 5131 FALSE TRUE "N1" 1.09175375220067
1 0 132 0 0 865 476 1 0 1 5 5132 FALSE TRUE "N1" 1.09576869401925
1 0 133 46 1 927 476 1 0 1 5 5133 TRUE FALSE "N1" 1.09569874621687
1 0 134 47 1 989 475 1 0 1 5 5134 TRUE FALSE "N1" 1.08973356350913
1 0 135 46 1 1050 474 1 0 1 5 5135 TRUE FALSE "N1" 1.08416224431389
1 0 136 49 2 1111 474 1 0 1 5 5136 FALSE FALSE "N1" 1.07197147455208
1 0 137 0 0 1172 473 1 0 1 5 5137 FALSE TRUE "N1" 1.07089790761623
1 0 138 0 0 1233 473 1 0 1 5 5138 FALSE TRUE "N1" 1.06021272164952
1 0 139 0 0 1294 472 1 0 1 5 5139 FALSE TRUE "N1" 1.03041224367531
1 0 140 0 0 126 545 1 0 1 5 5140 FALSE TRUE "N1" 0.938120383546383
1 0 141 51 2 187 545 1 0 1 5 5141 FALSE FALSE "N1" 0.937624855323322
1 0 142 47 1 250 544 1 0 1 5 5142 TRUE FALSE "N1" 0.940782122314509
1 0 143 47 1 311 544 1 0 1 5 5143 TRUE FALSE "N1" 0.93168510818008
1 0 144 48 2 373 544 1 0 1 5 5144 FALSE FALSE "N1" 0.941220498064894
1 0 145 0 0 435 543 1 0 1 5 5145 FALSE TRUE "N1" 0.979482721440626
1 0 146 47 1 496 542 1 0 1 5 5146 TRUE FALSE "N1" 1.03311849468131
1 0 147 0 0 557 543 1 0 1 5 5147 FALSE TRUE "N1" 1.07277191935935
1 0 148 0 0 619 542 1 0 1 5 5148 FALSE TRUE "N1" 1.09432026269682
1 0 149 0 0 681 541 1 0 1 5 5149 FALSE TRUE "N1" 1.11224752772823
1 0 150 0 0 743 540 1 0 1 5 5150 FALSE TRUE "N1" 1.10886157329889
1 0 151 50 2 805 539 1 0 1 5 5151 FALSE FALSE "N1" 1.11672612576679
1 0 152 0 0 866 539 1 0 1 5 5152 FALSE TRUE "N1" 1.11565255883094
1 0 153 0 0 927 538 1 0 1 5 5153 FALSE TRUE "N1" 1.10936338286562
1 0 154 0 0 989 537 1 0 1 5 5154 FALSE TRUE "N1" 1.10988434665318
1 0 155 0 0 1050 537 1 0 1 5 5155 FALSE TRUE "N1" 1.0994850005973
1 0 156 0 0 1111 536 1 0 1 5 5156 FALSE TRUE "N1" 1.09194436383953
1 0 157 84 2 1173 536 1 0 1 5 5157 FALSE FALSE "N1" 1.0832538534524
1 0 158 47 1 1233 535 1 0 1 5 5158 TRUE FALSE "N1" 1.07237813339429
1 0 159 0 0 1294 535 1 0 1 5 5159 FALSE TRUE "N1" 1.04849832588994
1 0 160 0 0 127 606 1 0 1 5 5160 FALSE TRUE "N1" 0.946194624326517
1 0 161 0 0 188 606 1 0 1 5 5161 FALSE TRUE "N1" 0.951607126338524
1 0 162 0 0 250 606 1 0 1 5 5162 FALSE TRUE "N1" 0.960907469894058
1 0 163 0 0 312 606 1 0 1 5 5163 FALSE TRUE "N1" 0.970347553959445
1 0 164 0 0 374 605 1 0 1 5 5164 FALSE TRUE "N1" 0.987868315243543
1 0 165 59 2 436 605 1 0 1 5 5165 FALSE FALSE "N1" 1.02862074242192
1 0 166 0 0 497 605 1 0 1 5 5166 FALSE TRUE "N1" 1.0628108715064
1 0 167 0 0 558 604 1 0 1 5 5167 FALSE TRUE "N1" 1.09807472262162
1 0 168 0 0 620 604 1 0 1 5 5168 FALSE TRUE "N1" 1.12231024029173
1 0 169 47 1 681 603 1 0 1 5 5169 TRUE FALSE "N1" 1.12702388465957
1 0 170 0 0 743 602 1 0 1 5 5170 FALSE TRUE "N1" 1.13429132174131
1 0 171 0 0 805 602 1 0 1 5 5171 FALSE TRUE "N1" 1.13281753240183
1 0 172 0 0 866 601 1 0 1 5 5172 FALSE TRUE "N1" 1.13229664616172
1 0 173 0 0 927 600 1 0 1 5 5173 FALSE TRUE "N1" 1.12390469346768
1 0 174 103 3 989 599 1 0 1 5 5174 FALSE FALSE "N1" 1.11968021843178
1 0 175 5 1 1051 599 1 0 1 5 5175 TRUE FALSE "N1" 1.1111294485545
1 0 176 47 1 1111 599 1 0 1 5 5176 TRUE FALSE "N1" 1.0905468036461
1 0 177 0 0 1172 598 1 0 1 5 5177 FALSE TRUE "N1" 1.09140432337859
1 0 178 0 0 1233 597 1 0 1 5 5178 FALSE TRUE "N1" 1.08975271772996
1 0 179 0 0 1294 596 1 0 1 5 5179 FALSE TRUE "N1" 1.06242972577614
1 0 180 7 1 128 669 1 0 1 5 5180 TRUE FALSE "N1" 0.94698878779011
1 0 181 94 3 189 668 1 0 1 5 5181 FALSE FALSE "N1" 0.959014381477571
1 0 182 47 1 252 668 1 0 1 5 5182 TRUE FALSE "N1" 0.978440871412955
1 0 183 53 2 313 668 1 0 1 5 5183 FALSE FALSE "N1" 1.00658330729996
1 0 184 0 0 374 667 1 0 1 5 5184 FALSE TRUE "N1" 1.0302343498187
1 0 185 47 1 436 667 1 0 1 5 5185 TRUE FALSE "N1" 1.05986957417111
1 0 186 128 3 497 667 1 0 1 5 5186 FALSE FALSE "N1" 1.09639124496991
1 0 187 0 0 559 667 1 0 1 5 5187 FALSE TRUE "N1" 1.11623703398231
1 0 188 0 0 620 666 1 0 1 5 5188 FALSE TRUE "N1" 1.1350726898752
1 0 189 103 3 682 665 1 0 1 5 5189 FALSE FALSE "N1" 1.14454456839621
1 0 190 0 0 743 664 1 0 1 5 5190 FALSE TRUE "N1" 1.14869289183352
1 0 191 0 0 805 663 1 0 1 5 5191 FALSE TRUE "N1" 1.14452549172284
1 0 192 0 0 867 663 1 0 1 5 5192 FALSE TRUE "N1" 1.14040260385003
1 0 193 0 0 928 662 1 0 1 5 5193 FALSE TRUE "N1" 1.1351235610042
1 0 194 0 0 989 662 1 0 1 5 5194 FALSE TRUE "N1" 1.12861205649185
1 0 195 57 2 1051 661 1 0 1 5 5195 FALSE FALSE "N1" 1.11189174001502
1 0 196 0 0 1111 661 1 0 1 5 5196 FALSE TRUE "N1" 1.10053949085977
1 0 197 0 0 1173 660 1 0 1 5 5197 FALSE TRUE "N1" 1.08805016340487
1 0 198 74 2 1233 660 1 0 1 5 5198 FALSE FALSE "N1" 1.08152594111027
1 0 199 0 0 1294 659 1 0 1 5 5199 FALSE TRUE "N1" 1.05860547314387
1 0 200 16 2 129 731 1 0 1 5 5200 FALSE FALSE "N1" 0.956327207144944
1 0 201 0 0 190 730 1 0 1 5 5201 FALSE TRUE "N1" 0.968543334923807
1 0 202 0 0 252 730 1 0 1 5 5202 FALSE TRUE "N1" 0.999938343621429
1 0 203 0 0 313 730 1 0 1 5 5203 FALSE TRUE "N1" 1.02555870370271
1 0 204 0 0 375 729 1 0 1 5 5204 FALSE TRUE "N1" 1.05754454644282
1 0 205 0 0 436 729 1 0 1 5 5205 FALSE TRUE "N1" 1.08726235883241
1 0 206 47 1 498 728 1 0 1 5 5206 TRUE FALSE "N1" 1.11358793544898
1 0 207 5 1 558 729 1 0 1 5 5207 TRUE FALSE "N1" 1.12637589814441
1 0 208 47 1 620 728 1 0 1 5 5208 TRUE FALSE "N1" 1.1423147689399
1 0 209 0 0 682 727 1 0 1 5 5209 FALSE TRUE "N1" 1.1523139701396
1 0 210 0 0 744 727 1 0 1 5 5210 FALSE TRUE "N1" 1.16632159917185
1 0 211 56 2 805 726 1 0 1 5 5211 FALSE FALSE "N1" 1.15907952010715
1 0 212 0 0 867 725 1 0 1 5 5212 FALSE TRUE "N1" 1.15120853120067
1 0 213 0 0 928 725 1 0 1 5 5213 FALSE TRUE "N1" 1.1412665600211
1 0 214 94 2 989 724 1 0 1 5 5214 FALSE FALSE "N1" 1.12820547519709
1 0 215 0 0 1050 724 1 0 1 5 5215 FALSE TRUE "N1" 1.10933794730112
1 0 216 0 0 1111 723 1 0 1 5 5216 FALSE TRUE "N1" 1.10194348749177
1 0 217 141 3 1173 722 1 0 1 5 5217 FALSE FALSE "N1" 1.09300521299312
1 0 218 0 0 1233 721 1 0 1 5 5218 FALSE TRUE "N1" 1.07610072131601
1 0 219 47 1 1294 721 1 0 1 5 5219 TRUE FALSE "N1" 1.05901205443863
1 0 220 0 0 130 792 1 0 1 5 5220 FALSE TRUE "N1" 0.948494371585215
1 0 222 1 1 253 792 1 0 1 5 5222 TRUE FALSE "N1" 1.00685014808487
1 0 223 56 3 314 791 1 0 1 5 5223 FALSE FALSE "N1" 1.04954017591761
1 0 224 47 1 376 791 1 0 1 5 5224 TRUE FALSE "N1" 1.08287270772215
1 0 225 0 0 436 790 1 0 1 5 5225 FALSE TRUE "N1" 1.10020285736739
1 0 226 47 1 498 791 1 0 1 5 5226 TRUE FALSE "N1" 1.12917737742238
1 0 227 0 0 559 791 1 0 1 5 5227 FALSE TRUE "N1" 1.13674352729211
1 0 228 47 1 620 790 1 0 1 5 5228 TRUE FALSE "N1" 1.1499507115171
1 0 229 47 1 682 789 1 0 1 5 5229 TRUE FALSE "N1" 1.16622001200875
1 0 230 0 0 744 788 1 0 1 5 5230 FALSE TRUE "N1" 1.16315797328953
1 0 231 93 2 806 788 1 0 1 5 5231 FALSE FALSE "N1" 1.16574991935019
1 0 232 103 4 867 787 1 0 1 5 5232 FALSE FALSE "N1" 1.1450464555104
1 0 233 0 0 928 787 1 0 1 5 5233 FALSE TRUE "N1" 1.13542847758841
1 0 234 47 1 990 786 1 0 1 5 5234 TRUE FALSE "N1" 1.12414609868809
1 0 235 0 0 1051 785 1 0 1 5 5235 FALSE TRUE "N1" 1.11144072402984
1 0 236 0 0 1111 785 1 0 1 5 5236 FALSE TRUE "N1" 1.10237542680358
1 0 237 0 0 1173 784 1 0 1 5 5237 FALSE TRUE "N1" 1.09000040429404
1 0 238 47 1 1233 783 1 0 1 5 5238 TRUE FALSE "N1" 1.07861007933949
1 0 239 0 0 1294 783 1 0 1 5 5239 FALSE TRUE "N1" 1.05278003094598
1 0 243 110 3 315 852 1 0 1 5 5243 FALSE FALSE "N1" 1.04806630903068
1 0 244 0 0 376 853 1 0 1 5 5244 FALSE TRUE "N1" 1.08131625279804
1 0 245 47 1 437 853 1 0 1 5 5245 TRUE FALSE "N1" 1.1122030930378
1 0 246 64 6 498 853 1 0 1 5 5246 FALSE FALSE "N1" 1.13148976491588
1 0 247 47 1 559 852 1 0 1 5 5247 TRUE FALSE "N1" 1.13896696785731
1 0 248 0 0 621 851 1 0 1 5 5248 FALSE TRUE "N1" 1.14634878743185
1 0 249 0 0 683 851 1 0 1 5 5249 FALSE TRUE "N1" 1.16106791434307
1 0 250 0 0 744 851 1 0 1 5 5250 FALSE TRUE "N1" 1.15701497427264
1 0 251 0 0 806 850 1 0 1 5 5251 FALSE TRUE "N1" 1.15137370727502
1 0 252 0 0 867 849 1 0 1 5 5252 FALSE TRUE "N1" 1.15030014033918
1 0 253 0 0 928 849 1 0 1 5 5253 FALSE TRUE "N1" 1.13149620135446
1 0 254 0 0 989 848 1 0 1 5 5254 FALSE TRUE "N1" 1.11384841734276
1 0 255 94 2 1050 847 1 0 1 5 5255 FALSE FALSE "N1" 1.11266682680524
1 0 256 0 0 1111 847 1 0 1 5 5256 FALSE TRUE "N1" 1.10212766269205
1 0 257 49 2 1173 846 1 0 1 5 5257 FALSE FALSE "N1" 1.0906357505744
1 0 258 47 1 1233 845 1 0 1 5 5258 TRUE FALSE "N1" 1.07268933132217
1 0 259 0 0 1293 845 1 0 1 5 5259 FALSE TRUE "N1" 1.04651629054515
1 0 260 0 0 132 914 1 0 1 5 5260 FALSE TRUE "N1" 0.949154998335176
1 0 262 86 2 254 914 1 0 1 5 5262 FALSE FALSE "N1" 1.0046711422101
1 0 263 54 2 316 914 1 0 1 5 5263 FALSE FALSE "N1" 1.04161831588213
1 0 264 65 2 376 914 1 0 1 5 5264 FALSE FALSE "N1" 1.08782139841927
1 0 265 0 0 437 915 1 0 1 5 5265 FALSE TRUE "N1" 1.12132546518928
1 0 266 47 1 499 914 1 0 1 5 5266 TRUE FALSE "N1" 1.12824998743497
1 0 267 0 0 560 914 1 0 1 5 5267 FALSE TRUE "N1" 1.13835705714144
1 0 268 47 1 621 914 1 0 1 5 5268 TRUE FALSE "N1" 1.13680696110846
1 0 269 47 1 683 913 1 0 1 5 5269 TRUE FALSE "N1" 1.14061865105339
1 0 270 0 0 744 913 1 0 1 5 5270 FALSE TRUE "N1" 1.1398753587188
1 0 271 0 0 806 912 1 0 1 5 5271 FALSE TRUE "N1" 1.14470974447057
1 0 272 0 0 867 911 1 0 1 5 5272 FALSE TRUE "N1" 1.13884622647338
1 0 273 0 0 928 911 1 0 1 5 5273 FALSE TRUE "N1" 1.12089352587747
1 0 274 0 0 990 910 1 0 1 5 5274 FALSE TRUE "N1" 1.11448996741934
1 0 275 94 2 1051 909 1 0 1 5 5275 FALSE FALSE "N1" 1.09965653556278
1 0 276 0 0 1111 909 1 0 1 5 5276 FALSE TRUE "N1" 1.09760455241561
1 0 277 0 0 1172 908 1 0 1 5 5277 FALSE TRUE "N1" 1.08786591065714
1 0 278 0 0 1233 907 1 0 1 5 5278 FALSE TRUE "N1" 1.0588786728199
1 0 279 66 2 1294 906 1 0 1 5 5279 FALSE FALSE "N1" 1.01353311001525
1 1 2 0 0 192 112 1 0 1 6 6002 FALSE TRUE "N1" 0.886110935484729
1 1 3 0 0 253 111 1 0 1 6 6003 FALSE TRUE "N1" 0.901325668166457
1 1 4 0 0 314 110 1 0 1 6 6004 FALSE TRUE "N1" 0.897520337112654
1 1 5 0 0 375 110 1 0 1 6 6005 FALSE TRUE "N1" 0.896999450872545
1 1 6 0 0 437 110 1 0 1 6 6006 FALSE TRUE "N1" 0.879726531247429
1 1 7 47 1 497 110 1 0 1 6 6007 TRUE FALSE "N1" 0.864759562677232
1 1 8 48 2 559 111 1 0 1 6 6008 FALSE FALSE "N1" 0.847575512432966
1 1 9 47 1 620 111 1 0 1 6 6009 TRUE FALSE "N1" 0.830880631520635
1 1 10 47 1 682 110 1 0 1 6 6010 TRUE FALSE "N1" 0.844373810751354
1 1 11 0 0 743 110 1 0 1 6 6011 FALSE TRUE "N1" 0.857009237607227
1 1 12 0 0 804 110 1 0 1 6 6012 FALSE TRUE "N1" 0.87053413374612
1 1 13 94 2 865 110 1 0 1 6 6013 FALSE FALSE "N1" 0.889122103074938
1 1 14 0 0 926 109 1 0 1 6 6014 FALSE TRUE "N1" 0.917347126999123
1 1 15 0 0 987 108 1 0 1 6 6015 FALSE TRUE "N1" 0.923629944073322
1 1 16 0 0 1048 108 1 0 1 6 6016 FALSE TRUE "N1" 0.926101148750047
1 1 17 0 0 1109 107 1 0 1 6 6017 FALSE TRUE "N1" 0.925802513509514
1 1 18 43 1 1170 107 1 0 1 6 6018 TRUE FALSE "N1" 0.917709196056004
1 1 19 0 0 1231 107 1 0 1 6 6019 FALSE TRUE "N1" 0.912639686427501
1 1 20 0 0 1291 107 1 0 1 6 6020 FALSE TRUE "N1" 0.908218240861615
1 1 24 94 2 254 173 1 0 1 6 6024 FALSE FALSE "N1" 0.90593128893262
1 1 25 0 0 315 173 1 0 1 6 6025 FALSE TRUE "N1" 0.907411437163223
1 1 26 0 0 376 173 1 0 1 6 6026 FALSE TRUE "N1" 0.886663616180465
1 1 27 0 0 437 172 1 0 1 6 6027 FALSE TRUE "N1" 0.866614497746967
1 1 28 0 0 498 173 1 0 1 6 6028 FALSE TRUE "N1" 0.84897950906497
1 1 29 47 1 560 173 1 0 1 6 6029 TRUE FALSE "N1" 0.84682586120725
1 1 30 94 2 621 173 1 0 1 6 6030 FALSE FALSE "N1" 0.86756104195521
1 1 31 0 0 682 172 1 0 1 6 6031 FALSE TRUE "N1" 0.886339622922883
1 1 32 47 1 743 172 1 0 1 6 6032 TRUE FALSE "N1" 0.89856854603145
1 1 33 0 0 804 172 1 0 1 6 6033 FALSE TRUE "N1" 0.916705421827632
1 1 34 0 0 865 171 1 0 1 6 6034 FALSE TRUE "N1" 0.92854691786227
1 1 35 13 2 927 171 1 0 1 6 6035 FALSE FALSE "N1" 0.941322085227994
1 1 36 0 0 988 170 1 0 1 6 6036 FALSE TRUE "N1" 0.945540356467681
1 1 37 0 0 1048 169 1 0 1 6 6037 FALSE TRUE "N1" 0.948678546785491
1 1 38 47 1 1109 169 1 0 1 6 6038 TRUE FALSE "N1" 0.945718172776832
1 1 39 0 0 1170 169 1 0 1 6 6039 FALSE TRUE "N1" 0.947725643686123
1 1 40 0 0 1231 169 1 0 1 6 6040 FALSE TRUE "N1" 0.944993957115617
1 1 41 0 0 1291 169 1 0 1 6 6041 FALSE TRUE "N1" 0.931863002036684
1 1 44 0 0 194 235 1 0 1 6 6044 FALSE TRUE "N1" 0.903523673167149
1 1 45 0 0 254 235 1 0 1 6 6045 FALSE TRUE "N1" 0.910352734498507
1 1 46 47 1 316 235 1 0 1 6 6046 TRUE FALSE "N1" 0.904940310033952
1 1 47 0 0 377 235 1 0 1 6 6047 FALSE TRUE "N1" 0.879275437714793
1 1 48 47 1 438 235 1 0 1 6 6048 TRUE FALSE "N1" 0.858413234239232
1 1 49 0 0 499 235 1 0 1 6 6049 FALSE TRUE "N1" 0.849697288287607
1 1 50 47 1 560 235 1 0 1 6 6050 TRUE FALSE "N1" 0.868895090784836
1 1 51 0 0 622 235 1 0 1 6 6051 FALSE TRUE "N1" 0.906623710138208
1 1 52 0 0 682 235 1 0 1 6 6052 FALSE TRUE "N1" 0.933044592574207
1 1 53 0 0 743 234 1 0 1 6 6053 FALSE TRUE "N1" 0.952274189527063
1 1 54 0 0 804 234 1 0 1 6 6054 FALSE TRUE "N1" 0.955463173426424
1 1 55 47 1 865 234 1 0 1 6 6055 TRUE FALSE "N1" 0.970315837051271
1 1 56 7 1 926 233 1 0 1 6 6056 TRUE FALSE "N1" 0.969229474785722
1 1 57 0 0 987 233 1 0 1 6 6057 FALSE TRUE "N1" 0.979520874787378
1 1 58 47 1 1048 232 1 0 1 6 6058 TRUE FALSE "N1" 0.976096767011285
1 1 59 94 2 1109 231 1 0 1 6 6059 FALSE FALSE "N1" 0.969921973538763
1 1 60 47 1 1171 231 1 0 1 6 6060 TRUE FALSE "N1" 0.968861046837716
1 1 61 0 0 1231 230 1 0 1 6 6061 FALSE TRUE "N1" 0.960596194418727
1 1 62 0 0 1291 230 1 0 1 6 6062 FALSE TRUE "N1" 0.958150425306505
1 1 64 0 0 133 297 1 0 1 6 6064 FALSE TRUE "N1" 0.895665402042919
1 1 65 0 0 194 297 1 0 1 6 6065 FALSE TRUE "N1" 0.904019123842757
1 1 66 0 0 255 297 1 0 1 6 6066 FALSE TRUE "N1" 0.903326702637169
1 1 67 0 0 316 297 1 0 1 6 6067 FALSE TRUE "N1" 0.886581028143288
1 1 68 47 1 378 297 1 0 1 6 6068 TRUE FALSE "N1" 0.861614935920843
1 1 69 0 0 439 297 1 0 1 6 6069 FALSE TRUE "N1" 0.850821726352455
1 1 70 0 0 500 297 1 0 1 6 6070 FALSE TRUE "N1" 0.861621294811968
1 1 71 0 0 561 297 1 0 1 6 6071 FALSE TRUE "N1" 0.896224364082327
1 1 72 47 1 622 297 1 0 1 6 6072 TRUE FALSE "N1" 0.931996383655411
1 1 73 0 0 683 297 1 0 1 6 6073 FALSE TRUE "N1" 0.967450691314586
1 1 74 47 1 744 297 1 0 1 6 6074 TRUE FALSE "N1" 0.981382168748238
1 1 75 0 0 805 297 1 0 1 6 6075 FALSE TRUE "N1" 0.98873227141461
1 1 76 47 1 866 296 1 0 1 6 6076 TRUE FALSE "N1" 1.0009040420505
1 1 77 0 0 927 295 1 0 1 6 6077 FALSE TRUE "N1" 1.00004636722311
1 1 78 47 1 987 294 1 0 1 6 6078 TRUE FALSE "N1" 1.00180607402087
1 1 79 0 0 1048 294 1 0 1 6 6079 FALSE TRUE "N1" 1.00348955167258
1 1 80 52 2 1109 294 1 0 1 6 6080 FALSE FALSE "N1" 1.00665945889856
1 1 81 0 0 1170 292 1 0 1 6 6081 FALSE TRUE "N1" 0.999328510453018
1 1 82 47 1 1231 292 1 0 1 6 6082 TRUE FALSE "N1" 0.989659738949477
1 1 83 0 0 1292 292 1 0 1 6 6083 FALSE TRUE "N1" 0.973009292727571
1 1 85 0 0 133 358 1 0 1 6 6085 FALSE TRUE "N1" 0.907576613237577
1 1 86 0 0 194 359 1 0 1 6 6086 FALSE TRUE "N1" 0.911407302308428
1 1 87 47 1 256 359 1 0 1 6 6087 TRUE FALSE "N1" 0.900595016066664
1 1 88 47 1 317 359 1 0 1 6 6088 TRUE FALSE "N1" 0.883042615421844
1 1 89 9 1 378 359 1 0 1 6 6089 TRUE FALSE "N1" 0.860179222380664
1 1 90 47 1 440 359 1 0 1 6 6090 TRUE FALSE "N1" 0.858114598998699
1 1 91 0 0 501 360 1 0 1 6 6091 FALSE TRUE "N1" 0.900055130700631
1 1 92 94 2 561 360 1 0 1 6 6092 FALSE FALSE "N1" 0.939606890668111
1 1 93 82 2 623 360 1 0 1 6 6093 FALSE FALSE "N1" 0.970423783105496
1 1 94 0 0 683 360 1 0 1 6 6094 FALSE TRUE "N1" 1.00249849522646
1 1 95 93 2 744 360 1 0 1 6 6095 FALSE FALSE "N1" 1.01994930870818
1 1 96 0 0 805 359 1 0 1 6 6096 FALSE TRUE "N1" 1.02320831795737
1 1 97 0 0 866 359 1 0 1 6 6097 FALSE TRUE "N1" 1.03259124955008
1 1 98 0 0 926 358 1 0 1 6 6098 FALSE TRUE "N1" 1.03567856873889
1 1 99 0 0 987 357 1 0 1 6 6099 FALSE TRUE "N1" 1.03873424856697
1 1 100 0 0 1048 356 1 0 1 6 6100 FALSE TRUE "N1" 1.03275634807698
1 1 101 0 0 1109 355 1 0 1 6 6101 FALSE TRUE "N1" 1.0325848131115
1 1 102 0 0 1170 355 1 0 1 6 6102 FALSE TRUE "N1" 1.03442074905531
1 1 103 0 0 1231 353 1 0 1 6 6103 FALSE TRUE "N1" 1.02332898179384
1 1 104 93 2 1292 353 1 0 1 6 6104 FALSE FALSE "N1" 0.992200813881128
1 1 106 47 1 134 420 1 0 1 6 6106 TRUE FALSE "N1" 0.91827459453399
1 1 107 0 0 196 420 1 0 1 6 6107 FALSE TRUE "N1" 0.915161762233228
1 1 108 0 0 257 420 1 0 1 6 6108 FALSE TRUE "N1" 0.914888640104649
1 1 109 68 3 318 421 1 0 1 6 6109 FALSE FALSE "N1" 0.886396852943011
1 1 110 46 1 379 421 1 0 1 6 6110 TRUE FALSE "N1" 0.872929109276793
1 1 111 0 0 441 422 1 0 1 6 6111 FALSE TRUE "N1" 0.906280717754703
1 1 112 0 0 501 422 1 0 1 6 6112 FALSE TRUE "N1" 0.953468420299384
1 1 113 0 0 563 423 1 0 1 6 6113 FALSE TRUE "N1" 0.992194454990002
1 1 114 0 0 623 423 1 0 1 6 6114 FALSE TRUE "N1" 1.02417386129153
1 1 115 0 0 684 423 1 0 1 6 6115 FALSE TRUE "N1" 1.04501070675005
1 1 116 0 0 744 423 1 0 1 6 6116 FALSE TRUE "N1" 1.05584835100886
1 1 117 0 0 805 422 1 0 1 6 6117 FALSE TRUE "N1" 1.06081619592681
1 1 118 0 0 865 421 1 0 1 6 6118 FALSE TRUE "N1" 1.06476754883414
1 1 119 0 0 926 421 1 0 1 6 6119 FALSE TRUE "N1" 1.06761361789745
1 1 120 0 0 987 419 1 0 1 6 6120 FALSE TRUE "N1" 1.06575852773281
1 1 121 0 0 1048 418 1 0 1 6 6121 FALSE TRUE "N1" 1.06757546455069
1 1 122 0 0 1109 417 1 0 1 6 6122 FALSE TRUE "N1" 1.05738572925959
1 1 123 47 1 1170 416 1 0 1 6 6123 TRUE FALSE "N1" 1.05545448749635
1 1 124 47 1 1231 416 1 0 1 6 6124 TRUE FALSE "N1" 1.04032242039925
1 1 125 0 0 1292 415 1 0 1 6 6125 FALSE TRUE "N1" 1.0138253088172
1 1 127 0 0 135 482 1 0 1 6 6127 FALSE TRUE "N1" 0.929709354178964
1 1 128 47 1 196 482 1 0 1 6 6128 TRUE FALSE "N1" 0.925808872400639
1 1 129 47 1 258 482 1 0 1 6 6129 TRUE FALSE "N1" 0.918147494258936
1 1 130 0 0 319 483 1 0 1 6 6130 FALSE TRUE "N1" 0.905588219001662
1 1 131 0 0 380 484 1 0 1 6 6131 FALSE TRUE "N1" 0.898733722105803
1 1 132 0 0 442 484 1 0 1 6 6132 FALSE TRUE "N1" 0.948729340367041
1 1 133 0 0 503 485 1 0 1 6 6133 FALSE TRUE "N1" 1.00222529555042
1 1 134 0 0 563 486 1 0 1 6 6134 FALSE TRUE "N1" 1.04543628717073
1 1 138 0 0 805 486 1 0 1 6 6138 FALSE TRUE "N1" 1.09614983974951
1 1 140 0 0 925 484 1 0 1 6 6140 FALSE TRUE "N1" 1.10191169303615
1 1 141 0 0 986 482 1 0 1 6 6141 FALSE TRUE "N1" 1.10235006878653
1 1 142 0 0 1047 481 1 0 1 6 6142 FALSE TRUE "N1" 1.0865128627016
1 1 143 0 0 1108 480 1 0 1 6 6143 FALSE TRUE "N1" 1.08202782822446
1 1 144 0 0 1170 478 1 0 1 6 6144 FALSE TRUE "N1" 1.07200962789883
1 1 145 98 3 1231 477 1 0 1 6 6145 FALSE FALSE "N1" 1.06133072327579
1 1 146 43 1 1292 476 1 0 1 6 6146 TRUE FALSE "N1" 1.03452877265699
1 1 148 0 0 136 543 1 0 1 6 6148 FALSE TRUE "N1" 0.936347958966372
1 1 149 0 0 197 544 1 0 1 6 6149 FALSE TRUE "N1" 0.938368147657913
1 1 150 0 0 259 544 1 0 1 6 6150 FALSE TRUE "N1" 0.936926075226609
1 1 151 0 0 320 545 1 0 1 6 6151 FALSE TRUE "N1" 0.932491834331019
1 1 152 0 0 382 546 1 0 1 6 6152 FALSE TRUE "N1" 0.947973407797653
1 1 153 0 0 443 547 1 0 1 6 6153 FALSE TRUE "N1" 0.994221002572669
1 1 163 0 0 1046 543 1 0 1 6 6163 FALSE TRUE "N1" 1.10149875285026
1 1 164 0 0 1108 541 1 0 1 6 6164 FALSE TRUE "N1" 1.08621422746106
1 1 165 47 1 1169 540 1 0 1 6 6165 TRUE FALSE "N1" 1.08063019048358
1 1 166 94 2 1231 538 1 0 1 6 6166 FALSE FALSE "N1" 1.07442996144655
1 1 167 56 2 1292 538 1 0 1 6 6167 FALSE FALSE "N1" 1.06060650761458
1 1 168 0 0 75 604 1 0 1 6 6168 FALSE TRUE "N1" 0.932129765274138
1 1 169 154 5 137 605 1 0 1 6 6169 FALSE FALSE "N1" 0.943901313506396
1 1 170 0 0 198 605 1 0 1 6 6170 FALSE TRUE "N1" 0.952217037054388
1 1 171 0 0 260 606 1 0 1 6 6171 FALSE TRUE "N1" 0.962133572669459
1 1 172 0 0 322 607 1 0 1 6 6172 FALSE TRUE "N1" 0.967825478153718
1 1 185 0 0 1107 603 1 0 1 6 6185 FALSE TRUE "N1" 1.09002583985854
1 1 186 0 0 1168 602 1 0 1 6 6186 FALSE TRUE "N1" 1.08925711195945
1 1 187 47 1 1230 600 1 0 1 6 6187 TRUE FALSE "N1" 1.08625230326036
1 1 188 0 0 1291 599 1 0 1 6 6188 FALSE TRUE "N1" 1.06140695242185
1 1 190 47 1 137 666 1 0 1 6 6190 TRUE FALSE "N1" 0.954179995725801
1 1 191 0 0 199 666 1 0 1 6 6191 FALSE TRUE "N1" 0.961720632483575
1 1 192 0 0 261 667 1 0 1 6 6192 FALSE TRUE "N1" 0.980098913500162
1 1 207 0 0 1167 663 1 0 1 6 6207 FALSE TRUE "N1" 1.09211582125755
1 1 208 0 0 1229 661 1 0 1 6 6208 FALSE TRUE "N1" 1.08333651903703
1 1 209 0 0 1291 660 1 0 1 6 6209 FALSE TRUE "N1" 1.06435460864825
1 1 211 0 0 138 727 1 0 1 6 6211 FALSE TRUE "N1" 0.953976666304695
1 1 212 0 0 201 728 1 0 1 6 6212 FALSE TRUE "N1" 0.970385629758744
1 1 213 0 0 263 728 1 0 1 6 6213 FALSE TRUE "N1" 1.00678020028249
1 1 228 0 0 1166 724 1 0 1 6 6228 FALSE TRUE "N1" 1.09244625095371
1 1 229 0 0 1229 722 1 0 1 6 6229 FALSE TRUE "N1" 1.08161488803857
1 1 230 0 0 1291 721 1 0 1 6 6230 FALSE TRUE "N1" 1.06335091196734
1 1 231 0 0 78 788 1 0 1 6 6231 FALSE TRUE "N1" 0.945406897301501
1 1 232 0 0 139 788 1 0 1 6 6232 FALSE TRUE "N1" 0.952344059781989
1 1 233 0 0 202 789 1 0 1 6 6233 FALSE TRUE "N1" 0.976026819208906
1 1 250 0 0 1228 783 1 0 1 6 6250 FALSE TRUE "N1" 1.07614523355389
1 1 251 0 0 1291 782 1 0 1 6 6251 FALSE TRUE "N1" 1.05376465095352
1 1 252 0 0 79 848 1 0 1 6 6252 FALSE TRUE "N1" 0.936887921879857
1 1 253 0 0 141 849 1 0 1 6 6253 FALSE TRUE "N1" 0.958639517090987
1 1 271 0 0 1229 843 1 0 1 6 6271 FALSE TRUE "N1" 1.07737125878184
1 1 272 0 0 1291 843 1 0 1 6 6272 FALSE TRUE "N1" 1.04897477743963
1 1 274 0 0 142 909 1 0 1 6 6274 FALSE TRUE "N1" 0.950609788548731
1 1 293 0 0 1290 903 1 0 1 6 6293 FALSE TRUE "N1" 1.0188058715174
1 2 0 0 0 79 102 1 0 1 7 7000 FALSE TRUE "N1" 0.838364115805734
1 2 1 0 0 141 102 1 0 1 7 7001 FALSE TRUE "N1" 0.870610362892172
1 2 19 0 0 1226 98 1 0 1 7 7019 FALSE TRUE "N1" 0.905232508835907
1 2 20 0 0 1288 98 1 0 1 7 7020 FALSE TRUE "N1" 0.900004259571629
1 2 21 0 0 79 164 1 0 1 7 7021 FALSE TRUE "N1" 0.857441254466487
1 2 22 0 0 141 163 1 0 1 7 7022 FALSE TRUE "N1" 0.885589971697167
1 2 40 0 0 1227 158 1 0 1 7 7040 FALSE TRUE "N1" 0.932568141024523
1 2 41 0 0 1289 158 1 0 1 7 7041 FALSE TRUE "N1" 0.925008427593373
1 2 43 0 0 140 223 1 0 1 7 7043 FALSE TRUE "N1" 0.893295784529295
1 2 44 0 0 204 221 1 0 1 7 7044 FALSE TRUE "N1" 0.911871036075862
1 2 61 0 0 1228 218 1 0 1 7 7061 FALSE TRUE "N1" 0.95767397375682
1 2 62 0 0 1290 219 1 0 1 7 7062 FALSE TRUE "N1" 0.954059254341872
1 2 63 94 2 79 284 1 0 1 7 7063 FALSE FALSE "N1" 0.878252664360499
1 2 64 50 2 141 283 1 0 1 7 7064 FALSE FALSE "N1" 0.903930176914455
1 2 65 0 0 203 282 1 0 1 7 7065 FALSE TRUE "N1" 0.906547480992156
1 2 82 0 0 1229 279 1 0 1 7 7082 FALSE TRUE "N1" 0.987849238570167
1 2 83 0 0 1290 280 1 0 1 7 7083 FALSE TRUE "N1" 0.972018313828903
1 2 84 0 0 78 345 1 0 1 7 7084 FALSE TRUE "N1" 0.892298446739501
1 2 85 47 1 140 344 1 0 1 7 7085 TRUE FALSE "N1" 0.909742901330095
1 2 86 0 0 203 342 1 0 1 7 7086 FALSE TRUE "N1" 0.908872586267903
1 2 87 0 0 265 341 1 0 1 7 7087 FALSE TRUE "N1" 0.900093206499931
1 2 102 2 1 1169 339 1 0 1 7 7102 TRUE FALSE "N1" 1.02019707281971
1 2 103 0 0 1230 340 1 0 1 7 7103 FALSE TRUE "N1" 1.01290420017346
1 2 104 0 0 1292 341 1 0 1 7 7104 FALSE TRUE "N1" 0.997162299907952
1 2 105 94 3 78 405 1 0 1 7 7105 FALSE FALSE "N1" 0.911832960276563
1 2 106 0 0 140 405 1 0 1 7 7106 FALSE TRUE "N1" 0.920383652606381
1 2 107 0 0 202 404 1 0 1 7 7107 FALSE TRUE "N1" 0.916807164085638
1 2 108 0 0 264 402 1 0 1 7 7108 FALSE TRUE "N1" 0.905537425420112
1 2 122 0 0 1108 399 1 0 1 7 7122 FALSE TRUE "N1" 1.05687112436316
1 2 123 1 1 1170 400 1 0 1 7 7123 TRUE FALSE "N1" 1.05023895601433
1 2 124 94 2 1231 401 1 0 1 7 7124 FALSE FALSE "N1" 1.03829587281659
1 2 125 4 1 1292 401 1 0 1 7 7125 TRUE FALSE "N1" 1.00932127521414
1 2 126 57 2 78 468 1 0 1 7 7126 FALSE FALSE "N1" 0.918814557447475
1 2 127 0 0 139 466 1 0 1 7 7127 FALSE TRUE "N1" 0.932485475439894
1 2 128 0 0 201 466 1 0 1 7 7128 FALSE TRUE "N1" 0.921489091545305
1 2 129 0 0 263 463 1 0 1 7 7129 FALSE TRUE "N1" 0.915809748748391
1 2 130 0 0 325 462 1 0 1 7 7130 FALSE TRUE "N1" 0.891707612697013
1 2 142 0 0 1049 460 1 0 1 7 7142 FALSE TRUE "N1" 1.0794867532928
1 2 143 0 0 1110 461 1 0 1 7 7143 FALSE TRUE "N1" 1.07692660168778
1 2 144 0 0 1171 461 1 0 1 7 7144 FALSE TRUE "N1" 1.06384636264294
1 2 145 0 0 1232 462 1 0 1 7 7145 FALSE TRUE "N1" 1.05817981517573
1 2 146 0 0 1293 462 1 0 1 7 7146 FALSE TRUE "N1" 1.02860166574855
1 2 147 0 0 77 528 1 0 1 7 7147 FALSE TRUE "N1" 0.934302412257782
1 2 148 0 0 139 527 1 0 1 7 7148 FALSE TRUE "N1" 0.939619608450362
1 2 149 0 0 201 526 1 0 1 7 7149 FALSE TRUE "N1" 0.934340565604534
1 2 150 0 0 262 525 1 0 1 7 7150 FALSE TRUE "N1" 0.927956006272329
1 2 151 0 0 324 524 1 0 1 7 7151 FALSE TRUE "N1" 0.918045907095836
1 2 152 0 0 385 522 1 0 1 7 7152 FALSE TRUE "N1" 0.934740710460714
1 2 153 0 0 446 520 1 0 1 7 7153 FALSE TRUE "N1" 0.970481013125624
1 2 162 47 1 989 520 1 0 1 7 7162 TRUE FALSE "N1" 1.10660633827807
1 2 163 0 0 1050 522 1 0 1 7 7163 FALSE TRUE "N1" 1.09378658112701
1 2 164 0 0 1111 522 1 0 1 7 7164 FALSE TRUE "N1" 1.08821533947923
1 2 165 0 0 1172 523 1 0 1 7 7165 FALSE TRUE "N1" 1.07676778450455
1 2 166 0 0 1233 523 1 0 1 7 7166 FALSE TRUE "N1" 1.06894123028849
1 2 167 0 0 1294 524 1 0 1 7 7167 FALSE TRUE "N1" 1.04546808162636
1 2 168 85 2 77 590 1 0 1 7 7168 FALSE FALSE "N1" 0.934016572346952
1 2 169 0 0 139 589 1 0 1 7 7169 FALSE TRUE "N1" 0.944104642927502
1 2 170 0 0 200 588 1 0 1 7 7170 FALSE TRUE "N1" 0.953354115354034
1 2 171 0 0 262 587 1 0 1 7 7171 FALSE TRUE "N1" 0.953887719376393
1 2 172 0 0 323 586 1 0 1 7 7172 FALSE TRUE "N1" 0.9554822500998
1 2 173 0 0 384 584 1 0 1 7 7173 FALSE TRUE "N1" 0.98093751165418
1 2 174 0 0 446 583 1 0 1 7 7174 FALSE TRUE "N1" 1.0237736388879
1 2 175 0 0 506 582 1 0 1 7 7175 FALSE TRUE "N1" 1.06133080082325
1 2 176 0 0 567 581 1 0 1 7 7176 FALSE TRUE "N1" 1.09011478678684
1 2 177 0 0 627 581 1 0 1 7 7177 FALSE TRUE "N1" 1.11368960015953
1 2 178 0 0 688 580 1 0 1 7 7178 FALSE TRUE "N1" 1.12793235306851
1 2 179 0 0 748 580 1 0 1 7 7179 FALSE TRUE "N1" 1.12851046932875
1 2 180 0 0 808 581 1 0 1 7 7180 FALSE TRUE "N1" 1.133833946865
1 2 181 0 0 869 582 1 0 1 7 7181 FALSE TRUE "N1" 1.11920376688209
1 2 182 0 0 930 582 1 0 1 7 7182 FALSE TRUE "N1" 1.12304073729662
1 2 183 0 0 990 583 1 0 1 7 7183 FALSE TRUE "N1" 1.11750757144813
1 2 184 0 0 1051 583 1 0 1 7 7184 FALSE TRUE "N1" 1.1060472986912
1 2 185 55 2 1112 584 1 0 1 7 7185 FALSE FALSE "N1" 1.08782139841927
1 2 186 0 0 1173 584 1 0 1 7 7186 FALSE TRUE "N1" 1.09473320288271
1 2 187 0 0 1234 584 1 0 1 7 7187 FALSE TRUE "N1" 1.08067470272145
1 2 188 0 0 1295 585 1 0 1 7 7188 FALSE TRUE "N1" 1.06313486476398
1 2 189 47 1 78 651 1 0 1 7 7189 TRUE FALSE "N1" 0.943018280661954
1 2 190 0 0 139 650 1 0 1 7 7190 FALSE TRUE "N1" 0.950342947763824
1 2 191 0 0 200 649 1 0 1 7 7191 FALSE TRUE "N1" 0.957337262716988
1 2 192 0 0 261 648 1 0 1 7 7192 FALSE TRUE "N1" 0.981649009533144
1 2 193 0 0 322 648 1 0 1 7 7193 FALSE TRUE "N1" 0.996075937642404
1 2 194 0 0 384 646 1 0 1 7 7194 FALSE TRUE "N1" 1.02144225226848
1 2 195 0 0 445 646 1 0 1 7 7195 FALSE TRUE "N1" 1.06017456830277
1 2 196 0 0 506 645 1 0 1 7 7196 FALSE TRUE "N1" 1.09303064855762
1 2 197 0 0 567 644 1 0 1 7 7197 FALSE TRUE "N1" 1.10760375361531
1 2 198 0 0 627 644 1 0 1 7 7198 FALSE TRUE "N1" 1.13705480276744
1 2 199 0 0 688 644 1 0 1 7 7199 FALSE TRUE "N1" 1.14634235099327
1 2 200 75 2 749 643 1 0 1 7 7200 FALSE FALSE "N1" 1.14277858025478
1 2 201 0 0 809 644 1 0 1 7 7201 FALSE TRUE "N1" 1.14469074534465
1 2 202 0 0 869 644 1 0 1 7 7202 FALSE TRUE "N1" 1.13622256350455
1 2 203 0 0 930 644 1 0 1 7 7203 FALSE TRUE "N1" 1.13862389792635
1 2 204 0 0 991 645 1 0 1 7 7204 FALSE TRUE "N1" 1.12959675404685
1 2 205 0 0 1052 645 1 0 1 7 7205 FALSE TRUE "N1" 1.11048789847792
1 2 206 0 0 1113 645 1 0 1 7 7206 FALSE TRUE "N1" 1.10019013958514
1 2 207 47 1 1174 646 1 0 1 7 7207 TRUE FALSE "N1" 1.08888876155889
1 2 208 0 0 1235 646 1 0 1 7 7208 FALSE TRUE "N1" 1.08336823594521
1 2 209 54 2 1295 646 1 0 1 7 7209 FALSE FALSE "N1" 1.06719431882044
1 2 211 94 2 139 712 1 0 1 7 7211 FALSE FALSE "N1" 0.956613047055773
1 2 212 0 0 200 711 1 0 1 7 7212 FALSE TRUE "N1" 0.967469845535415
1 2 213 0 0 261 710 1 0 1 7 7213 FALSE TRUE "N1" 0.995504180273292
1 2 214 0 0 322 710 1 0 1 7 7214 FALSE TRUE "N1" 1.03026614427433
1 2 215 0 0 384 709 1 0 1 7 7215 FALSE TRUE "N1" 1.05464776134541
1 2 216 0 0 445 708 1 0 1 7 7216 FALSE TRUE "N1" 1.08477215502976
1 2 217 0 0 505 707 1 0 1 7 7217 FALSE TRUE "N1" 1.10663813273369
1 2 218 0 0 566 707 1 0 1 7 7218 FALSE TRUE "N1" 1.12695401440464
1 2 219 0 0 627 706 1 0 1 7 7219 FALSE TRUE "N1" 1.14807034088286
1 2 220 0 0 688 706 1 0 1 7 7220 FALSE TRUE "N1" 1.15470886812282
1 2 221 0 0 749 706 1 0 1 7 7221 FALSE TRUE "N1" 1.15322236100109
1 2 222 47 1 809 706 1 0 1 7 7222 TRUE FALSE "N1" 1.15818384702791
1 2 223 0 0 870 706 1 0 1 7 7223 FALSE TRUE "N1" 1.14796231728118
1 2 224 0 0 931 707 1 0 1 7 7224 FALSE TRUE "N1" 1.13702936720294
1 2 225 0 0 992 707 1 0 1 7 7225 FALSE TRUE "N1" 1.12719541962505
1 2 226 0 0 1053 707 1 0 1 7 7226 FALSE TRUE "N1" 1.11404538787274
1 2 227 38 1 1114 707 1 0 1 7 7227 TRUE FALSE "N1" 1.09904662484692
1 2 228 0 0 1175 707 1 0 1 7 7228 FALSE TRUE "N1" 1.09395175720136
1 2 229 49 2 1235 707 1 0 1 7 7229 FALSE FALSE "N1" 1.0793088594362
1 2 230 51 2 1296 707 1 0 1 7 7230 FALSE FALSE "N1" 1.05716975960369
1 2 231 53 2 78 772 1 0 1 7 7231 FALSE FALSE "N1" 0.947369855972914
1 2 232 47 1 138 774 1 0 1 7 7232 TRUE FALSE "N1" 0.956320770706366
1 2 233 0 0 200 772 1 0 1 7 7233 FALSE TRUE "N1" 0.966485147980419
1 2 234 0 0 261 772 1 0 1 7 7234 FALSE TRUE "N1" 1.00758064508976
1 2 235 0 0 322 771 1 0 1 7 7235 FALSE TRUE "N1" 1.04764065106255
1 2 236 0 0 383 771 1 0 1 7 7236 FALSE TRUE "N1" 1.07060563126683
1 2 237 0 0 445 770 1 0 1 7 7237 FALSE TRUE "N1" 1.10263590869736
1 2 238 0 0 505 769 1 0 1 7 7238 FALSE TRUE "N1" 1.12222765225455
1 2 239 0 0 566 769 1 0 1 7 7239 FALSE TRUE "N1" 1.14491299634422
1 2 240 0 0 627 769 1 0 1 7 7240 FALSE TRUE "N1" 1.14534501320348
1 2 241 0 0 688 769 1 0 1 7 7241 FALSE TRUE "N1" 1.16141098427402
1 2 242 0 0 749 768 1 0 1 7 7242 FALSE TRUE "N1" 1.16411723528003
1 2 243 0 0 810 768 1 0 1 7 7243 FALSE TRUE "N1" 1.16108699101644
1 2 244 0 0 871 768 1 0 1 7 7244 FALSE TRUE "N1" 1.1476511193533
1 2 245 0 0 932 768 1 0 1 7 7245 FALSE TRUE "N1" 1.13172488879261
1 2 246 0 0 992 768 1 0 1 7 7246 FALSE TRUE "N1" 1.12680791500367
1 2 247 0 0 1053 768 1 0 1 7 7247 FALSE TRUE "N1" 1.11550010053884
1 2 248 0 0 1114 768 1 0 1 7 7248 FALSE TRUE "N1" 1.10313771826409
1 2 249 0 0 1175 768 1 0 1 7 7249 FALSE TRUE "N1" 1.08838687444471
1 2 250 0 0 1235 768 1 0 1 7 7250 FALSE TRUE "N1" 1.07871810294117
1 2 251 98 3 1296 768 1 0 1 7 7251 FALSE FALSE "N1" 1.05634387923192
1 2 252 0 0 78 836 1 0 1 7 7252 FALSE TRUE "N1" 0.938914469462523
1 2 253 0 0 139 834 1 0 1 7 7253 FALSE TRUE "N1" 0.956454229872545
1 2 254 0 0 199 834 1 0 1 7 7254 FALSE TRUE "N1" 0.972691658361115
1 2 255 0 0 261 834 1 0 1 7 7255 FALSE TRUE "N1" 1.01813244943774
1 2 256 0 0 322 833 1 0 1 7 7256 FALSE TRUE "N1" 1.05910092381947
1 2 257 0 0 383 832 1 0 1 7 7257 FALSE TRUE "N1" 1.08357148781886
1 2 258 0 0 444 832 1 0 1 7 7258 FALSE TRUE "N1" 1.11135177710153
1 2 259 0 0 505 832 1 0 1 7 7259 FALSE TRUE "N1" 1.13449465116242
1 2 260 0 0 567 831 1 0 1 7 7260 FALSE TRUE "N1" 1.1400151767761
1 2 261 0 0 627 831 1 0 1 7 7261 FALSE TRUE "N1" 1.15505193805377
1 2 262 0 0 688 830 1 0 1 7 7262 FALSE TRUE "N1" 1.15636062886635
1 2 263 0 0 749 830 1 0 1 7 7263 FALSE TRUE "N1" 1.16248455120987
1 2 264 0 0 811 830 1 0 1 7 7264 FALSE TRUE "N1" 1.15542672489291
1 2 265 0 0 871 830 1 0 1 7 7265 FALSE TRUE "N1" 1.14291196187351
1 2 266 0 0 932 830 1 0 1 7 7266 FALSE TRUE "N1" 1.13310973120379
1 2 267 0 0 993 830 1 0 1 7 7267 FALSE TRUE "N1" 1.12339652500982
1 2 268 0 0 1053 830 1 0 1 7 7268 FALSE TRUE "N1" 1.10578053545375
1 2 269 0 0 1115 830 1 0 1 7 7269 FALSE TRUE "N1" 1.09653098547977
1 2 270 0 0 1176 829 1 0 1 7 7270 FALSE TRUE "N1" 1.0832029823234
1 2 271 0 0 1236 829 1 0 1 7 7271 FALSE TRUE "N1" 1.07097405921483
1 2 272 47 1 1296 829 1 0 1 7 7272 TRUE FALSE "N1" 1.03809262094294
1 2 273 94 2 78 896 1 0 1 7 7273 FALSE FALSE "N1" 0.939810220089217
1 2 274 47 1 139 896 1 0 1 7 7274 TRUE FALSE "N1" 0.954523065656759
1 2 275 0 0 199 896 1 0 1 7 7275 FALSE TRUE "N1" 0.966180231396214
1 2 276 0 0 262 895 1 0 1 7 7276 FALSE TRUE "N1" 1.01116357004908
1 2 277 0 0 322 894 1 0 1 7 7277 FALSE TRUE "N1" 1.05743016395002
1 2 278 0 0 384 894 1 0 1 7 7278 FALSE TRUE "N1" 1.09113120125001
1 2 279 0 0 445 893 1 0 1 7 7279 FALSE TRUE "N1" 1.11609085703388
1 2 280 0 0 506 894 1 0 1 7 7280 FALSE TRUE "N1" 1.13690862581901
1 2 281 0 0 567 893 1 0 1 7 7281 FALSE TRUE "N1" 1.14094264431097
1 2 282 0 0 628 893 1 0 1 7 7282 FALSE TRUE "N1" 1.14446833925016
1 2 283 0 0 689 892 1 0 1 7 7283 FALSE TRUE "N1" 1.14545303680516
1 2 284 0 0 749 892 1 0 1 7 7284 FALSE TRUE "N1" 1.15209164159257
1 2 285 0 0 811 892 1 0 1 7 7285 FALSE TRUE "N1" 1.15381947638725
1 2 286 47 1 872 892 1 0 1 7 7286 TRUE FALSE "N1" 1.15095440819802
1 2 287 0 0 932 891 1 0 1 7 7287 FALSE TRUE "N1" 1.12723985431547
1 2 288 79 3 994 891 1 0 1 7 7288 FALSE FALSE "N1" 1.11093247802452
1 2 289 135 6 1054 890 1 0 1 7 7289 FALSE FALSE "N1" 1.10686046128072
1 2 290 0 0 1115 891 1 0 1 7 7290 FALSE TRUE "N1" 1.10168936448912
1 2 291 0 0 1176 891 1 0 1 7 7291 FALSE TRUE "N1" 1.080725496303
1 2 292 46 1 1236 890 1 0 1 7 7292 TRUE FALSE "N1" 1.05810350848223
1 2 293 0 0 1296 890 1 0 1 7 7293 FALSE TRUE "N1" 1.02344336428665
1 2 295 0 0 139 957 1 0 1 7 7295 FALSE TRUE "N1" 0.950603352110152
1 2 296 0 0 201 957 1 0 1 7 7296 FALSE TRUE "N1" 0.963346957662609
1 2 297 0 0 261 956 1 0 1 7 7297 FALSE TRUE "N1" 0.996183961244082
1 2 298 0 0 323 957 1 0 1 7 7298 FALSE TRUE "N1" 1.04229809685292
1 2 299 0 0 384 956 1 0 1 7 7299 FALSE TRUE "N1" 1.08718620723381
1 2 301 0 0 506 956 1 0 1 7 7301 FALSE TRUE "N1" 1.13388481799401
1 2 303 0 0 628 954 1 0 1 7 7303 FALSE TRUE "N1" 1.13809665279511
1 2 304 0 0 689 954 1 0 1 7 7304 FALSE TRUE "N1" 1.13978005289937
1 2 305 0 0 750 954 1 0 1 7 7305 FALSE TRUE "N1" 1.14021206975863
1 2 306 0 0 811 953 1 0 1 7 7306 FALSE TRUE "N1" 1.13446285670679
1 2 307 0 0 872 953 1 0 1 7 7307 FALSE TRUE "N1" 1.12551194197334
1 2 308 0 0 933 953 1 0 1 7 7308 FALSE TRUE "N1" 1.1163131855809
1 2 309 47 1 994 953 1 0 1 7 7309 TRUE FALSE "N1" 1.10528492968324
1 2 310 0 0 1054 952 1 0 1 7 7310 FALSE TRUE "N1" 1.10032988009499
1 2 311 0 0 1115 952 1 0 1 7 7311 FALSE TRUE "N1" 1.08980987020263
1 2 312 47 1 1176 952 1 0 1 7 7312 TRUE FALSE "N1" 1.07829880386416
1 2 313 0 0 1236 951 1 0 1 7 7313 FALSE TRUE "N1" 1.046605159926
1 2 314 69 2 1297 951 1 0 1 7 7314 FALSE FALSE "N1" 0.992798006814741
1 3 1 50 2 137 93 1 0 1 8 8001 FALSE FALSE "N1" 0.863800300686738
1 3 2 0 0 198 92 1 0 1 8 8002 FALSE TRUE "N1" 0.886225317977532
1 3 3 0 0 259 91 1 0 1 8 8003 FALSE TRUE "N1" 0.891796637172768
1 3 4 0 0 320 91 1 0 1 8 8004 FALSE TRUE "N1" 0.899807366589101
1 3 5 0 0 381 90 1 0 1 8 8005 FALSE TRUE "N1" 0.891320108075631
1 3 6 0 0 443 89 1 0 1 8 8006 FALSE TRUE "N1" 0.878449634890479
1 3 7 0 0 503 89 1 0 1 8 8007 FALSE TRUE "N1" 0.863978194543342
1 3 8 0 0 565 90 1 0 1 8 8008 FALSE TRUE "N1" 0.850815445008782
1 3 9 0 0 625 88 1 0 1 8 8009 FALSE TRUE "N1" 0.842601386171343
1 3 10 0 0 687 88 1 0 1 8 8010 FALSE TRUE "N1" 0.842093140166032
1 3 11 0 0 748 88 1 0 1 8 8011 FALSE TRUE "N1" 0.850459657295574
1 3 12 93 3 810 88 1 0 1 8 8012 FALSE FALSE "N1" 0.873221308078748
1 3 13 0 0 869 88 1 0 1 8 8013 FALSE TRUE "N1" 0.889109385292688
1 3 14 0 0 930 88 1 0 1 8 8014 FALSE TRUE "N1" 0.907786301549808
1 3 15 49 2 992 88 1 0 1 8 8015 FALSE FALSE "N1" 0.917385202798422
1 3 16 81 2 1052 88 1 0 1 8 8016 FALSE FALSE "N1" 0.921641472289955
1 3 17 0 0 1113 88 1 0 1 8 8017 FALSE TRUE "N1" 0.916451298824977
1 3 18 47 1 1173 88 1 0 1 8 8018 TRUE FALSE "N1" 0.908478722755396
1 3 19 0 0 1234 89 1 0 1 8 8019 FALSE TRUE "N1" 0.901141415418727
1 3 20 0 0 1294 89 1 0 1 8 8020 FALSE TRUE "N1" 0.89627523521133
1 3 21 77 2 76 155 1 0 1 8 8021 FALSE FALSE "N1" 0.852752968115694
1 3 22 0 0 137 154 1 0 1 8 8022 FALSE TRUE "N1" 0.878430558217103
1 3 23 0 0 198 153 1 0 1 8 8023 FALSE TRUE "N1" 0.903815871969104
1 3 24 0 0 259 153 1 0 1 8 8024 FALSE TRUE "N1" 0.905086409434929
1 3 25 0 0 320 152 1 0 1 8 8025 FALSE TRUE "N1" 0.905886776694742
1 3 26 0 0 382 152 1 0 1 8 8026 FALSE TRUE "N1" 0.883779471317857
1 3 27 0 0 443 151 1 0 1 8 8027 FALSE TRUE "N1" 0.867700860012515
1 3 28 0 0 504 150 1 0 1 8 8028 FALSE TRUE "N1" 0.854131529183197
1 3 29 0 0 565 150 1 0 1 8 8029 FALSE TRUE "N1" 0.843331960723683
1 3 30 0 0 626 150 1 0 1 8 8030 FALSE TRUE "N1" 0.850713780298229
1 3 31 0 0 687 150 1 0 1 8 8031 FALSE TRUE "N1" 0.869524078174076
1 3 32 0 0 748 149 1 0 1 8 8032 FALSE TRUE "N1" 0.884192411503741
1 3 33 0 0 810 149 1 0 1 8 8033 FALSE TRUE "N1" 0.902551693394404
1 3 34 4 1 870 149 1 0 1 8 8034 TRUE FALSE "N1" 0.913929300566702
1 3 35 47 1 932 149 1 0 1 8 8035 TRUE FALSE "N1" 0.928940703827324
1 3 36 0 0 992 150 1 0 1 8 8036 FALSE TRUE "N1" 0.941385674139248
1 3 37 0 0 1053 149 1 0 1 8 8037 FALSE TRUE "N1" 0.939257461846028
1 3 38 44 1 1114 150 1 0 1 8 8038 TRUE FALSE "N1" 0.939174873808852
1 3 39 0 0 1175 150 1 0 1 8 8039 FALSE TRUE "N1" 0.93851424705889
1 3 40 64 2 1235 149 1 0 1 8 8040 FALSE FALSE "N1" 0.930204959949477
1 3 41 0 0 1295 151 1 0 1 8 8041 FALSE TRUE "N1" 0.916521246627355
1 3 43 0 0 136 216 1 0 1 8 8043 FALSE TRUE "N1" 0.887387831841679
1 3 44 0 0 198 215 1 0 1 8 8044 FALSE TRUE "N1" 0.907119315908721
1 3 45 0 0 260 214 1 0 1 8 8045 FALSE TRUE "N1" 0.905365968002086
1 3 46 0 0 320 214 1 0 1 8 8046 FALSE TRUE "N1" 0.903320343746044
1 3 47 0 0 382 213 1 0 1 8 8047 FALSE TRUE "N1" 0.879955218685583
1 3 48 0 0 443 213 1 0 1 8 8048 FALSE TRUE "N1" 0.860979744735383
1 3 49 47 1 504 212 1 0 1 8 8049 TRUE FALSE "N1" 0.847613665779718
1 3 50 0 0 565 212 1 0 1 8 8050 FALSE TRUE "N1" 0.867237126245081
1 3 51 0 0 627 212 1 0 1 8 8051 FALSE TRUE "N1" 0.897958712863039
1 3 52 0 0 688 211 1 0 1 8 8052 FALSE TRUE "N1" 0.923947578439779
1 3 53 0 0 749 211 1 0 1 8 8053 FALSE TRUE "N1" 0.939257539393481
1 3 54 0 0 810 211 1 0 1 8 8054 FALSE TRUE "N1" 0.946474105346221
1 3 55 0 0 871 211 1 0 1 8 8055 FALSE TRUE "N1" 0.95445311785438
1 3 56 47 1 932 211 1 0 1 8 8056 TRUE FALSE "N1" 0.963766101644712
1 3 57 47 1 993 211 1 0 1 8 8057 TRUE FALSE "N1" 0.967457127753164
1 3 58 0 0 1054 210 1 0 1 8 8058 FALSE TRUE "N1" 0.964325218779026
1 3 59 0 0 1115 211 1 0 1 8 8059 FALSE TRUE "N1" 0.958633235747314
1 3 60 0 0 1175 211 1 0 1 8 8060 FALSE TRUE "N1" 0.965398785714871
1 3 61 0 0 1236 211 1 0 1 8 8061 FALSE TRUE "N1" 0.956403358743542
1 3 62 0 0 1296 211 1 0 1 8 8062 FALSE TRUE "N1" 0.947890819760476
1 3 64 11 1 137 277 1 0 1 8 8064 TRUE FALSE "N1" 0.893937489700785
1 3 65 0 0 198 276 1 0 1 8 8065 FALSE TRUE "N1" 0.90817380617119
1 3 66 0 0 259 276 1 0 1 8 8066 FALSE TRUE "N1" 0.900639450757089
1 3 67 0 0 320 275 1 0 1 8 8067 FALSE TRUE "N1" 0.891447130803232
1 3 68 0 0 382 275 1 0 1 8 8068 FALSE TRUE "N1" 0.869632024228302
1 3 69 55 2 443 275 1 0 1 8 8069 FALSE FALSE "N1" 0.856545503839793
1 3 70 0 0 504 274 1 0 1 8 8070 FALSE TRUE "N1" 0.856361328639516
1 3 71 0 0 566 274 1 0 1 8 8071 FALSE TRUE "N1" 0.886206163756704
1 3 72 0 0 627 273 1 0 1 8 8072 FALSE TRUE "N1" 0.921139662723222
1 3 73 0 0 688 273 1 0 1 8 8073 FALSE TRUE "N1" 0.954446758963255
1 3 74 0 0 749 273 1 0 1 8 8074 FALSE TRUE "N1" 0.973981272500316
1 3 75 0 0 810 273 1 0 1 8 8075 FALSE TRUE "N1" 0.986445241938162
1 3 76 0 0 871 272 1 0 1 8 8076 FALSE TRUE "N1" 0.990390313501817
1 3 77 0 0 932 272 1 0 1 8 8077 FALSE TRUE "N1" 0.991832308385669
1 3 78 0 0 994 273 1 0 1 8 8078 FALSE TRUE "N1" 0.989799557006782
1 3 79 0 0 1054 273 1 0 1 8 8079 FALSE TRUE "N1" 0.993274380816973
1 3 80 0 0 1115 272 1 0 1 8 8080 FALSE TRUE "N1" 0.988929164397137
1 3 81 0 0 1176 272 1 0 1 8 8081 FALSE TRUE "N1" 0.987436298384283
1 3 82 0 0 1236 272 1 0 1 8 8082 FALSE TRUE "N1" 0.981083611055158
1 3 83 0 0 1296 272 1 0 1 8 8083 FALSE TRUE "N1" 0.967152133621506
1 3 85 0 0 137 339 1 0 1 8 8085 FALSE TRUE "N1" 0.904406628464139
1 3 86 0 0 198 338 1 0 1 8 8086 FALSE TRUE "N1" 0.911216690669573
1 3 87 0 0 260 338 1 0 1 8 8087 FALSE TRUE "N1" 0.903212320144365
1 3 88 0 0 321 337 1 0 1 8 8088 FALSE TRUE "N1" 0.886606463707789
1 3 89 0 0 382 337 1 0 1 8 8089 FALSE TRUE "N1" 0.861506912319165
1 3 90 0 0 444 336 1 0 1 8 8090 FALSE TRUE "N1" 0.855382989975646
1 3 91 0 0 505 336 1 0 1 8 8091 FALSE TRUE "N1" 0.879923346682504
1 3 92 0 0 566 335 1 0 1 8 8092 FALSE TRUE "N1" 0.922187871642019
1 3 93 0 0 627 335 1 0 1 8 8093 FALSE TRUE "N1" 0.959891055430889
1 3 94 0 0 689 335 1 0 1 8 8094 FALSE TRUE "N1" 0.984336183865772
1 3 95 0 0 750 335 1 0 1 8 8095 FALSE TRUE "N1" 1.00665310000744
1 3 96 47 1 811 334 1 0 1 8 8096 TRUE FALSE "N1" 1.01367292807255
1 3 97 47 1 872 334 1 0 1 8 8097 TRUE FALSE "N1" 1.01467662475347
1 3 98 0 0 933 334 1 0 1 8 8098 FALSE TRUE "N1" 1.01956816297792
1 3 99 81 2 994 334 1 0 1 8 8099 FALSE FALSE "N1" 1.01648712513278
1 3 100 0 0 1055 334 1 0 1 8 8100 FALSE TRUE "N1" 1.02168357994143
1 3 101 0 0 1116 334 1 0 1 8 8101 FALSE TRUE "N1" 1.02485364226232
1 3 102 47 1 1177 333 1 0 1 8 8102 TRUE FALSE "N1" 1.02271271218685
1 3 103 0 0 1237 334 1 0 1 8 8103 FALSE TRUE "N1" 1.00341968141765
1 3 104 143 4 1298 334 1 0 1 8 8104 FALSE FALSE "N1" 0.985943432371429
1 3 105 0 0 76 401 1 0 1 8 8105 FALSE TRUE "N1" 0.910206712644982
1 3 106 47 1 137 400 1 0 1 8 8106 TRUE FALSE "N1" 0.917887089912608
1 3 107 0 0 199 400 1 0 1 8 8107 FALSE TRUE "N1" 0.916051076421344
1 3 108 0 0 260 400 1 0 1 8 8108 FALSE TRUE "N1" 0.905982160061623
1 3 109 0 0 321 399 1 0 1 8 8109 FALSE TRUE "N1" 0.892304805630626
1 3 110 1 1 382 399 1 0 1 8 8110 TRUE FALSE "N1" 0.866500115254163
1 3 111 0 0 444 398 1 0 1 8 8111 FALSE TRUE "N1" 0.883754113300808
1 3 112 47 1 505 398 1 0 1 8 8112 TRUE FALSE "N1" 0.927733755272753
1 3 113 0 0 566 398 1 0 1 8 8113 FALSE TRUE "N1" 0.970785852162377
1 3 114 0 0 628 397 1 0 1 8 8114 FALSE TRUE "N1" 1.00782205031016
1 3 115 47 1 689 396 1 0 1 8 8115 TRUE FALSE "N1" 1.02578110979719
1 3 116 0 0 750 397 1 0 1 8 8116 FALSE TRUE "N1" 1.04175813393943
1 3 117 0 0 812 396 1 0 1 8 8117 FALSE TRUE "N1" 1.05187799897561
1 3 118 48 2 873 396 1 0 1 8 8118 FALSE FALSE "N1" 1.04955289369986
1 3 119 0 0 934 396 1 0 1 8 8119 FALSE TRUE "N1" 1.05455881441711
1 3 120 0 0 995 395 1 0 1 8 8120 FALSE TRUE "N1" 1.06129900636762
1 3 121 108 3 1056 395 1 0 1 8 8121 FALSE FALSE "N1" 1.05161743953438
1 3 122 0 0 1116 396 1 0 1 8 8122 FALSE TRUE "N1" 1.04868257863767
1 3 123 0 0 1177 395 1 0 1 8 8123 FALSE TRUE "N1" 1.04177085172168
1 3 124 0 0 1238 395 1 0 1 8 8124 FALSE TRUE "N1" 1.03274998918585
1 3 125 62 2 1298 395 1 0 1 8 8125 FALSE FALSE "N1" 1.00560496863609
1 3 126 0 0 76 464 1 0 1 8 8126 FALSE TRUE "N1" 0.919856407475146
1 3 127 0 0 137 463 1 0 1 8 8127 FALSE TRUE "N1" 0.921654267619659
1 3 128 47 1 199 462 1 0 1 8 8128 TRUE FALSE "N1" 0.924474823571013
1 3 129 47 1 260 462 1 0 1 8 8129 TRUE FALSE "N1" 0.912442870992426
1 3 130 0 0 322 461 1 0 1 8 8130 FALSE TRUE "N1" 0.892990867945089
1 3 131 47 1 382 460 1 0 1 8 8131 TRUE FALSE "N1" 0.890519740815818
1 3 132 58 2 444 460 1 0 1 8 8132 FALSE FALSE "N1" 0.933374867175462
1 3 133 0 0 505 460 1 0 1 8 8133 FALSE TRUE "N1" 0.983357845201902
1 3 134 0 0 567 459 1 0 1 8 8134 FALSE TRUE "N1" 1.02144853361215
1 3 135 0 0 628 459 1 0 1 8 8135 FALSE TRUE "N1" 1.05508605954835
1 3 136 47 1 689 459 1 0 1 8 8136 TRUE FALSE "N1" 1.07819706160615
1 3 137 47 1 751 458 1 0 1 8 8137 TRUE FALSE "N1" 1.08319670097973
1 3 138 0 0 812 458 1 0 1 8 8138 FALSE TRUE "N1" 1.08101769510496
1 3 139 135 4 873 457 1 0 1 8 8139 FALSE FALSE "N1" 1.08620150967881
1 3 140 64 2 934 458 1 0 1 8 8140 FALSE FALSE "N1" 1.08960654078153
1 3 141 47 1 995 457 1 0 1 8 8141 TRUE FALSE "N1" 1.08573777591138
1 3 142 82 2 1056 457 1 0 1 8 8142 FALSE FALSE "N1" 1.08152594111027
1 3 143 53 3 1117 457 1 0 1 8 8143 FALSE FALSE "N1" 1.07358508194886
1 3 144 0 0 1178 457 1 0 1 8 8144 FALSE TRUE "N1" 1.06694011827033
1 3 145 0 0 1239 457 1 0 1 8 8145 FALSE TRUE "N1" 1.05088050609091
1 3 146 66 2 1299 457 1 0 1 8 8146 FALSE FALSE "N1" 1.01937762888652
1 3 147 0 0 76 525 1 0 1 8 8147 FALSE TRUE "N1" 0.92743512003222
1 3 148 0 0 137 525 1 0 1 8 8148 FALSE TRUE "N1" 0.938368147657913
1 3 149 0 0 198 524 1 0 1 8 8149 FALSE TRUE "N1" 0.937586779524023
1 3 150 0 0 260 524 1 0 1 8 8150 FALSE TRUE "N1" 0.930446365169882
1 3 151 0 0 321 523 1 0 1 8 8151 FALSE TRUE "N1" 0.919691231400793
1 3 152 49 2 383 522 1 0 1 8 8152 FALSE FALSE "N1" 0.932612575714948
1 3 153 47 1 444 522 1 0 1 8 8153 TRUE FALSE "N1" 0.978256696212678
1 3 154 0 0 506 522 1 0 1 8 8154 FALSE TRUE "N1" 1.0287922773874
1 3 155 47 1 567 521 1 0 1 8 8155 TRUE FALSE "N1" 1.06229634415741
1 3 156 109 3 629 521 1 0 1 8 8156 FALSE FALSE "N1" 1.08761814654561
1 3 157 0 0 690 521 1 0 1 8 8157 FALSE TRUE "N1" 1.10931258928407
1 3 158 0 0 751 520 1 0 1 8 8158 FALSE TRUE "N1" 1.10727976035773
1 3 159 48 2 812 520 1 0 1 8 8159 FALSE FALSE "N1" 1.11444561027637
1 3 160 47 1 873 520 1 0 1 8 8160 TRUE FALSE "N1" 1.10968109477953
1 3 161 84 2 935 519 1 0 1 8 8161 FALSE FALSE "N1" 1.11092619668085
1 3 162 0 0 996 519 1 0 1 8 8162 FALSE TRUE "N1" 1.10628234502048
1 3 163 0 0 1057 519 1 0 1 8 8163 FALSE TRUE "N1" 1.10247073262301
1 3 164 0 0 1118 519 1 0 1 8 8164 FALSE TRUE "N1" 1.08346346421718
1 3 165 0 0 1179 519 1 0 1 8 8165 FALSE TRUE "N1" 1.0744426792288
1 3 166 47 1 1239 519 1 0 1 8 8166 TRUE FALSE "N1" 1.06823609130066
1 3 167 96 3 1300 519 1 0 1 8 8167 FALSE FALSE "N1" 1.04468035460134
1 3 168 47 1 75 588 1 0 1 8 8168 TRUE FALSE "N1" 0.932962004537031
1 3 169 47 1 137 587 1 0 1 8 8169 TRUE FALSE "N1" 0.945781761688086
1 3 170 0 0 199 587 1 0 1 8 8170 FALSE TRUE "N1" 0.949853778431889
1 3 171 89 2 260 586 1 0 1 8 8171 FALSE FALSE "N1" 0.954739035312662
1 3 172 47 1 321 586 1 0 1 8 8172 TRUE FALSE "N1" 0.95698147500378
1 3 173 0 0 383 585 1 0 1 8 8173 FALSE TRUE "N1" 0.9794128511857
1 3 174 0 0 445 584 1 0 1 8 8174 FALSE TRUE "N1" 1.02045119582236
1 3 175 94 2 506 584 1 0 1 8 8175 FALSE FALSE "N1" 1.05994588086462
1 3 176 0 0 567 584 1 0 1 8 8176 FALSE TRUE "N1" 1.10015206378584
1 3 177 51 2 629 583 1 0 1 8 8177 FALSE FALSE "N1" 1.12334573142827
1 3 178 0 0 690 583 1 0 1 8 8178 FALSE TRUE "N1" 1.12436214589144
1 3 179 0 0 752 583 1 0 1 8 8179 FALSE TRUE "N1" 1.1284468804175
1 3 180 0 0 813 582 1 0 1 8 8180 FALSE TRUE "N1" 1.12842780374412
1 3 181 48 2 874 582 1 0 1 8 8181 FALSE FALSE "N1" 1.12920289053434
1 3 182 0 0 935 582 1 0 1 8 8182 FALSE TRUE "N1" 1.12243726301933
1 3 183 59 2 996 582 1 0 1 8 8183 FALSE FALSE "N1" 1.11277477285946
1 3 184 0 0 1057 582 1 0 1 8 8184 FALSE TRUE "N1" 1.10187997612797
1 3 185 47 1 1118 582 1 0 1 8 8185 TRUE FALSE "N1" 1.09022909173219
1 3 186 47 1 1180 581 1 0 1 8 8186 TRUE FALSE "N1" 1.09218569151248
1 3 187 49 2 1240 581 1 0 1 8 8187 FALSE FALSE "N1" 1.08287906661327
1 3 188 0 0 1300 581 1 0 1 8 8188 FALSE TRUE "N1" 1.05702366020271
1 3 190 0 0 137 651 1 0 1 8 8190 FALSE TRUE "N1" 0.951829454885553
1 3 191 0 0 199 650 1 0 1 8 8191 FALSE TRUE "N1" 0.956701993984075
1 3 192 0 0 260 649 1 0 1 8 8192 FALSE TRUE "N1" 0.983326050746275
1 3 193 47 1 322 648 1 0 1 8 8193 TRUE FALSE "N1" 0.996075937642404
1 3 194 104 3 383 648 1 0 1 8 8194 FALSE FALSE "N1" 1.02653711991403
1 3 195 0 0 445 647 1 0 1 8 8195 FALSE TRUE "N1" 1.05613426846714
1 3 196 0 0 506 647 1 0 1 8 8196 FALSE TRUE "N1" 1.0832919292517
1 3 197 12 1 568 646 1 0 1 8 8197 TRUE FALSE "N1" 1.11110401299
1 3 198 0 0 629 645 1 0 1 8 8198 FALSE TRUE "N1" 1.13777901842866
1 3 199 0 0 690 645 1 0 1 8 8199 FALSE TRUE "N1" 1.14662190956043
1 3 200 0 0 752 645 1 0 1 8 8200 FALSE TRUE "N1" 1.14113317840237
1 3 201 47 1 813 645 1 0 1 8 8201 TRUE FALSE "N1" 1.14435403430481
1 3 202 47 1 874 644 1 0 1 8 8202 TRUE FALSE "N1" 1.13549198895221
1 3 203 0 0 936 644 1 0 1 8 8203 FALSE TRUE "N1" 1.12594388128515
1 3 204 0 0 997 644 1 0 1 8 8204 FALSE TRUE "N1" 1.12131282495448
1 3 205 0 0 1058 644 1 0 1 8 8205 FALSE TRUE "N1" 1.1097636828167
1 3 206 0 0 1119 644 1 0 1 8 8206 FALSE TRUE "N1" 1.10361416981378
1 3 207 67 2 1180 643 1 0 1 8 8207 FALSE FALSE "N1" 1.08919360059564
1 3 208 0 0 1241 643 1 0 1 8 8208 FALSE TRUE "N1" 1.08287270772215
1 3 209 3 1 1301 643 1 0 1 8 8209 TRUE FALSE "N1" 1.05943763485931
1 3 211 47 1 137 713 1 0 1 8 8211 TRUE FALSE "N1" 0.952115372343835
1 3 212 48 2 199 713 1 0 1 8 8212 FALSE FALSE "N1" 0.96377253808329
1 3 213 0 0 260 712 1 0 1 8 8213 FALSE TRUE "N1" 0.995891684894674
1 3 214 0 0 321 711 1 0 1 8 8214 FALSE TRUE "N1" 1.02643545520348
1 3 215 0 0 383 711 1 0 1 8 8215 FALSE TRUE "N1" 1.05998403421137
1 3 216 177 5 445 710 1 0 1 8 8216 FALSE FALSE "N1" 1.08351433534618
1 3 217 0 0 506 709 1 0 1 8 8217 FALSE TRUE "N1" 1.11396272228811
1 3 218 47 1 568 709 1 0 1 8 8218 TRUE FALSE "N1" 1.12926640189814
1 3 219 0 0 630 708 1 0 1 8 8219 FALSE TRUE "N1" 1.14449377481466
1 3 220 53 2 691 708 1 0 1 8 8220 FALSE FALSE "N1" 1.15120860874812
1 3 221 47 1 752 708 1 0 1 8 8221 TRUE FALSE "N1" 1.16767472467485
1 3 222 94 2 814 707 1 0 1 8 8222 FALSE FALSE "N1" 1.15597304669752
1 3 223 48 2 876 707 1 0 1 8 8223 FALSE FALSE "N1" 1.14587869477329
1 3 224 0 0 936 707 1 0 1 8 8224 FALSE TRUE "N1" 1.13464710945452
1 3 225 0 0 998 707 1 0 1 8 8225 FALSE TRUE "N1" 1.12517523093351
1 3 226 47 1 1059 706 1 0 1 8 8226 TRUE FALSE "N1" 1.11135813599266
1 3 227 48 2 1120 707 1 0 1 8 8227 FALSE FALSE "N1" 1.10152418841476
1 3 228 47 1 1180 706 1 0 1 8 8228 TRUE FALSE "N1" 1.0905594438809
1 3 229 4 1 1241 706 1 0 1 8 8229 TRUE FALSE "N1" 1.078019245297
1 3 230 2 1 1302 705 1 0 1 8 8230 TRUE FALSE "N1" 1.05735393480397
1 3 232 82 3 137 777 1 0 1 8 8232 FALSE FALSE "N1" 0.949212228355304
1 3 233 0 0 198 776 1 0 1 8 8233 FALSE TRUE "N1" 0.96990917820906
1 3 234 0 0 260 775 1 0 1 8 8234 FALSE TRUE "N1" 1.00906079332036
1 3 235 0 0 322 775 1 0 1 8 8235 FALSE TRUE "N1" 1.04968627531859
1 3 236 47 1 383 774 1 0 1 8 8236 TRUE FALSE "N1" 1.07944224105493
1 3 237 51 2 445 773 1 0 1 8 8237 FALSE FALSE "N1" 1.10471324986158
1 3 238 47 1 506 772 1 0 1 8 8238 TRUE FALSE "N1" 1.12131918384561
1 3 239 54 2 568 772 1 0 1 8 8239 FALSE FALSE "N1" 1.14117769064025
1 3 240 0 0 630 771 1 0 1 8 8240 FALSE TRUE "N1" 1.15418154544413
1 3 241 0 0 691 771 1 0 1 8 8241 FALSE TRUE "N1" 1.16115050238024
1 3 242 47 1 752 771 1 0 1 8 8242 TRUE FALSE "N1" 1.16703309705081
1 3 243 0 0 814 770 1 0 1 8 8243 FALSE TRUE "N1" 1.15867929770352
1 3 244 66 2 875 770 1 0 1 8 8244 FALSE FALSE "N1" 1.14572623648119
1 3 245 0 0 937 770 1 0 1 8 8245 FALSE TRUE "N1" 1.13543483647954
1 3 246 0 0 998 769 1 0 1 8 8246 FALSE TRUE "N1" 1.1238601812298
1 3 247 0 0 1059 769 1 0 1 8 8247 FALSE TRUE "N1" 1.10730519592223
1 3 248 0 0 1120 769 1 0 1 8 8248 FALSE TRUE "N1" 1.10090791880778
1 3 249 4 1 1182 769 1 0 1 8 8249 TRUE FALSE "N1" 1.08578856949293
1 3 250 5 1 1242 768 1 0 1 8 8250 TRUE FALSE "N1" 1.06990685117011
1 3 256 94 3 322 838 1 0 1 8 8256 FALSE FALSE "N1" 1.05429833252333
1 3 257 0 0 384 837 1 0 1 8 8257 FALSE TRUE "N1" 1.08785962931347
1 3 258 47 1 445 836 1 0 1 8 8258 TRUE FALSE "N1" 1.10805476960049
1 3 259 0 0 506 836 1 0 1 8 8259 FALSE TRUE "N1" 1.13496474382098
1 3 260 90 2 568 835 1 0 1 8 8260 FALSE FALSE "N1" 1.13735336046052
1 3 261 47 1 629 834 1 0 1 8 8261 TRUE FALSE "N1" 1.15588409976921
1 3 262 52 2 691 834 1 0 1 8 8262 FALSE FALSE "N1" 1.15974658329569
1 3 263 34 1 753 834 1 0 1 8 8263 TRUE FALSE "N1" 1.16102347965264
1 3 264 48 2 815 833 1 0 1 8 8264 FALSE FALSE "N1" 1.15061141581451
1 3 265 0 0 876 833 1 0 1 8 8265 FALSE TRUE "N1" 1.14741599547657
1 3 266 0 0 937 833 1 0 1 8 8266 FALSE TRUE "N1" 1.13684519200267
1 3 267 0 0 999 832 1 0 1 8 8267 FALSE TRUE "N1" 1.12271038514791
1 3 268 92 2 1060 832 1 0 1 8 8268 FALSE FALSE "N1" 1.10940153621237
1 3 269 0 0 1121 832 1 0 1 8 8269 FALSE TRUE "N1" 1.09457430815203
1 3 281 0 0 568 899 1 0 1 8 8281 FALSE TRUE "N1" 1.14304534349224
1 3 285 0 0 815 896 1 0 1 8 8285 FALSE TRUE "N1" 1.14909311423716
1 3 289 0 0 1060 895 1 0 1 8 8289 FALSE TRUE "N1" 1.10514518917339
2 0 0 0 0 121 285 1 0 1 9 9000 FALSE TRUE "N1" 0.893664290024754
2 0 1 93 2 183 284 1 0 1 9 9001 FALSE FALSE "N1" 0.905759831514594
2 0 2 47 1 244 283 1 0 1 9 9002 TRUE FALSE "N1" 0.908345341136669
2 0 14 0 0 120 347 1 0 1 9 9014 FALSE TRUE "N1" 0.904972104489578
2 0 15 0 0 182 346 1 0 1 9 9015 FALSE TRUE "N1" 0.907983194532335
2 0 16 0 0 244 346 1 0 1 9 9016 FALSE TRUE "N1" 0.905251585509283
2 0 17 0 0 307 345 1 0 1 9 9017 FALSE TRUE "N1" 0.890011494810506
2 0 18 0 0 368 344 1 0 1 9 9018 FALSE TRUE "N1" 0.861907212270251
2 0 28 89 3 120 410 1 0 1 9 9028 FALSE FALSE "N1" 0.920212195188355
2 0 29 0 0 182 410 1 0 1 9 9029 FALSE TRUE "N1" 0.915504832164186
2 0 30 36 1 244 408 1 0 1 9 9030 TRUE FALSE "N1" 0.911096026833097
2 0 31 41 2 306 408 1 0 1 9 9031 FALSE FALSE "N1" 0.890881809872698
2 0 32 47 1 368 407 1 0 1 9 9032 TRUE FALSE "N1" 0.869416054572398
2 0 33 3 1 430 407 1 0 1 9 9033 TRUE FALSE "N1" 0.878589297852878
2 0 42 0 0 120 474 1 0 1 9 9042 FALSE TRUE "N1" 0.929601485672191
2 0 43 50 2 182 473 1 0 1 9 9043 FALSE FALSE "N1" 0.924773381264093
2 0 44 47 1 243 472 1 0 1 9 9044 TRUE FALSE "N1" 0.924430388880588
2 0 45 0 0 305 471 1 0 1 9 9045 FALSE TRUE "N1" 0.901255720364078
2 0 46 0 0 367 470 1 0 1 9 9046 FALSE TRUE "N1" 0.891301031402255
2 0 47 47 1 430 470 1 0 1 9 9047 TRUE FALSE "N1" 0.927778189963177
2 0 48 0 0 493 469 1 0 1 9 9048 FALSE TRUE "N1" 0.979190522638671
2 0 56 47 1 120 536 1 0 1 9 9056 TRUE FALSE "N1" 0.939467150158259
2 0 57 0 0 181 535 1 0 1 9 9057 FALSE TRUE "N1" 0.937046816610538
2 0 58 0 0 243 535 1 0 1 9 9058 FALSE TRUE "N1" 0.937243709593065
2 0 59 0 0 305 534 1 0 1 9 9059 FALSE TRUE "N1" 0.922530864025523
2 0 60 0 0 367 533 1 0 1 9 9060 FALSE TRUE "N1" 0.927549502525023
2 0 61 47 1 429 532 1 0 1 9 9061 TRUE FALSE "N1" 0.97108448740291
2 0 62 0 0 492 532 1 0 1 9 9062 FALSE TRUE "N1" 1.02464403149755
2 0 63 47 1 553 531 1 0 1 9 9063 TRUE FALSE "N1" 1.06206129782813
2 0 64 0 0 616 530 1 0 1 9 9064 FALSE TRUE "N1" 1.09269393751779
2 0 70 47 1 119 599 1 0 1 9 9070 TRUE FALSE "N1" 0.943443938630088
2 0 71 0 0 181 598 1 0 1 9 9071 FALSE TRUE "N1" 0.946779099477879
2 0 72 47 1 243 598 1 0 1 9 9072 TRUE FALSE "N1" 0.955228127097145
2 0 73 0 0 304 597 1 0 1 9 9073 FALSE TRUE "N1" 0.95724195689756
2 0 74 68 2 367 596 1 0 1 9 9074 FALSE FALSE "N1" 0.978796659126163
2 0 75 0 0 428 595 1 0 1 9 9075 FALSE TRUE "N1" 1.01051558353391
2 0 76 0 0 491 595 1 0 1 9 9076 FALSE TRUE "N1" 1.04851096612474
2 0 77 47 1 553 594 1 0 1 9 9077 TRUE FALSE "N1" 1.09061667390103
2 0 78 0 0 615 593 1 0 1 9 9078 FALSE TRUE "N1" 1.11775533555966
2 0 79 65 2 678 593 1 0 1 9 9079 FALSE FALSE "N1" 1.13040983908891
2 0 84 25 1 120 661 1 0 1 9 9084 TRUE FALSE "N1" 0.942967487080404
2 0 85 47 1 181 661 1 0 1 9 9085 TRUE FALSE "N1" 0.956905245857728
2 0 86 27 1 242 660 1 0 1 9 9086 TRUE FALSE "N1" 0.975563085441472
2 0 87 47 1 304 659 1 0 1 9 9087 TRUE FALSE "N1" 0.998826700886285
2 0 88 47 1 366 659 1 0 1 9 9088 TRUE FALSE "N1" 1.01945385803257
2 0 89 0 0 428 658 1 0 1 9 9089 FALSE TRUE "N1" 1.05035969739825
2 0 90 0 0 490 657 1 0 1 9 9090 FALSE TRUE "N1" 1.08333008259845
2 0 91 0 0 553 657 1 0 1 9 9091 FALSE TRUE "N1" 1.11583681157867
2 0 92 48 2 615 656 1 0 1 9 9092 FALSE FALSE "N1" 1.12974285344782
2 0 93 0 0 677 655 1 0 1 9 9093 FALSE TRUE "N1" 1.14315336709391
2 0 94 0 0 740 655 1 0 1 9 9094 FALSE TRUE "N1" 1.14716187247392
2 0 98 0 0 120 723 1 0 1 9 9098 FALSE TRUE "N1" 0.946423389312123
2 0 99 0 0 181 723 1 0 1 9 9099 FALSE TRUE "N1" 0.95858880105689
2 0 100 47 1 243 722 1 0 1 9 9100 TRUE FALSE "N1" 0.98746809283991
2 0 101 35 1 304 722 1 0 1 9 9101 TRUE FALSE "N1" 1.02597808032717
2 0 102 47 1 366 721 1 0 1 9 9102 TRUE FALSE "N1" 1.0501182146304
2 0 103 0 0 427 721 1 0 1 9 9103 FALSE TRUE "N1" 1.08331108347253
2 0 104 0 0 490 720 1 0 1 9 9104 FALSE TRUE "N1" 1.10511347226521
2 0 105 0 0 552 719 1 0 1 9 9105 FALSE TRUE "N1" 1.12197988814302
2 0 106 0 0 614 719 1 0 1 9 9106 FALSE TRUE "N1" 1.14041532163228
2 0 107 8 1 676 718 1 0 1 9 9107 TRUE FALSE "N1" 1.15437851597411
2 0 108 47 1 739 718 1 0 1 9 9108 TRUE FALSE "N1" 1.16036277535523
2 0 109 54 2 801 717 1 0 1 9 9109 FALSE FALSE "N1" 1.16014672815187
2 0 112 0 0 120 786 1 0 1 9 9112 FALSE TRUE "N1" 0.953551085884014
2 0 113 9 1 181 785 1 0 1 9 9113 TRUE FALSE "N1" 0.962622742001394
2 0 114 0 0 242 785 1 0 1 9 9114 FALSE TRUE "N1" 0.999620786802426
2 0 115 47 1 304 784 1 0 1 9 9115 TRUE FALSE "N1" 1.04208840854069
2 0 116 47 1 365 783 1 0 1 9 9116 TRUE FALSE "N1" 1.06986241647969
2 0 117 47 1 428 783 1 0 1 9 9117 TRUE FALSE "N1" 1.0969312078834
2 0 118 0 0 489 783 1 0 1 9 9118 FALSE TRUE "N1" 1.11691037851452
2 0 119 0 0 551 782 1 0 1 9 9119 FALSE TRUE "N1" 1.13981820624612
2 0 120 0 0 613 781 1 0 1 9 9120 FALSE TRUE "N1" 1.14823551695721
2 0 121 47 1 676 781 1 0 1 9 9121 TRUE FALSE "N1" 1.15790428846075
2 0 122 0 0 739 780 1 0 1 9 9122 FALSE TRUE "N1" 1.16579427649316
2 0 123 0 0 800 780 1 0 1 9 9123 FALSE TRUE "N1" 1.15848232717354
2 0 124 0 0 863 779 1 0 1 9 9124 FALSE TRUE "N1" 1.14847056328649
2 0 126 0 0 120 847 1 0 1 9 9126 FALSE TRUE "N1" 0.958499776581135
2 0 127 0 0 181 847 1 0 1 9 9127 FALSE TRUE "N1" 0.968321083924231
2 0 128 0 0 242 847 1 0 1 9 9128 FALSE TRUE "N1" 0.999563556782297
2 0 129 47 1 304 846 1 0 1 9 9129 TRUE FALSE "N1" 1.0437973217569
2 0 130 0 0 366 846 1 0 1 9 9130 FALSE TRUE "N1" 1.07526855960057
2 0 131 80 3 427 846 1 0 1 9 9131 FALSE FALSE "N1" 1.10266770315299
2 0 132 0 0 489 845 1 0 1 9 9132 FALSE TRUE "N1" 1.13117848944055
2 0 133 0 0 551 844 1 0 1 9 9133 FALSE TRUE "N1" 1.14467166867127
2 0 134 0 0 613 844 1 0 1 9 9134 FALSE TRUE "N1" 1.14817828693709
2 0 135 0 0 675 843 1 0 1 9 9135 FALSE TRUE "N1" 1.15302539047111
2 0 136 0 0 737 843 1 0 1 9 9136 FALSE TRUE "N1" 1.15600484115314
2 0 137 0 0 800 842 1 0 1 9 9137 FALSE TRUE "N1" 1.147511301296
2 0 138 88 4 862 842 1 0 1 9 9138 FALSE FALSE "N1" 1.1527204738869
2 0 140 47 1 120 910 1 0 1 9 9140 TRUE FALSE "N1" 0.952820511331674
2 0 141 0 0 182 909 1 0 1 9 9141 FALSE TRUE "N1" 0.963296086533606
2 0 142 0 0 242 909 1 0 1 9 9142 FALSE TRUE "N1" 0.994265437263093
2 0 143 0 0 304 908 1 0 1 9 9143 FALSE TRUE "N1" 1.03781313992323
2 0 144 47 1 365 908 1 0 1 9 9144 TRUE FALSE "N1" 1.08305696046988
2 0 145 47 1 427 908 1 0 1 9 9145 TRUE FALSE "N1" 1.11286379733522
2 0 146 0 0 489 907 1 0 1 9 9146 FALSE TRUE "N1" 1.12640761505258
2 0 147 47 1 552 907 1 0 1 9 9147 TRUE FALSE "N1" 1.14275942603395
2 0 148 92 2 613 906 1 0 1 9 9148 FALSE FALSE "N1" 1.1451989138025
2 0 149 0 0 675 906 1 0 1 9 9149 FALSE TRUE "N1" 1.14480505029
2 0 150 0 0 737 905 1 0 1 9 9150 FALSE TRUE "N1" 1.14950605442304
2 0 151 0 0 799 905 1 0 1 9 9151 FALSE TRUE "N1" 1.14815921026371
2 0 152 0 0 862 903 1 0 1 9 9152 FALSE TRUE "N1" 1.14462079754227
2 0 153 0 0 925 903 1 0 1 9 9153 FALSE TRUE "N1" 1.12845323930862
2 1 0 0 0 118 108 1 0 1 10 10000 FALSE TRUE "N1" 0.861634012594219
2 1 1 0 0 179 107 1 0 1 10 10001 FALSE TRUE "N1" 0.884700657509052
2 1 2 47 1 240 107 1 0 1 10 10002 TRUE FALSE "N1" 0.898460599977225
2 1 3 0 0 302 106 1 0 1 10 10003 FALSE TRUE "N1" 0.904794210632974
2 1 4 0 0 363 106 1 0 1 10 10004 FALSE TRUE "N1" 0.895322332111961
2 1 5 0 0 425 105 1 0 1 10 10005 FALSE TRUE "N1" 0.883779471317857
2 1 6 0 0 487 105 1 0 1 10 10006 FALSE TRUE "N1" 0.866099970397983
2 1 7 0 0 548 104 1 0 1 10 10007 FALSE TRUE "N1" 0.854709645443434
2 1 8 0 0 610 104 1 0 1 10 10008 FALSE TRUE "N1" 0.836864890901754
2 1 9 0 0 672 103 1 0 1 10 10009 FALSE TRUE "N1" 0.840092028147867
2 1 10 47 1 734 103 1 0 1 10 10010 TRUE FALSE "N1" 0.855268685030295
2 1 11 0 0 796 102 1 0 1 10 10011 FALSE TRUE "N1" 0.873437277734652
2 1 12 56 2 859 101 1 0 1 10 10012 FALSE FALSE "N1" 0.88622524043008
2 1 13 70 2 921 101 1 0 1 10 10013 FALSE FALSE "N1" 0.911140461523522
2 1 14 0 0 984 100 1 0 1 10 10014 FALSE TRUE "N1" 0.919786459672768
2 1 19 128 3 118 170 1 0 1 10 10019 FALSE FALSE "N1" 0.877788853045612
2 1 20 0 0 179 169 1 0 1 10 10020 FALSE TRUE "N1" 0.891116856201978
2 1 21 47 1 240 169 1 0 1 10 10021 TRUE FALSE "N1" 0.905118203890556
2 1 22 47 1 302 168 1 0 1 10 10022 TRUE FALSE "N1" 0.908726486866926
2 1 23 0 0 363 168 1 0 1 10 10023 FALSE TRUE "N1" 0.8896430668625
2 1 24 0 0 425 168 1 0 1 10 10024 FALSE TRUE "N1" 0.872395427706981
2 1 25 0 0 486 167 1 0 1 10 10025 FALSE TRUE "N1" 0.852213005202209
2 1 26 48 2 548 166 1 0 1 10 10026 FALSE FALSE "N1" 0.84642571635107
2 1 27 0 0 609 166 1 0 1 10 10027 FALSE TRUE "N1" 0.860268246856419
2 1 28 47 1 672 165 1 0 1 10 10028 TRUE FALSE "N1" 0.874129776487692
2 1 29 0 0 734 165 1 0 1 10 10029 FALSE TRUE "N1" 0.8884169640871
2 1 30 0 0 796 164 1 0 1 10 10030 FALSE TRUE "N1" 0.906471251846105
2 1 31 47 1 858 163 1 0 1 10 10031 TRUE FALSE "N1" 0.919367238143211
2 1 32 47 1 921 163 1 0 1 10 10032 TRUE FALSE "N1" 0.934493023896637
2 1 33 0 0 984 162 1 0 1 10 10033 FALSE TRUE "N1" 0.94616282987089
2 1 38 0 0 118 231 1 0 1 10 10038 FALSE TRUE "N1" 0.887298884913377
2 1 39 47 1 179 230 1 0 1 10 10039 TRUE FALSE "N1" 0.904686187031296
2 1 40 49 2 240 231 1 0 1 10 10040 FALSE FALSE "N1" 0.906198129717526
2 1 41 0 0 302 230 1 0 1 10 10041 FALSE TRUE "N1" 0.902583410302578
2 1 42 75 2 363 230 1 0 1 10 10042 FALSE FALSE "N1" 0.881460802480688
2 1 43 0 0 424 230 1 0 1 10 10043 FALSE TRUE "N1" 0.856189793674038
2 1 44 0 0 486 229 1 0 1 10 10044 FALSE TRUE "N1" 0.851044054899484
2 1 45 0 0 548 229 1 0 1 10 10045 FALSE TRUE "N1" 0.86291090895117
2 1 46 0 0 609 228 1 0 1 10 10046 FALSE TRUE "N1" 0.895055491327055
2 1 47 0 0 671 227 1 0 1 10 10047 FALSE TRUE "N1" 0.930541593441856
2 1 48 0 0 733 226 1 0 1 10 10048 FALSE TRUE "N1" 0.943558321122892
2 1 49 0 0 795 226 1 0 1 10 10049 FALSE TRUE "N1" 0.958925434549269
2 1 50 0 0 858 225 1 0 1 10 10050 FALSE TRUE "N1" 0.962775122746044
2 1 51 0 0 920 224 1 0 1 10 10051 FALSE TRUE "N1" 0.968651436072938
2 1 52 0 0 983 224 1 0 1 10 10052 FALSE TRUE "N1" 0.971611732534145
2 1 53 59 2 1045 223 1 0 1 10 10053 FALSE FALSE "N1" 0.968778458800539
2 1 57 0 0 117 293 1 0 1 10 10057 FALSE TRUE "N1" 0.892984509053964
2 1 58 0 0 179 293 1 0 1 10 10058 FALSE TRUE "N1" 0.908021347879087
2 1 59 0 0 240 293 1 0 1 10 10059 FALSE TRUE "N1" 0.905175356363231
2 1 60 0 0 301 293 1 0 1 10 10060 FALSE TRUE "N1" 0.895614530913916
2 1 61 0 0 362 292 1 0 1 10 10061 FALSE TRUE "N1" 0.873450073064355
2 1 62 0 0 424 292 1 0 1 10 10062 FALSE TRUE "N1" 0.850192816510667
2 1 63 57 2 485 291 1 0 1 10 10063 FALSE FALSE "N1" 0.850180098728417
2 1 64 0 0 547 290 1 0 1 10 10064 FALSE TRUE "N1" 0.880368081324014
2 1 65 0 0 609 290 1 0 1 10 10065 FALSE TRUE "N1" 0.919615002254741
2 1 66 47 1 671 290 1 0 1 10 10066 TRUE FALSE "N1" 0.950241360600724
2 1 67 0 0 733 288 1 0 1 10 10067 FALSE TRUE "N1" 0.970912952437431
2 1 68 0 0 795 288 1 0 1 10 10068 FALSE TRUE "N1" 0.987423580602033
2 1 69 0 0 857 287 1 0 1 10 10069 FALSE TRUE "N1" 0.99428451393647
2 1 70 0 0 920 286 1 0 1 10 10070 FALSE TRUE "N1" 0.996025144060854
2 1 71 47 1 982 285 1 0 1 10 10071 TRUE FALSE "N1" 0.997835566892711
2 1 72 0 0 1045 285 1 0 1 10 10072 FALSE TRUE "N1" 0.999264921541764
2 1 76 0 0 118 355 1 0 1 10 10076 FALSE TRUE "N1" 0.905785189531642
2 1 77 0 0 179 355 1 0 1 10 10077 FALSE TRUE "N1" 0.913719767349377
2 1 78 47 1 240 355 1 0 1 10 10078 TRUE FALSE "N1" 0.906630069029333
2 1 79 0 0 301 354 1 0 1 10 10079 FALSE TRUE "N1" 0.897177267181696
2 1 80 92 3 362 353 1 0 1 10 10080 FALSE FALSE "N1" 0.866690804440471
2 1 81 94 2 423 353 1 0 1 10 10081 FALSE FALSE "N1" 0.853699512323937
2 1 82 53 2 485 352 1 0 1 10 10082 FALSE FALSE "N1" 0.877013843802847
2 1 83 47 1 547 352 1 0 1 10 10083 TRUE FALSE "N1" 0.91964036027179
2 1 84 36 1 609 352 1 0 1 10 10084 TRUE FALSE "N1" 0.963219857387554
2 1 85 47 1 671 351 1 0 1 10 10085 TRUE FALSE "N1" 0.990269572117889
2 1 86 0 0 733 351 1 0 1 10 10086 FALSE TRUE "N1" 1.01003913198423
2 1 87 0 0 795 350 1 0 1 10 10087 FALSE TRUE "N1" 1.02168357994143
2 1 88 45 1 857 349 1 0 1 10 10088 TRUE FALSE "N1" 1.02485356471487
2 1 89 47 1 920 348 1 0 1 10 10089 TRUE FALSE "N1" 1.03085690076937
2 1 90 48 2 982 348 1 0 1 10 10090 FALSE FALSE "N1" 1.02819508445379
2 1 91 47 1 1045 347 1 0 1 10 10091 TRUE FALSE "N1" 1.02092128848092
2 1 92 0 0 1107 347 1 0 1 10 10092 FALSE TRUE "N1" 1.02455508456924
2 1 95 2 1 118 416 1 0 1 10 10095 TRUE FALSE "N1" 0.918776481648176
2 1 96 94 2 179 417 1 0 1 10 10096 FALSE FALSE "N1" 0.920517034225108
2 1 97 129 5 240 415 1 0 1 10 10097 FALSE FALSE "N1" 0.912290412700324
2 1 98 47 1 300 416 1 0 1 10 10098 TRUE FALSE "N1" 0.891072421511553
2 1 99 0 0 362 415 1 0 1 10 10099 FALSE TRUE "N1" 0.876677132763015
2 1 100 2 1 424 415 1 0 1 10 10100 TRUE FALSE "N1" 0.886110935484729
2 1 101 47 1 485 414 1 0 1 10 10101 TRUE FALSE "N1" 0.928038671856958
2 1 102 135 5 547 413 1 0 1 10 10102 FALSE FALSE "N1" 0.972825117527294
2 1 103 47 1 609 413 1 0 1 10 10103 TRUE FALSE "N1" 1.00975957341707
2 1 104 0 0 671 413 1 0 1 10 10104 FALSE TRUE "N1" 1.03443982572869
2 1 105 0 0 732 412 1 0 1 10 10105 FALSE TRUE "N1" 1.05058830728896
2 1 106 0 0 794 411 1 0 1 10 10106 FALSE TRUE "N1" 1.05381552208252
2 1 107 119 4 857 411 1 0 1 10 10107 FALSE FALSE "N1" 1.05984421615407
2 1 108 0 0 919 410 1 0 1 10 10108 FALSE TRUE "N1" 1.06324924725678
2 1 109 1 1 981 409 1 0 1 10 10109 TRUE FALSE "N1" 1.06091786063736
2 1 110 0 0 1044 409 1 0 1 10 10110 FALSE TRUE "N1" 1.06020628521095
2 1 111 47 1 1107 408 1 0 1 10 10111 TRUE FALSE "N1" 1.05944399375043
2 1 114 0 0 118 478 1 0 1 10 10114 FALSE TRUE "N1" 0.931100633028718
2 1 115 0 0 179 477 1 0 1 10 10115 FALSE TRUE "N1" 0.929963554729072
2 1 116 0 0 240 478 1 0 1 10 10116 FALSE TRUE "N1" 0.924036525368081
2 1 117 135 4 302 477 1 0 1 10 10117 FALSE FALSE "N1" 0.908713769084675
2 1 118 98 3 363 476 1 0 1 10 10118 FALSE FALSE "N1" 0.891663178006589
2 1 119 0 0 423 476 1 0 1 10 10119 FALSE TRUE "N1" 0.928813681099723
2 1 120 47 1 485 476 1 0 1 10 10120 TRUE FALSE "N1" 0.981521986805543
2 1 121 54 2 547 475 1 0 1 10 10121 FALSE FALSE "N1" 1.02442162540306
2 1 122 185 5 609 475 1 0 1 10 10122 FALSE FALSE "N1" 1.05668687161543
2 1 123 94 2 671 474 1 0 1 10 10123 FALSE FALSE "N1" 1.07617695046206
2 1 124 0 0 732 474 1 0 1 10 10124 FALSE TRUE "N1" 1.08895855426637
2 1 125 0 0 794 473 1 0 1 10 10125 FALSE TRUE "N1" 1.09144247672534
2 1 126 0 0 857 472 1 0 1 10 10126 FALSE TRUE "N1" 1.0891047312148
2 1 127 47 1 919 472 1 0 1 10 10127 TRUE FALSE "N1" 1.09180462332967
2 1 128 0 0 981 471 1 0 1 10 10128 FALSE TRUE "N1" 1.0908897960296
2 1 129 88 3 1044 471 1 0 1 10 10129 FALSE FALSE "N1" 1.08704646672395
2 1 130 47 1 1106 470 1 0 1 10 10130 TRUE FALSE "N1" 1.07349613502056
2 1 133 0 0 118 540 1 0 1 10 10133 FALSE TRUE "N1" 0.936551210840025
2 1 134 0 0 179 540 1 0 1 10 10134 FALSE TRUE "N1" 0.938736575605919
2 1 135 0 0 240 539 1 0 1 10 10135 FALSE TRUE "N1" 0.936646594206905
2 1 136 47 1 301 538 1 0 1 10 10136 TRUE FALSE "N1" 0.927937007146406
2 1 137 0 0 364 538 1 0 1 10 10137 FALSE TRUE "N1" 0.925827949074015
2 1 138 50 2 424 538 1 0 1 10 10138 FALSE FALSE "N1" 0.96932478060515
2 1 139 47 1 485 537 1 0 1 10 10139 TRUE FALSE "N1" 1.0150133357933
2 1 140 89 3 547 537 1 0 1 10 10140 FALSE FALSE "N1" 1.06153397514945
2 1 141 94 2 608 537 1 0 1 10 10141 FALSE FALSE "N1" 1.09390732251094
2 1 142 0 0 670 536 1 0 1 10 10142 FALSE TRUE "N1" 1.11329573664702
2 1 143 0 0 732 536 1 0 1 10 10143 FALSE TRUE "N1" 1.10935702397449
2 1 144 47 1 794 535 1 0 1 10 10144 TRUE FALSE "N1" 1.11732967759153
2 1 145 45 1 856 534 1 0 1 10 10145 TRUE FALSE "N1" 1.11391828759768
2 1 146 0 0 918 533 1 0 1 10 10146 FALSE TRUE "N1" 1.11396908117923
2 1 147 0 0 981 533 1 0 1 10 10147 FALSE TRUE "N1" 1.10865824387778
2 1 148 0 0 1043 532 1 0 1 10 10148 FALSE TRUE "N1" 1.10041246813217
2 1 149 61 2 1106 532 1 0 1 10 10149 FALSE FALSE "N1" 1.08638576242654
2 1 150 50 2 1168 532 1 0 1 10 10150 FALSE FALSE "N1" 1.08130361256324
2 1 152 104 3 118 601 1 0 1 10 10152 FALSE FALSE "N1" 0.945101980717296
2 1 153 47 1 179 601 1 0 1 10 10153 TRUE FALSE "N1" 0.948939028679272
2 1 154 128 4 240 600 1 0 1 10 10154 FALSE FALSE "N1" 0.957000551677155
2 1 155 0 0 301 599 1 0 1 10 10155 FALSE TRUE "N1" 0.964331577670151
2 1 156 90 2 363 599 1 0 1 10 10156 FALSE FALSE "N1" 0.981680803988771
2 1 157 0 0 424 599 1 0 1 10 10157 FALSE TRUE "N1" 1.00964534601917
2 1 158 0 0 485 599 1 0 1 10 10158 FALSE TRUE "N1" 1.05420938559503
2 1 159 117 4 547 599 1 0 1 10 10159 FALSE FALSE "N1" 1.09041334447992
2 1 160 0 0 608 598 1 0 1 10 10160 FALSE TRUE "N1" 1.1163131855809
2 1 161 139 4 670 597 1 0 1 10 10161 FALSE FALSE "N1" 1.12943785931617
2 1 162 0 0 732 597 1 0 1 10 10162 FALSE TRUE "N1" 1.1298000059205
2 1 163 0 0 794 596 1 0 1 10 10163 FALSE TRUE "N1" 1.13440570423412
2 1 164 0 0 856 595 1 0 1 10 10164 FALSE TRUE "N1" 1.12846595709087
2 1 165 0 0 919 595 1 0 1 10 10165 FALSE TRUE "N1" 1.12156051151856
2 1 166 0 0 981 595 1 0 1 10 10166 FALSE TRUE "N1" 1.12118572467943
2 1 167 0 0 1043 594 1 0 1 10 10167 FALSE TRUE "N1" 1.10914105431859
2 1 168 0 0 1105 594 1 0 1 10 10168 FALSE TRUE "N1" 1.09669616155412
2 1 169 0 0 1168 594 1 0 1 10 10169 FALSE TRUE "N1" 1.09134717090591
2 1 171 0 0 118 661 1 0 1 10 10171 FALSE TRUE "N1" 0.943018280661954
2 1 172 0 0 179 661 1 0 1 10 10172 FALSE TRUE "N1" 0.9591351228615
2 1 173 78 2 241 661 1 0 1 10 10173 FALSE FALSE "N1" 0.972177131012131
2 1 174 47 1 302 661 1 0 1 10 10174 TRUE FALSE "N1" 0.996304702628011
2 1 175 0 0 364 661 1 0 1 10 10175 FALSE TRUE "N1" 1.02498702388105
2 1 176 0 0 424 660 1 0 1 10 10176 FALSE TRUE "N1" 1.05422846226841
2 1 177 0 0 486 661 1 0 1 10 10177 FALSE TRUE "N1" 1.08612528053276
2 1 178 47 1 548 659 1 0 1 10 10178 TRUE FALSE "N1" 1.1083216103854
2 1 179 0 0 609 659 1 0 1 10 10179 FALSE TRUE "N1" 1.12969198231882
2 1 180 47 1 670 658 1 0 1 10 10180 TRUE FALSE "N1" 1.14396017079231
2 1 181 47 1 733 657 1 0 1 10 10181 TRUE FALSE "N1" 1.1511133029287
2 1 182 0 0 794 657 1 0 1 10 10182 FALSE TRUE "N1" 1.15087825659942
2 1 183 0 0 856 657 1 0 1 10 10183 FALSE TRUE "N1" 1.14162878417289
2 1 184 0 0 919 656 1 0 1 10 10184 FALSE TRUE "N1" 1.13343372446137
2 1 185 0 0 980 656 1 0 1 10 10185 FALSE TRUE "N1" 1.12145892435546
2 1 186 0 0 1043 656 1 0 1 10 10186 FALSE TRUE "N1" 1.11297174338944
2 1 187 0 0 1105 655 1 0 1 10 10187 FALSE TRUE "N1" 1.09733143028703
2 1 188 0 0 1167 655 1 0 1 10 10188 FALSE TRUE "N1" 1.08949215828873
2 1 190 47 1 117 723 1 0 1 10 10190 TRUE FALSE "N1" 0.952248753962562
2 1 191 65 2 179 722 1 0 1 10 10191 FALSE FALSE "N1" 0.956886169184352
2 1 192 47 1 241 722 1 0 1 10 10192 TRUE FALSE "N1" 0.987493450856959
2 1 193 48 2 303 722 1 0 1 10 10193 FALSE FALSE "N1" 1.02214739125632
2 1 194 14 1 364 722 1 0 1 10 10194 TRUE FALSE "N1" 1.05447614883248
2 1 195 110 3 425 722 1 0 1 10 10195 FALSE FALSE "N1" 1.07834323855458
2 1 196 53 2 487 720 1 0 1 10 10196 FALSE FALSE "N1" 1.10184182278122
2 1 197 5 1 549 722 1 0 1 10 10197 TRUE FALSE "N1" 1.12397464127006
2 1 198 95 3 610 720 1 0 1 10 10198 FALSE FALSE "N1" 1.14478597361662
2 1 199 0 0 671 719 1 0 1 10 10199 FALSE TRUE "N1" 1.15314613185504
2 1 200 0 0 733 719 1 0 1 10 10200 FALSE TRUE "N1" 1.15973386551344
2 1 201 14 1 795 718 1 0 1 10 10201 TRUE FALSE "N1" 1.15679892706928
2 1 202 17 1 857 718 1 0 1 10 10202 TRUE FALSE "N1" 1.15550295403896
2 1 203 0 0 918 718 1 0 1 10 10203 FALSE TRUE "N1" 1.14177480602641
2 1 204 47 1 981 717 1 0 1 10 10204 TRUE FALSE "N1" 1.12896784420506
2 1 205 47 1 1043 717 1 0 1 10 10205 TRUE FALSE "N1" 1.11385477623388
2 1 206 0 0 1105 716 1 0 1 10 10206 FALSE TRUE "N1" 1.10187997612797
2 1 207 0 0 1167 716 1 0 1 10 10207 FALSE TRUE "N1" 1.09278924333722
2 1 208 0 0 1229 716 1 0 1 10 10208 FALSE TRUE "N1" 1.07610072131601
2 1 209 0 0 117 784 1 0 1 10 10209 FALSE TRUE "N1" 0.951270415298692
2 1 210 0 0 179 784 1 0 1 10 10210 FALSE TRUE "N1" 0.963874202793843
2 1 211 0 0 241 783 1 0 1 10 10211 FALSE TRUE "N1" 0.994487765810122
2 1 212 0 0 303 783 1 0 1 10 10212 FALSE TRUE "N1" 1.03808626205181
2 1 213 2 1 364 783 1 0 1 10 10213 TRUE FALSE "N1" 1.06842670293951
2 1 214 47 1 425 782 1 0 1 10 10214 TRUE FALSE "N1" 1.09599738145741
2 1 215 47 1 487 782 1 0 1 10 10215 TRUE FALSE "N1" 1.12135097830123
2 1 216 47 1 548 781 1 0 1 10 10216 TRUE FALSE "N1" 1.14185739406359
2 1 217 0 0 609 781 1 0 1 10 10217 FALSE TRUE "N1" 1.14716823136504
2 1 218 0 0 672 781 1 0 1 10 10218 FALSE TRUE "N1" 1.15688151510646
2 1 219 47 1 733 781 1 0 1 10 10219 TRUE FALSE "N1" 1.16279590423265
2 1 220 15 1 795 780 1 0 1 10 10220 TRUE FALSE "N1" 1.15974658329569
2 1 221 17 2 857 780 1 0 1 10 10221 FALSE FALSE "N1" 1.15009045202695
2 1 222 47 1 919 779 1 0 1 10 10222 TRUE FALSE "N1" 1.1377154295174
2 1 223 47 1 980 779 1 0 1 10 10223 TRUE FALSE "N1" 1.12833885681582
2 1 224 7 1 1042 778 1 0 1 10 10224 TRUE FALSE "N1" 1.11278120929804
2 1 225 0 0 1105 778 1 0 1 10 10225 FALSE TRUE "N1" 1.10788959352614
2 1 226 0 0 1166 778 1 0 1 10 10226 FALSE TRUE "N1" 1.09496181277341
2 1 228 0 0 117 845 1 0 1 10 10228 FALSE TRUE "N1" 0.948252888817357
2 1 229 2 1 179 845 1 0 1 10 10229 TRUE FALSE "N1" 0.969102374510668
2 1 230 31 1 241 844 1 0 1 10 10230 TRUE FALSE "N1" 0.999658862601725
2 1 231 0 0 303 844 1 0 1 10 10231 FALSE TRUE "N1" 1.03969351055747
2 1 232 8 1 364 843 1 0 1 10 10232 TRUE FALSE "N1" 1.08340631174451
2 1 233 47 1 425 844 1 0 1 10 10233 TRUE FALSE "N1" 1.10893136600636
2 1 234 47 1 487 843 1 0 1 10 10234 TRUE FALSE "N1" 1.12983180037613
2 1 235 0 0 549 843 1 0 1 10 10235 FALSE TRUE "N1" 1.13918929640434
2 1 236 0 0 610 843 1 0 1 10 10236 FALSE TRUE "N1" 1.15296187910731
2 1 237 0 0 672 842 1 0 1 10 10237 FALSE TRUE "N1" 1.15596032891527
2 1 238 0 0 734 842 1 0 1 10 10238 FALSE TRUE "N1" 1.16152536676683
2 1 239 0 0 795 842 1 0 1 10 10239 FALSE TRUE "N1" 1.15336210151094
2 1 240 94 2 857 841 1 0 1 10 10240 FALSE FALSE "N1" 1.14079018601887
2 1 241 0 0 919 841 1 0 1 10 10241 FALSE TRUE "N1" 1.13540304202391
2 1 242 0 0 980 840 1 0 1 10 10242 FALSE TRUE "N1" 1.12405722930724
2 1 243 0 0 1042 840 1 0 1 10 10243 FALSE TRUE "N1" 1.10729875948365
2 1 244 0 0 1104 839 1 0 1 10 10244 FALSE TRUE "N1" 1.09689941342777
2 1 245 60 2 1166 839 1 0 1 10 10245 FALSE FALSE "N1" 1.09199515742108
2 1 247 0 0 118 906 1 0 1 10 10247 FALSE TRUE "N1" 0.94763669675782
2 1 248 0 0 180 905 1 0 1 10 10248 FALSE TRUE "N1" 0.96595154395806
2 1 249 0 0 241 905 1 0 1 10 10249 FALSE TRUE "N1" 0.994309871953518
2 1 250 47 1 303 905 1 0 1 10 10250 TRUE FALSE "N1" 1.04316841191511
2 1 251 0 0 365 905 1 0 1 10 10251 FALSE TRUE "N1" 1.08211041626163
2 1 252 47 1 426 904 1 0 1 10 10252 TRUE FALSE "N1" 1.10994785801698
2 1 253 0 0 488 904 1 0 1 10 10253 FALSE TRUE "N1" 1.12717634295167
2 1 254 0 0 549 904 1 0 1 10 10254 FALSE TRUE "N1" 1.14235928117777
2 1 256 0 0 672 903 1 0 1 10 10256 FALSE TRUE "N1" 1.14718730803842
2 1 257 0 0 734 903 1 0 1 10 10257 FALSE TRUE "N1" 1.14843884637832
2 1 258 0 0 795 903 1 0 1 10 10258 FALSE TRUE "N1" 1.14523063071068
2 1 259 2 1 857 902 1 0 1 10 10259 TRUE FALSE "N1" 1.14557370064164
2 1 260 0 0 919 902 1 0 1 10 10260 FALSE TRUE "N1" 1.13228392837947
2 1 261 109 3 980 902 1 0 1 10 10261 FALSE FALSE "N1" 1.11044974513117
2 1 262 14 1 1042 902 1 0 1 10 10262 TRUE FALSE "N1" 1.10644116220371
2 1 263 0 0 1104 901 1 0 1 10 10263 FALSE TRUE "N1" 1.09355153479773
2 1 264 47 1 1166 900 1 0 1 10 10264 TRUE FALSE "N1" 1.09519057775901
2 1 278 0 0 857 964 1 0 1 10 10278 FALSE TRUE "N1" 1.12393012903218
2 1 281 0 0 1042 962 1 0 1 10 10281 FALSE TRUE "N1" 1.09818902756697
2 1 283 47 1 1166 961 1 0 1 10 10283 TRUE FALSE "N1" 1.07802560418812
2 2 0 0 0 116 100 1 0 1 11 11000 FALSE TRUE "N1" 0.857231643701709
2 2 1 0 0 178 99 1 0 1 11 11001 FALSE TRUE "N1" 0.876956691330172
2 2 2 16 1 239 99 1 0 1 11 11002 TRUE FALSE "N1" 0.893048020417764
2 2 3 0 0 301 99 1 0 1 11 11003 FALSE TRUE "N1" 0.905080050543804
2 2 4 0 0 363 98 1 0 1 11 11004 FALSE TRUE "N1" 0.896281594102455
2 2 5 47 1 425 98 1 0 1 11 11005 TRUE FALSE "N1" 0.886447568977109
2 2 6 47 1 485 97 1 0 1 11 11006 TRUE FALSE "N1" 0.869161931569742
2 2 7 0 0 546 97 1 0 1 11 11007 FALSE TRUE "N1" 0.858311569528679
2 2 8 0 0 609 97 1 0 1 11 11008 FALSE TRUE "N1" 0.835575354310006
2 2 9 7 1 671 97 1 0 1 11 11009 TRUE FALSE "N1" 0.842391697859112
2 2 10 0 0 732 96 1 0 1 11 11010 FALSE TRUE "N1" 0.851679323632396
2 2 11 0 0 794 96 1 0 1 11 11011 FALSE TRUE "N1" 0.868876091658913
2 2 12 0 0 855 96 1 0 1 11 11012 FALSE TRUE "N1" 0.888137405519943
2 2 13 72 3 917 97 1 0 1 11 11013 FALSE FALSE "N1" 0.908650257720874
2 2 14 75 2 978 96 1 0 1 11 11014 FALSE FALSE "N1" 0.917391561689547
2 2 15 0 0 1040 96 1 0 1 11 11015 FALSE TRUE "N1" 0.924862328192396
2 2 16 0 0 1102 96 1 0 1 11 11016 FALSE TRUE "N1" 0.92357907294432
2 2 17 47 1 1164 96 1 0 1 11 11017 TRUE FALSE "N1" 0.912385640972298
2 2 19 0 0 116 160 1 0 1 11 11019 FALSE TRUE "N1" 0.868679121128933
2 2 20 0 0 178 160 1 0 1 11 11020 FALSE TRUE "N1" 0.898898898180157
2 2 21 0 0 240 160 1 0 1 11 11021 FALSE TRUE "N1" 0.901192209000277
2 2 22 47 1 301 159 1 0 1 11 11022 TRUE FALSE "N1" 0.909565085020944
2 2 23 0 0 363 159 1 0 1 11 11023 FALSE TRUE "N1" 0.892895562125662
2 2 24 0 0 424 159 1 0 1 11 11024 FALSE TRUE "N1" 0.881397213569435
2 2 25 48 2 486 159 1 0 1 11 11025 FALSE FALSE "N1" 0.85808924098165
2 2 26 0 0 547 158 1 0 1 11 11026 FALSE TRUE "N1" 0.847403977467487
2 2 27 47 1 609 157 1 0 1 11 11027 TRUE FALSE "N1" 0.84951311308733
2 2 28 47 1 670 157 1 0 1 11 11028 TRUE FALSE "N1" 0.867764371376316
2 2 29 0 0 732 157 1 0 1 11 11029 FALSE TRUE "N1" 0.888683727324553
2 2 30 47 1 794 157 1 0 1 11 11030 TRUE FALSE "N1" 0.899680266314047
2 2 31 0 0 855 157 1 0 1 11 11031 FALSE TRUE "N1" 0.915936849023446
2 2 32 0 0 917 157 1 0 1 11 11032 FALSE TRUE "N1" 0.932136124165263
2 2 33 0 0 979 157 1 0 1 11 11033 FALSE TRUE "N1" 0.946696511440702
2 2 34 0 0 1040 157 1 0 1 11 11034 FALSE TRUE "N1" 0.945476767556427
2 2 35 47 1 1103 157 1 0 1 11 11035 TRUE FALSE "N1" 0.941735025413878
2 2 36 85 2 1165 157 1 0 1 11 11036 FALSE FALSE "N1" 0.943437579738963
2 2 38 58 2 118 221 1 0 1 11 11038 FALSE FALSE "N1" 0.880647639891171
2 2 39 0 0 178 221 1 0 1 11 11039 FALSE TRUE "N1" 0.901916424661492
2 2 40 47 1 240 221 1 0 1 11 11040 TRUE FALSE "N1" 0.91011776571668
2 2 41 141 3 302 220 1 0 1 11 11041 FALSE FALSE "N1" 0.905073691652678
2 2 42 47 1 364 220 1 0 1 11 11042 TRUE FALSE "N1" 0.883798547991233
2 2 43 76 2 425 220 1 0 1 11 11043 FALSE FALSE "N1" 0.865147067298614
2 2 44 47 1 486 219 1 0 1 11 11044 TRUE FALSE "N1" 0.851152156048614
2 2 45 0 0 548 219 1 0 1 11 11045 FALSE TRUE "N1" 0.855992823144057
2 2 46 0 0 609 219 1 0 1 11 11046 FALSE TRUE "N1" 0.892438264796806
2 2 47 0 0 671 219 1 0 1 11 11047 FALSE TRUE "N1" 0.923623585182197
2 2 48 47 1 732 218 1 0 1 11 11048 TRUE FALSE "N1" 0.940775840970836
2 2 49 47 1 794 219 1 0 1 11 11049 TRUE FALSE "N1" 0.954243429542149
2 2 50 47 1 856 218 1 0 1 11 11050 TRUE FALSE "N1" 0.956073084142288
2 2 51 84 2 917 218 1 0 1 11 11051 FALSE FALSE "N1" 0.967539715790341
2 2 52 95 3 979 219 1 0 1 11 11052 FALSE FALSE "N1" 0.964433242380704
2 2 53 47 1 1041 218 1 0 1 11 11053 TRUE FALSE "N1" 0.965208251623469
2 2 54 0 0 1103 218 1 0 1 11 11054 FALSE TRUE "N1" 0.966332689688317
2 2 55 0 0 1165 219 1 0 1 11 11055 FALSE TRUE "N1" 0.964223554068473
2 2 56 4 1 1227 218 1 0 1 11 11056 TRUE FALSE "N1" 0.962019190176655
2 2 57 0 0 117 282 1 0 1 11 11057 FALSE TRUE "N1" 0.895087208235229
2 2 58 0 0 178 282 1 0 1 11 11058 FALSE TRUE "N1" 0.904908515578325
2 2 59 47 1 241 282 1 0 1 11 11059 TRUE FALSE "N1" 0.904508370722145
2 2 60 94 2 302 281 1 0 1 11 11060 FALSE FALSE "N1" 0.89428048208429
2 2 61 4 1 364 281 1 0 1 11 11061 TRUE FALSE "N1" 0.874047110903063
2 2 62 75 3 425 281 1 0 1 11 11062 FALSE FALSE "N1" 0.848903279918919
2 2 63 0 0 487 281 1 0 1 11 11063 FALSE TRUE "N1" 0.851133001827786
2 2 64 0 0 548 280 1 0 1 11 11064 FALSE TRUE "N1" 0.874371104160644
2 2 65 139 4 610 280 1 0 1 11 11065 FALSE FALSE "N1" 0.915631854891787
2 2 66 52 2 671 280 1 0 1 11 11066 FALSE FALSE "N1" 0.949809343741464
2 2 67 56 2 733 280 1 0 1 11 11067 FALSE FALSE "N1" 0.966758270108998
2 2 68 0 0 794 280 1 0 1 11 11068 FALSE TRUE "N1" 0.981553703713717
2 2 69 0 0 856 280 1 0 1 11 11069 FALSE TRUE "N1" 0.987137740691203
2 2 70 0 0 918 279 1 0 1 11 11070 FALSE TRUE "N1" 0.992181737207752
2 2 71 47 1 980 280 1 0 1 11 11071 TRUE FALSE "N1" 0.997575162546383
2 2 72 0 0 1041 279 1 0 1 11 11072 FALSE TRUE "N1" 0.989253157654719
2 2 73 47 1 1103 280 1 0 1 11 11073 TRUE FALSE "N1" 0.997416345363155
2 2 74 94 2 1165 280 1 0 1 11 11074 FALSE FALSE "N1" 0.990199701862962
2 2 76 0 0 117 343 1 0 1 11 11076 FALSE TRUE "N1" 0.899673907422922
2 2 77 0 0 179 343 1 0 1 11 11077 FALSE TRUE "N1" 0.909806490241349
2 2 78 0 0 241 342 1 0 1 11 11078 FALSE TRUE "N1" 0.90641409937343
2 2 79 0 0 302 342 1 0 1 11 11079 FALSE TRUE "N1" 0.892152347338524
2 2 80 0 0 364 342 1 0 1 11 11080 FALSE TRUE "N1" 0.866112610632781
2 2 81 0 0 425 342 1 0 1 11 11081 FALSE TRUE "N1" 0.852784685023868
2 2 82 0 0 487 342 1 0 1 11 11082 FALSE TRUE "N1" 0.873030773987346
2 2 83 120 3 549 342 1 0 1 11 11083 FALSE FALSE "N1" 0.911610631729534
2 2 84 94 2 610 341 1 0 1 11 11084 FALSE FALSE "N1" 0.952223395945513
2 2 85 53 2 672 341 1 0 1 11 11085 FALSE FALSE "N1" 0.98614040290141
2 2 86 47 1 733 341 1 0 1 11 11086 TRUE FALSE "N1" 1.00648800148054
2 2 87 47 1 795 341 1 0 1 11 11087 TRUE FALSE "N1" 1.02079418820587
2 2 88 94 2 856 341 1 0 1 11 11088 FALSE FALSE "N1" 1.01573755145452
2 2 89 47 1 919 341 1 0 1 11 11089 TRUE FALSE "N1" 1.02541268184919
2 2 90 0 0 980 341 1 0 1 11 11090 FALSE TRUE "N1" 1.02526658244821
2 2 91 0 0 1042 341 1 0 1 11 11091 FALSE TRUE "N1" 1.02420565574716
2 2 92 0 0 1104 341 1 0 1 11 11092 FALSE TRUE "N1" 1.02712787640907
2 2 93 0 0 1166 341 1 0 1 11 11093 FALSE TRUE "N1" 1.0277440684686
2 2 95 0 0 118 404 1 0 1 11 11095 FALSE TRUE "N1" 0.921641549837408
2 2 96 47 1 180 404 1 0 1 11 11096 TRUE FALSE "N1" 0.919430749507012
2 2 97 47 1 241 404 1 0 1 11 11097 TRUE FALSE "N1" 0.911883831405565
2 2 98 0 0 303 404 1 0 1 11 11098 FALSE TRUE "N1" 0.892095194865848
2 2 99 0 0 364 403 1 0 1 11 11099 FALSE TRUE "N1" 0.868736351149061
2 2 100 47 1 425 403 1 0 1 11 11100 TRUE FALSE "N1" 0.880209341688239
2 2 101 0 0 487 403 1 0 1 11 11101 FALSE TRUE "N1" 0.919557849782066
2 2 102 47 1 549 403 1 0 1 11 11102 TRUE FALSE "N1" 0.96454118843493
2 2 103 0 0 610 403 1 0 1 11 11103 FALSE TRUE "N1" 1.00555409750709
2 2 104 0 0 672 402 1 0 1 11 11104 FALSE TRUE "N1" 1.03100300017034
2 2 105 95 3 733 402 1 0 1 11 11105 FALSE FALSE "N1" 1.04821876732278
2 2 106 0 0 795 402 1 0 1 11 11106 FALSE TRUE "N1" 1.04924154067708
2 2 107 0 0 857 402 1 0 1 11 11107 FALSE TRUE "N1" 1.05365670489929
2 2 108 0 0 919 402 1 0 1 11 11108 FALSE TRUE "N1" 1.06130528771129
2 2 109 0 0 980 402 1 0 1 11 11109 FALSE TRUE "N1" 1.06187076373673
2 2 110 0 0 1043 402 1 0 1 11 11110 FALSE TRUE "N1" 1.0590437713468
2 2 111 0 0 1105 402 1 0 1 11 11111 FALSE TRUE "N1" 1.05191607477491
2 2 112 0 0 1167 403 1 0 1 11 11112 FALSE TRUE "N1" 1.05063917841796
2 2 114 0 0 119 465 1 0 1 11 11114 FALSE TRUE "N1" 0.929118597683929
2 2 115 0 0 180 465 1 0 1 11 11115 FALSE TRUE "N1" 0.926577522752278
2 2 116 48 2 241 465 1 0 1 11 11116 FALSE FALSE "N1" 0.919646719162916
2 2 117 0 0 303 465 1 0 1 11 11117 FALSE TRUE "N1" 0.90418429991711
2 2 118 47 1 365 464 1 0 1 11 11118 TRUE FALSE "N1" 0.894159818247814
2 2 119 47 1 426 464 1 0 1 11 11119 TRUE FALSE "N1" 0.923013674466333
2 2 120 47 1 488 464 1 0 1 11 11120 TRUE FALSE "N1" 0.977786603554119
2 2 121 141 3 549 464 1 0 1 11 11121 FALSE FALSE "N1" 1.0200065387283
2 2 122 0 0 611 464 1 0 1 11 11122 FALSE TRUE "N1" 1.05085522562131
2 2 123 0 0 673 464 1 0 1 11 11123 FALSE TRUE "N1" 1.06516777123777
2 2 124 95 3 734 464 1 0 1 11 11124 FALSE FALSE "N1" 1.07510974241734
2 2 125 0 0 796 464 1 0 1 11 11125 FALSE TRUE "N1" 1.0856806234387
2 2 126 53 2 858 464 1 0 1 11 11126 FALSE FALSE "N1" 1.08800572871445
2 2 127 47 1 919 463 1 0 1 11 11127 TRUE FALSE "N1" 1.08845038580851
2 2 128 0 0 981 463 1 0 1 11 11128 FALSE TRUE "N1" 1.08568690478237
2 2 129 0 0 1043 464 1 0 1 11 11129 FALSE TRUE "N1" 1.08263766139287
2 2 130 82 2 1105 464 1 0 1 11 11130 FALSE FALSE "N1" 1.08131633034549
2 2 131 0 0 1168 464 1 0 1 11 11131 FALSE TRUE "N1" 1.0716094054952
2 2 133 0 0 119 526 1 0 1 11 11133 FALSE TRUE "N1" 0.93597317212724
2 2 134 47 1 180 526 1 0 1 11 11134 TRUE FALSE "N1" 0.937688366687123
2 2 135 8 2 242 526 1 0 1 11 11135 FALSE FALSE "N1" 0.934130877292303
2 2 136 5 1 303 526 1 0 1 11 11136 TRUE FALSE "N1" 0.924493822696936
2 2 137 47 1 365 526 1 0 1 11 11137 TRUE FALSE "N1" 0.924646358536492
2 2 138 111 3 426 526 1 0 1 11 11138 FALSE FALSE "N1" 0.96538606793262
2 2 139 0 0 488 525 1 0 1 11 11139 FALSE TRUE "N1" 1.01322819343104
2 2 140 0 0 550 526 1 0 1 11 11140 FALSE TRUE "N1" 1.05750647064352
2 2 141 94 2 611 526 1 0 1 11 11141 FALSE FALSE "N1" 1.08587123507756
2 2 142 47 1 673 525 1 0 1 11 11142 TRUE FALSE "N1" 1.10013298711246
2 2 143 0 0 735 525 1 0 1 11 11143 FALSE TRUE "N1" 1.11001136938078
2 2 144 0 0 796 525 1 0 1 11 11144 FALSE TRUE "N1" 1.11478224376875
2 2 145 0 0 858 525 1 0 1 11 11145 FALSE TRUE "N1" 1.11330837688182
2 2 146 57 2 920 525 1 0 1 11 11146 FALSE FALSE "N1" 1.10417956829177
2 2 147 47 1 981 525 1 0 1 11 11147 TRUE FALSE "N1" 1.11177107617854
2 2 148 47 1 1044 525 1 0 1 11 11148 TRUE FALSE "N1" 1.10266770315299
2 2 149 47 1 1106 525 1 0 1 11 11149 TRUE FALSE "N1" 1.08882517264764
2 2 152 47 1 120 587 1 0 1 11 11152 TRUE FALSE "N1" 0.940305748312277
2 2 153 47 1 181 587 1 0 1 11 11153 TRUE FALSE "N1" 0.950895706007013
2 2 154 0 0 243 587 1 0 1 11 11154 FALSE TRUE "N1" 0.948271965490733
2 2 155 47 1 304 587 1 0 1 11 11155 TRUE FALSE "N1" 0.951117957006589
2 2 156 175 5 366 587 1 0 1 11 11156 FALSE FALSE "N1" 0.970773134380126
2 2 157 0 0 427 587 1 0 1 11 11157 FALSE TRUE "N1" 1.00646892480716
2 2 158 94 2 488 587 1 0 1 11 11158 FALSE FALSE "N1" 1.05083607140049
2 2 159 57 2 550 587 1 0 1 11 11159 FALSE FALSE "N1" 1.08888868401144
2 2 160 48 2 612 587 1 0 1 11 11160 FALSE FALSE "N1" 1.11347355295617
2 2 161 120 4 673 586 1 0 1 11 11161 FALSE FALSE "N1" 1.13068939765607
2 2 162 0 0 735 586 1 0 1 11 11162 FALSE TRUE "N1" 1.13288740265676
2 2 163 0 0 797 587 1 0 1 11 11163 FALSE TRUE "N1" 1.12453368085692
2 2 164 0 0 858 586 1 0 1 11 11164 FALSE TRUE "N1" 1.12823091076159
2 2 165 70 2 920 587 1 0 1 11 11165 FALSE FALSE "N1" 1.1259185232681
2 2 166 0 0 982 586 1 0 1 11 11166 FALSE TRUE "N1" 1.12581685855754
2 2 167 0 0 1044 587 1 0 1 11 11167 FALSE TRUE "N1" 1.10853122115018
2 2 168 47 1 1107 587 1 0 1 11 11168 TRUE FALSE "N1" 1.0946823317537
2 2 171 0 0 120 649 1 0 1 11 11171 FALSE TRUE "N1" 0.94679181726013
2 2 172 0 0 181 649 1 0 1 11 11172 FALSE TRUE "N1" 0.95518369240672
2 2 173 0 0 243 648 1 0 1 11 11173 FALSE TRUE "N1" 0.973631921225686
2 2 174 0 0 304 649 1 0 1 11 11174 FALSE TRUE "N1" 0.991972048895521
2 2 175 5 1 366 648 1 0 1 11 11175 TRUE FALSE "N1" 1.01035676635069
2 2 176 45 1 427 648 1 0 1 11 11176 TRUE FALSE "N1" 1.04784398048365
2 2 177 47 1 489 648 1 0 1 11 11177 TRUE FALSE "N1" 1.07429657982783
2 2 178 73 2 551 648 1 0 1 11 11178 FALSE FALSE "N1" 1.10715266008268
2 2 179 47 1 612 648 1 0 1 11 11179 TRUE FALSE "N1" 1.13303357960519
2 2 180 47 1 673 648 1 0 1 11 11180 TRUE FALSE "N1" 1.13587321222992
2 2 181 94 2 736 648 1 0 1 11 11181 FALSE FALSE "N1" 1.14350907725967
2 2 182 0 0 797 648 1 0 1 11 11182 FALSE TRUE "N1" 1.14376320026232
2 2 183 0 0 859 648 1 0 1 11 11183 FALSE TRUE "N1" 1.1411776130928
2 2 184 47 1 921 648 1 0 1 11 11184 TRUE FALSE "N1" 1.13493294936535
2 2 185 0 0 983 648 1 0 1 11 11185 FALSE TRUE "N1" 1.12568983582994
2 2 186 182 5 1045 649 1 0 1 11 11186 FALSE FALSE "N1" 1.11011303409133
2 2 187 5 1 1107 649 1 0 1 11 11187 TRUE FALSE "N1" 1.09851302082456
2 2 190 0 0 121 710 1 0 1 11 11190 FALSE TRUE "N1" 0.947484238465718
2 2 191 0 0 182 710 1 0 1 11 11191 FALSE TRUE "N1" 0.957438927427541
2 2 192 49 2 243 710 1 0 1 11 11192 FALSE FALSE "N1" 0.985435186366118
2 2 193 0 0 305 709 1 0 1 11 11193 FALSE TRUE "N1" 1.01893297179246
2 2 194 47 1 367 709 1 0 1 11 11194 TRUE FALSE "N1" 1.05401877395617
2 2 195 44 1 428 709 1 0 1 11 11195 TRUE FALSE "N1" 1.06941132294705
2 2 196 133 4 489 709 1 0 1 11 11196 FALSE FALSE "N1" 1.10620611587443
2 2 197 95 4 551 709 1 0 1 11 11197 FALSE FALSE "N1" 1.12549286529996
2 2 198 47 1 612 710 1 0 1 11 11198 TRUE FALSE "N1" 1.14128563669448
2 2 199 0 0 674 709 1 0 1 11 11199 FALSE TRUE "N1" 1.15359078894909
2 2 200 0 0 736 709 1 0 1 11 11200 FALSE TRUE "N1" 1.15456912761296
2 2 201 123 4 798 709 1 0 1 11 11201 FALSE FALSE "N1" 1.15636691021002
2 2 202 54 2 859 709 1 0 1 11 11202 FALSE FALSE "N1" 1.15088461549054
2 2 203 0 0 921 709 1 0 1 11 11203 FALSE TRUE "N1" 1.13751845898742
2 2 204 71 2 983 710 1 0 1 11 11204 FALSE FALSE "N1" 1.12276753762058
2 2 205 15 1 1045 710 1 0 1 11 11205 TRUE FALSE "N1" 1.1034935059773
2 2 209 0 0 121 771 1 0 1 11 11209 FALSE TRUE "N1" 0.9503620244372
2 2 210 0 0 183 771 1 0 1 11 11210 FALSE TRUE "N1" 0.968340083050154
2 2 211 65 2 244 771 1 0 1 11 11211 FALSE FALSE "N1" 0.99434802530027
2 2 212 57 2 305 771 1 0 1 11 11212 FALSE FALSE "N1" 1.04101484160484
2 2 213 0 0 367 771 1 0 1 11 11213 FALSE TRUE "N1" 1.06730862376579
2 2 214 0 0 428 771 1 0 1 11 11214 FALSE TRUE "N1" 1.09567974709095
2 2 215 0 0 490 771 1 0 1 11 11215 FALSE TRUE "N1" 1.12087452675155
2 2 216 47 1 552 770 1 0 1 11 11216 TRUE FALSE "N1" 1.13201072870344
2 2 217 0 0 613 771 1 0 1 11 11217 FALSE TRUE "N1" 1.14915026670983
2 2 218 0 0 674 771 1 0 1 11 11218 FALSE TRUE "N1" 1.15651944604958
2 2 219 47 1 736 770 1 0 1 11 11219 TRUE FALSE "N1" 1.16249726899212
2 2 220 0 0 798 771 1 0 1 11 11220 FALSE TRUE "N1" 1.16106791434307
2 2 221 94 2 860 771 1 0 1 11 11221 FALSE FALSE "N1" 1.15184379993358
2 2 222 94 2 922 771 1 0 1 11 11222 FALSE FALSE "N1" 1.13720090216842
2 2 223 38 1 984 771 1 0 1 11 11223 TRUE FALSE "N1" 1.12518158982463
2 2 224 0 0 1046 771 1 0 1 11 11224 FALSE TRUE "N1" 1.11191081668839
2 2 228 2 1 122 832 1 0 1 11 11228 TRUE FALSE "N1" 0.95210901345271
2 2 229 0 0 184 832 1 0 1 11 11229 FALSE TRUE "N1" 0.971827702190048
2 2 230 0 0 245 832 1 0 1 11 11230 FALSE TRUE "N1" 1.00289235873896
2 2 231 0 0 306 832 1 0 1 11 11231 FALSE TRUE "N1" 1.04621773285207
2 2 232 0 0 368 832 1 0 1 11 11232 FALSE TRUE "N1" 1.07697111392566
2 2 233 0 0 429 832 1 0 1 11 11233 FALSE TRUE "N1" 1.10914105431859
2 2 234 0 0 490 832 1 0 1 11 11234 FALSE TRUE "N1" 1.13053693936396
2 2 235 0 0 552 832 1 0 1 11 11235 FALSE TRUE "N1" 1.14413806464891
2 2 236 49 2 614 832 1 0 1 11 11236 FALSE FALSE "N1" 1.14774634762528
2 2 237 124 4 675 832 1 0 1 11 11237 FALSE FALSE "N1" 1.15886990934237
2 2 238 47 1 737 832 1 0 1 11 11238 TRUE FALSE "N1" 1.15536957242023
2 2 239 0 0 798 832 1 0 1 11 11239 FALSE TRUE "N1" 1.15793608291638
2 2 240 0 0 860 832 1 0 1 11 11240 FALSE TRUE "N1" 1.14380135360908
2 2 241 0 0 923 833 1 0 1 11 11241 FALSE TRUE "N1" 1.13209967563174
2 2 242 0 0 984 833 1 0 1 11 11242 FALSE TRUE "N1" 1.12320591337097
2 2 247 0 0 123 894 1 0 1 11 11247 FALSE TRUE "N1" 0.951397515573746
2 2 248 0 0 184 894 1 0 1 11 11248 FALSE TRUE "N1" 0.966002259992157
2 2 249 47 1 245 894 1 0 1 11 11249 TRUE FALSE "N1" 0.996501595610538
2 2 250 142 4 306 894 1 0 1 11 11250 FALSE FALSE "N1" 1.04128804128087
2 2 251 47 1 368 894 1 0 1 11 11251 TRUE FALSE "N1" 1.07993141038686
2 2 252 0 0 429 893 1 0 1 11 11252 FALSE TRUE "N1" 1.11018290434626
2 2 253 47 1 491 893 1 0 1 11 11253 TRUE FALSE "N1" 1.12915209695279
2 2 254 0 0 552 893 1 0 1 11 11254 FALSE TRUE "N1" 1.143871223864
2 2 255 47 1 613 893 1 0 1 11 11255 TRUE FALSE "N1" 1.14286116829196
2 2 256 0 0 675 893 1 0 1 11 11256 FALSE TRUE "N1" 1.14610102332032
2 2 257 0 0 737 894 1 0 1 11 11257 FALSE TRUE "N1" 1.14223218090272
2 2 258 0 0 799 894 1 0 1 11 11258 FALSE TRUE "N1" 1.15421977633833
2 2 259 0 0 861 894 1 0 1 11 11259 FALSE TRUE "N1" 1.14336305540614
2 2 260 0 0 923 894 1 0 1 11 11260 FALSE TRUE "N1" 1.13075290901987
2 2 261 0 0 985 894 1 0 1 11 11261 FALSE TRUE "N1" 1.11499821342466
2 2 266 0 0 124 955 1 0 1 11 11266 FALSE TRUE "N1" 0.946391517309044
2 2 267 0 0 184 955 1 0 1 11 11267 FALSE TRUE "N1" 0.960132460651294
2 2 268 145 4 246 955 1 0 1 11 11268 FALSE FALSE "N1" 0.981928490552848
2 2 269 40 1 307 955 1 0 1 11 11269 TRUE FALSE "N1" 1.02795375678084
2 2 270 47 1 369 955 1 0 1 11 11270 TRUE FALSE "N1" 1.07407417373334
2 2 271 93 2 430 955 1 0 1 11 11271 FALSE FALSE "N1" 1.11517610728126
2 2 272 0 0 491 955 1 0 1 11 11272 FALSE TRUE "N1" 1.13137553751798
2 2 273 47 1 553 954 1 0 1 11 11273 TRUE FALSE "N1" 1.13911942614941
2 2 274 0 0 614 955 1 0 1 11 11274 FALSE TRUE "N1" 1.1310896200597
2 2 275 0 0 676 955 1 0 1 11 11275 FALSE TRUE "N1" 1.13755025344305
2 2 276 0 0 738 955 1 0 1 11 11276 FALSE TRUE "N1" 1.13545391315291
2 2 277 94 2 799 955 1 0 1 11 11277 FALSE FALSE "N1" 1.13249353914425
2 2 278 47 1 861 956 1 0 1 11 11278 TRUE FALSE "N1" 1.13298906736731
2 2 279 0 0 924 955 1 0 1 11 11279 FALSE TRUE "N1" 1.11856849814918
2 3 0 0 0 122 90 1 0 1 12 12000 FALSE TRUE "N1" 0.855402066649022
2 3 1 0 0 183 90 1 0 1 12 12001 FALSE TRUE "N1" 0.879135697204941
2 3 2 47 1 243 90 1 0 1 12 12002 TRUE FALSE "N1" 0.892578005306658
2 3 3 47 1 305 89 1 0 1 12 12003 TRUE FALSE "N1" 0.900842780178194
2 3 4 47 1 366 89 1 0 1 12 12004 TRUE FALSE "N1" 0.893810389425731
2 3 5 0 0 428 89 1 0 1 12 12005 FALSE TRUE "N1" 0.885914042502202
2 3 6 48 2 489 89 1 0 1 12 12006 FALSE FALSE "N1" 0.867306996500008
2 3 7 2 1 551 89 1 0 1 12 12007 TRUE FALSE "N1" 0.855637035430849
2 3 8 0 0 612 89 1 0 1 12 12008 FALSE TRUE "N1" 0.841025932121313
2 3 9 0 0 674 89 1 0 1 12 12009 FALSE TRUE "N1" 0.840911549628509
2 3 10 0 0 736 89 1 0 1 12 12010 FALSE TRUE "N1" 0.854690568770058
2 3 11 0 0 798 90 1 0 1 12 12011 FALSE TRUE "N1" 0.873742194318857
2 3 12 0 0 860 90 1 0 1 12 12012 FALSE TRUE "N1" 0.885011932984383
2 3 13 0 0 922 91 1 0 1 12 12013 FALSE TRUE "N1" 0.903549108731651
2 3 14 0 0 122 151 1 0 1 12 12014 FALSE TRUE "N1" 0.871480677954364
2 3 15 47 1 183 151 1 0 1 12 12015 TRUE FALSE "N1" 0.892095117318396
2 3 16 0 0 244 151 1 0 1 12 12016 FALSE TRUE "N1" 0.905645371474338
2 3 17 0 0 305 151 1 0 1 12 12017 FALSE TRUE "N1" 0.903714207258551
2 3 18 47 1 367 150 1 0 1 12 12018 TRUE FALSE "N1" 0.892228576484575
2 3 19 0 0 428 150 1 0 1 12 12019 FALSE TRUE "N1" 0.875775100792649
2 3 20 6 1 489 150 1 0 1 12 12020 TRUE FALSE "N1" 0.855491013577324
2 3 21 71 2 551 150 1 0 1 12 12021 FALSE FALSE "N1" 0.844799391172036
2 3 22 0 0 613 150 1 0 1 12 12022 FALSE TRUE "N1" 0.851533301778871
2 3 23 74 2 675 150 1 0 1 12 12023 FALSE FALSE "N1" 0.867497608138862
2 3 24 49 2 737 151 1 0 1 12 12024 FALSE FALSE "N1" 0.882979026510591
2 3 25 149 4 798 151 1 0 1 12 12025 FALSE FALSE "N1" 0.894985698619582
2 3 26 0 0 860 152 1 0 1 12 12026 FALSE TRUE "N1" 0.918719329175501
2 3 28 48 2 122 213 1 0 1 12 12028 FALSE FALSE "N1" 0.882705904382012
2 3 29 5 1 184 213 1 0 1 12 12029 TRUE FALSE "N1" 0.901382743091679
2 3 30 0 0 244 212 1 0 1 12 12030 FALSE TRUE "N1" 0.909215578651408
2 3 31 96 3 306 212 1 0 1 12 12031 FALSE FALSE "N1" 0.905689883712215
2 3 32 86 2 367 211 1 0 1 12 12032 FALSE FALSE "N1" 0.8858886069377
2 3 33 47 1 428 211 1 0 1 12 12033 TRUE FALSE "N1" 0.864727768221605
2 3 34 47 1 490 211 1 0 1 12 12034 TRUE FALSE "N1" 0.850319916785722
2 3 35 47 1 552 211 1 0 1 12 12035 TRUE FALSE "N1" 0.857739812159567
2 3 36 0 0 613 212 1 0 1 12 12036 FALSE TRUE "N1" 0.888270787138669
2 3 37 50 2 676 212 1 0 1 12 12037 FALSE FALSE "N1" 0.91729625587012
2 3 38 0 0 737 212 1 0 1 12 12038 FALSE TRUE "N1" 0.932815905136053
2 3 39 0 0 799 213 1 0 1 12 12039 FALSE TRUE "N1" 0.949224868590102
2 3 42 0 0 122 274 1 0 1 12 12042 FALSE TRUE "N1" 0.895608172022791
2 3 43 0 0 184 274 1 0 1 12 12043 FALSE TRUE "N1" 0.90280581639706
2 3 44 57 2 245 274 1 0 1 12 12044 FALSE FALSE "N1" 0.904451140702017
2 3 45 45 1 306 273 1 0 1 12 12045 TRUE FALSE "N1" 0.890653122434544
2 3 46 73 3 368 273 1 0 1 12 12046 FALSE FALSE "N1" 0.874784121893981
2 3 47 0 0 429 273 1 0 1 12 12047 FALSE TRUE "N1" 0.852492563769366
2 3 48 0 0 491 273 1 0 1 12 12048 FALSE TRUE "N1" 0.851253743211715
2 3 49 0 0 553 274 1 0 1 12 12049 FALSE TRUE "N1" 0.879389820207597
2 3 50 0 0 614 273 1 0 1 12 12050 FALSE TRUE "N1" 0.915568343527987
2 3 51 47 1 676 274 1 0 1 12 12051 TRUE FALSE "N1" 0.953557367227686
2 3 52 47 1 738 274 1 0 1 12 12052 TRUE FALSE "N1" 0.972780605289417
2 3 53 0 0 800 275 1 0 1 12 12053 FALSE TRUE "N1" 0.97600774253553
2 3 56 0 0 123 336 1 0 1 12 12056 FALSE TRUE "N1" 0.901808401059814
2 3 57 0 0 184 335 1 0 1 12 12057 FALSE TRUE "N1" 0.912004495242041
2 3 58 47 1 245 336 1 0 1 12 12058 TRUE FALSE "N1" 0.904933951142826
2 3 59 0 0 307 335 1 0 1 12 12059 FALSE TRUE "N1" 0.891586948860537
2 3 60 0 0 368 335 1 0 1 12 12060 FALSE TRUE "N1" 0.865617159957173
2 3 61 57 3 430 335 1 0 1 12 12061 FALSE FALSE "N1" 0.852689456751893
2 3 62 0 0 491 335 1 0 1 12 12062 FALSE TRUE "N1" 0.870006811067433
2 3 63 0 0 553 335 1 0 1 12 12063 FALSE TRUE "N1" 0.909285526453787
2 3 64 0 0 615 336 1 0 1 12 12064 FALSE TRUE "N1" 0.955507685664302
2 3 65 0 0 677 336 1 0 1 12 12065 FALSE TRUE "N1" 0.982570118176886
2 3 66 0 0 739 336 1 0 1 12 12066 FALSE TRUE "N1" 1.00268910686531
2 3 70 0 0 123 398 1 0 1 12 12070 FALSE TRUE "N1" 0.916610193555658
2 3 71 47 1 184 397 1 0 1 12 12071 TRUE FALSE "N1" 0.919596003128818
2 3 72 0 0 246 397 1 0 1 12 12072 FALSE TRUE "N1" 0.908631181047498
2 3 73 106 3 307 397 1 0 1 12 12073 FALSE FALSE "N1" 0.888569422379202
2 3 74 48 2 369 397 1 0 1 12 12074 FALSE FALSE "N1" 0.872096947561353
2 3 75 94 2 430 397 1 0 1 12 12075 FALSE FALSE "N1" 0.875012731784682
2 3 76 0 0 492 397 1 0 1 12 12076 FALSE TRUE "N1" 0.920364575933005
2 3 77 0 0 554 397 1 0 1 12 12077 FALSE TRUE "N1" 0.964318859887901
2 3 78 0 0 616 397 1 0 1 12 12078 FALSE TRUE "N1" 1.00398507989564
2 3 79 0 0 678 398 1 0 1 12 12079 FALSE TRUE "N1" 1.02698177700809
2 3 84 92 3 124 460 1 0 1 12 12084 FALSE FALSE "N1" 0.926304400623699
2 3 85 47 1 185 459 1 0 1 12 12085 TRUE FALSE "N1" 0.923960218674577
2 3 86 47 1 247 459 1 0 1 12 12086 TRUE FALSE "N1" 0.924601846298615
2 3 87 47 1 308 459 1 0 1 12 12087 TRUE FALSE "N1" 0.894718780287223
2 3 88 47 1 369 459 1 0 1 12 12088 TRUE FALSE "N1" 0.888315299376547
2 3 89 0 0 431 459 1 0 1 12 12089 FALSE TRUE "N1" 0.919526055326439
2 3 90 0 0 493 459 1 0 1 12 12090 FALSE TRUE "N1" 0.970207813449593
2 3 91 47 1 555 459 1 0 1 12 12091 TRUE FALSE "N1" 1.01678568282586
2 3 92 48 2 617 460 1 0 1 12 12092 FALSE FALSE "N1" 1.05190335699266
2 3 98 101 3 125 522 1 0 1 12 12098 FALSE FALSE "N1" 0.932714240425501
2 3 99 47 1 186 522 1 0 1 12 12099 TRUE FALSE "N1" 0.939537020413185
2 3 100 0 0 248 521 1 0 1 12 12100 FALSE TRUE "N1" 0.92884547555535
2 3 101 0 0 309 521 1 0 1 12 12101 FALSE TRUE "N1" 0.913929300566702
2 3 102 0 0 371 521 1 0 1 12 12102 FALSE TRUE "N1" 0.924366799969335
2 3 103 61 2 432 521 1 0 1 12 12103 FALSE FALSE "N1" 0.961784143847376
2 3 104 0 0 494 521 1 0 1 12 12104 FALSE TRUE "N1" 1.01640453709561
2 3 112 0 0 126 584 1 0 1 12 12112 FALSE TRUE "N1" 0.941919278161607
2 3 113 90 2 187 584 1 0 1 12 12113 FALSE FALSE "N1" 0.948348194636784
2 3 114 0 0 248 583 1 0 1 12 12114 FALSE TRUE "N1" 0.947757360594297
2 3 115 0 0 310 583 1 0 1 12 12115 FALSE TRUE "N1" 0.951181545917842
2 3 116 0 0 372 583 1 0 1 12 12116 FALSE TRUE "N1" 0.970080713174538
2 3 117 0 0 433 583 1 0 1 12 12117 FALSE TRUE "N1" 1.01099839397472
2 3 126 0 0 127 646 1 0 1 12 12126 FALSE TRUE "N1" 0.949002540043073
2 3 127 0 0 188 646 1 0 1 12 12127 FALSE TRUE "N1" 0.95953526771768
2 3 128 45 1 250 646 1 0 1 12 12128 TRUE FALSE "N1" 0.971719756135823
2 3 129 47 1 311 646 1 0 1 12 12129 TRUE FALSE "N1" 0.988173231827749
2 3 140 0 0 128 709 1 0 1 12 12140 FALSE TRUE "N1" 0.950298435525947
2 3 141 0 0 189 708 1 0 1 12 12141 FALSE TRUE "N1" 0.96128225673319
0 0 9 57 2 1092 380 2 0 2 1 13009 FALSE FALSE "N1" 1.04514408836877
0 0 10 88 2 1153 380 2 0 2 1 13010 FALSE FALSE "N1" 1.04257757787262
0 0 11 47 1 1215 381 2 0 2 1 13011 TRUE FALSE "N1" 1.02968795046664
0 0 21 48 2 1032 442 2 0 2 1 13021 FALSE FALSE "N1" 1.07587839276898
0 0 22 0 0 1093 443 2 0 2 1 13022 FALSE TRUE "N1" 1.06774064062505
0 0 23 0 0 1155 443 2 0 2 1 13023 FALSE TRUE "N1" 1.06843942072176
0 0 33 0 0 971 505 2 0 2 1 13033 FALSE TRUE "N1" 1.10174659450925
0 0 34 0 0 1033 505 2 0 2 1 13034 FALSE TRUE "N1" 1.09899583126536
0 0 35 0 0 1094 506 2 0 2 1 13035 FALSE TRUE "N1" 1.08324113567015
0 0 36 0 0 1155 506 2 0 2 1 13036 FALSE TRUE "N1" 1.08054132110273
0 0 37 0 0 1217 506 2 0 2 1 13037 FALSE TRUE "N1" 1.07009746280897
0 0 43 0 0 784 565 2 0 2 1 13043 FALSE TRUE "N1" 1.12424776339864
0 0 45 0 0 910 567 2 0 2 1 13045 FALSE TRUE "N1" 1.12006772305316
0 0 46 0 0 972 568 2 0 2 1 13046 FALSE TRUE "N1" 1.11615444594513
0 0 47 0 0 1034 568 2 0 2 1 13047 FALSE TRUE "N1" 1.10752744692181
0 0 48 0 0 1095 567 2 0 2 1 13048 FALSE TRUE "N1" 1.09546377743505
0 0 49 47 1 1156 567 2 0 2 1 13049 TRUE FALSE "N1" 1.08584579951306
0 0 50 5 1 1218 567 2 0 2 1 13050 TRUE FALSE "N1" 1.07793037591615
0 0 51 0 0 1278 568 2 0 2 1 13051 FALSE TRUE "N1" 1.06761989924112
0 0 58 7 1 911 630 2 0 2 1 13058 TRUE FALSE "N1" 1.12689686193197
0 0 59 0 0 972 630 2 0 2 1 13059 FALSE TRUE "N1" 1.12056317372877
0 0 60 0 0 1035 630 2 0 2 1 13060 FALSE TRUE "N1" 1.11276849151579
0 0 61 48 2 1096 630 2 0 2 1 13061 FALSE FALSE "N1" 1.10047605704342
0 0 62 0 0 1157 630 2 0 2 1 13062 FALSE TRUE "N1" 1.09470140842708
0 0 63 0 0 1218 630 2 0 2 1 13063 FALSE TRUE "N1" 1.08211677515276
0 0 64 47 1 1279 630 2 0 2 1 13064 TRUE FALSE "N1" 1.07453798504823
0 0 72 92 2 973 692 2 0 2 1 13072 FALSE FALSE "N1" 1.13132466638898
0 0 73 47 1 1035 692 2 0 2 1 13073 TRUE FALSE "N1" 1.11778713001529
0 0 74 0 0 1096 692 2 0 2 1 13074 FALSE TRUE "N1" 1.09912921288409
0 0 75 0 0 1157 693 2 0 2 1 13075 FALSE TRUE "N1" 1.08916816503114
0 0 76 0 0 1219 692 2 0 2 1 13076 FALSE TRUE "N1" 1.08272024943004
0 0 77 90 2 1279 692 2 0 2 1 13077 FALSE FALSE "N1" 1.070688219304
0 0 84 47 1 912 754 2 0 2 1 13084 TRUE FALSE "N1" 1.136489326742
0 0 85 0 0 974 755 2 0 2 1 13085 FALSE TRUE "N1" 1.12895504887536
0 0 86 60 2 1036 754 2 0 2 1 13086 FALSE FALSE "N1" 1.11712006682675
0 0 87 47 1 1097 754 2 0 2 1 13087 TRUE FALSE "N1" 1.10939517732125
0 0 88 48 2 1157 754 2 0 2 1 13088 FALSE FALSE "N1" 1.08842495024401
0 0 96 0 0 851 816 2 0 2 1 13096 FALSE TRUE "N1" 1.1509862802011
0 0 97 47 1 912 816 2 0 2 1 13097 TRUE FALSE "N1" 1.13841420961412
0 0 98 0 0 974 816 2 0 2 1 13098 FALSE TRUE "N1" 1.12391112990626
0 0 99 0 0 1036 816 2 0 2 1 13099 FALSE TRUE "N1" 1.11093255557198
0 0 100 0 0 1097 816 2 0 2 1 13100 FALSE TRUE "N1" 1.1005332095161
0 0 105 0 0 603 878 2 0 2 1 13105 FALSE TRUE "N1" 1.14947425996741
0 0 108 0 0 790 878 2 0 2 1 13108 FALSE TRUE "N1" 1.15088453794309
0 0 109 0 0 852 878 2 0 2 1 13109 FALSE TRUE "N1" 1.14663462734268
0 0 110 47 1 913 878 2 0 2 1 13110 TRUE FALSE "N1" 1.1298635172843
0 0 112 13 1 1036 878 2 0 2 1 13112 TRUE FALSE "N1" 1.10486570815368
0 0 117 0 0 541 939 2 0 2 1 13117 FALSE TRUE "N1" 1.14288652630901
0 0 118 47 1 603 940 2 0 2 1 13118 TRUE FALSE "N1" 1.13648940428946
0 0 119 0 0 667 940 2 0 2 1 13119 FALSE TRUE "N1" 1.1360193116309
0 0 120 54 2 729 940 2 0 2 1 13120 FALSE FALSE "N1" 1.13910034947603
0 0 121 0 0 791 940 2 0 2 1 13121 FALSE TRUE "N1" 1.1397992071202
0 0 122 0 0 853 940 2 0 2 1 13122 FALSE TRUE "N1" 1.13523794349701
0 0 126 0 0 1097 939 2 0 2 1 13126 FALSE TRUE "N1" 1.09395819363994
0 0 129 47 1 1280 938 2 0 2 1 13129 TRUE FALSE "N1" 1.01254849000771
0 1 7 0 0 665 75 2 0 2 2 14007 FALSE TRUE "N1" 0.84732138943031
0 1 10 53 2 851 76 2 0 2 2 14010 FALSE FALSE "N1" 0.885043649892557
0 1 11 8 1 912 75 2 0 2 2 14011 TRUE FALSE "N1" 0.901376461748007
0 1 12 47 1 973 76 2 0 2 2 14012 TRUE FALSE "N1" 0.911686860875585
0 1 15 0 0 1156 76 2 0 2 2 14015 FALSE TRUE "N1" 0.904057277189509
0 1 22 47 1 479 137 2 0 2 2 14022 TRUE FALSE "N1" 0.86345723075578
0 1 23 0 0 542 136 2 0 2 2 14023 FALSE TRUE "N1" 0.844316580731226
0 1 24 0 0 604 137 2 0 2 2 14024 FALSE TRUE "N1" 0.847372260559313
0 1 25 0 0 666 137 2 0 2 2 14025 FALSE TRUE "N1" 0.850186457619542
0 1 26 0 0 728 138 2 0 2 2 14026 FALSE TRUE "N1" 0.872274763870505
0 1 27 0 0 789 138 2 0 2 2 14027 FALSE TRUE "N1" 0.888677445980881
0 1 28 0 0 852 137 2 0 2 2 14028 FALSE TRUE "N1" 0.906788886212561
0 1 29 53 2 913 138 2 0 2 2 14029 FALSE FALSE "N1" 0.921527167344604
0 1 30 94 2 974 137 2 0 2 2 14030 FALSE FALSE "N1" 0.933533761906143
0 1 31 0 0 1035 137 2 0 2 2 14031 FALSE TRUE "N1" 0.938126742437508
0 1 32 0 0 1096 138 2 0 2 2 14032 FALSE TRUE "N1" 0.940934580606612
0 1 33 0 0 1157 138 2 0 2 2 14033 FALSE TRUE "N1" 0.936468700350301
0 1 34 47 1 1218 138 2 0 2 2 14034 TRUE FALSE "N1" 0.930268471313278
0 1 35 47 1 1278 138 2 0 2 2 14035 TRUE FALSE "N1" 0.917766426076132
0 1 39 50 2 418 199 2 0 2 2 14039 FALSE FALSE "N1" 0.867103744626355
0 1 40 10 1 480 198 2 0 2 2 14040 TRUE FALSE "N1" 0.859632900576054
0 1 41 51 2 543 199 2 0 2 2 14041 FALSE FALSE "N1" 0.85034527480277
0 1 42 0 0 605 199 2 0 2 2 14042 FALSE TRUE "N1" 0.87618796343108
0 1 43 101 4 667 199 2 0 2 2 14043 FALSE FALSE "N1" 0.907081162561969
0 1 44 128 4 729 199 2 0 2 2 14044 FALSE FALSE "N1" 0.924201623894982
0 1 45 0 0 790 199 2 0 2 2 14045 FALSE TRUE "N1" 0.94001347196287
0 1 46 3 1 852 199 2 0 2 2 14046 TRUE FALSE "N1" 0.944498428892557
0 1 47 0 0 914 199 2 0 2 2 14047 FALSE TRUE "N1" 0.955031234114617
0 1 48 0 0 975 199 2 0 2 2 14048 FALSE TRUE "N1" 0.954294300671152
0 1 49 0 0 1036 199 2 0 2 2 14049 FALSE TRUE "N1" 0.956435230746622
0 1 50 0 0 1097 199 2 0 2 2 14050 FALSE TRUE "N1" 0.95772476733837
0 1 51 0 0 1158 200 2 0 2 2 14051 FALSE TRUE "N1" 0.95952254993543
0 1 52 0 0 1219 199 2 0 2 2 14052 FALSE TRUE "N1" 0.948583318513517
0 1 53 0 0 1279 199 2 0 2 2 14053 FALSE TRUE "N1" 0.948284683272984
0 1 57 0 0 419 261 2 0 2 2 14057 FALSE TRUE "N1" 0.856151640327286
0 1 58 0 0 481 260 2 0 2 2 14058 FALSE TRUE "N1" 0.852943579754549
0 1 59 0 0 544 260 2 0 2 2 14059 FALSE TRUE "N1" 0.866119047071359
0 1 60 0 0 606 261 2 0 2 2 14060 FALSE TRUE "N1" 0.905410402692511
0 1 61 0 0 668 261 2 0 2 2 14061 FALSE TRUE "N1" 0.944136359835676
0 1 62 94 2 729 261 2 0 2 2 14062 FALSE FALSE "N1" 0.965595756244851
0 1 63 0 0 791 261 2 0 2 2 14063 FALSE TRUE "N1" 0.969763078808082
0 1 64 0 0 853 261 2 0 2 2 14064 FALSE TRUE "N1" 0.981458397894289
0 1 65 0 0 914 261 2 0 2 2 14065 FALSE TRUE "N1" 0.987588756676386
0 1 66 0 0 975 260 2 0 2 2 14066 FALSE TRUE "N1" 0.990402953736615
0 1 67 94 2 1037 260 2 0 2 2 14067 FALSE FALSE "N1" 0.98502860507136
0 1 68 0 0 1097 261 2 0 2 2 14068 FALSE TRUE "N1" 0.98356745596668
0 1 69 73 3 1158 260 2 0 2 2 14069 FALSE FALSE "N1" 0.98381522007821
0 1 70 0 0 1219 261 2 0 2 2 14070 FALSE TRUE "N1" 0.984183725573669
0 1 71 0 0 1280 261 2 0 2 2 14071 FALSE TRUE "N1" 0.964191837160299
0 1 74 2 1 357 322 2 0 2 2 14074 TRUE FALSE "N1" 0.87233191634318
0 1 75 0 0 420 322 2 0 2 2 14075 FALSE TRUE "N1" 0.857244283936506
0 1 76 50 2 483 322 2 0 2 2 14076 FALSE FALSE "N1" 0.860160223254741
0 1 77 0 0 544 322 2 0 2 2 14077 FALSE TRUE "N1" 0.892031605954595
0 1 78 51 2 607 322 2 0 2 2 14078 FALSE FALSE "N1" 0.941766819869505
0 1 79 0 0 669 322 2 0 2 2 14079 FALSE TRUE "N1" 0.969737720791034
0 1 80 0 0 730 322 2 0 2 2 14080 FALSE TRUE "N1" 0.990040884679734
0 1 81 0 0 792 322 2 0 2 2 14081 FALSE TRUE "N1" 1.00395328544001
0 1 82 0 0 853 322 2 0 2 2 14082 FALSE TRUE "N1" 1.00762507978018
0 1 83 0 0 914 322 2 0 2 2 14083 FALSE TRUE "N1" 1.01504505270148
0 1 84 0 0 976 322 2 0 2 2 14084 FALSE TRUE "N1" 1.01346323976032
0 1 85 0 0 1037 322 2 0 2 2 14085 FALSE TRUE "N1" 1.01309473426486
0 1 86 0 0 1098 322 2 0 2 2 14086 FALSE TRUE "N1" 1.01062360713559
0 1 87 34 1 1159 322 2 0 2 2 14087 TRUE FALSE "N1" 1.01079514210107
0 1 88 0 0 1220 322 2 0 2 2 14088 FALSE TRUE "N1" 1.00286064183079
0 1 89 66 2 1280 322 2 0 2 2 14089 FALSE FALSE "N1" 0.986362731448438
0 1 91 5 1 296 384 2 0 2 2 14091 TRUE FALSE "N1" 0.894096229336561
0 1 92 8 2 358 384 2 0 2 2 14092 FALSE FALSE "N1" 0.869835276101954
0 1 93 3 1 421 384 2 0 2 2 14093 TRUE FALSE "N1" 0.866525628366117
0 1 94 0 0 483 384 2 0 2 2 14094 FALSE TRUE "N1" 0.905664525695166
0 1 95 2 1 545 384 2 0 2 2 14095 TRUE FALSE "N1" 0.945063827370544
0 1 96 13 1 607 384 2 0 2 2 14096 TRUE FALSE "N1" 0.992874158413339
0 1 97 48 2 670 384 2 0 2 2 14097 FALSE FALSE "N1" 1.01282797102741
0 1 98 62 3 731 384 2 0 2 2 14098 FALSE FALSE "N1" 1.03265468336643
0 1 99 49 2 792 384 2 0 2 2 14099 FALSE FALSE "N1" 1.03758437493762
0 1 100 0 0 854 384 2 0 2 2 14100 FALSE TRUE "N1" 1.04441351381643
0 1 101 72 2 915 384 2 0 2 2 14101 FALSE FALSE "N1" 1.04966719864521
0 1 102 47 1 976 384 2 0 2 2 14102 TRUE FALSE "N1" 1.05101396525709
0 1 103 99 3 1038 384 2 0 2 2 14103 FALSE FALSE "N1" 1.04455325432629
0 1 104 0 0 1099 384 2 0 2 2 14104 FALSE TRUE "N1" 1.04320656526186
0 1 105 0 0 1159 383 2 0 2 2 14105 FALSE TRUE "N1" 1.04225994350617
0 1 106 47 1 1220 383 2 0 2 2 14106 TRUE FALSE "N1" 1.03456684845629
0 1 107 58 2 1281 383 2 0 2 2 14107 FALSE FALSE "N1" 1.012218137859
0 1 108 7 1 234 446 2 0 2 2 14108 TRUE FALSE "N1" 0.917143797578017
0 1 109 9 1 296 446 2 0 2 2 14109 TRUE FALSE "N1" 0.900779346361846
0 1 110 3 1 360 446 2 0 2 2 14110 TRUE FALSE "N1" 0.883639730808005
0 1 111 2 1 422 446 2 0 2 2 14111 TRUE FALSE "N1" 0.905721678167842
0 1 112 64 2 484 446 2 0 2 2 14112 FALSE FALSE "N1" 0.955926984741311
0 1 113 40 2 546 445 2 0 2 2 14113 FALSE FALSE "N1" 1.00889569479346
0 1 114 54 2 608 446 2 0 2 2 14114 FALSE FALSE "N1" 1.04222186770687
0 1 115 47 1 670 445 2 0 2 2 14115 TRUE FALSE "N1" 1.06177538036985
0 1 116 0 0 731 446 2 0 2 2 14116 FALSE TRUE "N1" 1.06367482767746
0 1 117 0 0 793 446 2 0 2 2 14117 FALSE TRUE "N1" 1.07136164138367
0 1 118 0 0 854 445 2 0 2 2 14118 FALSE TRUE "N1" 1.08082080212243
0 1 119 0 0 916 445 2 0 2 2 14119 FALSE TRUE "N1" 1.08394627465799
0 1 120 0 0 977 445 2 0 2 2 14120 FALSE TRUE "N1" 1.08184993436785
0 1 121 0 0 1038 445 2 0 2 2 14121 FALSE TRUE "N1" 1.07571965313321
0 1 122 0 0 1099 445 2 0 2 2 14122 FALSE TRUE "N1" 1.07336911229296
0 1 123 0 0 1160 445 2 0 2 2 14123 FALSE TRUE "N1" 1.0552003644937
0 1 124 88 3 1221 446 2 0 2 2 14124 FALSE FALSE "N1" 1.05599445040984
0 1 125 47 1 1281 445 2 0 2 2 14125 TRUE FALSE "N1" 1.02781393872353
0 1 127 4 1 298 508 2 0 2 2 14127 TRUE FALSE "N1" 0.91075295690214
0 1 128 94 3 360 508 2 0 2 2 14128 FALSE FALSE "N1" 0.911534402583482
0 1 129 5 2 422 508 2 0 2 2 14129 FALSE FALSE "N1" 0.950882988224762
0 1 130 7 1 485 507 2 0 2 2 14130 TRUE FALSE "N1" 1.00342596276132
0 1 131 34 1 546 508 2 0 2 2 14131 TRUE FALSE "N1" 1.04500434785892
0 1 132 49 2 608 508 2 0 2 2 14132 FALSE FALSE "N1" 1.080725496303
0 1 133 47 1 671 507 2 0 2 2 14133 TRUE FALSE "N1" 1.09459346237285
0 1 134 1 1 732 507 2 0 2 2 14134 TRUE FALSE "N1" 1.09524137134056
0 1 135 95 3 793 507 2 0 2 2 14135 FALSE FALSE "N1" 1.10397631641811
0 1 136 0 0 855 507 2 0 2 2 14136 FALSE TRUE "N1" 1.10511983115634
0 1 137 0 0 916 507 2 0 2 2 14137 FALSE TRUE "N1" 1.10920456568239
0 1 138 0 0 977 506 2 0 2 2 14138 FALSE TRUE "N1" 1.10753388336039
0 1 139 0 0 1038 506 2 0 2 2 14139 FALSE TRUE "N1" 1.10003132240191
0 1 140 47 1 1099 506 2 0 2 2 14140 TRUE FALSE "N1" 1.08486746084919
0 1 141 0 0 1160 506 2 0 2 2 14141 FALSE TRUE "N1" 1.07917547781747
0 1 142 0 0 1221 506 2 0 2 2 14142 FALSE TRUE "N1" 1.0755289639469
0 1 143 0 0 1281 506 2 0 2 2 14143 FALSE TRUE "N1" 1.05129988271537
0 1 144 49 2 235 570 2 0 2 2 14144 FALSE FALSE "N1" 0.943278762555735
0 1 145 49 2 298 569 2 0 2 2 14145 FALSE FALSE "N1" 0.942497394421845
0 1 146 3 1 361 569 2 0 2 2 14146 TRUE FALSE "N1" 0.960062512848915
0 1 147 2 1 423 569 2 0 2 2 14147 TRUE FALSE "N1" 0.995091317634861
0 1 148 9 1 485 569 2 0 2 2 14148 TRUE FALSE "N1" 1.03518311806328
0 1 149 29 2 547 569 2 0 2 2 14149 FALSE FALSE "N1" 1.07885148455989
0 1 150 30 2 609 568 2 0 2 2 14150 FALSE FALSE "N1" 1.10329025410365
0 1 151 47 1 671 569 2 0 2 2 14151 TRUE FALSE "N1" 1.11901951413436
0 1 152 30 1 732 569 2 0 2 2 14152 TRUE FALSE "N1" 1.12577242386712
0 1 153 0 0 794 568 2 0 2 2 14153 FALSE TRUE "N1" 1.12799586443231
0 1 154 0 0 855 568 2 0 2 2 14154 FALSE TRUE "N1" 1.12394284681443
0 1 155 0 0 916 568 2 0 2 2 14155 FALSE TRUE "N1" 1.12045522767454
0 1 156 43 1 978 568 2 0 2 2 14156 TRUE FALSE "N1" 1.12206883507132
0 1 157 47 1 1039 568 2 0 2 2 14157 TRUE FALSE "N1" 1.10544382441392
0 1 158 0 0 1100 567 2 0 2 2 14158 FALSE TRUE "N1" 1.09133445312366
0 1 159 129 4 1160 567 2 0 2 2 14159 FALSE FALSE "N1" 1.0853757068545
0 1 160 0 0 1221 567 2 0 2 2 14160 FALSE TRUE "N1" 1.08787226954827
0 1 161 0 0 1282 567 2 0 2 2 14161 FALSE TRUE "N1" 1.06908732968947
0 1 163 10 2 299 631 2 0 2 2 14163 FALSE FALSE "N1" 0.981413885656412
0 1 164 2 1 362 631 2 0 2 2 14164 TRUE FALSE "N1" 1.00374359712778
0 1 165 2 1 424 631 2 0 2 2 14165 TRUE FALSE "N1" 1.0310792293164
0 1 166 7 1 486 631 2 0 2 2 14166 TRUE FALSE "N1" 1.06885228336019
0 1 167 44 3 548 631 2 0 2 2 14167 FALSE FALSE "N1" 1.10319494828422
0 1 168 50 2 609 630 2 0 2 2 14168 FALSE FALSE "N1" 1.12663638003819
0 1 169 50 2 671 630 2 0 2 2 14169 FALSE FALSE "N1" 1.1349330269128
0 1 170 0 0 733 630 2 0 2 2 14170 FALSE TRUE "N1" 1.14345828367812
0 1 171 140 4 794 630 2 0 2 2 14171 FALSE FALSE "N1" 1.14279122048958
0 1 172 0 0 856 630 2 0 2 2 14172 FALSE TRUE "N1" 1.13398012381343
0 1 173 0 0 917 629 2 0 2 2 14173 FALSE TRUE "N1" 1.12816104050667
0 1 174 47 1 978 629 2 0 2 2 14174 TRUE FALSE "N1" 1.12662366225594
0 1 175 0 0 1040 630 2 0 2 2 14175 FALSE TRUE "N1" 1.11205699363682
0 1 176 0 0 1100 629 2 0 2 2 14176 FALSE TRUE "N1" 1.09778880516334
0 1 177 0 0 1161 629 2 0 2 2 14177 FALSE TRUE "N1" 1.0942884682412
0 1 178 0 0 1222 629 2 0 2 2 14178 FALSE TRUE "N1" 1.08443544398993
0 1 179 0 0 1282 628 2 0 2 2 14179 FALSE TRUE "N1" 1.07263853774062
0 1 181 2 1 300 693 2 0 2 2 14181 TRUE FALSE "N1" 1.01440350262489
0 1 182 47 1 362 692 2 0 2 2 14182 TRUE FALSE "N1" 1.04471214905697
0 1 183 1 1 424 693 2 0 2 2 14183 TRUE FALSE "N1" 1.0664763845029
0 1 184 77 3 487 692 2 0 2 2 14184 FALSE FALSE "N1" 1.09736950608633
0 1 185 0 0 548 692 2 0 2 2 14185 FALSE TRUE "N1" 1.11820635154484
0 1 186 1 1 610 692 2 0 2 2 14186 TRUE FALSE "N1" 1.1333765719887
0 1 187 0 0 672 692 2 0 2 2 14187 FALSE TRUE "N1" 1.1477527065164
0 1 188 47 1 733 692 2 0 2 2 14188 TRUE FALSE "N1" 1.15214243517412
0 1 189 0 0 794 691 2 0 2 2 14189 FALSE TRUE "N1" 1.15415618742708
0 1 190 92 2 856 691 2 0 2 2 14190 FALSE FALSE "N1" 1.14736520189502
0 1 191 0 0 917 691 2 0 2 2 14191 FALSE TRUE "N1" 1.13866841016423
0 1 192 54 2 978 690 2 0 2 2 14192 FALSE FALSE "N1" 1.12949508933629
0 1 193 0 0 1040 690 2 0 2 2 14193 FALSE TRUE "N1" 1.10989062799685
0 1 194 47 1 1100 690 2 0 2 2 14194 TRUE FALSE "N1" 1.10554541157702
0 1 195 79 2 1161 690 2 0 2 2 14195 FALSE FALSE "N1" 1.09130273621549
0 1 196 93 2 1222 689 2 0 2 2 14196 FALSE FALSE "N1" 1.08616343387951
0 1 197 0 0 1283 690 2 0 2 2 14197 FALSE TRUE "N1" 1.0667432252878
0 1 198 0 0 238 755 2 0 2 2 14198 FALSE TRUE "N1" 0.990485541773792
0 1 199 0 0 301 754 2 0 2 2 14199 FALSE TRUE "N1" 1.02524742822738
0 1 200 47 1 364 754 2 0 2 2 14200 TRUE FALSE "N1" 1.06067637786951
0 1 201 0 0 425 754 2 0 2 2 14201 FALSE TRUE "N1" 1.09026088618782
0 1 202 0 0 487 754 2 0 2 2 14202 FALSE TRUE "N1" 1.11392464648881
0 1 203 47 1 549 754 2 0 2 2 14203 TRUE FALSE "N1" 1.13196629401302
0 1 204 0 0 610 753 2 0 2 2 14204 FALSE TRUE "N1" 1.14663462734268
0 1 205 24 1 672 753 2 0 2 2 14205 TRUE FALSE "N1" 1.15204077046356
0 1 206 47 1 733 753 2 0 2 2 14206 TRUE FALSE "N1" 1.16817661178903
0 1 207 47 1 795 753 2 0 2 2 14207 TRUE FALSE "N1" 1.15739604245544
0 1 208 67 2 856 753 2 0 2 2 14208 FALSE FALSE "N1" 1.15376232391457
0 1 209 0 0 917 753 2 0 2 2 14209 FALSE TRUE "N1" 1.14059957438001
0 1 210 0 0 979 752 2 0 2 2 14210 FALSE TRUE "N1" 1.13107054338632
0 1 211 0 0 1040 752 2 0 2 2 14211 FALSE TRUE "N1" 1.11299717895394
0 1 212 0 0 1100 751 2 0 2 2 14212 FALSE TRUE "N1" 1.09797305791107
0 1 213 47 1 1161 751 2 0 2 2 14213 TRUE FALSE "N1" 1.091696599728
0 1 214 0 0 1222 751 2 0 2 2 14214 FALSE TRUE "N1" 1.08195152153095
0 1 215 47 1 1282 750 2 0 2 2 14215 TRUE FALSE "N1" 1.057995562428
0 1 216 0 0 239 816 2 0 2 2 14216 FALSE TRUE "N1" 0.997016122959522
0 1 217 0 0 302 816 2 0 2 2 14217 FALSE TRUE "N1" 1.04459140767304
0 1 218 0 0 363 816 2 0 2 2 14218 FALSE TRUE "N1" 1.07112659505439
0 1 219 47 1 426 815 2 0 2 2 14219 TRUE FALSE "N1" 1.09893231990156
0 1 220 0 0 488 815 2 0 2 2 14220 FALSE TRUE "N1" 1.12008679972653
0 1 221 47 1 549 815 2 0 2 2 14221 TRUE FALSE "N1" 1.14416342266596
0 1 222 48 2 611 815 2 0 2 2 14222 FALSE FALSE "N1" 1.15002058177202
0 1 223 0 0 672 815 2 0 2 2 14223 FALSE TRUE "N1" 1.15871745105027
0 1 224 0 0 734 814 2 0 2 2 14224 FALSE TRUE "N1" 1.16118857817954
0 1 225 0 0 795 814 2 0 2 2 14225 FALSE TRUE "N1" 1.15564277209626
0 1 226 148 4 856 814 2 0 2 2 14226 FALSE FALSE "N1" 1.14220674533822
0 1 227 89 2 917 814 2 0 2 2 14227 FALSE FALSE "N1" 1.14314064931166
0 1 228 47 1 979 813 2 0 2 2 14228 TRUE FALSE "N1" 1.12329486029927
0 1 229 0 0 1040 813 2 0 2 2 14229 FALSE TRUE "N1" 1.11122475437393
0 1 230 0 0 1101 813 2 0 2 2 14230 FALSE TRUE "N1" 1.09947864170617
0 1 231 0 0 1161 812 2 0 2 2 14231 FALSE TRUE "N1" 1.08844402691738
0 1 232 47 1 1222 812 2 0 2 2 14232 TRUE FALSE "N1" 1.07579580473181
0 1 233 0 0 1283 812 2 0 2 2 14233 FALSE TRUE "N1" 1.05481293741977
0 1 234 0 0 240 878 2 0 2 2 14234 FALSE TRUE "N1" 1.0020284025679
0 1 235 0 0 302 877 2 0 2 2 14235 FALSE TRUE "N1" 1.04119265791399
0 1 236 47 1 364 877 2 0 2 2 14236 TRUE FALSE "N1" 1.07815898580685
0 1 237 0 0 426 877 2 0 2 2 14237 FALSE TRUE "N1" 1.10487206704481
0 1 238 0 0 488 877 2 0 2 2 14238 FALSE TRUE "N1" 1.13388474044655
0 1 239 47 1 550 876 2 0 2 2 14239 TRUE FALSE "N1" 1.14446833925016
0 1 240 47 1 611 876 2 0 2 2 14240 TRUE FALSE "N1" 1.14755573598642
0 1 241 0 0 673 876 2 0 2 2 14241 FALSE TRUE "N1" 1.15002058177202
0 1 242 0 0 734 875 2 0 2 2 14242 FALSE TRUE "N1" 1.15262516806747
0 1 243 0 0 795 875 2 0 2 2 14243 FALSE TRUE "N1" 1.15305718492673
0 1 244 0 0 857 875 2 0 2 2 14244 FALSE TRUE "N1" 1.14664726757748
0 1 245 0 0 918 874 2 0 2 2 14245 FALSE TRUE "N1" 1.12834521570694
0 1 246 0 0 979 874 2 0 2 2 14246 FALSE TRUE "N1" 1.12378402963121
0 1 247 0 0 1040 874 2 0 2 2 14247 FALSE TRUE "N1" 1.10602194067416
0 1 248 0 0 1101 873 2 0 2 2 14248 FALSE TRUE "N1" 1.10269306117004
0 1 249 0 0 1161 873 2 0 2 2 14249 FALSE TRUE "N1" 1.09383109336489
0 1 250 130 4 1222 873 2 0 2 2 14250 FALSE FALSE "N1" 1.06586019244336
0 1 251 0 0 1283 873 2 0 2 2 14251 FALSE TRUE "N1" 1.04075435971106
0 1 252 47 1 240 939 2 0 2 2 14252 TRUE FALSE "N1" 0.981439321220913
0 1 253 0 0 303 938 2 0 2 2 14253 FALSE TRUE "N1" 1.02744551077552
0 1 254 0 0 364 938 2 0 2 2 14254 FALSE TRUE "N1" 1.07310863039918
0 1 255 0 0 427 938 2 0 2 2 14255 FALSE TRUE "N1" 1.10993521778218
0 1 256 47 1 488 938 2 0 2 2 14256 TRUE FALSE "N1" 1.12890433284126
0 1 257 47 1 550 937 2 0 2 2 14257 TRUE FALSE "N1" 1.13253797383468
0 1 258 0 0 611 937 2 0 2 2 14258 FALSE TRUE "N1" 1.13399912293936
0 1 259 0 0 673 937 2 0 2 2 14259 FALSE TRUE "N1" 1.14406811684653
0 1 260 0 0 734 937 2 0 2 2 14260 FALSE TRUE "N1" 1.14111417927645
0 1 261 0 0 795 936 2 0 2 2 14261 FALSE TRUE "N1" 1.13762656013656
0 1 262 0 0 857 936 2 0 2 2 14262 FALSE TRUE "N1" 1.13657191477918
0 1 263 0 0 918 936 2 0 2 2 14263 FALSE TRUE "N1" 1.12379674741346
0 1 264 0 0 979 935 2 0 2 2 14264 FALSE TRUE "N1" 1.11385477623388
0 1 265 0 0 1040 935 2 0 2 2 14265 FALSE TRUE "N1" 1.10161313534307
0 1 266 93 2 1101 935 2 0 2 2 14266 FALSE FALSE "N1" 1.09105497210396
0 1 267 47 1 1161 934 2 0 2 2 14267 TRUE FALSE "N1" 1.07890227814144
0 1 268 0 0 1222 934 2 0 2 2 14268 FALSE TRUE "N1" 1.05547992306085
0 1 269 0 0 1283 934 2 0 2 2 14269 FALSE TRUE "N1" 1.01685563062824
0 2 0 47 1 238 133 2 0 2 3 15000 TRUE FALSE "N1" 0.899928030425577
0 2 1 0 0 301 132 2 0 2 3 15001 FALSE TRUE "N1" 0.89671996985284
0 2 2 93 3 363 132 2 0 2 3 15002 FALSE FALSE "N1" 0.890564175506242
0 2 3 0 0 425 131 2 0 2 3 15003 FALSE TRUE "N1" 0.879910706447706
0 2 4 47 1 487 131 2 0 2 3 15004 TRUE FALSE "N1" 0.857523842503663
0 2 5 0 0 548 130 2 0 2 3 15005 FALSE TRUE "N1" 0.843681311998314
0 2 6 0 0 610 130 2 0 2 3 15006 FALSE TRUE "N1" 0.840994137665686
0 2 7 47 1 671 130 2 0 2 3 15007 TRUE FALSE "N1" 0.852403539293611
0 2 8 0 0 732 130 2 0 2 3 15008 FALSE TRUE "N1" 0.867777011611114
0 2 9 0 0 794 130 2 0 2 3 15009 FALSE TRUE "N1" 0.881772077956019
0 2 10 0 0 855 130 2 0 2 3 15010 FALSE TRUE "N1" 0.898917974853533
0 2 11 0 0 916 130 2 0 2 3 15011 FALSE TRUE "N1" 0.916832522102686
0 2 12 32 1 977 130 2 0 2 3 15012 TRUE FALSE "N1" 0.928127541237808
0 2 13 148 4 1039 129 2 0 2 3 15013 FALSE FALSE "N1" 0.93474706935184
0 2 14 47 1 1099 129 2 0 2 3 15014 TRUE FALSE "N1" 0.94045820660438
0 2 15 0 0 1160 129 2 0 2 3 15015 FALSE TRUE "N1" 0.932498193222144
0 2 16 0 0 1221 129 2 0 2 3 15016 FALSE TRUE "N1" 0.922581735154526
0 2 17 0 0 1281 129 2 0 2 3 15017 FALSE TRUE "N1" 0.916686422701709
0 2 18 47 1 239 194 2 0 2 3 15018 TRUE FALSE "N1" 0.904444781810891
0 2 19 71 2 301 194 2 0 2 3 15019 FALSE FALSE "N1" 0.907201826398445
0 2 20 0 0 363 193 2 0 2 3 15020 FALSE TRUE "N1" 0.890024212592757
0 2 21 0 0 425 193 2 0 2 3 15021 FALSE TRUE "N1" 0.869276314062546
0 2 22 70 3 487 192 2 0 2 3 15022 FALSE FALSE "N1" 0.852168570511784
0 2 23 0 0 548 192 2 0 2 3 15023 FALSE TRUE "N1" 0.848560132440509
0 2 24 47 1 610 192 2 0 2 3 15024 TRUE FALSE "N1" 0.872065153105726
0 2 25 0 0 672 191 2 0 2 3 15025 FALSE TRUE "N1" 0.897094679144519
0 2 26 0 0 733 191 2 0 2 3 15026 FALSE TRUE "N1" 0.916756215409182
0 2 27 11 1 794 191 2 0 2 3 15027 TRUE FALSE "N1" 0.933997495673576
0 2 28 0 0 856 191 2 0 2 3 15028 FALSE TRUE "N1" 0.938291918511862
0 2 29 0 0 916 191 2 0 2 3 15029 FALSE TRUE "N1" 0.951607126338524
0 2 30 36 1 977 191 2 0 2 3 15030 TRUE FALSE "N1" 0.953347834010361
0 2 31 59 2 1039 191 2 0 2 3 15031 FALSE FALSE "N1" 0.953913154940895
0 2 32 0 0 1099 190 2 0 2 3 15032 FALSE TRUE "N1" 0.950152413672422
0 2 33 0 0 1160 190 2 0 2 3 15033 FALSE TRUE "N1" 0.953049198769828
0 2 34 0 0 1221 191 2 0 2 3 15034 FALSE TRUE "N1" 0.948722981475916
0 2 35 47 1 1282 191 2 0 2 3 15035 TRUE FALSE "N1" 0.945857990834137
0 2 36 0 0 239 255 2 0 2 3 15036 FALSE TRUE "N1" 0.910943568540994
0 2 37 76 3 302 255 2 0 2 3 15037 FALSE FALSE "N1" 0.899305479474915
0 2 38 48 2 364 254 2 0 2 3 15038 FALSE FALSE "N1" 0.877941388885168
0 2 39 0 0 426 254 2 0 2 3 15039 FALSE TRUE "N1" 0.858279775073052
0 2 40 0 0 487 254 2 0 2 3 15040 FALSE TRUE "N1" 0.84848398084191
0 2 41 0 0 548 253 2 0 2 3 15041 FALSE TRUE "N1" 0.866093611506858
0 2 42 95 3 610 253 2 0 2 3 15042 FALSE FALSE "N1" 0.90963495527587
0 2 43 7 1 672 253 2 0 2 3 15043 TRUE FALSE "N1" 0.939606890668111
0 2 44 0 0 733 253 2 0 2 3 15044 FALSE TRUE "N1" 0.962019190176655
0 2 45 99 3 795 252 2 0 2 3 15045 FALSE FALSE "N1" 0.969146886748546
0 2 46 0 0 856 252 2 0 2 3 15046 FALSE TRUE "N1" 0.975829926226378
0 2 47 0 0 917 252 2 0 2 3 15047 FALSE TRUE "N1" 0.981833184733421
0 2 48 0 0 979 252 2 0 2 3 15048 FALSE TRUE "N1" 0.984761841833906
0 2 49 0 0 1039 252 2 0 2 3 15049 FALSE TRUE "N1" 0.980943792997853
0 2 50 0 0 1100 252 2 0 2 3 15050 FALSE TRUE "N1" 0.97826297755635
0 2 51 0 0 1161 252 2 0 2 3 15051 FALSE TRUE "N1" 0.983129157763748
0 2 52 0 0 1222 251 2 0 2 3 15052 FALSE TRUE "N1" 0.971592655860768
0 2 53 0 0 1282 252 2 0 2 3 15053 FALSE TRUE "N1" 0.964496753744505
0 2 54 0 0 239 317 2 0 2 3 15054 FALSE TRUE "N1" 0.905029256962254
0 2 55 0 0 301 316 2 0 2 3 15055 FALSE TRUE "N1" 0.895887653042495
0 2 56 0 0 364 316 2 0 2 3 15056 FALSE TRUE "N1" 0.873399201935352
0 2 57 0 0 425 315 2 0 2 3 15057 FALSE TRUE "N1" 0.853496260450284
0 2 58 53 2 487 315 2 0 2 3 15058 FALSE FALSE "N1" 0.857021955389478
0 2 59 0 0 549 314 2 0 2 3 15059 FALSE TRUE "N1" 0.897526696003779
0 2 60 0 0 611 314 2 0 2 3 15060 FALSE TRUE "N1" 0.927924289364155
0 2 61 47 1 672 314 2 0 2 3 15061 TRUE FALSE "N1" 0.963353239006281
0 2 62 47 1 734 314 2 0 2 3 15062 TRUE FALSE "N1" 0.98756968000301
0 2 63 48 2 795 313 2 0 2 3 15063 FALSE FALSE "N1" 0.999976496968181
0 2 64 114 3 856 314 2 0 2 3 15064 FALSE FALSE "N1" 1.00953096352637
0 2 65 0 0 918 314 2 0 2 3 15065 FALSE TRUE "N1" 1.00769502758256
0 2 66 0 0 979 313 2 0 2 3 15066 FALSE TRUE "N1" 1.01181791545537
0 2 67 0 0 1040 313 2 0 2 3 15067 FALSE TRUE "N1" 1.00751077483483
0 2 68 0 0 1100 313 2 0 2 3 15068 FALSE TRUE "N1" 1.01894561202726
0 2 69 0 0 1161 313 2 0 2 3 15069 FALSE TRUE "N1" 1.01148120441553
0 2 70 47 1 1222 312 2 0 2 3 15070 TRUE FALSE "N1" 0.996920894687547
0 2 71 0 0 1282 312 2 0 2 3 15071 FALSE TRUE "N1" 0.985282728074015
0 2 72 0 0 239 378 2 0 2 3 15072 FALSE TRUE "N1" 0.90514992079873
0 2 73 0 0 301 377 2 0 2 3 15073 FALSE TRUE "N1" 0.892546210851031
0 2 74 0 0 364 377 2 0 2 3 15074 FALSE TRUE "N1" 0.864905662078209
0 2 75 0 0 426 377 2 0 2 3 15075 FALSE TRUE "N1" 0.864454646093026
0 2 76 82 2 488 376 2 0 2 3 15076 FALSE FALSE "N1" 0.89647220574131
0 2 77 53 2 549 376 2 0 2 3 15077 FALSE FALSE "N1" 0.944714476095913
0 2 78 0 0 611 375 2 0 2 3 15078 FALSE TRUE "N1" 0.984215442481843
0 2 79 47 1 673 375 2 0 2 3 15079 TRUE FALSE "N1" 1.00559860974497
0 2 80 0 0 734 375 2 0 2 3 15080 FALSE TRUE "N1" 1.03207664465364
0 2 81 0 0 795 375 2 0 2 3 15081 FALSE TRUE "N1" 1.03113645933652
0 2 82 0 0 857 375 2 0 2 3 15082 FALSE TRUE "N1" 1.04098312469667
0 2 83 0 0 918 374 2 0 2 3 15083 FALSE TRUE "N1" 1.04511229391315
0 2 84 0 0 979 375 2 0 2 3 15084 FALSE TRUE "N1" 1.04288893089541
0 2 85 89 2 1040 375 2 0 2 3 15085 FALSE FALSE "N1" 1.04546172273523
0 2 86 0 0 1101 374 2 0 2 3 15086 FALSE TRUE "N1" 1.03914718875286
0 2 87 0 0 1161 374 2 0 2 3 15087 FALSE TRUE "N1" 1.04318112969736
0 2 88 0 0 1223 373 2 0 2 3 15088 FALSE TRUE "N1" 1.02947833970186
0 2 89 0 0 1283 373 2 0 2 3 15089 FALSE TRUE "N1" 1.00580822050974
0 2 91 53 2 302 439 2 0 2 3 15091 FALSE FALSE "N1" 0.896974092855496
0 2 92 92 2 363 439 2 0 2 3 15092 FALSE FALSE "N1" 0.875514618898868
0 2 93 0 0 426 438 2 0 2 3 15093 FALSE TRUE "N1" 0.899127585618311
0 2 94 0 0 488 437 2 0 2 3 15094 FALSE TRUE "N1" 0.956225542434391
0 2 95 0 0 549 437 2 0 2 3 15095 FALSE TRUE "N1" 0.996546030300963
0 2 96 0 0 611 437 2 0 2 3 15096 FALSE TRUE "N1" 1.03686015927641
0 2 97 0 0 673 436 2 0 2 3 15097 FALSE TRUE "N1" 1.05091230054654
0 2 98 94 2 735 436 2 0 2 3 15098 FALSE FALSE "N1" 1.06305235427425
0 2 99 47 1 796 436 2 0 2 3 15099 TRUE FALSE "N1" 1.06648274339402
0 2 100 47 1 857 436 2 0 2 3 15100 TRUE FALSE "N1" 1.07709177776213
0 2 101 0 0 919 436 2 0 2 3 15101 FALSE TRUE "N1" 1.07909917112397
0 2 102 47 1 980 436 2 0 2 3 15102 TRUE FALSE "N1" 1.07852113241119
0 2 103 0 0 1041 436 2 0 2 3 15103 FALSE TRUE "N1" 1.07329924203803
0 2 104 0 0 1101 435 2 0 2 3 15104 FALSE TRUE "N1" 1.0666162025602
0 2 105 0 0 1162 434 2 0 2 3 15105 FALSE TRUE "N1" 1.06306499450905
0 2 106 0 0 1222 434 2 0 2 3 15106 FALSE TRUE "N1" 1.04772331664718
0 2 107 47 1 1283 435 2 0 2 3 15107 TRUE FALSE "N1" 1.02873512491473
0 2 108 0 0 239 501 2 0 2 3 15108 FALSE TRUE "N1" 0.926838004646059
0 2 109 0 0 301 500 2 0 2 3 15109 FALSE TRUE "N1" 0.90798955342346
0 2 110 0 0 364 500 2 0 2 3 15110 FALSE TRUE "N1" 0.906750732865809
0 2 111 0 0 426 499 2 0 2 3 15111 FALSE TRUE "N1" 0.946086600724838
0 2 112 0 0 488 499 2 0 2 3 15112 FALSE TRUE "N1" 1.00011623747803
0 2 113 47 1 550 499 2 0 2 3 15113 TRUE FALSE "N1" 1.0376669629748
0 2 114 0 0 612 498 2 0 2 3 15114 FALSE TRUE "N1" 1.07097413676229
0 2 115 0 0 673 498 2 0 2 3 15115 FALSE TRUE "N1" 1.0908643604651
0 2 116 0 0 734 498 2 0 2 3 15116 FALSE TRUE "N1" 1.0932276190876
0 2 117 74 2 796 497 2 0 2 3 15117 FALSE FALSE "N1" 1.09947228281505
0 2 118 88 2 857 497 2 0 2 3 15118 FALSE FALSE "N1" 1.10269949760862
0 2 119 0 0 919 497 2 0 2 3 15119 FALSE TRUE "N1" 1.09919916068647
0 2 120 0 0 981 497 2 0 2 3 15120 FALSE TRUE "N1" 1.10060300222357
0 2 121 47 2 1041 497 2 0 2 3 15121 FALSE FALSE "N1" 1.0922174859681
0 2 122 0 0 1101 496 2 0 2 3 15122 FALSE TRUE "N1" 1.08109392425101
0 2 123 0 0 1162 496 2 0 2 3 15123 FALSE TRUE "N1" 1.07364223442154
0 2 124 0 0 1223 496 2 0 2 3 15124 FALSE TRUE "N1" 1.06675594307005
0 2 125 0 0 1283 495 2 0 2 3 15125 FALSE TRUE "N1" 1.04906372436793
0 2 127 0 0 301 562 2 0 2 3 15127 FALSE TRUE "N1" 0.942459241075092
0 2 128 0 0 364 562 2 0 2 3 15128 FALSE TRUE "N1" 0.951607126338524
0 2 129 0 0 426 561 2 0 2 3 15129 FALSE TRUE "N1" 0.988567095340256
0 2 130 0 0 488 560 2 0 2 3 15130 FALSE TRUE "N1" 1.0365171668929
0 2 131 0 0 550 560 2 0 2 3 15131 FALSE TRUE "N1" 1.07451262703118
0 2 132 0 0 612 559 2 0 2 3 15132 FALSE TRUE "N1" 1.10397631641811
0 2 133 0 0 674 559 2 0 2 3 15133 FALSE TRUE "N1" 1.11703747878957
0 2 134 47 1 735 559 2 0 2 3 15134 TRUE FALSE "N1" 1.12058860929327
0 2 135 0 0 796 558 2 0 2 3 15135 FALSE TRUE "N1" 1.12628702876356
0 2 136 47 1 857 558 2 0 2 3 15136 TRUE FALSE "N1" 1.12188458232359
0 2 137 0 0 919 558 2 0 2 3 15137 FALSE TRUE "N1" 1.11369595905066
0 2 138 0 0 980 558 2 0 2 3 15138 FALSE TRUE "N1" 1.10885513686031
0 2 139 92 2 1042 559 2 0 2 3 15139 FALSE FALSE "N1" 1.09915464844859
0 2 140 0 0 1102 558 2 0 2 3 15140 FALSE TRUE "N1" 1.08814539167685
0 2 141 47 1 1163 558 2 0 2 3 15141 TRUE FALSE "N1" 1.08731958885253
0 2 142 0 0 1223 557 2 0 2 3 15142 FALSE TRUE "N1" 1.08183085769447
0 2 143 26 1 1283 557 2 0 2 3 15143 TRUE FALSE "N1" 1.06418307368278
0 2 145 0 0 301 624 2 0 2 3 15145 FALSE TRUE "N1" 0.97283147641842
0 2 146 70 2 364 623 2 0 2 3 15146 FALSE FALSE "N1" 0.992543883812085
0 2 147 73 2 426 623 2 0 2 3 15147 FALSE FALSE "N1" 1.02818880311012
0 2 148 284 7 488 622 2 0 2 3 15148 FALSE FALSE "N1" 1.06778507531547
0 2 149 47 1 550 621 2 0 2 3 15149 TRUE FALSE "N1" 1.10417328694809
0 2 150 0 0 612 621 2 0 2 3 15150 FALSE TRUE "N1" 1.12377131184895
0 2 151 0 0 674 620 2 0 2 3 15151 FALSE TRUE "N1" 1.13215682810442
0 2 152 0 0 735 620 2 0 2 3 15152 FALSE TRUE "N1" 1.13773450619078
0 2 153 0 0 797 620 2 0 2 3 15153 FALSE TRUE "N1" 1.1374994598615
0 2 154 0 0 858 620 2 0 2 3 15154 FALSE TRUE "N1" 1.13283025018408
0 2 155 0 0 919 619 2 0 2 3 15155 FALSE TRUE "N1" 1.12149064126363
0 2 156 0 0 981 619 2 0 2 3 15156 FALSE TRUE "N1" 1.12288192011339
0 2 157 0 0 1042 619 2 0 2 3 15157 FALSE TRUE "N1" 1.11503000788028
0 2 158 23 2 1102 620 2 0 2 3 15158 FALSE FALSE "N1" 1.09702643615537
0 2 159 36 1 1163 619 2 0 2 3 15159 TRUE FALSE "N1" 1.09112484235888
0 2 160 0 0 1223 618 2 0 2 3 15160 FALSE TRUE "N1" 1.08364771696491
0 2 161 0 0 1284 618 2 0 2 3 15161 FALSE TRUE "N1" 1.06723875351086
0 2 163 0 0 302 685 2 0 2 3 15163 FALSE TRUE "N1" 1.00898464172176
0 2 164 0 0 364 684 2 0 2 3 15164 FALSE TRUE "N1" 1.03450969598361
0 2 165 0 0 426 684 2 0 2 3 15165 FALSE TRUE "N1" 1.06702278385496
0 2 166 0 0 488 683 2 0 2 3 15166 FALSE TRUE "N1" 1.08864727879103
0 2 167 0 0 550 683 2 0 2 3 15167 FALSE TRUE "N1" 1.11709463126225
0 2 168 0 0 612 682 2 0 2 3 15168 FALSE TRUE "N1" 1.1350600496404
0 2 169 0 0 674 681 2 0 2 3 15169 FALSE TRUE "N1" 1.14980461211612
0 2 170 0 0 735 681 2 0 2 3 15170 FALSE TRUE "N1" 1.1536925312071
0 2 171 47 1 797 681 2 0 2 3 15171 TRUE FALSE "N1" 1.15182480080766
0 2 172 0 0 858 680 2 0 2 3 15172 FALSE TRUE "N1" 1.1486865329424
0 2 173 0 0 919 681 2 0 2 3 15173 FALSE TRUE "N1" 1.13171852990149
0 2 174 1 1 981 681 2 0 2 3 15174 TRUE FALSE "N1" 1.12638225703553
0 2 175 0 0 1041 680 2 0 2 3 15175 FALSE TRUE "N1" 1.11426135752864
0 2 176 100 4 1102 681 2 0 2 3 15176 FALSE FALSE "N1" 1.10389372838094
0 2 177 20 2 1163 680 2 0 2 3 15177 FALSE FALSE "N1" 1.09409785660234
0 2 178 14 1 1223 680 2 0 2 3 15178 TRUE FALSE "N1" 1.08494368999524
0 2 179 0 0 1284 679 2 0 2 3 15179 FALSE TRUE "N1" 1.06760082256774
0 2 182 0 0 364 746 2 0 2 3 15182 FALSE TRUE "N1" 1.05804007466588
0 2 183 104 4 426 746 2 0 2 3 15183 FALSE FALSE "N1" 1.08096054263228
0 2 184 0 0 488 745 2 0 2 3 15184 FALSE TRUE "N1" 1.10673336100567
0 2 185 0 0 550 744 2 0 2 3 15185 FALSE TRUE "N1" 1.12716998406055
0 2 186 0 0 612 743 2 0 2 3 15186 FALSE TRUE "N1" 1.14348364169517
0 2 187 0 0 674 743 2 0 2 3 15187 FALSE TRUE "N1" 1.15682436263378
0 2 188 0 0 735 742 2 0 2 3 15188 FALSE TRUE "N1" 1.16471442821364
0 2 189 0 0 796 742 2 0 2 3 15189 FALSE TRUE "N1" 1.15850148139437
0 2 190 47 1 858 742 2 0 2 3 15190 TRUE FALSE "N1" 1.15009688846553
0 2 191 0 0 920 742 2 0 2 3 15191 FALSE TRUE "N1" 1.14293096099943
0 2 192 60 2 981 742 2 0 2 3 15192 FALSE FALSE "N1" 1.12365064801248
0 2 193 120 4 1042 741 2 0 2 3 15193 FALSE FALSE "N1" 1.11386105757756
0 2 194 50 2 1102 741 2 0 2 3 15194 FALSE FALSE "N1" 1.09863376220848
0 2 195 6 1 1163 741 2 0 2 3 15195 TRUE FALSE "N1" 1.09010842789571
0 2 196 47 1 1224 741 2 0 2 3 15196 TRUE FALSE "N1" 1.08089067237736
0 2 197 137 5 1283 740 2 0 2 3 15197 FALSE FALSE "N1" 1.06256310739487
0 2 201 0 0 426 807 2 0 2 3 15201 FALSE TRUE "N1" 1.1033029718859
0 2 202 0 0 489 806 2 0 2 3 15202 FALSE TRUE "N1" 1.12886610194705
0 2 203 0 0 550 805 2 0 2 3 15203 FALSE TRUE "N1" 1.13406263430316
0 2 204 48 2 612 805 2 0 2 3 15204 FALSE FALSE "N1" 1.15991175937005
0 2 205 47 1 674 804 2 0 2 3 15205 TRUE FALSE "N1" 1.1641743877527
0 2 206 0 0 735 804 2 0 2 3 15206 FALSE TRUE "N1" 1.16285941559645
0 2 207 82 2 796 804 2 0 2 3 15207 FALSE FALSE "N1" 1.15845696915649
0 2 208 0 0 858 803 2 0 2 3 15208 FALSE TRUE "N1" 1.14701577307294
0 2 209 0 0 919 803 2 0 2 3 15209 FALSE TRUE "N1" 1.14625340406497
0 2 210 94 2 981 802 2 0 2 3 15210 FALSE FALSE "N1" 1.12555001777264
0 2 211 48 2 1043 803 2 0 2 3 15211 FALSE FALSE "N1" 1.11509987813521
0 2 212 94 2 1103 803 2 0 2 3 15212 FALSE FALSE "N1" 1.1034935059773
0 2 213 94 2 1163 802 2 0 2 3 15213 FALSE FALSE "N1" 1.088056522296
0 2 214 38 1 1225 802 2 0 2 3 15214 TRUE FALSE "N1" 1.0768185780861
0 2 215 0 0 1284 801 2 0 2 3 15215 FALSE TRUE "N1" 1.05440635612501
0 2 218 0 0 364 869 2 0 2 3 15218 FALSE TRUE "N1" 1.07991869260461
0 2 219 98 3 426 869 2 0 2 3 15219 FALSE FALSE "N1" 1.10481483702468
0 2 220 48 2 488 867 2 0 2 3 15220 FALSE FALSE "N1" 1.12703024355069
0 2 221 47 1 550 867 2 0 2 3 15221 TRUE FALSE "N1" 1.142518098361
0 2 222 0 0 612 866 2 0 2 3 15222 FALSE TRUE "N1" 1.151151378728
0 2 223 61 3 674 865 2 0 2 3 15223 FALSE FALSE "N1" 1.14735248411277
0 2 224 0 0 736 865 2 0 2 3 15224 FALSE TRUE "N1" 1.15815205257229
0 2 225 47 1 797 865 2 0 2 3 15225 TRUE FALSE "N1" 1.15444210488536
0 2 226 0 0 858 864 2 0 2 3 15226 FALSE TRUE "N1" 1.15199633577314
0 2 227 100 4 920 864 2 0 2 3 15227 FALSE FALSE "N1" 1.13280481461958
0 2 228 55 2 981 864 2 0 2 3 15228 FALSE FALSE "N1" 1.12628059232498
0 2 229 0 0 1042 863 2 0 2 3 15229 FALSE TRUE "N1" 1.10832796927653
0 2 230 26 3 1103 864 2 0 2 3 15230 FALSE FALSE "N1" 1.10014562734726
0 2 231 6 1 1163 863 2 0 2 3 15231 TRUE FALSE "N1" 1.09533031826887
0 2 232 0 0 1225 863 2 0 2 3 15232 FALSE TRUE "N1" 1.06687660690653
0 2 233 47 1 1284 862 2 0 2 3 15233 TRUE FALSE "N1" 1.04053203116403
0 2 237 0 0 426 930 2 0 2 3 15237 FALSE TRUE "N1" 1.11424856219894
0 2 238 0 0 488 930 2 0 2 3 15238 FALSE TRUE "N1" 1.13448829227129
0 2 239 0 0 550 929 2 0 2 3 15239 FALSE TRUE "N1" 1.14104430902152
0 2 240 0 0 612 928 2 0 2 3 15240 FALSE TRUE "N1" 1.13939890716911
0 2 241 47 1 674 927 2 0 2 3 15241 TRUE FALSE "N1" 1.13943070162474
0 2 242 0 0 736 927 2 0 2 3 15242 FALSE TRUE "N1" 1.14001509922865
0 2 243 55 2 797 926 2 0 2 3 15243 FALSE FALSE "N1" 1.14132379004123
0 2 244 0 0 858 925 2 0 2 3 15244 FALSE TRUE "N1" 1.13461531499889
0 2 245 91 2 919 925 2 0 2 3 15245 FALSE FALSE "N1" 1.12611549379808
0 2 246 130 3 981 925 2 0 2 3 15246 FALSE FALSE "N1" 1.11271762038679
0 2 247 47 1 1041 924 2 0 2 3 15247 TRUE FALSE "N1" 1.09836056253245
0 2 248 0 0 1102 924 2 0 2 3 15248 FALSE TRUE "N1" 1.09278924333722
0 2 249 0 0 1163 923 2 0 2 3 15249 FALSE TRUE "N1" 1.08822169837035
0 2 250 0 0 1224 922 2 0 2 3 15250 FALSE TRUE "N1" 1.06126721191199
0 2 251 0 0 1284 923 2 0 2 3 15251 FALSE TRUE "N1" 1.01769407368735
0 3 0 0 0 485 125 2 0 2 4 16000 FALSE TRUE "N1" 0.859385136464524
0 3 1 0 0 546 124 2 0 2 4 16001 FALSE TRUE "N1" 0.843884563871967
0 3 2 51 2 608 123 2 0 2 4 16002 FALSE FALSE "N1" 0.837817794001123
0 3 3 0 0 671 122 2 0 2 4 16003 FALSE TRUE "N1" 0.845174178011168
0 3 4 0 0 732 122 2 0 2 4 16004 FALSE TRUE "N1" 0.86267586262189
0 3 5 91 2 794 121 2 0 2 4 16005 FALSE FALSE "N1" 0.876708927218642
0 3 6 47 1 856 121 2 0 2 4 16006 TRUE FALSE "N1" 0.894426581485268
0 3 7 0 0 917 120 2 0 2 4 16007 FALSE TRUE "N1" 0.917289896978995
0 3 8 47 1 978 120 2 0 2 4 16008 TRUE FALSE "N1" 0.923248720795613
0 3 9 47 1 1039 120 2 0 2 4 16009 TRUE FALSE "N1" 0.928756528627048
0 3 10 0 0 1100 120 2 0 2 4 16010 FALSE TRUE "N1" 0.928318152876663
0 3 11 0 0 1160 120 2 0 2 4 16011 FALSE TRUE "N1" 0.92962684368924
0 3 12 94 2 1221 120 2 0 2 4 16012 FALSE FALSE "N1" 0.915606496874739
0 3 15 0 0 546 186 2 0 2 4 16015 FALSE TRUE "N1" 0.852752968115694
0 3 16 0 0 608 185 2 0 2 4 16016 FALSE TRUE "N1" 0.863177749736076
0 3 17 6 1 671 184 2 0 2 4 16017 TRUE FALSE "N1" 0.891930018791495
0 3 18 47 1 732 183 2 0 2 4 16018 TRUE FALSE "N1" 0.907030291432966
0 3 19 51 2 794 183 2 0 2 4 16019 FALSE FALSE "N1" 0.926621957442703
0 3 20 47 1 856 182 2 0 2 4 16020 TRUE FALSE "N1" 0.933266921121236
0 3 21 0 0 917 182 2 0 2 4 16021 FALSE TRUE "N1" 0.942446600840295
0 3 22 47 1 978 182 2 0 2 4 16022 TRUE FALSE "N1" 0.953176299044882
0 3 23 0 0 1039 181 2 0 2 4 16023 FALSE TRUE "N1" 0.952604464128318
0 3 24 47 1 1100 181 2 0 2 4 16024 TRUE FALSE "N1" 0.953328757336985
0 3 25 0 0 1161 181 2 0 2 4 16025 FALSE TRUE "N1" 0.953665390829365
0 3 26 0 0 1222 181 2 0 2 4 16026 FALSE TRUE "N1" 0.945076622700247
0 3 27 0 0 1282 181 2 0 2 4 16027 FALSE TRUE "N1" 0.937408885667419
0 3 30 47 1 608 247 2 0 2 4 16030 TRUE FALSE "N1" 0.897907841734036
0 3 31 0 0 671 246 2 0 2 4 16031 FALSE TRUE "N1" 0.9339784190002
0 3 32 47 1 733 245 2 0 2 4 16032 TRUE FALSE "N1" 0.955202769080096
0 3 33 0 0 794 245 2 0 2 4 16033 FALSE TRUE "N1" 0.961409357008244
0 3 34 0 0 856 244 2 0 2 4 16034 FALSE TRUE "N1" 0.97469277037928
0 3 35 77 2 917 243 2 0 2 4 16035 FALSE FALSE "N1" 0.976808264890249
0 3 36 47 1 978 243 2 0 2 4 16036 TRUE FALSE "N1" 0.985797255422999
0 3 37 0 0 1040 243 2 0 2 4 16037 FALSE TRUE "N1" 0.974349777995775
0 3 38 0 0 1100 243 2 0 2 4 16038 FALSE TRUE "N1" 0.980079836826786
0 3 39 0 0 1161 242 2 0 2 4 16039 FALSE TRUE "N1" 0.976611294360268
0 3 40 0 0 1223 242 2 0 2 4 16040 FALSE TRUE "N1" 0.9692739870236
0 3 41 47 1 1283 243 2 0 2 4 16041 TRUE FALSE "N1" 0.964299860761977
0 3 44 0 0 608 308 2 0 2 4 16044 FALSE TRUE "N1" 0.928070388765132
0 3 45 0 0 670 307 2 0 2 4 16045 FALSE TRUE "N1" 0.961218745369389
0 3 46 47 1 732 307 2 0 2 4 16046 TRUE FALSE "N1" 0.979628820841603
0 3 47 0 0 794 306 2 0 2 4 16047 FALSE TRUE "N1" 1.0008531709215
0 3 48 49 2 856 306 2 0 2 4 16048 FALSE FALSE "N1" 1.00516667043316
0 3 49 0 0 917 304 2 0 2 4 16049 FALSE TRUE "N1" 1.00754892818158
0 3 50 134 4 978 305 2 0 2 4 16050 FALSE FALSE "N1" 1.00239054917223
0 3 51 47 1 1040 304 2 0 2 4 16051 TRUE FALSE "N1" 1.00808253220394
0 3 52 0 0 1101 303 2 0 2 4 16052 FALSE TRUE "N1" 1.003483115234
0 3 53 0 0 1161 303 2 0 2 4 16053 FALSE TRUE "N1" 1.00647528369828
0 3 54 0 0 1222 303 2 0 2 4 16054 FALSE TRUE "N1" 1.00063076482702
0 3 55 0 0 1282 304 2 0 2 4 16055 FALSE TRUE "N1" 0.984367978321399
0 3 59 0 0 670 369 2 0 2 4 16059 FALSE TRUE "N1" 1.00277169490249
0 3 60 0 0 732 369 2 0 2 4 16060 FALSE TRUE "N1" 1.01717962388582
0 3 61 0 0 794 368 2 0 2 4 16061 FALSE TRUE "N1" 1.02653711991403
0 3 62 0 0 855 367 2 0 2 4 16062 FALSE TRUE "N1" 1.03656160158333
0 3 63 0 0 917 366 2 0 2 4 16063 FALSE TRUE "N1" 1.03999206825055
0 3 64 48 2 978 366 2 0 2 4 16064 FALSE FALSE "N1" 1.04228537907067
0 3 65 47 1 1040 366 2 0 2 4 16065 TRUE FALSE "N1" 1.04072892414656
0 3 66 0 0 1101 365 2 0 2 4 16066 FALSE TRUE "N1" 1.03567220984776
0 3 67 0 0 1162 365 2 0 2 4 16067 FALSE TRUE "N1" 1.02927508782821
0 3 68 47 1 1223 365 2 0 2 4 16068 TRUE FALSE "N1" 1.03005009707098
0 3 69 0 0 1283 365 2 0 2 4 16069 FALSE TRUE "N1" 1.00442337809857
0 3 74 0 0 732 430 2 0 2 4 16074 FALSE TRUE "N1" 1.05588650435561
0 3 75 0 0 793 430 2 0 2 4 16075 FALSE TRUE "N1" 1.06598093382729
0 3 76 0 0 856 429 2 0 2 4 16076 FALSE TRUE "N1" 1.06579032218843
0 3 77 0 0 917 429 2 0 2 4 16077 FALSE TRUE "N1" 1.0668067366516
0 3 78 0 0 979 428 2 0 2 4 16078 FALSE TRUE "N1" 1.07263846019317
0 3 79 0 0 1040 427 2 0 2 4 16079 FALSE TRUE "N1" 1.06654625475782
0 3 80 123 4 1101 427 2 0 2 4 16080 FALSE FALSE "N1" 1.06358595829661
0 3 81 0 0 1162 427 2 0 2 4 16081 FALSE TRUE "N1" 1.06134344105804
0 3 82 0 0 1223 426 2 0 2 4 16082 FALSE TRUE "N1" 1.05160479929958
0 3 83 6 1 1284 427 2 0 2 4 16083 TRUE FALSE "N1" 1.0223315664566
0 3 90 0 0 856 491 2 0 2 4 16090 FALSE TRUE "N1" 1.10059036198877
0 3 91 0 0 916 490 2 0 2 4 16091 FALSE TRUE "N1" 1.1056153593794
0 3 92 55 2 978 490 2 0 2 4 16092 FALSE FALSE "N1" 1.10257239733356
0 3 93 94 2 1040 489 2 0 2 4 16093 FALSE FALSE "N1" 1.08466420897553
0 3 94 0 0 1101 489 2 0 2 4 16094 FALSE TRUE "N1" 1.08083987879581
0 3 95 0 0 1162 488 2 0 2 4 16095 FALSE TRUE "N1" 1.07117746618339
0 3 96 0 0 1223 488 2 0 2 4 16096 FALSE TRUE "N1" 1.06752459342169
0 3 97 0 0 1283 487 2 0 2 4 16097 FALSE TRUE "N1" 1.04111014742427
0 3 105 0 0 916 553 2 0 2 4 16105 FALSE TRUE "N1" 1.1232377078266
0 3 106 0 0 977 552 2 0 2 4 16106 FALSE TRUE "N1" 1.11530313000886
0 3 108 0 0 1101 551 2 0 2 4 16108 FALSE TRUE "N1" 1.08982258798488
0 3 109 0 0 1162 550 2 0 2 4 16109 FALSE TRUE "N1" 1.08576321147588
0 3 110 0 0 1223 549 2 0 2 4 16110 FALSE TRUE "N1" 1.07730774741804
0 3 111 0 0 1283 549 2 0 2 4 16111 FALSE TRUE "N1" 1.06265213187062
0 3 123 47 1 1161 612 2 0 2 4 16123 TRUE FALSE "N1" 1.08770073458279
0 3 124 0 0 1223 611 2 0 2 4 16124 FALSE TRUE "N1" 1.08477851392088
0 3 125 0 0 1283 611 2 0 2 4 16125 FALSE TRUE "N1" 1.06880148977864
0 3 136 0 0 1100 675 2 0 2 4 16136 FALSE TRUE "N1" 1.10526593055731
0 3 137 49 2 1161 674 2 0 2 4 16137 FALSE FALSE "N1" 1.09969461136208
0 3 138 0 0 1222 673 2 0 2 4 16138 FALSE TRUE "N1" 1.08717348945156
0 3 139 0 0 1283 672 2 0 2 4 16139 FALSE TRUE "N1" 1.06300148314525
0 3 152 0 0 1222 736 2 0 2 4 16152 FALSE TRUE "N1" 1.07656445508344
1 0 5 0 0 405 131 2 0 2 5 17005 FALSE TRUE "N1" 0.885621766152794
1 0 10 0 0 713 130 2 0 2 5 17010 FALSE TRUE "N1" 0.863863812050538
1 0 23 0 0 281 194 2 0 2 5 17023 FALSE TRUE "N1" 0.907138315034644
1 0 24 0 0 344 194 2 0 2 5 17024 FALSE TRUE "N1" 0.893391090348722
1 0 25 0 0 405 194 2 0 2 5 17025 FALSE TRUE "N1" 0.873767629883359
1 0 26 0 0 467 194 2 0 2 5 17026 FALSE TRUE "N1" 0.85604369427306
1 0 27 0 0 528 194 2 0 2 5 17027 FALSE TRUE "N1" 0.846196951365463
1 0 28 0 0 591 193 2 0 2 5 17028 FALSE TRUE "N1" 0.865464624117618
1 0 29 0 0 652 193 2 0 2 5 17029 FALSE TRUE "N1" 0.890614969087792
1 0 30 94 2 714 193 2 0 2 5 17030 FALSE FALSE "N1" 0.917810860766557
1 0 31 50 2 775 193 2 0 2 5 17031 FALSE FALSE "N1" 0.926742698826632
1 0 32 0 0 837 193 2 0 2 5 17032 FALSE TRUE "N1" 0.936405111439047
1 0 33 0 0 898 192 2 0 2 5 17033 FALSE TRUE "N1" 0.947096733844335
1 0 34 47 1 960 191 2 0 2 5 17034 TRUE FALSE "N1" 0.95142923248192
1 0 35 0 0 1021 191 2 0 2 5 17035 FALSE TRUE "N1" 0.956613047055773
1 0 36 0 0 1083 191 2 0 2 5 17036 FALSE TRUE "N1" 0.951321286427695
1 0 37 0 0 1144 190 2 0 2 5 17037 FALSE TRUE "N1" 0.952941252715603
1 0 40 0 0 98 257 2 0 2 5 17040 FALSE TRUE "N1" 0.882153223686276
1 0 41 0 0 159 257 2 0 2 5 17041 FALSE TRUE "N1" 0.893429243695474
1 0 42 0 0 221 258 2 0 2 5 17042 FALSE TRUE "N1" 0.911127821288724
1 0 43 0 0 283 257 2 0 2 5 17043 FALSE TRUE "N1" 0.902462746466102
1 0 44 0 0 344 257 2 0 2 5 17044 FALSE TRUE "N1" 0.878570298726955
1 0 45 0 0 406 257 2 0 2 5 17045 FALSE TRUE "N1" 0.865083555934814
1 0 46 0 0 467 257 2 0 2 5 17046 FALSE TRUE "N1" 0.845091589973991
1 0 47 0 0 529 257 2 0 2 5 17047 FALSE TRUE "N1" 0.863819299812661
1 0 48 0 0 591 257 2 0 2 5 17048 FALSE TRUE "N1" 0.897907841734036
1 0 49 0 0 652 256 2 0 2 5 17049 FALSE TRUE "N1" 0.936646516659452
1 0 50 0 0 714 256 2 0 2 5 17050 FALSE TRUE "N1" 0.957966172558775
1 0 51 0 0 776 256 2 0 2 5 17051 FALSE TRUE "N1" 0.974864382892212
1 0 52 47 1 837 256 2 0 2 5 17052 TRUE FALSE "N1" 0.9768844940363
1 0 53 0 0 899 255 2 0 2 5 17053 FALSE TRUE "N1" 0.983186310236423
1 0 54 0 0 961 255 2 0 2 5 17054 FALSE TRUE "N1" 0.981216992673885
1 0 55 0 0 1021 254 2 0 2 5 17055 FALSE TRUE "N1" 0.98230327739198
1 0 56 47 1 1083 254 2 0 2 5 17056 TRUE FALSE "N1" 0.978459948086331
1 0 57 0 0 1144 253 2 0 2 5 17057 FALSE TRUE "N1" 0.984310748301271
1 0 58 0 0 1206 253 2 0 2 5 17058 FALSE TRUE "N1" 0.977379944711908
1 0 60 47 1 98 320 2 0 2 5 17060 TRUE FALSE "N1" 0.890640404652294
1 0 61 0 0 160 321 2 0 2 5 17061 FALSE TRUE "N1" 0.903085297416764
1 0 62 0 0 222 320 2 0 2 5 17062 FALSE TRUE "N1" 0.90866933439425
1 0 63 0 0 283 320 2 0 2 5 17063 FALSE TRUE "N1" 0.895506584859691
1 0 64 0 0 345 320 2 0 2 5 17064 FALSE TRUE "N1" 0.877852441956866
1 0 65 0 0 406 319 2 0 2 5 17065 FALSE TRUE "N1" 0.857530123847336
1 0 66 0 0 468 320 2 0 2 5 17066 FALSE TRUE "N1" 0.851920728852801
1 0 67 0 0 530 319 2 0 2 5 17067 FALSE TRUE "N1" 0.880685793237924
1 0 68 0 0 591 320 2 0 2 5 17068 FALSE TRUE "N1" 0.92660295831678
1 0 69 0 0 653 319 2 0 2 5 17069 FALSE TRUE "N1" 0.9579725314499
1 0 70 0 0 714 319 2 0 2 5 17070 FALSE TRUE "N1" 0.988605171139556
1 0 71 28 1 776 319 2 0 2 5 17071 TRUE FALSE "N1" 0.997867361348338
1 0 72 0 0 837 319 2 0 2 5 17072 FALSE TRUE "N1" 1.00922604694217
1 0 73 47 1 899 318 2 0 2 5 17073 TRUE FALSE "N1" 1.01720498190287
1 0 74 0 0 960 318 2 0 2 5 17074 FALSE TRUE "N1" 1.0108395767915
1 0 75 0 0 1021 317 2 0 2 5 17075 FALSE TRUE "N1" 1.00982316232833
1 0 76 0 0 1083 317 2 0 2 5 17076 FALSE TRUE "N1" 1.01449873089687
1 0 77 47 1 1145 316 2 0 2 5 17077 TRUE FALSE "N1" 1.01534361039456
1 0 78 0 0 1206 317 2 0 2 5 17078 FALSE TRUE "N1" 1.00875587673615
1 0 79 0 0 1267 316 2 0 2 5 17079 FALSE TRUE "N1" 0.992137302517327
1 0 80 0 0 99 383 2 0 2 5 17080 FALSE TRUE "N1" 0.910727598885091
1 0 81 0 0 161 383 2 0 2 5 17081 FALSE TRUE "N1" 0.914157988004857
1 0 82 54 2 222 383 2 0 2 5 17082 FALSE FALSE "N1" 0.909361755599838
1 0 83 142 4 284 383 2 0 2 5 17083 FALSE FALSE "N1" 0.900664963869043
1 0 84 0 0 345 383 2 0 2 5 17084 FALSE TRUE "N1" 0.875952994649253
1 0 85 0 0 407 383 2 0 2 5 17085 FALSE TRUE "N1" 0.862656863495967
1 0 86 0 0 468 383 2 0 2 5 17086 FALSE TRUE "N1" 0.890113081973607
1 0 87 0 0 530 382 2 0 2 5 17087 FALSE TRUE "N1" 0.934156312856804
1 0 88 0 0 592 382 2 0 2 5 17088 FALSE TRUE "N1" 0.978072443464948
1 0 89 47 1 653 382 2 0 2 5 17089 TRUE FALSE "N1" 0.99946825096287
1 0 90 0 0 715 382 2 0 2 5 17090 FALSE TRUE "N1" 1.02606702725547
1 0 91 0 0 776 382 2 0 2 5 17091 FALSE TRUE "N1" 1.03670141964063
1 0 92 5 1 838 381 2 0 2 5 17092 TRUE FALSE "N1" 1.04147857537228
1 0 93 0 0 899 381 2 0 2 5 17093 FALSE TRUE "N1" 1.04711976482244
1 0 94 0 0 961 380 2 0 2 5 17094 FALSE TRUE "N1" 1.04830135535996
1 0 95 0 0 1021 380 2 0 2 5 17095 FALSE TRUE "N1" 1.0428380597664
1 0 96 47 1 1084 379 2 0 2 5 17096 TRUE FALSE "N1" 1.04413403279673
1 0 97 49 2 1145 379 2 0 2 5 17097 FALSE FALSE "N1" 1.04287621311316
1 0 98 0 0 1205 379 2 0 2 5 17098 FALSE TRUE "N1" 1.03181616275986
1 0 99 0 0 1266 378 2 0 2 5 17099 FALSE TRUE "N1" 1.01376823389198
1 0 100 47 1 100 446 2 0 2 5 17100 TRUE FALSE "N1" 0.924271494149908
1 0 101 0 0 161 446 2 0 2 5 17101 FALSE TRUE "N1" 0.919519696435314
1 0 102 0 0 223 446 2 0 2 5 17102 FALSE TRUE "N1" 0.922918446194358
1 0 103 56 2 284 446 2 0 2 5 17103 FALSE FALSE "N1" 0.902316647065125
1 0 104 0 0 346 445 2 0 2 5 17104 FALSE TRUE "N1" 0.882216735050077
1 0 105 0 0 407 445 2 0 2 5 17105 FALSE TRUE "N1" 0.894070793772059
1 0 106 0 0 469 445 2 0 2 5 17106 FALSE TRUE "N1" 0.942668929387323
1 0 107 0 0 530 445 2 0 2 5 17107 FALSE TRUE "N1" 0.992658188757436
1 0 108 0 0 592 444 2 0 2 5 17108 FALSE TRUE "N1" 1.02691190675316
1 0 109 0 0 653 445 2 0 2 5 17109 FALSE TRUE "N1" 1.05456517330824
1 0 110 0 0 715 444 2 0 2 5 17110 FALSE TRUE "N1" 1.06448163137586
1 0 111 1 1 776 444 2 0 2 5 17111 TRUE FALSE "N1" 1.06866174926879
1 0 112 0 0 837 444 2 0 2 5 17112 FALSE TRUE "N1" 1.07838775079246
1 0 113 0 0 899 443 2 0 2 5 17113 FALSE TRUE "N1" 1.08420675655177
1 0 114 47 1 961 443 2 0 2 5 17114 TRUE FALSE "N1" 1.0793597305652
1 0 115 0 0 1022 443 2 0 2 5 17115 FALSE TRUE "N1" 1.07855284931936
1 0 116 0 0 1083 442 2 0 2 5 17116 FALSE TRUE "N1" 1.06787402224377
1 0 117 0 0 1145 442 2 0 2 5 17117 FALSE TRUE "N1" 1.06194699288278
1 0 118 94 2 1205 441 2 0 2 5 17118 FALSE FALSE "N1" 1.05480021963752
1 0 119 47 1 1267 441 2 0 2 5 17119 TRUE FALSE "N1" 1.03153024530158
1 0 120 0 0 100 508 2 0 2 5 17120 FALSE TRUE "N1" 0.927181074577017
1 0 121 0 0 162 508 2 0 2 5 17121 FALSE TRUE "N1" 0.938368147657913
1 0 122 0 0 223 508 2 0 2 5 17122 FALSE TRUE "N1" 0.931018044991541
1 0 123 0 0 285 508 2 0 2 5 17123 FALSE TRUE "N1" 0.914113553314432
1 0 124 0 0 346 508 2 0 2 5 17124 FALSE TRUE "N1" 0.909222015089986
1 0 125 0 0 408 507 2 0 2 5 17125 FALSE TRUE "N1" 0.936475059241426
1 0 126 65 2 469 507 2 0 2 5 17126 FALSE FALSE "N1" 0.988763988322784
1 0 127 0 0 530 507 2 0 2 5 17127 FALSE TRUE "N1" 1.03675221322218
1 0 128 47 1 592 507 2 0 2 5 17128 TRUE FALSE "N1" 1.06888415536327
1 0 129 94 2 653 507 2 0 2 5 17129 FALSE FALSE "N1" 1.0945553090261
1 0 130 93 2 715 506 2 0 2 5 17130 FALSE FALSE "N1" 1.10144803681617
1 0 131 0 0 777 506 2 0 2 5 17131 FALSE TRUE "N1" 1.1046306618244
1 0 132 46 1 838 506 2 0 2 5 17132 TRUE FALSE "N1" 1.11037987487624
1 0 133 1 1 899 506 2 0 2 5 17133 TRUE FALSE "N1" 1.10727332391915
1 0 134 47 1 961 505 2 0 2 5 17134 TRUE FALSE "N1" 1.10544382441392
1 0 135 0 0 1022 505 2 0 2 5 17135 FALSE TRUE "N1" 1.1030615666655
1 0 136 0 0 1083 504 2 0 2 5 17136 FALSE TRUE "N1" 1.08634760907979
1 0 137 0 0 1144 504 2 0 2 5 17137 FALSE TRUE "N1" 1.07535114763775
1 0 138 0 0 1205 504 2 0 2 5 17138 FALSE TRUE "N1" 1.0744172436643
1 0 139 47 1 1266 503 2 0 2 5 17139 TRUE FALSE "N1" 1.05358047575324
1 0 140 47 1 101 571 2 0 2 5 17140 TRUE FALSE "N1" 0.93758670197657
1 0 141 0 0 162 571 2 0 2 5 17141 FALSE TRUE "N1" 0.944593812259437
1 0 142 0 0 224 570 2 0 2 5 17142 FALSE TRUE "N1" 0.942865899917304
1 0 143 0 0 285 570 2 0 2 5 17143 FALSE TRUE "N1" 0.946829970606882
1 0 144 0 0 346 570 2 0 2 5 17144 FALSE TRUE "N1" 0.946671075876201
1 0 145 0 0 408 570 2 0 2 5 17145 FALSE TRUE "N1" 0.984583947977302
1 0 146 0 0 469 570 2 0 2 5 17146 FALSE TRUE "N1" 1.02572387977706
1 0 147 0 0 531 569 2 0 2 5 17147 FALSE TRUE "N1" 1.06828052599108
1 0 148 0 0 593 569 2 0 2 5 17148 FALSE TRUE "N1" 1.10395723974474
1 0 149 157 5 654 569 2 0 2 5 17149 FALSE FALSE "N1" 1.11786328161389
1 0 150 0 0 715 569 2 0 2 5 17150 FALSE TRUE "N1" 1.12325678449997
1 0 151 1 1 777 568 2 0 2 5 17151 TRUE FALSE "N1" 1.12387297655951
1 0 152 47 1 838 568 2 0 2 5 17152 TRUE FALSE "N1" 1.13173117013629
1 0 153 0 0 900 568 2 0 2 5 17153 FALSE TRUE "N1" 1.12572155273812
1 0 154 94 2 961 567 2 0 2 5 17154 FALSE FALSE "N1" 1.11634498003653
1 0 155 49 2 1022 567 2 0 2 5 17155 FALSE FALSE "N1" 1.11176471728742
1 0 156 0 0 1083 567 2 0 2 5 17156 FALSE TRUE "N1" 1.09055308498977
1 0 157 46 2 1145 566 2 0 2 5 17157 FALSE FALSE "N1" 1.09033711533387
1 0 158 0 0 1205 566 2 0 2 5 17158 FALSE TRUE "N1" 1.08483566639356
1 0 159 47 1 1266 566 2 0 2 5 17159 TRUE FALSE "N1" 1.0669591949437
1 0 160 47 1 101 633 2 0 2 5 17160 TRUE FALSE "N1" 0.944447635311007
1 0 161 0 0 163 632 2 0 2 5 17161 FALSE TRUE "N1" 0.951073522316164
1 0 162 0 0 224 633 2 0 2 5 17162 FALSE TRUE "N1" 0.959497114370928
1 0 163 47 1 286 633 2 0 2 5 17163 TRUE FALSE "N1" 0.979806714698207
1 0 164 0 0 347 632 2 0 2 5 17164 FALSE TRUE "N1" 0.99380170349566
1 0 165 56 2 409 632 2 0 2 5 17165 FALSE FALSE "N1" 1.02789652676071
1 0 166 0 0 470 632 2 0 2 5 17166 FALSE TRUE "N1" 1.05953294067873
1 0 167 0 0 532 632 2 0 2 5 17167 FALSE TRUE "N1" 1.09242709673288
1 0 168 95 3 593 632 2 0 2 5 17168 FALSE FALSE "N1" 1.12451452663609
1 0 169 0 0 654 631 2 0 2 5 17169 FALSE TRUE "N1" 1.13677532174774
1 0 170 93 3 715 631 2 0 2 5 17170 FALSE FALSE "N1" 1.14367425333402
1 0 171 0 0 777 631 2 0 2 5 17171 FALSE TRUE "N1" 1.14687603256309
1 0 172 0 0 838 630 2 0 2 5 17172 FALSE TRUE "N1" 1.13781073533683
1 0 173 78 2 899 630 2 0 2 5 17173 FALSE FALSE "N1" 1.12981272370275
1 0 174 0 0 961 629 2 0 2 5 17174 FALSE TRUE "N1" 1.12768451140953
1 0 175 0 0 1022 629 2 0 2 5 17175 FALSE TRUE "N1" 1.11717721929942
1 0 176 0 0 1083 629 2 0 2 5 17176 FALSE TRUE "N1" 1.10604737623866
1 0 177 152 6 1144 628 2 0 2 5 17177 FALSE FALSE "N1" 1.09574953979842
1 0 178 0 0 1206 628 2 0 2 5 17178 FALSE TRUE "N1" 1.0929607783027
1 0 179 0 0 1266 628 2 0 2 5 17179 FALSE TRUE "N1" 1.07357872305774
1 0 180 0 0 102 695 2 0 2 5 17180 FALSE TRUE "N1" 0.944041054016249
1 0 181 47 1 163 695 2 0 2 5 17181 TRUE FALSE "N1" 0.953049121222375
1 0 182 0 0 225 695 2 0 2 5 17182 FALSE TRUE "N1" 0.972482047596337
1 0 183 0 0 286 695 2 0 2 5 17183 FALSE TRUE "N1" 1.00784112698354
1 0 184 0 0 347 694 2 0 2 5 17184 FALSE TRUE "N1" 1.03588189815999
1 0 185 47 1 408 694 2 0 2 5 17185 TRUE FALSE "N1" 1.05610883290264
1 0 186 0 0 470 693 2 0 2 5 17186 FALSE TRUE "N1" 1.09031175731682
1 0 187 0 0 532 694 2 0 2 5 17187 FALSE TRUE "N1" 1.11776797579446
1 0 188 53 2 593 693 2 0 2 5 17188 FALSE FALSE "N1" 1.13683247422041
1 0 189 94 2 654 693 2 0 2 5 17189 FALSE FALSE "N1" 1.14510360798308
1 0 190 47 1 716 693 2 0 2 5 17190 TRUE FALSE "N1" 1.15991804071372
1 0 191 0 0 777 693 2 0 2 5 17191 FALSE TRUE "N1" 1.15398473000905
1 0 192 88 4 839 692 2 0 2 5 17192 FALSE FALSE "N1" 1.14598664082752
1 0 193 0 0 900 692 2 0 2 5 17193 FALSE TRUE "N1" 1.14058049770664
1 0 194 0 0 961 691 2 0 2 5 17194 FALSE TRUE "N1" 1.12927911968039
1 0 195 0 0 1022 691 2 0 2 5 17195 FALSE TRUE "N1" 1.11804753436162
1 0 196 0 0 1083 691 2 0 2 5 17196 FALSE TRUE "N1" 1.10534851859449
1 0 197 47 1 1145 690 2 0 2 5 17197 TRUE FALSE "N1" 1.08677326704792
1 0 198 0 0 1205 690 2 0 2 5 17198 FALSE TRUE "N1" 1.08279647857609
1 0 199 0 0 1266 689 2 0 2 5 17199 FALSE TRUE "N1" 1.07142515274747
1 0 200 0 0 102 757 2 0 2 5 17200 FALSE TRUE "N1" 0.947693926777949
1 0 201 0 0 163 757 2 0 2 5 17201 FALSE TRUE "N1" 0.957947095885399
1 0 202 0 0 224 757 2 0 2 5 17202 FALSE TRUE "N1" 0.986400807247738
1 0 203 0 0 286 756 2 0 2 5 17203 FALSE TRUE "N1" 1.01902184117331
1 0 204 47 1 347 756 2 0 2 5 17204 TRUE FALSE "N1" 1.06156576960507
1 0 205 47 1 409 756 2 0 2 5 17205 TRUE FALSE "N1" 1.08781511707559
1 0 206 0 0 470 756 2 0 2 5 17206 FALSE TRUE "N1" 1.10861380918736
1 0 207 0 0 532 756 2 0 2 5 17207 FALSE TRUE "N1" 1.13288104376563
1 0 208 0 0 593 755 2 0 2 5 17208 FALSE TRUE "N1" 1.13791240004739
1 0 209 0 0 654 755 2 0 2 5 17209 FALSE TRUE "N1" 1.15764380656697
1 0 210 0 0 716 755 2 0 2 5 17210 FALSE TRUE "N1" 1.15897157405293
1 0 211 47 1 777 754 2 0 2 5 17211 TRUE FALSE "N1" 1.16369793620302
1 0 212 47 1 838 754 2 0 2 5 17212 TRUE FALSE "N1" 1.15481053283337
1 0 213 0 0 900 754 2 0 2 5 17213 FALSE TRUE "N1" 1.1450210199459
1 0 214 0 0 961 753 2 0 2 5 17214 FALSE TRUE "N1" 1.12861205649185
1 0 215 0 0 1022 753 2 0 2 5 17215 FALSE TRUE "N1" 1.11825086378272
1 0 216 0 0 1083 753 2 0 2 5 17216 FALSE TRUE "N1" 1.1121776574733
1 0 217 0 0 1144 752 2 0 2 5 17217 FALSE TRUE "N1" 1.0957431809073
1 0 218 0 0 1205 752 2 0 2 5 17218 FALSE TRUE "N1" 1.07914368336185
1 0 219 47 1 1266 751 2 0 2 5 17219 TRUE FALSE "N1" 1.06814078548123
1 0 220 55 2 103 819 2 0 2 5 17220 FALSE FALSE "N1" 0.946429670655796
1 0 221 0 0 164 818 2 0 2 5 17221 FALSE TRUE "N1" 0.963683591154988
1 0 222 0 0 225 819 2 0 2 5 17222 FALSE TRUE "N1" 0.988776706105035
1 0 223 0 0 287 818 2 0 2 5 17223 FALSE TRUE "N1" 1.03776226879423
1 0 224 47 1 348 818 2 0 2 5 17224 TRUE FALSE "N1" 1.06720067771156
1 0 225 0 0 410 818 2 0 2 5 17225 FALSE TRUE "N1" 1.10046333926117
1 0 226 94 2 471 818 2 0 2 5 17226 FALSE FALSE "N1" 1.12113500864533
1 0 227 0 0 532 817 2 0 2 5 17227 FALSE TRUE "N1" 1.13683875556409
1 0 228 84 3 594 818 2 0 2 5 17228 FALSE FALSE "N1" 1.14894065594505
1 0 229 39 1 654 817 2 0 2 5 17229 TRUE FALSE "N1" 1.16137290847473
1 0 230 0 0 716 817 2 0 2 5 17230 FALSE TRUE "N1" 1.16009593457032
1 0 231 88 3 778 816 2 0 2 5 17231 FALSE FALSE "N1" 1.16333578959869
1 0 232 0 0 839 816 2 0 2 5 17232 FALSE TRUE "N1" 1.15204069291611
1 0 233 53 2 900 816 2 0 2 5 17233 FALSE FALSE "N1" 1.13681975643816
1 0 234 0 0 961 815 2 0 2 5 17234 FALSE TRUE "N1" 1.12314240200717
1 0 235 0 0 1022 814 2 0 2 5 17235 FALSE TRUE "N1" 1.1147314501872
1 0 236 0 0 1083 814 2 0 2 5 17236 FALSE TRUE "N1" 1.1056534351787
1 0 237 0 0 1145 814 2 0 2 5 17237 FALSE TRUE "N1" 1.09720433001198
1 0 238 47 1 1205 814 2 0 2 5 17238 TRUE FALSE "N1" 1.08700195448608
1 0 240 0 0 103 880 2 0 2 5 17240 FALSE TRUE "N1" 0.946467824002548
1 0 241 103 3 165 880 2 0 2 5 17241 FALSE FALSE "N1" 0.961981036829903
1 0 242 0 0 226 880 2 0 2 5 17242 FALSE TRUE "N1" 0.997295681526679
1 0 243 0 0 286 880 2 0 2 5 17243 FALSE TRUE "N1" 1.02685467673304
1 0 244 0 0 348 880 2 0 2 5 17244 FALSE TRUE "N1" 1.06416407455685
1 0 245 120 5 410 880 2 0 2 5 17245 FALSE FALSE "N1" 1.10705107291958
1 0 246 47 1 471 880 2 0 2 5 17246 TRUE FALSE "N1" 1.12628066987243
1 0 247 0 0 532 879 2 0 2 5 17247 FALSE TRUE "N1" 1.14509089020083
1 0 248 0 0 593 879 2 0 2 5 17248 FALSE TRUE "N1" 1.14394745301005
1 0 249 0 0 654 878 2 0 2 5 17249 FALSE TRUE "N1" 1.14552926595121
1 0 250 0 0 716 879 2 0 2 5 17250 FALSE TRUE "N1" 1.15359722538767
1 0 251 0 0 777 878 2 0 2 5 17251 FALSE TRUE "N1" 1.14806398199174
1 0 252 0 0 839 878 2 0 2 5 17252 FALSE TRUE "N1" 1.14321051956659
1 0 253 47 1 900 878 2 0 2 5 17253 TRUE FALSE "N1" 1.14248630390537
1 0 254 0 0 961 877 2 0 2 5 17254 FALSE TRUE "N1" 1.12251349216538
1 0 255 51 2 1022 876 2 0 2 5 17255 FALSE FALSE "N1" 1.10925535926394
1 0 256 0 0 1083 876 2 0 2 5 17256 FALSE TRUE "N1" 1.10320130717535
1 0 257 0 0 1144 875 2 0 2 5 17257 FALSE TRUE "N1" 1.09231915067866
1 0 258 0 0 1204 875 2 0 2 5 17258 FALSE TRUE "N1" 1.08694472446595
1 0 259 0 0 1266 874 2 0 2 5 17259 FALSE TRUE "N1" 1.05013729130377
1 0 260 0 0 104 942 2 0 2 5 17260 FALSE TRUE "N1" 0.937866260543727
1 0 261 0 0 165 942 2 0 2 5 17261 FALSE TRUE "N1" 0.949478991592758
1 0 262 0 0 226 942 2 0 2 5 17262 FALSE TRUE "N1" 0.980804052488001
1 0 263 0 0 287 942 2 0 2 5 17263 FALSE TRUE "N1" 1.02315744682836
1 0 264 0 0 349 942 2 0 2 5 17264 FALSE TRUE "N1" 1.06321745280116
1 0 265 0 0 410 941 2 0 2 5 17265 FALSE TRUE "N1" 1.10919184790014
1 0 266 0 0 471 941 2 0 2 5 17266 FALSE TRUE "N1" 1.12706831934999
1 0 267 47 1 532 941 2 0 2 5 17267 TRUE FALSE "N1" 1.13589221135584
1 0 268 0 0 593 941 2 0 2 5 17268 FALSE TRUE "N1" 1.13410078764991
1 0 269 0 0 655 941 2 0 2 5 17269 FALSE TRUE "N1" 1.14035181026848
1 0 270 47 1 716 940 2 0 2 5 17270 TRUE FALSE "N1" 1.14287380852676
1 0 271 0 0 777 939 2 0 2 5 17271 FALSE TRUE "N1" 1.14206064593724
1 0 272 0 0 839 939 2 0 2 5 17272 FALSE TRUE "N1" 1.1373215660049
1 0 273 0 0 900 939 2 0 2 5 17273 FALSE TRUE "N1" 1.12781161168458
1 0 274 47 1 961 938 2 0 2 5 17274 TRUE FALSE "N1" 1.11178379396079
1 0 275 46 1 1022 938 2 0 2 5 17275 TRUE FALSE "N1" 1.10202607552895
1 0 276 47 1 1083 938 2 0 2 5 17276 TRUE FALSE "N1" 1.09698200146495
1 0 277 0 0 1144 937 2 0 2 5 17277 FALSE TRUE "N1" 1.08225007922403
1 0 278 0 0 1205 937 2 0 2 5 17278 FALSE TRUE "N1" 1.066679713924
1 0 279 0 0 1265 936 2 0 2 5 17279 FALSE TRUE "N1" 1.03577387455831
1 1 0 94 2 102 78 2 0 2 6 18000 FALSE FALSE "N1" 0.841978835220682
1 1 1 47 1 164 78 2 0 2 6 18001 TRUE FALSE "N1" 0.874981014876508
1 1 2 0 0 224 77 2 0 2 6 18002 FALSE TRUE "N1" 0.890322770285837
1 1 3 0 0 285 77 2 0 2 6 18003 FALSE TRUE "N1" 0.896084623572475
1 1 4 89 2 347 77 2 0 2 6 18004 FALSE FALSE "N1" 0.898104812264016
1 1 5 0 0 408 76 2 0 2 6 18005 FALSE TRUE "N1" 0.886663616180465
1 1 20 0 0 103 140 2 0 2 6 18020 FALSE TRUE "N1" 0.864511798565702
1 1 21 0 0 164 139 2 0 2 6 18021 FALSE TRUE "N1" 0.886835151145944
1 1 22 0 0 224 139 2 0 2 6 18022 FALSE TRUE "N1" 0.89564624782209
1 1 23 0 0 286 139 2 0 2 6 18023 FALSE TRUE "N1" 0.906655582141287
1 1 24 47 1 347 138 2 0 2 6 18024 TRUE FALSE "N1" 0.894451939502316
1 1 25 0 0 408 138 2 0 2 6 18025 FALSE TRUE "N1" 0.886796997799192
1 1 26 47 1 469 137 2 0 2 6 18026 TRUE FALSE "N1" 0.860611239239924
1 1 27 0 0 531 137 2 0 2 6 18027 FALSE TRUE "N1" 0.852702174534144
1 1 28 0 0 592 137 2 0 2 6 18028 FALSE TRUE "N1" 0.838999462086099
1 1 29 0 0 653 137 2 0 2 6 18029 FALSE TRUE "N1" 0.848414110586984
1 1 30 0 0 714 136 2 0 2 6 18030 FALSE TRUE "N1" 0.860712903950477
1 1 31 0 0 776 136 2 0 2 6 18031 FALSE TRUE "N1" 0.884834039127778
1 1 32 0 0 837 136 2 0 2 6 18032 FALSE TRUE "N1" 0.900982598235499
1 1 33 0 0 898 136 2 0 2 6 18033 FALSE TRUE "N1" 0.918141212915264
1 1 34 0 0 959 135 2 0 2 6 18034 FALSE TRUE "N1" 0.925427726670382
1 1 35 0 0 1020 135 2 0 2 6 18035 FALSE TRUE "N1" 0.934416794750585
1 1 36 0 0 1081 135 2 0 2 6 18036 FALSE TRUE "N1" 0.939619608450362
1 1 37 0 0 1142 135 2 0 2 6 18037 FALSE TRUE "N1" 0.934416717203133
1 1 38 0 0 1203 135 2 0 2 6 18038 FALSE TRUE "N1" 0.929633125032912
1 1 39 0 0 1264 135 2 0 2 6 18039 FALSE TRUE "N1" 0.922340329934121
1 1 40 0 0 102 202 2 0 2 6 18040 FALSE TRUE "N1" 0.873119643368195
1 1 41 0 0 164 201 2 0 2 6 18041 FALSE TRUE "N1" 0.895754271423768
1 1 42 47 1 225 200 2 0 2 6 18042 TRUE FALSE "N1" 0.912766786702555
1 1 43 0 0 286 201 2 0 2 6 18043 FALSE TRUE "N1" 0.913001833031835
1 1 44 0 0 347 200 2 0 2 6 18044 FALSE TRUE "N1" 0.893969206608959
1 1 45 0 0 409 199 2 0 2 6 18045 FALSE TRUE "N1" 0.871906335922498
1 1 46 0 0 470 199 2 0 2 6 18046 FALSE TRUE "N1" 0.852270157674884
1 1 47 30 1 531 199 2 0 2 6 18047 TRUE FALSE "N1" 0.853235701009051
1 1 48 0 0 592 198 2 0 2 6 18048 FALSE TRUE "N1" 0.869384260116771
1 1 49 0 0 653 198 2 0 2 6 18049 FALSE TRUE "N1" 0.901560636948283
1 1 50 0 0 715 198 2 0 2 6 18050 FALSE TRUE "N1" 0.917569377998699
1 1 51 0 0 776 198 2 0 2 6 18051 FALSE TRUE "N1" 0.930179524384976
1 1 52 0 0 837 197 2 0 2 6 18052 FALSE TRUE "N1" 0.940915503933236
1 1 53 0 0 899 197 2 0 2 6 18053 FALSE TRUE "N1" 0.953169862606304
1 1 54 0 0 960 197 2 0 2 6 18054 FALSE TRUE "N1" 0.952204241724685
1 1 55 0 0 1020 197 2 0 2 6 18055 FALSE TRUE "N1" 0.953779773322168
1 1 56 0 0 1081 197 2 0 2 6 18056 FALSE TRUE "N1" 0.955552120354726
1 1 57 0 0 1142 196 2 0 2 6 18057 FALSE TRUE "N1" 0.960431018344374
1 1 58 0 0 1203 197 2 0 2 6 18058 FALSE TRUE "N1" 0.952769717750124
1 1 59 0 0 1264 196 2 0 2 6 18059 FALSE TRUE "N1" 0.944638246949862
1 1 60 0 0 103 262 2 0 2 6 18060 FALSE TRUE "N1" 0.881498878279988
1 1 61 141 3 164 262 2 0 2 6 18061 FALSE FALSE "N1" 0.899254608345913
1 1 62 0 0 225 261 2 0 2 6 18062 FALSE TRUE "N1" 0.908510517211022
1 1 63 47 1 286 261 2 0 2 6 18063 TRUE FALSE "N1" 0.901687659675885
1 1 64 0 0 348 261 2 0 2 6 18064 FALSE TRUE "N1" 0.876295987032758
1 1 65 52 2 409 261 2 0 2 6 18065 FALSE FALSE "N1" 0.865248732009167
1 1 66 0 0 470 261 2 0 2 6 18066 FALSE TRUE "N1" 0.850707421407104
1 1 67 0 0 531 261 2 0 2 6 18067 FALSE TRUE "N1" 0.861106689915532
1 1 68 0 0 593 260 2 0 2 6 18068 FALSE TRUE "N1" 0.897469543531104
1 1 69 0 0 654 260 2 0 2 6 18069 FALSE TRUE "N1" 0.92811490100301
1 1 70 0 0 715 259 2 0 2 6 18070 FALSE TRUE "N1" 0.96074865271083
1 1 71 47 1 776 259 2 0 2 6 18071 TRUE FALSE "N1" 0.97487702312701
1 1 72 0 0 838 259 2 0 2 6 18072 FALSE TRUE "N1" 0.97976220246033
1 1 73 0 0 899 259 2 0 2 6 18073 FALSE TRUE "N1" 0.97917780485642
1 1 74 0 0 960 259 2 0 2 6 18074 FALSE TRUE "N1" 0.987772931876663
1 1 75 44 1 1021 258 2 0 2 6 18075 TRUE FALSE "N1" 0.97904434569024
1 1 76 0 0 1082 258 2 0 2 6 18076 FALSE TRUE "N1" 0.980594441723223
1 1 77 0 0 1143 258 2 0 2 6 18077 FALSE TRUE "N1" 0.983853373424962
1 1 78 0 0 1204 258 2 0 2 6 18078 FALSE TRUE "N1" 0.987207610946129
1 1 79 0 0 1264 257 2 0 2 6 18079 FALSE TRUE "N1" 0.966682040962947
1 1 80 0 0 103 324 2 0 2 6 18080 FALSE TRUE "N1" 0.894343993448091
1 1 81 47 1 164 324 2 0 2 6 18081 TRUE FALSE "N1" 0.904965668051
1 1 82 0 0 226 323 2 0 2 6 18082 FALSE TRUE "N1" 0.911794884477263
1 1 83 0 0 286 323 2 0 2 6 18083 FALSE TRUE "N1" 0.89589401193362
1 1 84 0 0 348 323 2 0 2 6 18084 FALSE TRUE "N1" 0.873767629883359
1 1 85 0 0 409 323 2 0 2 6 18085 FALSE TRUE "N1" 0.850650268934429
1 1 86 0 0 470 323 2 0 2 6 18086 FALSE TRUE "N1" 0.85730787284776
1 1 87 0 0 531 322 2 0 2 6 18087 FALSE TRUE "N1" 0.883290301985922
1 1 88 0 0 593 322 2 0 2 6 18088 FALSE TRUE "N1" 0.931361114922499
1 1 89 0 0 654 321 2 0 2 6 18089 FALSE TRUE "N1" 0.966034054447784
1 1 90 0 0 715 321 2 0 2 6 18090 FALSE TRUE "N1" 0.987563398659338
1 1 91 0 0 776 321 2 0 2 6 18091 FALSE TRUE "N1" 1.00294322986797
1 1 92 0 0 838 321 2 0 2 6 18092 FALSE TRUE "N1" 1.00968334427102
1 1 93 0 0 899 320 2 0 2 6 18093 FALSE TRUE "N1" 1.01645533067716
1 1 94 0 0 960 319 2 0 2 6 18094 FALSE TRUE "N1" 1.01498154133768
1 1 95 0 0 1021 320 2 0 2 6 18095 FALSE TRUE "N1" 1.01430183791434
1 1 96 0 0 1082 320 2 0 2 6 18096 FALSE TRUE "N1" 1.01303130044852
1 1 97 0 0 1143 320 2 0 2 6 18097 FALSE TRUE "N1" 1.01927596417596
1 1 98 0 0 1204 319 2 0 2 6 18098 FALSE TRUE "N1" 1.01250397776983
1 1 99 0 0 1264 319 2 0 2 6 18099 FALSE TRUE "N1" 0.99317271610642
1 1 100 0 0 104 385 2 0 2 6 18100 FALSE TRUE "N1" 0.908065860116965
1 1 101 0 0 165 385 2 0 2 6 18101 FALSE TRUE "N1" 0.915593779092488
1 1 102 0 0 226 385 2 0 2 6 18102 FALSE TRUE "N1" 0.911121462397599
1 1 103 0 0 287 384 2 0 2 6 18103 FALSE TRUE "N1" 0.896002035535298
1 1 104 0 0 348 384 2 0 2 6 18104 FALSE TRUE "N1" 0.873240384752124
1 1 105 0 0 409 384 2 0 2 6 18105 FALSE TRUE "N1" 0.866271505363462
1 1 106 47 1 471 384 2 0 2 6 18106 TRUE FALSE "N1" 0.891523437496736
1 1 107 0 0 532 384 2 0 2 6 18107 FALSE TRUE "N1" 0.939079645536877
1 1 108 0 0 593 383 2 0 2 6 18108 FALSE TRUE "N1" 0.978053366791572
1 1 109 0 0 654 383 2 0 2 6 18109 FALSE TRUE "N1" 1.00426456091534
1 1 110 0 0 716 383 2 0 2 6 18110 FALSE TRUE "N1" 1.02876048293177
1 1 111 0 0 777 383 2 0 2 6 18111 FALSE TRUE "N1" 1.03624396721687
1 1 112 0 0 838 382 2 0 2 6 18112 FALSE TRUE "N1" 1.04355591653649
1 1 113 47 1 899 382 2 0 2 6 18113 TRUE FALSE "N1" 1.05119185911369
1 1 114 47 1 960 381 2 0 2 6 18114 TRUE FALSE "N1" 1.04222822659799
1 1 115 0 0 1021 381 2 0 2 6 18115 FALSE TRUE "N1" 1.04697366542146
1 1 116 0 0 1082 381 2 0 2 6 18116 FALSE TRUE "N1" 1.0477296755383
1 1 117 52 2 1143 381 2 0 2 6 18117 FALSE FALSE "N1" 1.04739932338959
1 1 118 0 0 1204 380 2 0 2 6 18118 FALSE TRUE "N1" 1.03095220658879
1 1 119 0 0 1265 381 2 0 2 6 18119 FALSE TRUE "N1" 1.01662050675151
1 1 120 47 1 104 447 2 0 2 6 18120 TRUE FALSE "N1" 0.92158431981728
1 1 121 0 0 165 447 2 0 2 6 18121 FALSE TRUE "N1" 0.923115339176886
1 1 122 0 0 226 446 2 0 2 6 18122 FALSE TRUE "N1" 0.919748383873468
1 1 123 0 0 287 446 2 0 2 6 18123 FALSE TRUE "N1" 0.902767663050308
1 1 124 0 0 349 446 2 0 2 6 18124 FALSE TRUE "N1" 0.881460802480688
1 1 125 0 0 410 446 2 0 2 6 18125 FALSE TRUE "N1" 0.898212835865694
1 1 126 0 0 471 446 2 0 2 6 18126 FALSE TRUE "N1" 0.950012595615117
1 1 127 0 0 532 446 2 0 2 6 18127 FALSE TRUE "N1" 0.995485103599916
1 1 128 0 0 594 445 2 0 2 6 18128 FALSE TRUE "N1" 1.02776950403311
1 1 129 0 0 655 445 2 0 2 6 18129 FALSE TRUE "N1" 1.05731585900467
1 1 130 0 0 716 445 2 0 2 6 18130 FALSE TRUE "N1" 1.059348687931
1 1 131 0 0 777 445 2 0 2 6 18131 FALSE TRUE "N1" 1.07330552338171
1 1 132 0 0 838 444 2 0 2 6 18132 FALSE TRUE "N1" 1.07595462191503
1 1 133 0 0 899 444 2 0 2 6 18133 FALSE TRUE "N1" 1.08007750978784
1 1 134 0 0 960 444 2 0 2 6 18134 FALSE TRUE "N1" 1.08170383496687
1 1 135 0 0 1021 443 2 0 2 6 18135 FALSE TRUE "N1" 1.08171011631055
1 1 136 0 0 1083 442 2 0 2 6 18136 FALSE TRUE "N1" 1.06787402224377
1 1 137 0 0 1143 442 2 0 2 6 18137 FALSE TRUE "N1" 1.06653997341415
1 1 138 0 0 1204 442 2 0 2 6 18138 FALSE TRUE "N1" 1.0589929002178
1 1 139 0 0 1265 441 2 0 2 6 18139 FALSE TRUE "N1" 1.04006193850547
1 1 140 0 0 104 508 2 0 2 6 18140 FALSE TRUE "N1" 0.936144629545266
1 1 141 0 0 165 508 2 0 2 6 18141 FALSE TRUE "N1" 0.932803187353803
1 1 142 47 1 226 508 2 0 2 6 18142 TRUE FALSE "N1" 0.930414570714255
1 1 143 0 0 288 508 2 0 2 6 18143 FALSE TRUE "N1" 0.916927827922114
1 1 144 0 0 349 508 2 0 2 6 18144 FALSE TRUE "N1" 0.903949253587831
1 1 145 0 0 411 508 2 0 2 6 18145 FALSE TRUE "N1" 0.940699611824785
1 1 150 0 0 716 506 2 0 2 6 18150 FALSE TRUE "N1" 1.10012026933021
1 1 153 0 0 899 505 2 0 2 6 18153 FALSE TRUE "N1" 1.10672064322342
1 1 154 0 0 960 505 2 0 2 6 18154 FALSE TRUE "N1" 1.10695576710015
1 1 155 0 0 1021 505 2 0 2 6 18155 FALSE TRUE "N1" 1.09678503093497
1 1 156 0 0 1082 504 2 0 2 6 18156 FALSE TRUE "N1" 1.08709090141438
1 1 157 0 0 1144 504 2 0 2 6 18157 FALSE TRUE "N1" 1.07535114763775
1 1 158 0 0 1204 503 2 0 2 6 18158 FALSE TRUE "N1" 1.07192703986165
1 1 159 0 0 1265 503 2 0 2 6 18159 FALSE TRUE "N1" 1.05791933328195
1 1 160 0 0 104 569 2 0 2 6 18160 FALSE TRUE "N1" 0.943329556137285
1 1 161 0 0 166 569 2 0 2 6 18161 FALSE TRUE "N1" 0.939441714593758
1 1 162 0 0 227 569 2 0 2 6 18162 FALSE TRUE "N1" 0.952019988976955
1 1 163 0 0 288 569 2 0 2 6 18163 FALSE TRUE "N1" 0.947941613342026
1 1 164 0 0 349 569 2 0 2 6 18164 FALSE TRUE "N1" 0.952782357984922
1 1 175 0 0 1021 566 2 0 2 6 18175 FALSE TRUE "N1" 1.1147695259865
1 1 176 0 0 1082 566 2 0 2 6 18176 FALSE TRUE "N1" 1.09900854904762
1 1 177 0 0 1144 565 2 0 2 6 18177 FALSE TRUE "N1" 1.09140440092604
1 1 178 0 0 1204 565 2 0 2 6 18178 FALSE TRUE "N1" 1.08423219211627
1 1 179 0 0 1265 564 2 0 2 6 18179 FALSE TRUE "N1" 1.0732420120179
1 1 180 48 2 105 631 2 0 2 6 18180 FALSE FALSE "N1" 0.945140056516595
1 1 181 0 0 166 631 2 0 2 6 18181 FALSE TRUE "N1" 0.950711453259283
1 1 182 0 0 227 631 2 0 2 6 18182 FALSE TRUE "N1" 0.966167513613963
1 1 183 0 0 289 631 2 0 2 6 18183 FALSE TRUE "N1" 0.97816139039325
1 1 196 0 0 1082 628 2 0 2 6 18196 FALSE TRUE "N1" 1.10085712522623
1 1 197 0 0 1144 626 2 0 2 6 18197 FALSE TRUE "N1" 1.09667708488074
1 1 198 50 2 1205 626 2 0 2 6 18198 FALSE FALSE "N1" 1.08618251055289
1 1 199 0 0 1265 625 2 0 2 6 18199 FALSE TRUE "N1" 1.07822257471811
1 1 200 0 0 105 692 2 0 2 6 18200 FALSE TRUE "N1" 0.946683793658452
1 1 201 0 0 167 692 2 0 2 6 18201 FALSE TRUE "N1" 0.949364686647407
1 1 202 0 0 228 692 2 0 2 6 18202 FALSE TRUE "N1" 0.9794128511857
1 1 217 0 0 1143 687 2 0 2 6 18217 FALSE TRUE "N1" 1.09806192729192
1 1 218 0 0 1204 687 2 0 2 6 18218 FALSE TRUE "N1" 1.08581400505743
1 1 219 47 1 1265 686 2 0 2 6 18219 TRUE FALSE "N1" 1.06882692534314
1 1 220 0 0 105 754 2 0 2 6 18220 FALSE TRUE "N1" 0.950501764947052
1 1 221 0 0 167 754 2 0 2 6 18221 FALSE TRUE "N1" 0.955749090884706
1 1 238 0 0 1204 748 2 0 2 6 18238 FALSE TRUE "N1" 1.07857192599274
1 1 239 0 0 1265 748 2 0 2 6 18239 FALSE TRUE "N1" 1.07408696906305
1 1 240 0 0 106 815 2 0 2 6 18240 FALSE TRUE "N1" 0.952820511331674
1 1 241 0 0 167 815 2 0 2 6 18241 FALSE TRUE "N1" 0.961021774839409
1 1 242 0 0 229 814 2 0 2 6 18242 FALSE TRUE "N1" 0.990847688378126
1 1 259 0 0 1265 808 2 0 2 6 18259 FALSE TRUE "N1" 1.0628363070709
1 1 260 0 0 106 876 2 0 2 6 18260 FALSE TRUE "N1" 0.947566826502894
1 1 261 0 0 168 876 2 0 2 6 18261 FALSE TRUE "N1" 0.963543773097683
1 1 279 3 1 1265 869 2 0 2 6 18279 TRUE FALSE "N1" 1.05684576634611
1 1 280 0 0 107 937 2 0 2 6 18280 FALSE TRUE "N1" 0.942592622693819
1 1 299 0 0 1265 930 2 0 2 6 18299 FALSE TRUE "N1" 1.03558962181058
1 2 0 95 3 105 131 2 0 2 7 19000 FALSE FALSE "N1" 0.85711090231778
1 2 1 47 1 166 131 2 0 2 7 19001 TRUE FALSE "N1" 0.886352340705134
1 2 19 0 0 1263 126 2 0 2 7 19019 FALSE TRUE "N1" 0.917486789961522
1 2 20 0 0 106 192 2 0 2 7 19020 FALSE TRUE "N1" 0.874072624015017
1 2 21 0 0 167 191 2 0 2 7 19021 FALSE TRUE "N1" 0.894661627814547
1 2 38 0 0 1202 187 2 0 2 7 19038 FALSE TRUE "N1" 0.949682321013863
1 2 39 0 0 1263 186 2 0 2 7 19039 FALSE TRUE "N1" 0.945451331991926
1 2 40 0 0 105 253 2 0 2 7 19040 FALSE TRUE "N1" 0.88623795821233
1 2 41 0 0 167 252 2 0 2 7 19041 FALSE TRUE "N1" 0.901325590619004
1 2 58 0 0 1203 248 2 0 2 7 19058 FALSE TRUE "N1" 0.978841093816588
1 2 59 0 0 1263 248 2 0 2 7 19059 FALSE TRUE "N1" 0.96649786576267
1 2 60 0 0 105 314 2 0 2 7 19060 FALSE TRUE "N1" 0.891669536897714
1 2 61 0 0 167 313 2 0 2 7 19061 FALSE TRUE "N1" 0.906382382465256
1 2 62 0 0 228 313 2 0 2 7 19062 FALSE TRUE "N1" 0.904921233360576
1 2 77 0 0 1143 309 2 0 2 7 19077 FALSE TRUE "N1" 1.01054730044209
1 2 78 0 0 1203 309 2 0 2 7 19078 FALSE TRUE "N1" 1.00193309674847
1 2 79 0 0 1264 309 2 0 2 7 19079 FALSE TRUE "N1" 0.989583509803426
1 2 80 0 0 105 375 2 0 2 7 19080 FALSE TRUE "N1" 0.908434288064971
1 2 81 0 0 167 375 2 0 2 7 19081 FALSE TRUE "N1" 0.913757843148676
1 2 82 0 0 228 374 2 0 2 7 19082 FALSE TRUE "N1" 0.908967892087331
1 2 97 0 0 1143 370 2 0 2 7 19097 FALSE TRUE "N1" 1.03550711132086
1 2 98 0 0 1204 370 2 0 2 7 19098 FALSE TRUE "N1" 1.02803634481801
1 2 99 93 2 1265 370 2 0 2 7 19099 FALSE FALSE "N1" 1.0170843180664
1 2 100 0 0 106 437 2 0 2 7 19100 FALSE TRUE "N1" 0.923274156360114
1 2 101 47 1 167 436 2 0 2 7 19101 TRUE FALSE "N1" 0.92329323303349
1 2 102 0 0 228 436 2 0 2 7 19102 FALSE TRUE "N1" 0.911394584526177
1 2 103 0 0 289 435 2 0 2 7 19103 FALSE TRUE "N1" 0.899400785294343
1 2 116 0 0 1082 431 2 0 2 7 19116 FALSE TRUE "N1" 1.05723962985861
1 2 117 0 0 1144 431 2 0 2 7 19117 FALSE TRUE "N1" 1.06390359266307
1 2 118 0 0 1204 431 2 0 2 7 19118 FALSE TRUE "N1" 1.0563629559053
1 2 119 0 0 1266 432 2 0 2 7 19119 FALSE TRUE "N1" 1.02921793535554
1 2 120 94 2 106 497 2 0 2 7 19120 FALSE FALSE "N1" 0.930763999536338
1 2 121 47 1 167 498 2 0 2 7 19121 TRUE FALSE "N1" 0.934372282512708
1 2 122 47 1 228 496 2 0 2 7 19122 TRUE FALSE "N1" 0.929296491540533
1 2 123 0 0 289 497 2 0 2 7 19123 FALSE TRUE "N1" 0.912735069794381
1 2 124 0 0 350 496 2 0 2 7 19124 FALSE TRUE "N1" 0.901636866094335
1 2 125 0 0 412 495 2 0 2 7 19125 FALSE TRUE "N1" 0.929582331451362
1 2 135 0 0 1022 492 2 0 2 7 19135 FALSE TRUE "N1" 1.09080720799243
1 2 136 0 0 1083 492 2 0 2 7 19136 FALSE TRUE "N1" 1.08458162093836
1 2 137 0 0 1145 492 2 0 2 7 19137 FALSE TRUE "N1" 1.07789850391307
1 2 138 0 0 1205 492 2 0 2 7 19138 FALSE TRUE "N1" 1.06697191272596
1 2 139 0 0 1266 493 2 0 2 7 19139 FALSE TRUE "N1" 1.05117278244032
1 2 140 0 0 106 559 2 0 2 7 19140 FALSE TRUE "N1" 0.942738722094797
1 2 141 0 0 167 559 2 0 2 7 19141 FALSE TRUE "N1" 0.937415244558544
1 2 142 0 0 228 558 2 0 2 7 19142 FALSE TRUE "N1" 0.942732363203671
1 2 143 0 0 289 558 2 0 2 7 19143 FALSE TRUE "N1" 0.940998091970413
1 2 144 0 0 350 557 2 0 2 7 19144 FALSE TRUE "N1" 0.94290389816915
1 2 145 0 0 411 557 2 0 2 7 19145 FALSE TRUE "N1" 0.973288851294728
1 2 146 0 0 472 557 2 0 2 7 19146 FALSE TRUE "N1" 1.02175988663494
1 2 150 0 0 717 555 2 0 2 7 19150 FALSE TRUE "N1" 1.11800309967119
1 2 153 0 0 900 554 2 0 2 7 19153 FALSE TRUE "N1" 1.12179563539529
1 2 154 0 0 962 554 2 0 2 7 19154 FALSE TRUE "N1" 1.11410889923654
1 2 155 0 0 1023 554 2 0 2 7 19155 FALSE TRUE "N1" 1.11055140984172
1 2 156 0 0 1084 554 2 0 2 7 19156 FALSE TRUE "N1" 1.09058480189795
1 2 157 0 0 1145 554 2 0 2 7 19157 FALSE TRUE "N1" 1.08925083061577
1 2 158 0 0 1206 554 2 0 2 7 19158 FALSE TRUE "N1" 1.08195795796953
1 2 159 0 0 1267 554 2 0 2 7 19159 FALSE TRUE "N1" 1.06821065573615
1 2 160 0 0 106 621 2 0 2 7 19160 FALSE TRUE "N1" 0.940788481205634
1 2 161 0 0 167 620 2 0 2 7 19161 FALSE TRUE "N1" 0.950470048038878
1 2 162 0 0 228 620 2 0 2 7 19162 FALSE TRUE "N1" 0.962635382236192
1 2 163 0 0 289 620 2 0 2 7 19163 FALSE TRUE "N1" 0.97040470643212
1 2 164 0 0 350 619 2 0 2 7 19164 FALSE TRUE "N1" 0.990117113825786
1 2 165 0 0 411 618 2 0 2 7 19165 FALSE TRUE "N1" 1.01950457406666
1 2 166 0 0 473 618 2 0 2 7 19166 FALSE TRUE "N1" 1.0566678724895
1 2 167 0 0 534 617 2 0 2 7 19167 FALSE TRUE "N1" 1.09360876481786
1 2 168 0 0 595 617 2 0 2 7 19168 FALSE TRUE "N1" 1.11737411228195
1 2 169 0 0 656 617 2 0 2 7 19169 FALSE TRUE "N1" 1.13302086182294
1 2 170 0 0 718 617 2 0 2 7 19170 FALSE TRUE "N1" 1.13681339754704
1 2 171 0 0 779 616 2 0 2 7 19171 FALSE TRUE "N1" 1.13825546997834
1 2 172 0 0 840 616 2 0 2 7 19172 FALSE TRUE "N1" 1.14099979678365
1 2 173 0 0 901 616 2 0 2 7 19173 FALSE TRUE "N1" 1.13137545997053
1 2 174 0 0 962 616 2 0 2 7 19174 FALSE TRUE "N1" 1.12477508607733
1 2 175 0 0 1023 615 2 0 2 7 19175 FALSE TRUE "N1" 1.11309876611704
1 2 176 0 0 1084 615 2 0 2 7 19176 FALSE TRUE "N1" 1.10160041756082
1 2 177 0 0 1145 615 2 0 2 7 19177 FALSE TRUE "N1" 1.08950495361843
1 2 178 0 0 1206 615 2 0 2 7 19178 FALSE TRUE "N1" 1.0878786284394
1 2 179 0 0 1267 615 2 0 2 7 19179 FALSE TRUE "N1" 1.07136800027479
1 2 180 0 0 106 682 2 0 2 7 19180 FALSE TRUE "N1" 0.948532447384514
1 2 181 47 1 167 681 2 0 2 7 19181 TRUE FALSE "N1" 0.953080915678002
1 2 182 0 0 229 681 2 0 2 7 19182 FALSE TRUE "N1" 0.971097127637708
1 2 183 47 1 289 681 2 0 2 7 19183 TRUE FALSE "N1" 1.00010987858691
1 2 184 0 0 350 680 2 0 2 7 19184 FALSE TRUE "N1" 1.024961665864
1 2 185 0 0 412 679 2 0 2 7 19185 FALSE TRUE "N1" 1.05801463910138
1 2 186 0 0 473 679 2 0 2 7 19186 FALSE TRUE "N1" 1.08457526204723
1 2 187 0 0 534 679 2 0 2 7 19187 FALSE TRUE "N1" 1.10754652359518
1 2 188 0 0 596 679 2 0 2 7 19188 FALSE TRUE "N1" 1.13218226366892
1 2 189 0 0 657 678 2 0 2 7 19189 FALSE TRUE "N1" 1.13818559972342
1 2 190 0 0 718 678 2 0 2 7 19190 FALSE TRUE "N1" 1.14754309575163
1 2 191 0 0 779 678 2 0 2 7 19191 FALSE TRUE "N1" 1.14697133838251
1 2 192 52 2 840 678 2 0 2 7 19192 FALSE FALSE "N1" 1.14758117155093
1 2 193 0 0 901 677 2 0 2 7 19193 FALSE TRUE "N1" 1.1439092996633
1 2 194 0 0 962 677 2 0 2 7 19194 FALSE TRUE "N1" 1.1308482148393
1 2 195 0 0 1023 677 2 0 2 7 19195 FALSE TRUE "N1" 1.11862565062185
1 2 196 0 0 1085 677 2 0 2 7 19196 FALSE TRUE "N1" 1.10390652371064
1 2 197 0 0 1146 677 2 0 2 7 19197 FALSE TRUE "N1" 1.09580041092743
1 2 198 0 0 1207 676 2 0 2 7 19198 FALSE TRUE "N1" 1.08881245486539
1 2 199 0 0 1267 676 2 0 2 7 19199 FALSE TRUE "N1" 1.07234626139121
1 2 200 48 2 106 743 2 0 2 7 19200 FALSE FALSE "N1" 0.947770078376547
1 2 201 0 0 168 743 2 0 2 7 19201 FALSE TRUE "N1" 0.95694339920448
1 2 202 0 0 229 742 2 0 2 7 19202 FALSE TRUE "N1" 0.979031705455443
1 2 203 0 0 290 742 2 0 2 7 19203 FALSE TRUE "N1" 1.02057821854996
1 2 204 0 0 351 742 2 0 2 7 19204 FALSE TRUE "N1" 1.04691007651021
1 2 205 0 0 412 741 2 0 2 7 19205 FALSE TRUE "N1" 1.08367315252941
1 2 206 0 0 473 741 2 0 2 7 19206 FALSE TRUE "N1" 1.10231827433091
1 2 207 0 0 535 741 2 0 2 7 19207 FALSE TRUE "N1" 1.13022558634118
1 2 208 0 0 596 740 2 0 2 7 19208 FALSE TRUE "N1" 1.13483764354592
1 2 209 0 0 657 740 2 0 2 7 19209 FALSE TRUE "N1" 1.14971566518782
1 2 210 0 0 718 739 2 0 2 7 19210 FALSE TRUE "N1" 1.16216063549974
1 2 211 0 0 780 740 2 0 2 7 19211 FALSE TRUE "N1" 1.16047079895691
1 2 212 0 0 841 739 2 0 2 7 19212 FALSE TRUE "N1" 1.1540990349544
1 2 213 0 0 902 739 2 0 2 7 19213 FALSE TRUE "N1" 1.13802042364906
1 2 214 0 0 963 738 2 0 2 7 19214 FALSE TRUE "N1" 1.13308437318674
1 2 215 0 0 1024 738 2 0 2 7 19215 FALSE TRUE "N1" 1.12262151576706
1 2 216 0 0 1085 738 2 0 2 7 19216 FALSE TRUE "N1" 1.10137808901379
1 2 217 0 0 1146 738 2 0 2 7 19217 FALSE TRUE "N1" 1.09630229804161
1 2 218 0 0 1207 738 2 0 2 7 19218 FALSE TRUE "N1" 1.08016009782502
1 2 219 0 0 1267 737 2 0 2 7 19219 FALSE TRUE "N1" 1.06918899440002
1 2 220 0 0 108 804 2 0 2 7 19220 FALSE TRUE "N1" 0.950819399313509
1 2 221 0 0 168 804 2 0 2 7 19221 FALSE TRUE "N1" 0.961263180059814
1 2 222 0 0 229 804 2 0 2 7 19222 FALSE TRUE "N1" 0.995726586367773
1 2 223 0 0 290 804 2 0 2 7 19223 FALSE TRUE "N1" 1.03009460930885
1 2 224 48 2 351 803 2 0 2 7 19224 FALSE FALSE "N1" 1.06983698091519
1 2 225 0 0 412 803 2 0 2 7 19225 FALSE TRUE "N1" 1.093418153179
1 2 226 0 0 473 802 2 0 2 7 19226 FALSE TRUE "N1" 1.11542387139279
1 2 227 0 0 535 802 2 0 2 7 19227 FALSE TRUE "N1" 1.1399516654123
1 2 228 0 0 596 802 2 0 2 7 19228 FALSE TRUE "N1" 1.14428416404989
1 2 229 0 0 657 801 2 0 2 7 19229 FALSE TRUE "N1" 1.15906687987235
1 2 230 0 0 719 801 2 0 2 7 19230 FALSE TRUE "N1" 1.16487952674054
1 2 231 0 0 780 801 2 0 2 7 19231 FALSE TRUE "N1" 1.16568004909526
1 2 232 0 0 841 801 2 0 2 7 19232 FALSE TRUE "N1" 1.15075123387182
1 2 233 0 0 902 801 2 0 2 7 19233 FALSE TRUE "N1" 1.14114589618462
1 2 234 0 0 964 801 2 0 2 7 19234 FALSE TRUE "N1" 1.13207424006724
1 2 235 0 0 1024 800 2 0 2 7 19235 FALSE TRUE "N1" 1.11394372316219
1 2 236 0 0 1085 799 2 0 2 7 19236 FALSE TRUE "N1" 1.10773077634291
1 2 237 24 1 1146 798 2 0 2 7 19237 TRUE FALSE "N1" 1.0982462575871
1 2 238 54 2 1205 798 2 0 2 7 19238 FALSE FALSE "N1" 1.08356512892773
1 2 239 0 0 1267 798 2 0 2 7 19239 FALSE TRUE "N1" 1.06003482779292
1 2 240 0 0 107 865 2 0 2 7 19240 FALSE TRUE "N1" 0.948545087619312
1 2 241 0 0 168 865 2 0 2 7 19241 FALSE TRUE "N1" 0.961841373867504
1 2 242 0 0 230 865 2 0 2 7 19242 FALSE TRUE "N1" 0.992994899797268
1 2 243 0 0 290 865 2 0 2 7 19243 FALSE TRUE "N1" 1.0337219689586
1 2 244 0 0 352 864 2 0 2 7 19244 FALSE TRUE "N1" 1.07603720995221
1 2 245 0 0 413 864 2 0 2 7 19245 FALSE TRUE "N1" 1.09890688433706
1 2 246 0 0 474 863 2 0 2 7 19246 FALSE TRUE "N1" 1.12325034806139
1 2 247 0 0 535 863 2 0 2 7 19247 FALSE TRUE "N1" 1.14565636622626
1 2 248 0 0 597 863 2 0 2 7 19248 FALSE TRUE "N1" 1.14435395675736
1 2 249 0 0 658 863 2 0 2 7 19249 FALSE TRUE "N1" 1.14961407802472
1 2 250 0 0 719 863 2 0 2 7 19250 FALSE TRUE "N1" 1.151202249857
1 2 251 0 0 780 861 2 0 2 7 19251 FALSE TRUE "N1" 1.15351455980304
1 2 252 0 0 842 863 2 0 2 7 19252 FALSE TRUE "N1" 1.14328038982152
1 2 253 0 0 902 863 2 0 2 7 19253 FALSE TRUE "N1" 1.13798862919344
1 2 254 0 0 963 861 2 0 2 7 19254 FALSE TRUE "N1" 1.12159874241276
1 2 255 60 2 1024 860 2 0 2 7 19255 FALSE FALSE "N1" 1.11051961538609
1 2 256 0 0 1086 860 2 0 2 7 19256 FALSE TRUE "N1" 1.09973912359996
1 2 257 47 1 1145 859 2 0 2 7 19257 TRUE FALSE "N1" 1.0954891354521
1 2 258 0 0 1206 858 2 0 2 7 19258 FALSE TRUE "N1" 1.07935965301775
1 2 259 25 1 1266 858 2 0 2 7 19259 TRUE FALSE "N1" 1.05400613372138
1 2 260 0 0 108 926 2 0 2 7 19260 FALSE TRUE "N1" 0.946493182019597
1 2 261 0 0 169 925 2 0 2 7 19261 FALSE TRUE "N1" 0.959135045314047
1 2 262 0 0 230 927 2 0 2 7 19262 FALSE TRUE "N1" 0.977907189843142
1 2 263 0 0 291 926 2 0 2 7 19263 FALSE TRUE "N1" 1.02537452850243
1 2 264 0 0 352 925 2 0 2 7 19264 FALSE TRUE "N1" 1.07718708358156
1 2 265 0 0 413 925 2 0 2 7 19265 FALSE TRUE "N1" 1.10616804007513
1 2 266 0 0 474 924 2 0 2 7 19266 FALSE TRUE "N1" 1.13077834458437
1 2 267 0 0 535 925 2 0 2 7 19267 FALSE TRUE "N1" 1.13942434273362
1 2 268 0 0 597 924 2 0 2 7 19268 FALSE TRUE "N1" 1.14059321548889
1 2 269 0 0 659 924 2 0 2 7 19269 FALSE TRUE "N1" 1.14500194327252
1 2 270 0 0 719 924 2 0 2 7 19270 FALSE TRUE "N1" 1.14545303680516
1 2 271 0 0 781 924 2 0 2 7 19271 FALSE TRUE "N1" 1.13878271510958
1 2 272 0 0 841 924 2 0 2 7 19272 FALSE TRUE "N1" 1.14061229216226
1 2 273 0 0 902 923 2 0 2 7 19273 FALSE TRUE "N1" 1.12635682147103
1 2 274 0 0 963 921 2 0 2 7 19274 FALSE TRUE "N1" 1.11877810891396
1 2 275 0 0 1024 921 2 0 2 7 19275 FALSE TRUE "N1" 1.09871627269821
1 2 276 0 0 1085 920 2 0 2 7 19276 FALSE TRUE "N1" 1.09874806715383
1 2 277 0 0 1145 920 2 0 2 7 19277 FALSE TRUE "N1" 1.08666524344625
1 2 278 0 0 1206 919 2 0 2 7 19278 FALSE TRUE "N1" 1.07699011305158
1 2 279 0 0 1266 919 2 0 2 7 19279 FALSE TRUE "N1" 1.03975702192127
1 3 0 90 3 105 121 2 0 2 8 20000 FALSE FALSE "N1" 0.8594042131379
1 3 1 0 0 166 121 2 0 2 8 20001 FALSE TRUE "N1" 0.885081803239309
1 3 2 47 1 227 121 2 0 2 8 20002 TRUE FALSE "N1" 0.894324916774715
1 3 3 0 0 289 120 2 0 2 8 20003 FALSE TRUE "N1" 0.901154133200978
1 3 4 0 0 350 119 2 0 2 8 20004 FALSE TRUE "N1" 0.895671683386591
1 3 5 0 0 411 119 2 0 2 8 20005 FALSE TRUE "N1" 0.885494743425192
1 3 6 0 0 472 118 2 0 2 8 20006 FALSE TRUE "N1" 0.868482228146405
1 3 7 0 0 533 118 2 0 2 8 20007 FALSE TRUE "N1" 0.853566130705211
1 3 8 0 0 595 118 2 0 2 8 20008 FALSE TRUE "N1" 0.837963893402101
1 3 9 0 0 655 118 2 0 2 8 20009 FALSE TRUE "N1" 0.841095802376239
1 3 10 0 0 717 117 2 0 2 8 20010 FALSE TRUE "N1" 0.856869574644828
1 3 11 0 0 777 117 2 0 2 8 20011 FALSE TRUE "N1" 0.871467960172113
1 3 12 0 0 838 117 2 0 2 8 20012 FALSE TRUE "N1" 0.887413267406181
1 3 13 0 0 900 117 2 0 2 8 20013 FALSE TRUE "N1" 0.910098689043304
1 3 14 0 0 960 116 2 0 2 8 20014 FALSE TRUE "N1" 0.919977071311622
1 3 15 47 1 1021 117 2 0 2 8 20015 TRUE FALSE "N1" 0.930890944716487
1 3 16 0 0 1082 116 2 0 2 8 20016 FALSE TRUE "N1" 0.931716902635707
1 3 17 0 0 1143 117 2 0 2 8 20017 FALSE TRUE "N1" 0.928242001278064
1 3 18 0 0 1204 116 2 0 2 8 20018 FALSE TRUE "N1" 0.916495811062854
1 3 19 47 1 1264 116 2 0 2 8 20019 TRUE FALSE "N1" 0.911686860875585
1 3 20 0 0 106 182 2 0 2 8 20020 FALSE TRUE "N1" 0.874123340049114
1 3 21 0 0 167 182 2 0 2 8 20021 FALSE TRUE "N1" 0.898346217484421
1 3 22 0 0 228 181 2 0 2 8 20022 FALSE TRUE "N1" 0.905893213133321
1 3 23 0 0 288 181 2 0 2 8 20023 FALSE TRUE "N1" 0.908891662941279
1 3 24 0 0 350 181 2 0 2 8 20024 FALSE TRUE "N1" 0.896294234337253
1 3 25 0 0 411 180 2 0 2 8 20025 FALSE TRUE "N1" 0.868399640109228
1 3 26 0 0 472 180 2 0 2 8 20026 FALSE TRUE "N1" 0.856723397696397
1 3 27 0 0 533 180 2 0 2 8 20027 FALSE TRUE "N1" 0.852670380078517
1 3 28 0 0 594 179 2 0 2 8 20028 FALSE TRUE "N1" 0.86068110949485
1 3 29 0 0 655 179 2 0 2 8 20029 FALSE TRUE "N1" 0.88364608969913
1 3 30 0 0 716 179 2 0 2 8 20030 FALSE TRUE "N1" 0.906160053918227
1 3 31 47 1 778 178 2 0 2 8 20031 TRUE FALSE "N1" 0.915180761359151
1 3 32 47 1 839 178 2 0 2 8 20032 TRUE FALSE "N1" 0.926977745155911
1 3 33 0 0 900 178 2 0 2 8 20033 FALSE TRUE "N1" 0.937878978325978
1 3 34 0 0 961 178 2 0 2 8 20034 FALSE TRUE "N1" 0.948532447384514
1 3 35 47 1 1022 177 2 0 2 8 20035 TRUE FALSE "N1" 0.948710341241118
1 3 36 0 0 1082 178 2 0 2 8 20036 FALSE TRUE "N1" 0.953042839878703
1 3 37 0 0 1144 177 2 0 2 8 20037 FALSE TRUE "N1" 0.951842172667804
1 3 38 47 1 1204 177 2 0 2 8 20038 TRUE FALSE "N1" 0.945356026172498
1 3 39 47 1 1266 179 2 0 2 8 20039 TRUE FALSE "N1" 0.936443264785799
1 3 40 0 0 105 244 2 0 2 8 20040 FALSE TRUE "N1" 0.880781021509898
1 3 41 0 0 167 243 2 0 2 8 20041 FALSE TRUE "N1" 0.898416087739347
1 3 42 0 0 228 242 2 0 2 8 20042 FALSE TRUE "N1" 0.908923379849453
1 3 43 0 0 289 242 2 0 2 8 20043 FALSE TRUE "N1" 0.902513540047652
1 3 44 0 0 350 242 2 0 2 8 20044 FALSE TRUE "N1" 0.886390416504433
1 3 45 0 0 411 241 2 0 2 8 20045 FALSE TRUE "N1" 0.866868620749622
1 3 46 0 0 472 241 2 0 2 8 20046 FALSE TRUE "N1" 0.853483542668034
1 3 47 0 0 533 240 2 0 2 8 20047 FALSE TRUE "N1" 0.861189355500161
1 3 48 0 0 595 240 2 0 2 8 20048 FALSE TRUE "N1" 0.885977553866002
1 3 49 0 0 656 240 2 0 2 8 20049 FALSE TRUE "N1" 0.930719487298461
1 3 50 0 0 717 240 2 0 2 8 20050 FALSE TRUE "N1" 0.947617697631897
1 3 51 0 0 778 240 2 0 2 8 20051 FALSE TRUE "N1" 0.95719116331601
1 3 52 0 0 839 239 2 0 2 8 20052 FALSE TRUE "N1" 0.971942084682851
1 3 53 0 0 900 239 2 0 2 8 20053 FALSE TRUE "N1" 0.973733508388786
1 3 54 91 2 962 238 2 0 2 8 20054 FALSE FALSE "N1" 0.980372113176194
1 3 55 0 0 1022 239 2 0 2 8 20055 FALSE TRUE "N1" 0.977354586694859
1 3 56 0 0 1083 238 2 0 2 8 20056 FALSE TRUE "N1" 0.977818320462293
1 3 57 0 0 1144 239 2 0 2 8 20057 FALSE TRUE "N1" 0.974197319703672
1 3 58 47 1 1205 239 2 0 2 8 20058 TRUE FALSE "N1" 0.965576679571475
1 3 59 0 0 1265 238 2 0 2 8 20059 FALSE TRUE "N1" 0.963797973647792
1 3 60 0 0 105 305 2 0 2 8 20060 FALSE TRUE "N1" 0.89661186870371
1 3 61 0 0 167 304 2 0 2 8 20061 FALSE TRUE "N1" 0.910492475008359
1 3 62 0 0 228 304 2 0 2 8 20062 FALSE TRUE "N1" 0.899820006823899
1 3 63 0 0 289 304 2 0 2 8 20063 FALSE TRUE "N1" 0.900880933524946
1 3 64 0 0 350 303 2 0 2 8 20064 FALSE TRUE "N1" 0.874828556584406
1 3 65 0 0 411 303 2 0 2 8 20065 FALSE TRUE "N1" 0.855668829886476
1 3 66 0 0 472 302 2 0 2 8 20066 FALSE TRUE "N1" 0.85634225196614
1 3 67 0 0 534 302 2 0 2 8 20067 FALSE TRUE "N1" 0.878474992907527
1 3 68 90 3 595 302 2 0 2 8 20068 FALSE FALSE "N1" 0.918122136241888
1 3 69 0 0 656 301 2 0 2 8 20069 FALSE TRUE "N1" 0.952871304913224
1 3 70 0 0 717 301 2 0 2 8 20070 FALSE TRUE "N1" 0.978428153630704
1 3 71 47 1 779 300 2 0 2 8 20071 TRUE FALSE "N1" 0.993045693378818
1 3 72 0 0 840 300 2 0 2 8 20072 FALSE TRUE "N1" 1.00175528043932
1 3 73 0 0 901 300 2 0 2 8 20073 FALSE TRUE "N1" 1.00524925847034
1 3 74 0 0 962 300 2 0 2 8 20074 FALSE TRUE "N1" 1.00484267717558
1 3 75 0 0 1022 299 2 0 2 8 20075 FALSE TRUE "N1" 1.00493162410388
1 3 76 0 0 1083 300 2 0 2 8 20076 FALSE TRUE "N1" 1.00662146064671
1 3 77 0 0 1145 299 2 0 2 8 20077 FALSE TRUE "N1" 1.00502692992331
1 3 78 0 0 1205 299 2 0 2 8 20078 FALSE TRUE "N1" 0.998096126333945
1 3 79 0 0 1266 299 2 0 2 8 20079 FALSE TRUE "N1" 0.98253832372126
1 3 80 0 0 106 366 2 0 2 8 20080 FALSE TRUE "N1" 0.901249361472952
1 3 81 0 0 167 366 2 0 2 8 20081 FALSE TRUE "N1" 0.91202985325909
1 3 82 0 0 228 365 2 0 2 8 20082 FALSE TRUE "N1" 0.905321455764209
1 3 83 0 0 289 365 2 0 2 8 20083 FALSE TRUE "N1" 0.894877675017903
1 3 84 0 0 350 364 2 0 2 8 20084 FALSE TRUE "N1" 0.866385810308813
1 3 85 0 0 411 364 2 0 2 8 20085 FALSE TRUE "N1" 0.856501069149369
1 3 86 0 0 473 363 2 0 2 8 20086 FALSE TRUE "N1" 0.880247417487538
1 3 87 47 1 534 363 2 0 2 8 20087 TRUE FALSE "N1" 0.917969600402332
1 3 88 0 0 596 363 2 0 2 8 20088 FALSE TRUE "N1" 0.957121215513632
1 3 89 0 0 656 362 2 0 2 8 20089 FALSE TRUE "N1" 0.986775594086869
1 3 90 0 0 717 362 2 0 2 8 20090 FALSE TRUE "N1" 1.01111277646753
1 3 91 0 0 779 362 2 0 2 8 20091 FALSE TRUE "N1" 1.02790932209041
1 3 92 0 0 840 362 2 0 2 8 20092 FALSE TRUE "N1" 1.02773770957748
1 3 93 0 0 901 362 2 0 2 8 20093 FALSE TRUE "N1" 1.03561505737509
1 3 94 0 0 962 362 2 0 2 8 20094 FALSE TRUE "N1" 1.03564049293959
1 3 95 47 1 1023 361 2 0 2 8 20095 TRUE FALSE "N1" 1.03705712980639
1 3 96 47 1 1084 361 2 0 2 8 20096 TRUE FALSE "N1" 1.03042496145756
1 3 97 92 4 1145 361 2 0 2 8 20097 FALSE FALSE "N1" 1.03160019310396
1 3 98 0 0 1206 360 2 0 2 8 20098 FALSE TRUE "N1" 1.03306126466118
1 3 99 0 0 1266 360 2 0 2 8 20099 FALSE TRUE "N1" 1.01032497189506
1 3 100 47 1 106 428 2 0 2 8 20100 TRUE FALSE "N1" 0.923140774741387
1 3 101 0 0 167 427 2 0 2 8 20101 FALSE TRUE "N1" 0.923985654239078
1 3 102 0 0 228 427 2 0 2 8 20102 FALSE TRUE "N1" 0.917448791709676
1 3 103 0 0 289 426 2 0 2 8 20103 FALSE TRUE "N1" 0.895811501443896
1 3 104 0 0 351 426 2 0 2 8 20104 FALSE TRUE "N1" 0.879300873279295
1 3 105 0 0 412 425 2 0 2 8 20105 FALSE TRUE "N1" 0.89027825804796
1 3 106 0 0 473 425 2 0 2 8 20106 FALSE TRUE "N1" 0.932225071093565
1 3 107 0 0 534 425 2 0 2 8 20107 FALSE TRUE "N1" 0.981788750042996
1 3 108 0 0 596 424 2 0 2 8 20108 FALSE TRUE "N1" 1.01308845292119
1 3 109 0 0 656 424 2 0 2 8 20109 FALSE TRUE "N1" 1.04132611708017
1 3 110 47 1 718 423 2 0 2 8 20110 TRUE FALSE "N1" 1.04724678755004
1 3 111 0 0 780 423 2 0 2 8 20111 FALSE TRUE "N1" 1.05692199549216
1 3 112 0 0 840 423 2 0 2 8 20112 FALSE TRUE "N1" 1.06781051087997
1 3 113 93 2 902 423 2 0 2 8 20113 FALSE FALSE "N1" 1.07251151501302
1 3 114 77 2 963 423 2 0 2 8 20114 FALSE FALSE "N1" 1.07598641637066
1 3 115 0 0 1024 422 2 0 2 8 20115 FALSE TRUE "N1" 1.06743564649339
1 3 116 0 0 1084 422 2 0 2 8 20116 FALSE TRUE "N1" 1.06833139712008
1 3 117 0 0 1145 422 2 0 2 8 20117 FALSE TRUE "N1" 1.06227726748404
1 3 118 47 1 1206 422 2 0 2 8 20118 TRUE FALSE "N1" 1.05128072849454
1 3 119 0 0 1266 422 2 0 2 8 20119 FALSE TRUE "N1" 1.03543080462736
1 3 120 0 0 106 489 2 0 2 8 20120 FALSE TRUE "N1" 0.933324073593912
1 3 121 0 0 168 488 2 0 2 8 20121 FALSE TRUE "N1" 0.936919716335484
1 3 122 0 0 228 488 2 0 2 8 20122 FALSE TRUE "N1" 0.926190018130896
1 3 123 0 0 289 488 2 0 2 8 20123 FALSE TRUE "N1" 0.914094554188509
1 3 124 0 0 351 488 2 0 2 8 20124 FALSE TRUE "N1" 0.900734834123969
1 3 125 0 0 412 487 2 0 2 8 20125 FALSE TRUE "N1" 0.928572275879318
1 3 126 0 0 473 487 2 0 2 8 20126 FALSE TRUE "N1" 0.978231260648176
1 3 127 0 0 534 486 2 0 2 8 20127 FALSE TRUE "N1" 1.01822139636604
1 3 128 0 0 596 486 2 0 2 8 20128 FALSE TRUE "N1" 1.06253146803415
1 3 129 0 0 657 485 2 0 2 8 20129 FALSE TRUE "N1" 1.08407337493304
1 3 130 0 0 718 485 2 0 2 8 20130 FALSE TRUE "N1" 1.09452359211793
1 3 131 0 0 779 485 2 0 2 8 20131 FALSE TRUE "N1" 1.09489202006593
1 3 132 0 0 840 485 2 0 2 8 20132 FALSE TRUE "N1" 1.09623870913036
1 3 133 0 0 901 484 2 0 2 8 20133 FALSE TRUE "N1" 1.09925631315915
1 3 134 0 0 963 484 2 0 2 8 20134 FALSE TRUE "N1" 1.10001232327599
1 3 135 0 0 1024 484 2 0 2 8 20135 FALSE TRUE "N1" 1.0909278718289
1 3 136 0 0 1085 484 2 0 2 8 20136 FALSE TRUE "N1" 1.08641112044359
1 3 137 47 1 1146 483 2 0 2 8 20137 TRUE FALSE "N1" 1.07536378787255
1 3 138 0 0 1207 483 2 0 2 8 20138 FALSE TRUE "N1" 1.07118374752706
1 3 139 47 1 1268 483 2 0 2 8 20139 TRUE FALSE "N1" 1.05359955242662
1 3 140 0 0 106 551 2 0 2 8 20140 FALSE TRUE "N1" 0.938056794635129
1 3 141 47 1 167 550 2 0 2 8 20141 TRUE FALSE "N1" 0.940998169517865
1 3 142 0 0 228 550 2 0 2 8 20142 FALSE TRUE "N1" 0.942599059132397
1 3 143 47 1 290 550 2 0 2 8 20143 TRUE FALSE "N1" 0.936303524275947
1 3 144 0 0 351 549 2 0 2 8 20144 FALSE TRUE "N1" 0.93572540801571
1 3 145 0 0 412 549 2 0 2 8 20145 FALSE TRUE "N1" 0.963747180066242
1 3 146 0 0 473 548 2 0 2 8 20146 FALSE TRUE "N1" 1.01806257918281
1 3 147 0 0 535 548 2 0 2 8 20147 FALSE TRUE "N1" 1.05866254806909
1 3 148 53 2 596 548 2 0 2 8 20148 FALSE FALSE "N1" 1.10012026933021
1 3 149 0 0 657 547 2 0 2 8 20149 FALSE TRUE "N1" 1.11117396079238
1 3 150 47 1 719 547 2 0 2 8 20150 TRUE FALSE "N1" 1.11870823865903
1 3 151 0 0 780 546 2 0 2 8 20151 FALSE TRUE "N1" 1.11907666660704
1 3 152 99 3 841 546 2 0 2 8 20152 FALSE FALSE "N1" 1.11503636677141
1 3 153 0 0 902 546 2 0 2 8 20153 FALSE TRUE "N1" 1.12008036328796
1 3 154 119 4 963 546 2 0 2 8 20154 FALSE FALSE "N1" 1.10757195915968
1 3 155 0 0 1024 546 2 0 2 8 20155 FALSE TRUE "N1" 1.11069115035157
1 3 156 16 1 1085 546 2 0 2 8 20156 TRUE FALSE "N1" 1.09357061147111
1 3 157 0 0 1146 545 2 0 2 8 20157 FALSE TRUE "N1" 1.08382561082151
1 3 158 47 1 1207 546 2 0 2 8 20158 TRUE FALSE "N1" 1.07789858146052
1 3 159 0 0 1268 546 2 0 2 8 20159 FALSE TRUE "N1" 1.06647002561177
1 3 160 83 3 106 612 2 0 2 8 20160 FALSE FALSE "N1" 0.940915503933236
1 3 161 0 0 167 612 2 0 2 8 20161 FALSE TRUE "N1" 0.947884460869351
1 3 162 0 0 228 612 2 0 2 8 20162 FALSE TRUE "N1" 0.958131348633129
1 3 163 0 0 289 611 2 0 2 8 20163 FALSE TRUE "N1" 0.968727665218989
1 3 164 0 0 351 611 2 0 2 8 20164 FALSE TRUE "N1" 0.981153481310084
1 3 165 0 0 412 610 2 0 2 8 20165 FALSE TRUE "N1" 1.01612497852845
1 3 166 47 1 474 610 2 0 2 8 20166 TRUE FALSE "N1" 1.05180169228211
1 3 167 0 0 535 610 2 0 2 8 20167 FALSE TRUE "N1" 1.08816454589768
1 3 168 47 1 596 609 2 0 2 8 20168 TRUE FALSE "N1" 1.1172217315373
1 3 169 0 0 657 609 2 0 2 8 20169 FALSE TRUE "N1" 1.13089264952972
1 3 170 0 0 719 609 2 0 2 8 20170 FALSE TRUE "N1" 1.13041619798004
1 3 171 47 1 780 608 2 0 2 8 20171 TRUE FALSE "N1" 1.13718818438617
1 3 172 94 2 841 608 2 0 2 8 20172 FALSE FALSE "N1" 1.13506633098408
1 3 173 0 0 903 608 2 0 2 8 20173 FALSE TRUE "N1" 1.12619164539668
1 3 174 0 0 964 608 2 0 2 8 20174 FALSE TRUE "N1" 1.12140805322646
1 3 175 0 0 1025 608 2 0 2 8 20175 FALSE TRUE "N1" 1.10912197764521
1 3 176 0 0 1086 607 2 0 2 8 20176 FALSE TRUE "N1" 1.10310600135592
1 3 177 0 0 1147 607 2 0 2 8 20177 FALSE TRUE "N1" 1.09045777917034
1 3 178 0 0 1208 607 2 0 2 8 20178 FALSE TRUE "N1" 1.08919360059564
1 3 179 47 1 1269 608 2 0 2 8 20179 TRUE FALSE "N1" 1.07143787052972
1 3 180 0 0 106 675 2 0 2 8 20180 FALSE TRUE "N1" 0.94582619637851
1 3 181 0 0 167 674 2 0 2 8 20181 FALSE TRUE "N1" 0.957203881098261
1 3 182 0 0 229 674 2 0 2 8 20182 FALSE TRUE "N1" 0.970906593546306
1 3 183 0 0 290 674 2 0 2 8 20183 FALSE TRUE "N1" 0.997619674784261
1 3 184 0 0 351 673 2 0 2 8 20184 FALSE TRUE "N1" 1.02385622692508
1 3 185 0 0 413 672 2 0 2 8 20185 FALSE TRUE "N1" 1.0577669525373
1 3 186 0 0 473 672 2 0 2 8 20186 FALSE TRUE "N1" 1.07909924867142
1 3 187 0 0 535 671 2 0 2 8 20187 FALSE TRUE "N1" 1.1084867089123
1 3 188 0 0 596 671 2 0 2 8 20188 FALSE TRUE "N1" 1.12791327639514
1 3 189 0 0 658 671 2 0 2 8 20189 FALSE TRUE "N1" 1.14707300309307
1 3 190 0 0 719 670 2 0 2 8 20190 FALSE TRUE "N1" 1.15383855306062
1 3 191 47 1 780 670 2 0 2 8 20191 TRUE FALSE "N1" 1.15571256480373
1 3 192 0 0 842 670 2 0 2 8 20192 FALSE TRUE "N1" 1.14307706040041
1 3 193 0 0 903 670 2 0 2 8 20193 FALSE TRUE "N1" 1.13955772435234
1 3 194 0 0 964 670 2 0 2 8 20194 FALSE TRUE "N1" 1.13159142962643
1 3 195 0 0 1025 669 2 0 2 8 20195 FALSE TRUE "N1" 1.12319319558872
1 3 196 0 0 1086 669 2 0 2 8 20196 FALSE TRUE "N1" 1.10369683539841
1 3 197 0 0 1147 669 2 0 2 8 20197 FALSE TRUE "N1" 1.095705105108
1 3 198 0 0 1208 669 2 0 2 8 20198 FALSE TRUE "N1" 1.09195072273065
1 3 199 0 0 1269 669 2 0 2 8 20199 FALSE TRUE "N1" 1.07247972055739
1 3 200 0 0 106 737 2 0 2 8 20200 FALSE TRUE "N1" 0.949688602357536
1 3 201 26 1 168 736 2 0 2 8 20201 TRUE FALSE "N1" 0.95631441181524
1 3 202 0 0 229 736 2 0 2 8 20202 FALSE TRUE "N1" 0.983726350697361
1 3 203 0 0 290 735 2 0 2 8 20203 FALSE TRUE "N1" 1.02083870044374
1 3 204 66 2 351 734 2 0 2 8 20204 FALSE FALSE "N1" 1.05028339070475
1 3 205 0 0 413 734 2 0 2 8 20205 FALSE TRUE "N1" 1.07798109195025
1 3 206 0 0 474 734 2 0 2 8 20206 FALSE TRUE "N1" 1.10337284214083
1 3 207 0 0 535 734 2 0 2 8 20207 FALSE TRUE "N1" 1.12487667324043
1 3 208 0 0 597 733 2 0 2 8 20208 FALSE TRUE "N1" 1.13728984909672
1 3 209 0 0 658 733 2 0 2 8 20209 FALSE TRUE "N1" 1.15418798188271
1 3 210 0 0 719 733 2 0 2 8 20210 FALSE TRUE "N1" 1.15692594979688
1 3 211 0 0 781 732 2 0 2 8 20211 FALSE TRUE "N1" 1.1638568309337
1 3 212 0 0 842 732 2 0 2 8 20212 FALSE TRUE "N1" 1.15549659514783
1 3 213 0 0 903 732 2 0 2 8 20213 FALSE TRUE "N1" 1.14203528792019
1 3 214 0 0 964 732 2 0 2 8 20214 FALSE TRUE "N1" 1.13192178177514
1 3 215 0 0 1025 732 2 0 2 8 20215 FALSE TRUE "N1" 1.11387377535981
1 3 216 0 0 1087 732 2 0 2 8 20216 FALSE TRUE "N1" 1.10575509988925
1 3 217 0 0 1148 732 2 0 2 8 20217 FALSE TRUE "N1" 1.09729963583141
1 3 218 0 0 1209 731 2 0 2 8 20218 FALSE TRUE "N1" 1.08994317427391
1 3 219 0 0 1269 732 2 0 2 8 20219 FALSE TRUE "N1" 1.06969724040534
1 3 221 0 0 168 799 2 0 2 8 20221 FALSE TRUE "N1" 0.960723217146329
1 3 223 0 0 290 798 2 0 2 8 20223 FALSE TRUE "N1" 1.03562777515734
1 3 224 0 0 351 797 2 0 2 8 20224 FALSE TRUE "N1" 1.07293717298115
1 3 225 48 2 413 797 2 0 2 8 20225 FALSE FALSE "N1" 1.09359604703561
1 3 226 0 0 474 797 2 0 2 8 20226 FALSE TRUE "N1" 1.11979452337713
1 3 227 0 0 536 796 2 0 2 8 20227 FALSE TRUE "N1" 1.13649568563313
1 3 228 0 0 597 796 2 0 2 8 20228 FALSE TRUE "N1" 1.15374968367977
1 3 229 0 0 658 796 2 0 2 8 20229 FALSE TRUE "N1" 1.16148721342008
1 3 230 94 2 720 795 2 0 2 8 20230 FALSE FALSE "N1" 1.16656300439225
1 3 231 0 0 781 795 2 0 2 8 20231 FALSE TRUE "N1" 1.16222414686354
1 3 232 0 0 842 795 2 0 2 8 20232 FALSE TRUE "N1" 1.15632883441072
1 3 233 82 2 904 794 2 0 2 8 20233 FALSE FALSE "N1" 1.13483772109337
1 3 234 62 3 965 794 2 0 2 8 20234 FALSE FALSE "N1" 1.12970470010107
1 3 235 0 0 1026 794 2 0 2 8 20235 FALSE TRUE "N1" 1.11971193533995
1 3 236 0 0 1087 794 2 0 2 8 20236 FALSE TRUE "N1" 1.10768626410504
1 3 238 0 0 1209 794 2 0 2 8 20238 FALSE TRUE "N1" 1.07963285269378
1 3 245 0 0 413 859 2 0 2 8 20245 FALSE TRUE "N1" 1.10054584975089
1 3 246 0 0 474 859 2 0 2 8 20246 FALSE TRUE "N1" 1.12156058906601
1 3 247 0 0 536 859 2 0 2 8 20247 FALSE TRUE "N1" 1.14090449096422
1 3 248 0 0 597 858 2 0 2 8 20248 FALSE TRUE "N1" 1.14458272174297
1 3 249 0 0 659 858 2 0 2 8 20249 FALSE TRUE "N1" 1.14428416404989
1 3 250 16 1 720 858 2 0 2 8 20250 TRUE FALSE "N1" 1.15566813011331
1 3 251 0 0 782 858 2 0 2 8 20251 FALSE TRUE "N1" 1.15699582005181
1 3 252 0 0 843 858 2 0 2 8 20252 FALSE TRUE "N1" 1.14613909911962
1 3 253 62 3 904 857 2 0 2 8 20253 FALSE FALSE "N1" 1.14124756089518
1 3 254 0 0 966 857 2 0 2 8 20254 FALSE TRUE "N1" 1.12224665138047
2 0 0 0 0 93 254 2 0 2 9 21000 FALSE TRUE "N1" 0.874599869146251
2 0 14 75 2 93 317 2 0 2 9 21014 FALSE FALSE "N1" 0.889636707971375
2 0 15 0 0 155 315 2 0 2 9 21015 FALSE TRUE "N1" 0.906966780069166
2 0 16 0 0 216 315 2 0 2 9 21016 FALSE TRUE "N1" 0.908459723629472
2 0 28 0 0 92 379 2 0 2 9 21028 FALSE TRUE "N1" 0.904241529937238
2 0 29 47 1 154 379 2 0 2 9 21029 TRUE FALSE "N1" 0.917067568431966
2 0 30 54 2 216 378 2 0 2 9 21030 FALSE FALSE "N1" 0.913808636730226
2 0 31 47 1 278 377 2 0 2 9 21031 TRUE FALSE "N1" 0.9036379781125
2 0 32 0 0 340 376 2 0 2 9 21032 FALSE TRUE "N1" 0.877985823575592
2 0 42 47 1 92 443 2 0 2 9 21042 TRUE FALSE "N1" 0.921088791594219
2 0 43 0 0 154 442 2 0 2 9 21043 FALSE TRUE "N1" 0.922257741896945
2 0 44 0 0 215 440 2 0 2 9 21044 FALSE TRUE "N1" 0.915860542329941
2 0 45 47 1 277 440 2 0 2 9 21045 TRUE FALSE "N1" 0.904501934283567
2 0 46 0 0 340 439 2 0 2 9 21046 FALSE TRUE "N1" 0.884274999540917
2 0 47 46 1 401 438 2 0 2 9 21047 TRUE FALSE "N1" 0.884846756910029
2 0 48 0 0 464 438 2 0 2 9 21048 FALSE TRUE "N1" 0.932237788875816
2 0 56 0 0 92 505 2 0 2 9 21056 FALSE TRUE "N1" 0.932390247167919
2 0 57 0 0 153 505 2 0 2 9 21057 FALSE TRUE "N1" 0.937682007795998
2 0 58 0 0 215 504 2 0 2 9 21058 FALSE TRUE "N1" 0.931761337326132
2 0 59 0 0 277 503 2 0 2 9 21059 FALSE TRUE "N1" 0.922607093171575
2 0 60 0 0 339 503 2 0 2 9 21060 FALSE TRUE "N1" 0.902056165171344
2 0 63 47 1 525 499 2 0 2 9 21063 TRUE FALSE "N1" 1.0210419523174
2 0 70 0 0 91 568 2 0 2 9 21070 FALSE TRUE "N1" 0.935585667505858
2 0 71 0 0 152 567 2 0 2 9 21071 FALSE TRUE "N1" 0.937262708718989
2 0 72 0 0 215 567 2 0 2 9 21072 FALSE TRUE "N1" 0.943132663154757
2 0 73 0 0 276 566 2 0 2 9 21073 FALSE TRUE "N1" 0.940934580606612
2 0 78 0 0 588 561 2 0 2 9 21078 FALSE TRUE "N1" 1.0996628944539
2 0 84 0 0 92 629 2 0 2 9 21084 FALSE TRUE "N1" 0.943151739828133
2 0 85 47 1 153 629 2 0 2 9 21085 TRUE FALSE "N1" 0.945051109588293
2 0 86 0 0 215 629 2 0 2 9 21086 FALSE TRUE "N1" 0.962737046946745
2 0 87 0 0 276 628 2 0 2 9 21087 FALSE TRUE "N1" 0.971954802465102
2 0 88 0 0 338 628 2 0 2 9 21088 FALSE TRUE "N1" 0.988465430629704
2 0 91 0 0 524 625 2 0 2 9 21091 FALSE TRUE "N1" 1.08739581799859
2 0 92 95 3 586 624 2 0 2 9 21092 FALSE FALSE "N1" 1.12033448629061
2 0 93 0 0 649 623 2 0 2 9 21093 FALSE TRUE "N1" 1.13594944137597
2 0 94 0 0 712 622 2 0 2 9 21094 FALSE TRUE "N1" 1.13509176654858
2 0 98 0 0 92 692 2 0 2 9 21098 FALSE TRUE "N1" 0.944828781041264
2 0 99 47 1 153 691 2 0 2 9 21099 TRUE FALSE "N1" 0.953303321772484
2 0 100 47 1 214 691 2 0 2 9 21100 TRUE FALSE "N1" 0.970347553959445
2 0 101 0 0 276 691 2 0 2 9 21101 FALSE TRUE "N1" 0.997213093489502
2 0 102 0 0 338 690 2 0 2 9 21102 FALSE TRUE "N1" 1.02389438027183
2 0 103 122 4 400 689 2 0 2 9 21103 FALSE FALSE "N1" 1.06004754557517
2 0 104 0 0 462 689 2 0 2 9 21104 FALSE TRUE "N1" 1.08145607085534
2 0 105 47 1 524 688 2 0 2 9 21105 TRUE FALSE "N1" 1.10590119929023
2 0 106 0 0 586 687 2 0 2 9 21106 FALSE TRUE "N1" 1.13026373968793
2 0 107 0 0 648 686 2 0 2 9 21107 FALSE TRUE "N1" 1.1424291514327
2 0 108 87 3 711 684 2 0 2 9 21108 FALSE FALSE "N1" 1.15202805268131
2 0 109 0 0 774 684 2 0 2 9 21109 FALSE TRUE "N1" 1.15263788584972
2 0 112 0 0 92 754 2 0 2 9 21112 FALSE TRUE "N1" 0.94991728979569
2 0 113 4 1 153 753 2 0 2 9 21113 TRUE FALSE "N1" 0.956193825526217
2 0 114 0 0 215 753 2 0 2 9 21114 FALSE TRUE "N1" 0.982995776145021
2 0 115 135 5 276 752 2 0 2 9 21115 FALSE FALSE "N1" 1.01286604682671
2 0 116 68 2 338 752 2 0 2 9 21116 FALSE FALSE "N1" 1.05143962322522
2 0 117 0 0 400 752 2 0 2 9 21117 FALSE TRUE "N1" 1.07775248205955
2 0 118 0 0 462 751 2 0 2 9 21118 FALSE TRUE "N1" 1.09771257601729
2 0 119 0 0 524 750 2 0 2 9 21119 FALSE TRUE "N1" 1.1260964171247
2 0 120 0 0 586 749 2 0 2 9 21120 FALSE TRUE "N1" 1.1312420783518
2 0 121 0 0 648 748 2 0 2 9 21121 FALSE TRUE "N1" 1.15225674011947
2 0 122 0 0 711 747 2 0 2 9 21122 FALSE TRUE "N1" 1.16082650912266
2 0 123 47 1 774 746 2 0 2 9 21123 TRUE FALSE "N1" 1.1650320625801
2 0 126 0 0 92 815 2 0 2 9 21126 FALSE TRUE "N1" 0.945381539284453
2 0 127 0 0 153 815 2 0 2 9 21127 FALSE TRUE "N1" 0.958226654452556
2 0 128 0 0 215 815 2 0 2 9 21128 FALSE TRUE "N1" 0.986318219210561
2 0 129 0 0 276 814 2 0 2 9 21129 FALSE TRUE "N1" 1.02014627923816
2 0 130 0 0 338 814 2 0 2 9 21130 FALSE TRUE "N1" 1.06383372240814
2 0 131 0 0 399 813 2 0 2 9 21131 FALSE TRUE "N1" 1.08959382299928
2 0 132 0 0 461 813 2 0 2 9 21132 FALSE TRUE "N1" 1.11722801288097
2 0 133 0 0 523 812 2 0 2 9 21133 FALSE TRUE "N1" 1.1400278170109
2 0 134 0 0 585 812 2 0 2 9 21134 FALSE TRUE "N1" 1.14764468291473
2 0 135 0 0 648 811 2 0 2 9 21135 FALSE TRUE "N1" 1.15671005768843
2 0 136 0 0 710 810 2 0 2 9 21136 FALSE TRUE "N1" 1.15672905681436
2 0 137 47 1 772 808 2 0 2 9 21137 TRUE FALSE "N1" 1.16219871129904
2 0 138 0 0 835 808 2 0 2 9 21138 FALSE TRUE "N1" 1.15486768530604
2 0 140 0 0 92 877 2 0 2 9 21140 FALSE TRUE "N1" 0.943577320248815
2 0 141 0 0 153 876 2 0 2 9 21141 FALSE TRUE "N1" 0.960716858255203
2 0 142 0 0 214 877 2 0 2 9 21142 FALSE TRUE "N1" 0.982163536882128
2 0 143 0 0 276 876 2 0 2 9 21143 FALSE TRUE "N1" 1.01665230120714
2 0 144 0 0 338 876 2 0 2 9 21144 FALSE TRUE "N1" 1.06295704845483
2 0 145 0 0 399 875 2 0 2 9 21145 FALSE TRUE "N1" 1.09659449684357
2 0 146 10 1 461 875 2 0 2 9 21146 TRUE FALSE "N1" 1.11952140124855
2 0 147 0 0 523 874 2 0 2 9 21147 FALSE TRUE "N1" 1.13882086845633
2 0 148 0 0 584 874 2 0 2 9 21148 FALSE TRUE "N1" 1.14542124234953
2 0 149 0 0 647 873 2 0 2 9 21149 FALSE TRUE "N1" 1.14632335186735
2 0 150 69 3 709 872 2 0 2 9 21150 FALSE FALSE "N1" 1.15176121189641
2 0 151 97 3 772 871 2 0 2 9 21151 FALSE FALSE "N1" 1.14944890195036
2 0 152 0 0 834 870 2 0 2 9 21152 FALSE TRUE "N1" 1.14156511771418
2 0 153 0 0 898 869 2 0 2 9 21153 FALSE TRUE "N1" 1.14346464256924
2 0 154 0 0 92 938 2 0 2 9 21154 FALSE TRUE "N1" 0.933883190728226
2 0 155 47 1 154 939 2 0 2 9 21155 TRUE FALSE "N1" 0.953792413556966
2 0 156 0 0 215 938 2 0 2 9 21156 FALSE TRUE "N1" 0.968816534599839
2 0 157 0 0 276 937 2 0 2 9 21157 FALSE TRUE "N1" 1.008527189298
2 0 158 47 1 337 937 2 0 2 9 21158 TRUE FALSE "N1" 1.05932961125763
2 0 159 0 0 399 937 2 0 2 9 21159 FALSE TRUE "N1" 1.10142260125166
2 0 160 0 0 461 937 2 0 2 9 21160 FALSE TRUE "N1" 1.12703660244182
2 0 161 0 0 523 936 2 0 2 9 21161 FALSE TRUE "N1" 1.13947513631516
2 0 162 0 0 584 935 2 0 2 9 21162 FALSE TRUE "N1" 1.13809657524766
2 0 163 0 0 646 935 2 0 2 9 21163 FALSE TRUE "N1" 1.13695949694802
2 0 164 0 0 709 934 2 0 2 9 21164 FALSE TRUE "N1" 1.14160327106093
2 0 165 0 0 771 933 2 0 2 9 21165 FALSE TRUE "N1" 1.14904232065561
2 0 166 0 0 834 932 2 0 2 9 21166 FALSE TRUE "N1" 1.13671173283649
2 0 167 0 0 897 931 2 0 2 9 21167 FALSE TRUE "N1" 1.13185191152021
2 1 0 0 0 90 136 2 0 2 10 22000 FALSE TRUE "N1" 0.852651303405141
2 1 1 47 1 152 136 2 0 2 10 22001 TRUE FALSE "N1" 0.882591521889208
2 1 2 0 0 213 135 2 0 2 10 22002 FALSE TRUE "N1" 0.898848104598607
2 1 3 47 1 274 135 2 0 2 10 22003 TRUE FALSE "N1" 0.900023258697552
2 1 4 0 0 335 134 2 0 2 10 22004 FALSE TRUE "N1" 0.898708286541302
2 1 5 0 0 397 134 2 0 2 10 22005 FALSE TRUE "N1" 0.887184502420574
2 1 6 0 0 459 133 2 0 2 10 22006 FALSE TRUE "N1" 0.870121193560237
2 1 7 0 0 520 133 2 0 2 10 22007 FALSE TRUE "N1" 0.849576624451131
2 1 8 0 0 582 133 2 0 2 10 22008 FALSE TRUE "N1" 0.843084196612153
2 1 9 0 0 644 132 2 0 2 10 22009 FALSE TRUE "N1" 0.838732621301193
2 1 10 0 0 706 132 2 0 2 10 22010 FALSE TRUE "N1" 0.864346622491348
2 1 11 0 0 768 131 2 0 2 10 22011 FALSE TRUE "N1" 0.879929783121082
2 1 12 47 1 830 130 2 0 2 10 22012 TRUE FALSE "N1" 0.894420222594142
2 1 13 0 0 893 129 2 0 2 10 22013 FALSE TRUE "N1" 0.908586746357074
2 1 14 0 0 955 128 2 0 2 10 22014 FALSE TRUE "N1" 0.928610351678617
2 1 15 0 0 1017 128 2 0 2 10 22015 FALSE TRUE "N1" 0.93143734406855
2 1 19 0 0 90 198 2 0 2 10 22019 FALSE TRUE "N1" 0.870133911342487
2 1 20 0 0 151 197 2 0 2 10 22020 FALSE TRUE "N1" 0.896777122325516
2 1 21 0 0 213 197 2 0 2 10 22021 FALSE TRUE "N1" 0.904959386707328
2 1 22 0 0 275 196 2 0 2 10 22022 FALSE TRUE "N1" 0.911845600511361
2 1 23 0 0 336 196 2 0 2 10 22023 FALSE TRUE "N1" 0.897825253696859
2 1 24 0 0 397 195 2 0 2 10 22024 FALSE TRUE "N1" 0.876797874146944
2 1 25 0 0 459 195 2 0 2 10 22025 FALSE TRUE "N1" 0.86239002271106
2 1 26 0 0 520 194 2 0 2 10 22026 FALSE TRUE "N1" 0.847099060883281
2 1 27 0 0 582 194 2 0 2 10 22027 FALSE TRUE "N1" 0.864244957780795
2 1 28 0 0 644 193 2 0 2 10 22028 FALSE TRUE "N1" 0.888823545381858
2 1 29 47 1 705 192 2 0 2 10 22029 TRUE FALSE "N1" 0.911763090021636
2 1 30 0 0 767 192 2 0 2 10 22030 FALSE TRUE "N1" 0.926768134391133
2 1 31 0 0 830 192 2 0 2 10 22031 FALSE TRUE "N1" 0.934683635535492
2 1 32 0 0 892 190 2 0 2 10 22032 FALSE TRUE "N1" 0.947560467611769
2 1 33 0 0 954 190 2 0 2 10 22033 FALSE TRUE "N1" 0.946429670655796
2 1 34 0 0 1018 190 2 0 2 10 22034 FALSE TRUE "N1" 0.951283133080942
2 1 38 0 0 91 259 2 0 2 10 22038 FALSE TRUE "N1" 0.876778797473568
2 1 39 0 0 152 259 2 0 2 10 22039 FALSE TRUE "N1" 0.89715819050832
2 1 40 0 0 212 259 2 0 2 10 22040 FALSE TRUE "N1" 0.911096026833097
2 1 41 36 2 274 258 2 0 2 10 22041 FALSE FALSE "N1" 0.902100599861768
2 1 42 0 0 336 257 2 0 2 10 22042 FALSE TRUE "N1" 0.882635956579633
2 1 43 0 0 397 257 2 0 2 10 22043 FALSE TRUE "N1" 0.866697163331596
2 1 44 0 0 458 257 2 0 2 10 22044 FALSE TRUE "N1" 0.849900617708713
2 1 45 0 0 520 256 2 0 2 10 22045 FALSE TRUE "N1" 0.858768944404987
2 1 46 0 0 582 255 2 0 2 10 22046 FALSE TRUE "N1" 0.892508057504279
2 1 47 0 0 643 255 2 0 2 10 22047 FALSE TRUE "N1" 0.927848137765556
2 1 48 0 0 705 254 2 0 2 10 22048 FALSE TRUE "N1" 0.957286469135438
2 1 49 0 0 768 254 2 0 2 10 22049 FALSE TRUE "N1" 0.964458677945206
2 1 50 47 1 829 254 2 0 2 10 22050 TRUE FALSE "N1" 0.972412177341411
2 1 51 47 1 891 253 2 0 2 10 22051 TRUE FALSE "N1" 0.98351666238513
2 1 52 47 1 954 252 2 0 2 10 22052 TRUE FALSE "N1" 0.990371236828441
2 1 53 0 0 1017 252 2 0 2 10 22053 FALSE TRUE "N1" 0.982017437481151
2 1 54 0 0 1079 252 2 0 2 10 22054 FALSE TRUE "N1" 0.979685973314278
2 1 57 0 0 90 321 2 0 2 10 22057 FALSE TRUE "N1" 0.886631821724838
2 1 58 0 0 151 320 2 0 2 10 22058 FALSE TRUE "N1" 0.909374473382089
2 1 59 0 0 213 320 2 0 2 10 22059 FALSE TRUE "N1" 0.909037762342257
2 1 60 0 0 275 319 2 0 2 10 22060 FALSE TRUE "N1" 0.900607733848914
2 1 61 0 0 335 318 2 0 2 10 22061 FALSE TRUE "N1" 0.879434254898022
2 1 62 47 1 397 318 2 0 2 10 22062 TRUE FALSE "N1" 0.858425952021482
2 1 63 0 0 459 318 2 0 2 10 22063 FALSE TRUE "N1" 0.850040358218565
2 1 64 0 0 520 317 2 0 2 10 22064 FALSE TRUE "N1" 0.876651774745966
2 1 65 0 0 581 317 2 0 2 10 22065 FALSE TRUE "N1" 0.915962129493041
2 1 66 0 0 644 317 2 0 2 10 22066 FALSE TRUE "N1" 0.959675008227533
2 1 67 0 0 705 316 2 0 2 10 22067 FALSE TRUE "N1" 0.977075105675155
2 1 68 0 0 767 316 2 0 2 10 22068 FALSE TRUE "N1" 0.999919344495506
2 1 69 0 0 829 315 2 0 2 10 22069 FALSE TRUE "N1" 1.00170440931031
2 1 70 47 1 891 314 2 0 2 10 22070 TRUE FALSE "N1" 1.00810796776844
2 1 71 0 0 953 314 2 0 2 10 22071 FALSE TRUE "N1" 1.0107379896284
2 1 72 0 0 1016 314 2 0 2 10 22072 FALSE TRUE "N1" 1.01428904258464
2 1 76 0 0 90 382 2 0 2 10 22076 FALSE TRUE "N1" 0.907506820530103
2 1 77 0 0 152 381 2 0 2 10 22077 FALSE TRUE "N1" 0.911807602259514
2 1 78 0 0 213 382 2 0 2 10 22078 FALSE TRUE "N1" 0.910537064793689
2 1 79 0 0 274 381 2 0 2 10 22079 FALSE TRUE "N1" 0.908497799428772
2 1 80 0 0 335 381 2 0 2 10 22080 FALSE TRUE "N1" 0.879243643259167
2 1 81 0 0 397 380 2 0 2 10 22081 FALSE TRUE "N1" 0.866836826293996
2 1 82 33 2 459 380 2 0 2 10 22082 FALSE FALSE "N1" 0.885170750167611
2 1 83 0 0 520 379 2 0 2 10 22083 FALSE TRUE "N1" 0.92728273928757
2 1 84 0 0 582 379 2 0 2 10 22084 FALSE TRUE "N1" 0.970163301211715
2 1 85 68 2 643 378 2 0 2 10 22085 FALSE FALSE "N1" 0.995904480224378
2 1 86 47 1 705 378 2 0 2 10 22086 TRUE FALSE "N1" 1.01760512675905
2 1 87 47 1 767 378 2 0 2 10 22087 TRUE FALSE "N1" 1.03072344160319
2 1 88 0 0 829 377 2 0 2 10 22088 FALSE TRUE "N1" 1.03680300680373
2 1 89 0 0 891 377 2 0 2 10 22089 FALSE TRUE "N1" 1.04041772621868
2 1 90 0 0 953 376 2 0 2 10 22090 FALSE TRUE "N1" 1.04039229065418
2 1 91 94 2 1015 375 2 0 2 10 22091 FALSE FALSE "N1" 1.04472478929177
2 1 92 0 0 1078 375 2 0 2 10 22092 FALSE TRUE "N1" 1.03783849794028
2 1 95 63 2 91 444 2 0 2 10 22095 FALSE FALSE "N1" 0.918185647605688
2 1 96 0 0 152 443 2 0 2 10 22096 FALSE TRUE "N1" 0.924646358536492
2 1 97 0 0 213 443 2 0 2 10 22097 FALSE TRUE "N1" 0.919246496759282
2 1 98 0 0 275 442 2 0 2 10 22098 FALSE TRUE "N1" 0.906280717754703
2 1 99 0 0 335 442 2 0 2 10 22099 FALSE TRUE "N1" 0.881041503403679
2 1 100 0 0 396 442 2 0 2 10 22100 FALSE TRUE "N1" 0.892044323736846
2 1 101 0 0 459 441 2 0 2 10 22101 FALSE TRUE "N1" 0.929150392139555
2 1 102 0 0 520 441 2 0 2 10 22102 FALSE TRUE "N1" 0.9794763625495
2 1 103 0 0 582 440 2 0 2 10 22103 FALSE TRUE "N1" 1.01906635341119
2 1 104 0 0 644 440 2 0 2 10 22104 FALSE TRUE "N1" 1.04919710598665
2 1 105 0 0 705 439 2 0 2 10 22105 FALSE TRUE "N1" 1.05635659701417
2 1 106 0 0 767 439 2 0 2 10 22106 FALSE TRUE "N1" 1.06856008455824
2 1 107 28 1 829 439 2 0 2 10 22107 TRUE FALSE "N1" 1.07529399516507
2 1 108 0 0 891 438 2 0 2 10 22108 FALSE TRUE "N1" 1.08012830336939
2 1 109 48 2 953 437 2 0 2 10 22109 FALSE FALSE "N1" 1.07740941212859
2 1 110 94 2 1015 437 2 0 2 10 22110 FALSE FALSE "N1" 1.07476031359526
2 1 111 48 2 1078 436 2 0 2 10 22111 FALSE FALSE "N1" 1.07026899777445
2 1 112 47 1 1140 436 2 0 2 10 22112 TRUE FALSE "N1" 1.06568865747788
2 1 114 0 0 91 505 2 0 2 10 22114 FALSE TRUE "N1" 0.933400302739963
2 1 115 0 0 152 504 2 0 2 10 22115 FALSE TRUE "N1" 0.929537896760938
2 1 116 47 1 213 504 2 0 2 10 22116 TRUE FALSE "N1" 0.935579308614732
2 1 117 0 0 274 504 2 0 2 10 22117 FALSE TRUE "N1" 0.921984619768366
2 1 118 0 0 336 504 2 0 2 10 22118 FALSE TRUE "N1" 0.90709388034422
2 1 119 0 0 397 503 2 0 2 10 22119 FALSE TRUE "N1" 0.924080882511053
2 1 120 0 0 459 503 2 0 2 10 22120 FALSE TRUE "N1" 0.979450926984999
2 1 121 0 0 520 502 2 0 2 10 22121 FALSE TRUE "N1" 1.02841749054827
2 1 122 0 0 582 502 2 0 2 10 22122 FALSE TRUE "N1" 1.06538374089367
2 1 123 0 0 644 502 2 0 2 10 22123 FALSE TRUE "N1" 1.08446723844555
2 1 124 0 0 705 501 2 0 2 10 22124 FALSE TRUE "N1" 1.09715353643043
2 1 125 0 0 767 501 2 0 2 10 22125 FALSE TRUE "N1" 1.0995485119611
2 1 126 0 0 828 501 2 0 2 10 22126 FALSE TRUE "N1" 1.10508803670071
2 1 127 47 1 891 499 2 0 2 10 22127 TRUE FALSE "N1" 1.09950407727068
2 1 128 0 0 953 499 2 0 2 10 22128 FALSE TRUE "N1" 1.10319494828422
2 1 129 49 2 1015 499 2 0 2 10 22129 FALSE FALSE "N1" 1.09739494165083
2 1 130 0 0 1077 498 2 0 2 10 22130 FALSE TRUE "N1" 1.08870450881116
2 1 131 47 1 1140 498 2 0 2 10 22131 TRUE FALSE "N1" 1.07594190413278
2 1 133 0 0 91 566 2 0 2 10 22133 FALSE TRUE "N1" 0.939079645536877
2 1 134 0 0 151 566 2 0 2 10 22134 FALSE TRUE "N1" 0.941506337975724
2 1 135 0 0 213 566 2 0 2 10 22135 FALSE TRUE "N1" 0.94461281138536
2 1 136 0 0 275 565 2 0 2 10 22136 FALSE TRUE "N1" 0.946188342982844
2 1 137 0 0 336 565 2 0 2 10 22137 FALSE TRUE "N1" 0.94572460921541
2 1 138 0 0 397 565 2 0 2 10 22138 FALSE TRUE "N1" 0.968810253256166
2 1 139 0 0 459 564 2 0 2 10 22139 FALSE TRUE "N1" 1.01829134416842
2 1 140 0 0 520 564 2 0 2 10 22140 FALSE TRUE "N1" 1.05911371914918
2 1 141 0 0 581 563 2 0 2 10 22141 FALSE TRUE "N1" 1.09227463844078
2 1 142 0 0 644 563 2 0 2 10 22142 FALSE TRUE "N1" 1.11036707954654
2 1 143 0 0 705 563 2 0 2 10 22143 FALSE TRUE "N1" 1.11793958830739
2 1 144 104 3 767 562 2 0 2 10 22144 FALSE FALSE "N1" 1.12932355437081
2 1 145 0 0 828 562 2 0 2 10 22145 FALSE TRUE "N1" 1.12804673556132
2 1 146 0 0 890 561 2 0 2 10 22146 FALSE TRUE "N1" 1.11926727824589
2 1 147 47 1 953 561 2 0 2 10 22147 TRUE FALSE "N1" 1.11302889586212
2 1 148 0 0 1014 560 2 0 2 10 22148 FALSE TRUE "N1" 1.11308612588224
2 1 149 0 0 1077 560 2 0 2 10 22149 FALSE TRUE "N1" 1.09637852718766
2 1 150 0 0 1139 560 2 0 2 10 22150 FALSE TRUE "N1" 1.08989245823981
2 1 151 0 0 1202 559 2 0 2 10 22151 FALSE TRUE "N1" 1.08506443137917
2 1 152 0 0 91 628 2 0 2 10 22152 FALSE TRUE "N1" 0.940629741569859
2 1 153 0 0 152 627 2 0 2 10 22153 FALSE TRUE "N1" 0.945769043905835
2 1 154 0 0 213 627 2 0 2 10 22154 FALSE TRUE "N1" 0.959109609749546
2 1 155 0 0 275 626 2 0 2 10 22155 FALSE TRUE "N1" 0.977723092190318
2 1 156 0 0 336 626 2 0 2 10 22156 FALSE TRUE "N1" 0.986051378425655
2 1 157 0 0 398 625 2 0 2 10 22157 FALSE TRUE "N1" 1.01553422203341
2 1 158 0 0 459 625 2 0 2 10 22158 FALSE TRUE "N1" 1.05572768717238
2 1 159 0 0 521 625 2 0 2 10 22159 FALSE TRUE "N1" 1.08392091664094
2 1 160 0 0 582 625 2 0 2 10 22160 FALSE TRUE "N1" 1.12015031109033
2 1 161 0 0 644 624 2 0 2 10 22161 FALSE TRUE "N1" 1.13068939765607
2 1 162 0 0 705 624 2 0 2 10 22162 FALSE TRUE "N1" 1.13890973783718
2 1 163 0 0 767 624 2 0 2 10 22163 FALSE TRUE "N1" 1.13607010521245
2 1 164 0 0 828 623 2 0 2 10 22164 FALSE TRUE "N1" 1.14066308574381
2 1 165 0 0 891 623 2 0 2 10 22165 FALSE TRUE "N1" 1.13290012043901
2 1 166 0 0 952 622 2 0 2 10 22166 FALSE TRUE "N1" 1.12447645083679
2 1 167 101 3 1014 623 2 0 2 10 22167 FALSE FALSE "N1" 1.11753928835631
2 1 168 73 3 1077 622 2 0 2 10 22168 FALSE FALSE "N1" 1.10388736948981
2 1 169 47 1 1140 621 2 0 2 10 22169 TRUE FALSE "N1" 1.0943139038057
2 1 171 0 0 91 689 2 0 2 10 22171 FALSE TRUE "N1" 0.944752629442665
2 1 172 0 0 152 688 2 0 2 10 22172 FALSE TRUE "N1" 0.953894078267519
2 1 173 0 0 213 688 2 0 2 10 22173 FALSE TRUE "N1" 0.966967880873776
2 1 174 0 0 275 688 2 0 2 10 22174 FALSE TRUE "N1" 0.991851462606497
2 1 175 0 0 336 687 2 0 2 10 22175 FALSE TRUE "N1" 1.02487264138825
2 1 176 0 0 397 687 2 0 2 10 22176 FALSE TRUE "N1" 1.05339622300551
2 1 177 0 0 459 687 2 0 2 10 22177 FALSE TRUE "N1" 1.07972815851321
2 1 178 0 0 520 687 2 0 2 10 22178 FALSE TRUE "N1" 1.101733876727
2 1 179 0 0 582 686 2 0 2 10 22179 FALSE TRUE "N1" 1.13206152228499
2 1 180 0 0 643 686 2 0 2 10 22180 FALSE TRUE "N1" 1.14314064931166
2 1 181 0 0 705 686 2 0 2 10 22181 FALSE TRUE "N1" 1.14702849085519
2 1 182 0 0 767 684 2 0 2 10 22182 FALSE TRUE "N1" 1.16313261527249
2 1 183 0 0 829 685 2 0 2 10 22183 FALSE TRUE "N1" 1.15193274686189
2 1 184 0 0 890 684 2 0 2 10 22184 FALSE TRUE "N1" 1.14608830553807
2 1 185 43 1 952 684 2 0 2 10 22185 TRUE FALSE "N1" 1.1273351601349
2 1 186 0 0 1014 684 2 0 2 10 22186 FALSE TRUE "N1" 1.11301625562732
2 1 187 0 0 1077 683 2 0 2 10 22187 FALSE TRUE "N1" 1.10545654219617
2 1 188 0 0 1139 683 2 0 2 10 22188 FALSE TRUE "N1" 1.10041246813217
2 1 190 0 0 91 750 2 0 2 10 22190 FALSE TRUE "N1" 0.946652076750278
2 1 191 0 0 152 750 2 0 2 10 22191 FALSE TRUE "N1" 0.955056592131666
2 1 192 0 0 214 750 2 0 2 10 22192 FALSE TRUE "N1" 0.976147560592835
2 1 193 0 0 275 750 2 0 2 10 22193 FALSE TRUE "N1" 1.01381894992608
2 1 194 0 0 337 749 2 0 2 10 22194 FALSE TRUE "N1" 1.04923518178595
2 1 195 0 0 397 748 2 0 2 10 22195 FALSE TRUE "N1" 1.07330552338171
2 1 196 0 0 459 748 2 0 2 10 22196 FALSE TRUE "N1" 1.10182274610784
2 1 197 0 0 520 748 2 0 2 10 22197 FALSE TRUE "N1" 1.11698668520802
2 1 198 0 0 582 748 2 0 2 10 22198 FALSE TRUE "N1" 1.13889702005493
2 1 199 0 0 644 748 2 0 2 10 22199 FALSE TRUE "N1" 1.15498206779885
2 1 200 0 0 705 747 2 0 2 10 22200 FALSE TRUE "N1" 1.15901600874335
2 1 201 0 0 767 746 2 0 2 10 22201 FALSE TRUE "N1" 1.16491768008729
2 1 202 95 3 829 746 2 0 2 10 22202 FALSE FALSE "N1" 1.15564905343993
2 1 203 0 0 890 746 2 0 2 10 22203 FALSE TRUE "N1" 1.14330582538602
2 1 204 0 0 952 746 2 0 2 10 22204 FALSE TRUE "N1" 1.13233472196102
2 1 205 0 0 1014 745 2 0 2 10 22205 FALSE TRUE "N1" 1.11902587302549
2 1 206 0 0 1077 744 2 0 2 10 22206 FALSE TRUE "N1" 1.10548190021322
2 1 207 47 1 1139 744 2 0 2 10 22207 TRUE FALSE "N1" 1.09853209749793
2 1 208 91 3 1201 744 2 0 2 10 22208 FALSE FALSE "N1" 1.08664624432032
2 1 209 0 0 91 811 2 0 2 10 22209 FALSE TRUE "N1" 0.949466273810507
2 1 210 0 0 152 811 2 0 2 10 22210 FALSE TRUE "N1" 0.955367945154449
2 1 211 0 0 213 811 2 0 2 10 22211 FALSE TRUE "N1" 0.983554738184429
2 1 212 0 0 275 811 2 0 2 10 22212 FALSE TRUE "N1" 1.02776950403311
2 1 213 0 0 336 810 2 0 2 10 22213 FALSE TRUE "N1" 1.06359867607887
2 1 214 0 0 398 810 2 0 2 10 22214 FALSE TRUE "N1" 1.08866635546441
2 1 215 0 0 459 810 2 0 2 10 22215 FALSE TRUE "N1" 1.10985255219755
2 1 216 0 0 520 809 2 0 2 10 22216 FALSE TRUE "N1" 1.13748038318813
2 1 217 0 0 582 809 2 0 2 10 22217 FALSE TRUE "N1" 1.14601207639202
2 1 218 0 0 644 808 2 0 2 10 22218 FALSE TRUE "N1" 1.15612558253707
2 1 219 0 0 705 808 2 0 2 10 22219 FALSE TRUE "N1" 1.15897149650547
2 1 220 54 2 767 809 2 0 2 10 22220 FALSE FALSE "N1" 1.15907316121603
2 1 221 0 0 829 808 2 0 2 10 22221 FALSE TRUE "N1" 1.15362894229585
2 1 222 56 2 891 808 2 0 2 10 22222 FALSE FALSE "N1" 1.13959587769909
2 1 223 62 3 952 807 2 0 2 10 22223 FALSE FALSE "N1" 1.12688414414972
2 1 224 0 0 1014 806 2 0 2 10 22224 FALSE TRUE "N1" 1.11577330021487
2 1 225 0 0 1077 806 2 0 2 10 22225 FALSE TRUE "N1" 1.10421772163852
2 1 226 48 2 1139 806 2 0 2 10 22226 FALSE FALSE "N1" 1.09474592066496
2 1 228 41 1 92 873 2 0 2 10 22228 TRUE FALSE "N1" 0.94494944487774
2 1 229 0 0 153 872 2 0 2 10 22229 FALSE TRUE "N1" 0.958912716767019
2 1 230 0 0 214 872 2 0 2 10 22230 FALSE TRUE "N1" 0.986165683371006
2 1 231 0 0 275 872 2 0 2 10 22231 FALSE TRUE "N1" 1.02270643084318
2 1 232 0 0 337 872 2 0 2 10 22232 FALSE TRUE "N1" 1.06272200212555
2 1 233 0 0 398 871 2 0 2 10 22233 FALSE TRUE "N1" 1.0971726131038
2 1 234 0 0 460 871 2 0 2 10 22234 FALSE TRUE "N1" 1.12487667324043
2 1 235 0 0 521 870 2 0 2 10 22235 FALSE TRUE "N1" 1.13991979340922
2 1 236 0 0 582 870 2 0 2 10 22236 FALSE TRUE "N1" 1.14584690031767
2 1 237 0 0 644 870 2 0 2 10 22237 FALSE TRUE "N1" 1.14982997013317
2 1 238 0 0 706 870 2 0 2 10 22238 FALSE TRUE "N1" 1.15391478220668
2 1 239 0 0 767 869 2 0 2 10 22239 FALSE TRUE "N1" 1.15731353196572
2 1 240 0 0 829 869 2 0 2 10 22240 FALSE TRUE "N1" 1.14230205115764
2 1 241 0 0 891 869 2 0 2 10 22241 FALSE TRUE "N1" 1.13936083136981
2 1 242 0 0 952 868 2 0 2 10 22242 FALSE TRUE "N1" 1.12429855698019
2 1 243 0 0 1014 868 2 0 2 10 22243 FALSE TRUE "N1" 1.1173487542649
2 1 244 92 2 1077 867 2 0 2 10 22244 FALSE FALSE "N1" 1.09913557177522
2 1 245 119 4 1139 867 2 0 2 10 22245 FALSE FALSE "N1" 1.0998025574163
2 1 247 27 2 92 933 2 0 2 10 22247 FALSE FALSE "N1" 0.937637573105573
2 1 248 0 0 153 933 2 0 2 10 22248 FALSE TRUE "N1" 0.954370529817203
2 1 249 0 0 214 933 2 0 2 10 22249 FALSE TRUE "N1" 0.972602788980266
2 1 250 0 0 276 933 2 0 2 10 22250 FALSE TRUE "N1" 1.00301302257544
2 1 251 0 0 337 933 2 0 2 10 22251 FALSE TRUE "N1" 1.06000939222842
2 1 252 0 0 398 932 2 0 2 10 22252 FALSE TRUE "N1" 1.10395723974474
2 1 253 0 0 460 932 2 0 2 10 22253 FALSE TRUE "N1" 1.12291371456901
2 1 254 0 0 521 932 2 0 2 10 22254 FALSE TRUE "N1" 1.13319867813209
2 1 255 0 0 583 931 2 0 2 10 22255 FALSE TRUE "N1" 1.14163506551656
2 1 256 0 0 644 931 2 0 2 10 22256 FALSE TRUE "N1" 1.14142545475178
2 1 257 0 0 706 930 2 0 2 10 22257 FALSE TRUE "N1" 1.145224349367
2 1 258 0 0 768 930 2 0 2 10 22258 FALSE TRUE "N1" 1.14457636285184
2 1 259 0 0 829 930 2 0 2 10 22259 FALSE TRUE "N1" 1.13714374969575
2 1 260 0 0 890 930 2 0 2 10 22260 FALSE TRUE "N1" 1.13404363517723
2 1 261 47 1 952 929 2 0 2 10 22261 TRUE FALSE "N1" 1.12389841212401
2 1 262 47 1 1015 929 2 0 2 10 22262 TRUE FALSE "N1" 1.10719081342943
2 1 263 0 0 1077 928 2 0 2 10 22263 FALSE TRUE "N1" 1.09512070750409
2 1 264 52 2 1138 928 2 0 2 10 22264 FALSE FALSE "N1" 1.08801201005812
2 1 265 0 0 1203 928 2 0 2 10 22265 FALSE TRUE "N1" 1.0705231207771
2 2 0 0 0 90 128 2 0 2 11 23000 FALSE TRUE "N1" 0.850732856971605
2 2 1 0 0 151 127 2 0 2 11 23001 FALSE TRUE "N1" 0.880755585945397
2 2 2 0 0 212 127 2 0 2 11 23002 FALSE TRUE "N1" 0.894788650542149
2 2 3 0 0 274 126 2 0 2 11 23003 FALSE TRUE "N1" 0.899502372457443
2 2 4 44 1 335 126 2 0 2 11 23004 TRUE FALSE "N1" 0.897177267181696
2 2 5 0 0 396 125 2 0 2 11 23005 FALSE TRUE "N1" 0.885304131786337
2 2 6 47 1 458 125 2 0 2 11 23006 TRUE FALSE "N1" 0.876937614656796
2 2 7 0 0 519 125 2 0 2 11 23007 FALSE TRUE "N1" 0.850764573879779
2 2 8 0 0 581 124 2 0 2 11 23008 FALSE TRUE "N1" 0.840663785516979
2 2 9 0 0 642 124 2 0 2 11 23009 FALSE TRUE "N1" 0.838154505040955
2 2 10 0 0 704 124 2 0 2 11 23010 FALSE TRUE "N1" 0.85584672374308
2 2 11 94 2 766 124 2 0 2 11 23011 FALSE FALSE "N1" 0.873951882631088
2 2 12 94 2 827 123 2 0 2 11 23012 FALSE FALSE "N1" 0.888378810740348
2 2 13 0 0 889 123 2 0 2 11 23013 FALSE TRUE "N1" 0.903174244345066
2 2 14 47 1 950 123 2 0 2 11 23014 TRUE FALSE "N1" 0.924487541353264
2 2 15 127 4 1013 124 2 0 2 11 23015 FALSE FALSE "N1" 0.929982553854995
2 2 16 0 0 1075 123 2 0 2 11 23016 FALSE TRUE "N1" 0.932460117422845
2 2 17 102 4 1139 124 2 0 2 11 23017 FALSE FALSE "N1" 0.93221871220244
2 2 18 141 3 1200 123 2 0 2 11 23018 FALSE FALSE "N1" 0.922352970168919
2 2 19 0 0 90 189 2 0 2 11 23019 FALSE TRUE "N1" 0.866786110259898
2 2 20 0 0 151 188 2 0 2 11 23020 FALSE TRUE "N1" 0.888626574851878
2 2 21 0 0 212 187 2 0 2 11 23021 FALSE TRUE "N1" 0.907563973002779
2 2 22 0 0 273 187 2 0 2 11 23022 FALSE TRUE "N1" 0.905804266205019
2 2 23 80 2 335 187 2 0 2 11 23023 FALSE FALSE "N1" 0.898524111341025
2 2 24 47 1 396 187 2 0 2 11 23024 TRUE FALSE "N1" 0.881664054354341
2 2 25 47 1 458 186 2 0 2 11 23025 TRUE FALSE "N1" 0.859397854246774
2 2 26 0 0 520 186 2 0 2 11 23026 FALSE TRUE "N1" 0.852994373336099
2 2 27 0 0 581 185 2 0 2 11 23027 FALSE TRUE "N1" 0.859474160940279
2 2 28 89 2 643 185 2 0 2 11 23028 FALSE FALSE "N1" 0.880507899381319
2 2 29 0 0 704 185 2 0 2 11 23029 FALSE TRUE "N1" 0.89948337333152
2 2 30 0 0 765 185 2 0 2 11 23030 FALSE TRUE "N1" 0.916235406716526
2 2 31 47 1 827 185 2 0 2 11 23031 TRUE FALSE "N1" 0.927594014762901
2 2 32 80 2 890 185 2 0 2 11 23032 FALSE FALSE "N1" 0.938082230199631
2 2 33 94 3 951 184 2 0 2 11 23033 FALSE FALSE "N1" 0.955005798550116
2 2 34 94 2 1013 185 2 0 2 11 23034 FALSE FALSE "N1" 0.951842172667804
2 2 35 98 3 1076 184 2 0 2 11 23035 FALSE FALSE "N1" 0.956244541560314
2 2 36 0 0 1138 185 2 0 2 11 23036 FALSE TRUE "N1" 0.951499180284299
2 2 38 0 0 90 250 2 0 2 11 23038 FALSE TRUE "N1" 0.874834915475531
2 2 39 0 0 151 250 2 0 2 11 23039 FALSE TRUE "N1" 0.899191096982112
2 2 40 47 1 212 249 2 0 2 11 23040 TRUE FALSE "N1" 0.912233182680196
2 2 41 0 0 274 248 2 0 2 11 23041 FALSE TRUE "N1" 0.907138315034644
2 2 42 107 3 335 248 2 0 2 11 23042 FALSE FALSE "N1" 0.888887056745659
2 2 43 0 0 396 248 2 0 2 11 23043 FALSE TRUE "N1" 0.867186255116079
2 2 44 0 0 458 247 2 0 2 11 23044 FALSE TRUE "N1" 0.855147943646367
2 2 45 48 2 520 247 2 0 2 11 23045 FALSE FALSE "N1" 0.860820927552155
2 2 46 90 4 581 247 2 0 2 11 23046 FALSE FALSE "N1" 0.883436478934352
2 2 47 94 2 643 247 2 0 2 11 23047 FALSE FALSE "N1" 0.926526729170728
2 2 48 47 1 704 246 2 0 2 11 23048 TRUE FALSE "N1" 0.945546637811353
2 2 49 94 2 766 246 2 0 2 11 23049 FALSE FALSE "N1" 0.960596194418727
2 2 50 88 2 828 246 2 0 2 11 23050 FALSE FALSE "N1" 0.972920423346722
2 2 51 136 4 890 245 2 0 2 11 23051 FALSE FALSE "N1" 0.977570556350763
2 2 52 0 0 952 246 2 0 2 11 23052 FALSE TRUE "N1" 0.984406054120698
2 2 53 47 1 1014 245 2 0 2 11 23053 TRUE FALSE "N1" 0.979736844443281
2 2 54 0 0 1076 246 2 0 2 11 23054 FALSE TRUE "N1" 0.982398583211407
2 2 55 0 0 1139 246 2 0 2 11 23055 FALSE TRUE "N1" 0.980626236178849
2 2 56 0 0 1201 246 2 0 2 11 23056 FALSE TRUE "N1" 0.977291075331058
2 2 57 48 2 90 311 2 0 2 11 23057 FALSE FALSE "N1" 0.89320055625732
2 2 58 0 0 152 311 2 0 2 11 23058 FALSE TRUE "N1" 0.903815871969104
2 2 59 0 0 212 311 2 0 2 11 23059 FALSE TRUE "N1" 0.90753861498573
2 2 60 0 0 274 310 2 0 2 11 23060 FALSE TRUE "N1" 0.895684401168842
2 2 61 0 0 335 309 2 0 2 11 23061 FALSE TRUE "N1" 0.879173773004241
2 2 62 47 1 396 309 2 0 2 11 23062 TRUE FALSE "N1" 0.853528054905911
2 2 63 0 0 458 308 2 0 2 11 23063 FALSE TRUE "N1" 0.846152516675038
2 2 64 47 1 520 308 2 0 2 11 23064 TRUE FALSE "N1" 0.875679794973222
2 2 65 0 0 581 308 2 0 2 11 23065 FALSE TRUE "N1" 0.912303052935122
2 2 66 0 0 643 307 2 0 2 11 23066 FALSE TRUE "N1" 0.953849643577094
2 2 67 13 1 705 308 2 0 2 11 23067 TRUE FALSE "N1" 0.974108295227917
2 2 68 0 0 766 308 2 0 2 11 23068 FALSE TRUE "N1" 0.990009090224108
2 2 69 59 3 828 307 2 0 2 11 23069 FALSE FALSE "N1" 1.00521110512358
2 2 70 47 1 891 307 2 0 2 11 23070 TRUE FALSE "N1" 1.01075698875432
2 2 71 1 1 952 307 2 0 2 11 23071 TRUE FALSE "N1" 1.00959447489017
2 2 72 0 0 1015 307 2 0 2 11 23072 FALSE TRUE "N1" 1.0047092180094
2 2 73 47 1 1077 307 2 0 2 11 23073 TRUE FALSE "N1" 1.01211011425732
2 2 74 0 0 1139 307 2 0 2 11 23074 FALSE TRUE "N1" 1.00987395590988
2 2 75 88 2 1202 307 2 0 2 11 23075 FALSE FALSE "N1" 1.00296858788501
2 2 76 0 0 91 372 2 0 2 11 23076 FALSE TRUE "N1" 0.909044121233382
2 2 78 47 1 212 371 2 0 2 11 23078 TRUE FALSE "N1" 0.909565085020944
2 2 79 135 3 274 370 2 0 2 11 23079 FALSE FALSE "N1" 0.90333942041942
2 2 80 103 3 335 370 2 0 2 11 23080 FALSE FALSE "N1" 0.87877362814806
2 2 81 183 4 397 370 2 0 2 11 23081 FALSE FALSE "N1" 0.857879552669419
2 2 82 47 1 459 370 2 0 2 11 23082 TRUE FALSE "N1" 0.873564378009706
2 2 83 47 1 520 369 2 0 2 11 23083 TRUE FALSE "N1" 0.911369226509129
2 2 84 47 1 582 369 2 0 2 11 23084 TRUE FALSE "N1" 0.954389606490579
2 2 85 0 0 644 369 2 0 2 11 23085 FALSE TRUE "N1" 0.992524807138709
2 2 86 47 1 705 368 2 0 2 11 23086 TRUE FALSE "N1" 1.01300586488401
2 2 87 0 0 767 369 2 0 2 11 23087 FALSE TRUE "N1" 1.02228713176617
2 2 88 0 0 829 369 2 0 2 11 23088 FALSE TRUE "N1" 1.03041224367531
2 2 89 0 0 890 368 2 0 2 11 23089 FALSE TRUE "N1" 1.03536093437243
2 2 90 0 0 953 368 2 0 2 11 23090 FALSE TRUE "N1" 1.0365552426922
2 2 91 0 0 1015 369 2 0 2 11 23091 FALSE TRUE "N1" 1.04539821137143
2 2 92 102 3 1077 368 2 0 2 11 23092 FALSE FALSE "N1" 1.03865794187347
2 2 93 118 3 1140 368 2 0 2 11 23093 FALSE FALSE "N1" 1.0391090354061
2 2 98 0 0 274 432 2 0 2 11 23098 FALSE TRUE "N1" 0.900709398559467
2 2 99 47 1 336 431 2 0 2 11 23099 TRUE FALSE "N1" 0.879472408244774
2 2 100 0 0 397 431 2 0 2 11 23100 FALSE TRUE "N1" 0.883271225312546
2 2 101 128 3 459 431 2 0 2 11 23101 FALSE FALSE "N1" 0.927733755272753
2 2 102 0 0 520 430 2 0 2 11 23102 FALSE TRUE "N1" 0.966135719158336
2 2 103 49 2 582 430 2 0 2 11 23103 FALSE FALSE "N1" 1.00986123812763
2 2 104 47 1 644 430 2 0 2 11 23104 TRUE FALSE "N1" 1.04071628391176
2 2 105 0 0 705 430 2 0 2 11 23105 FALSE TRUE "N1" 1.05606439821222
2 2 106 47 1 767 430 2 0 2 11 23106 TRUE FALSE "N1" 1.06154041158802
2 2 107 0 0 829 429 2 0 2 11 23107 FALSE TRUE "N1" 1.07099957232679
2 2 108 0 0 891 429 2 0 2 11 23108 FALSE TRUE "N1" 1.07796845171545
2 2 109 47 1 953 430 2 0 2 11 23109 TRUE FALSE "N1" 1.07490649054369
2 2 110 0 0 1015 430 2 0 2 11 23110 FALSE TRUE "N1" 1.07464600864991
2 2 111 118 4 1078 429 2 0 2 11 23111 FALSE FALSE "N1" 1.06190883953603
2 2 112 0 0 1140 431 2 0 2 11 23112 FALSE TRUE "N1" 1.06427202061108
2 2 114 0 0 91 495 2 0 2 11 23114 FALSE TRUE "N1" 0.932866698717603
2 2 116 47 1 213 493 2 0 2 11 23116 TRUE FALSE "N1" 0.930287547986654
2 2 117 0 0 274 493 2 0 2 11 23117 FALSE TRUE "N1" 0.918185647605688
2 2 118 0 0 336 493 2 0 2 11 23118 FALSE TRUE "N1" 0.900779268814393
2 2 119 129 3 397 493 2 0 2 11 23119 FALSE FALSE "N1" 0.915904977020366
2 2 120 0 0 459 493 2 0 2 11 23120 FALSE TRUE "N1" 0.967094981148831
2 2 121 128 4 521 492 2 0 2 11 23121 FALSE FALSE "N1" 1.02010184454773
2 2 122 47 1 582 492 2 0 2 11 23122 TRUE FALSE "N1" 1.05641374948685
2 2 123 94 2 644 492 2 0 2 11 23123 FALSE FALSE "N1" 1.08618243300544
2 2 124 0 0 705 491 2 0 2 11 23124 FALSE TRUE "N1" 1.08709090141438
2 2 125 94 2 767 492 2 0 2 11 23125 FALSE FALSE "N1" 1.09338635872338
2 2 126 141 3 829 491 2 0 2 11 23126 FALSE FALSE "N1" 1.10151154817997
2 2 127 0 0 891 491 2 0 2 11 23127 FALSE TRUE "N1" 1.10112396601113
2 2 128 47 1 953 492 2 0 2 11 23128 TRUE FALSE "N1" 1.10504352446283
2 2 129 0 0 1016 492 2 0 2 11 23129 FALSE TRUE "N1" 1.09668980266299
2 2 130 47 1 1079 491 2 0 2 11 23130 TRUE FALSE "N1" 1.07904837754242
2 2 131 136 3 1141 492 2 0 2 11 23131 FALSE FALSE "N1" 1.07512246019959
2 2 133 4 1 91 556 2 0 2 11 23133 TRUE FALSE "N1" 0.935268033139401
2 2 134 47 1 152 555 2 0 2 11 23134 TRUE FALSE "N1" 0.938965263044073
2 2 135 0 0 213 555 2 0 2 11 23135 FALSE TRUE "N1" 0.94763669675782
2 2 136 0 0 275 555 2 0 2 11 23136 FALSE TRUE "N1" 0.939079645536877
2 2 137 47 1 336 554 2 0 2 11 23137 TRUE FALSE "N1" 0.931119709702094
2 2 138 70 2 398 554 2 0 2 11 23138 FALSE FALSE "N1" 0.962336824543112
2 2 139 47 1 459 554 2 0 2 11 23139 TRUE FALSE "N1" 1.01055373688067
2 2 140 47 1 521 553 2 0 2 11 23140 TRUE FALSE "N1" 1.05114734687582
2 2 141 0 0 582 553 2 0 2 11 23141 FALSE TRUE "N1" 1.09163301081674
2 2 142 0 0 644 553 2 0 2 11 23142 FALSE TRUE "N1" 1.10954763561335
2 2 143 0 0 705 553 2 0 2 11 23143 FALSE TRUE "N1" 1.11847955122088
2 2 144 81 3 767 553 2 0 2 11 23144 FALSE FALSE "N1" 1.12171940624924
2 2 145 0 0 829 552 2 0 2 11 23145 FALSE TRUE "N1" 1.12049966236496
2 2 146 47 1 891 553 2 0 2 11 23146 TRUE FALSE "N1" 1.11927991848069
2 2 147 98 3 954 553 2 0 2 11 23147 FALSE FALSE "N1" 1.1094968420318
2 2 148 47 1 1016 552 2 0 2 11 23148 TRUE FALSE "N1" 1.11408346367204
2 2 149 0 0 1079 553 2 0 2 11 23149 FALSE TRUE "N1" 1.08983522821968
2 2 150 141 4 1142 553 2 0 2 11 23150 FALSE FALSE "N1" 1.08036970858979
2 2 152 0 0 91 617 2 0 2 11 23152 FALSE TRUE "N1" 0.94328512144686
2 2 153 0 0 152 617 2 0 2 11 23153 FALSE TRUE "N1" 0.946474105346221
2 2 154 0 0 213 616 2 0 2 11 23154 FALSE TRUE "N1" 0.959541626608806
2 2 155 47 1 275 616 2 0 2 11 23155 TRUE FALSE "N1" 0.965157458041919
2 2 156 47 1 336 615 2 0 2 11 23156 TRUE FALSE "N1" 0.9794763625495
2 2 157 0 0 398 616 2 0 2 11 23157 FALSE TRUE "N1" 1.00982952121945
2 2 158 92 2 460 615 2 0 2 11 23158 FALSE FALSE "N1" 1.04976250446464
2 2 159 0 0 521 615 2 0 2 11 23159 FALSE TRUE "N1" 1.0779811694977
2 2 160 0 0 583 614 2 0 2 11 23160 FALSE TRUE "N1" 1.11178379396079
2 2 161 61 2 645 614 2 0 2 11 23161 FALSE FALSE "N1" 1.12675076253099
2 2 162 0 0 706 614 2 0 2 11 23162 FALSE TRUE "N1" 1.13753117676968
2 2 163 0 0 768 614 2 0 2 11 23163 FALSE TRUE "N1" 1.14276586247253
2 2 164 0 0 830 614 2 0 2 11 23164 FALSE TRUE "N1" 1.13400555937794
2 2 165 47 1 892 614 2 0 2 11 23165 TRUE FALSE "N1" 1.12529589476998
2 2 166 95 3 954 614 2 0 2 11 23166 FALSE FALSE "N1" 1.12205611728907
2 2 167 80 3 1017 614 2 0 2 11 23167 FALSE FALSE "N1" 1.11670076774974
2 2 168 94 2 1080 614 2 0 2 11 23168 FALSE FALSE "N1" 1.10246437373188
2 2 171 0 0 92 678 2 0 2 11 23171 FALSE TRUE "N1" 0.949917367343143
2 2 172 94 2 153 677 2 0 2 11 23172 FALSE FALSE "N1" 0.948373630201286
2 2 173 0 0 214 677 2 0 2 11 23173 FALSE TRUE "N1" 0.968994428456443
2 2 174 0 0 276 677 2 0 2 11 23174 FALSE TRUE "N1" 0.99541523334499
2 2 175 121 3 337 676 2 0 2 11 23175 FALSE FALSE "N1" 1.02334805846722
2 2 176 47 1 398 676 2 0 2 11 23176 TRUE FALSE "N1" 1.04464856014571
2 2 177 188 6 460 676 2 0 2 11 23177 FALSE FALSE "N1" 1.07564970533083
2 2 178 50 2 521 676 2 0 2 11 23178 FALSE FALSE "N1" 1.10338555992308
2 2 179 98 4 583 676 2 0 2 11 23179 FALSE FALSE "N1" 1.12516894958983
2 2 180 0 0 645 676 2 0 2 11 23180 FALSE TRUE "N1" 1.14479233250775
2 2 181 95 3 707 675 2 0 2 11 23181 FALSE FALSE "N1" 1.15276498612478
2 2 182 0 0 768 675 2 0 2 11 23182 FALSE TRUE "N1" 1.15012224648258
2 2 183 47 1 831 676 2 0 2 11 23183 TRUE FALSE "N1" 1.14718094914729
2 2 184 47 1 893 676 2 0 2 11 23184 TRUE FALSE "N1" 1.14066308574381
2 2 185 47 1 955 676 2 0 2 11 23185 TRUE FALSE "N1" 1.12376495295783
2 2 186 76 2 1017 676 2 0 2 11 23186 FALSE FALSE "N1" 1.12506728487928
2 2 187 0 0 1080 677 2 0 2 11 23187 FALSE TRUE "N1" 1.10623791033006
2 2 188 46 1 1142 677 2 0 2 11 23188 TRUE FALSE "N1" 1.09676603180905
2 2 190 0 0 92 739 2 0 2 11 23190 FALSE TRUE "N1" 0.947045940262785
2 2 191 0 0 153 738 2 0 2 11 23191 FALSE TRUE "N1" 0.955342509589948
2 2 192 0 0 214 738 2 0 2 11 23192 FALSE TRUE "N1" 0.982792446723915
2 2 193 0 0 276 738 2 0 2 11 23193 FALSE TRUE "N1" 1.00496334101205
2 2 194 47 1 337 738 2 0 2 11 23194 TRUE FALSE "N1" 1.04859363170937
2 2 195 94 2 398 737 2 0 2 11 23195 FALSE FALSE "N1" 1.07352157058506
2 2 196 4 1 460 737 2 0 2 11 23196 TRUE FALSE "N1" 1.10041246813217
2 2 197 135 4 522 737 2 0 2 11 23197 FALSE FALSE "N1" 1.12850403289017
2 2 198 110 3 583 737 2 0 2 11 23198 FALSE FALSE "N1" 1.13496474382098
2 2 199 47 1 645 737 2 0 2 11 23199 TRUE FALSE "N1" 1.1438457882995
2 2 200 77 2 707 737 2 0 2 11 23200 FALSE FALSE "N1" 1.16501926725039
2 2 201 102 4 769 737 2 0 2 11 23201 FALSE FALSE "N1" 1.15982281244174
2 2 202 96 3 831 737 2 0 2 11 23202 FALSE FALSE "N1" 1.15712927921799
2 2 203 5 1 893 737 2 0 2 11 23203 TRUE FALSE "N1" 1.14970930629669
2 2 204 95 3 955 737 2 0 2 11 23204 FALSE FALSE "N1" 1.13075290901987
2 2 205 0 0 1017 738 2 0 2 11 23205 FALSE TRUE "N1" 1.12113493109788
2 2 206 0 0 1080 738 2 0 2 11 23206 FALSE TRUE "N1" 1.10332197101182
2 2 209 0 0 92 800 2 0 2 11 23209 FALSE TRUE "N1" 0.946931557769982
2 2 210 0 0 154 800 2 0 2 11 23210 FALSE TRUE "N1" 0.958550570162685
2 2 211 0 0 214 800 2 0 2 11 23211 FALSE TRUE "N1" 0.980619877287724
2 2 212 0 0 276 800 2 0 2 11 23212 FALSE TRUE "N1" 1.02154391697903
2 2 213 47 1 337 799 2 0 2 11 23213 TRUE FALSE "N1" 1.06570773415126
2 2 214 0 0 399 799 2 0 2 11 23214 FALSE TRUE "N1" 1.08883145399131
2 2 215 57 2 461 799 2 0 2 11 23215 FALSE FALSE "N1" 1.11664353772961
2 2 216 47 1 522 799 2 0 2 11 23216 TRUE FALSE "N1" 1.12990167063105
2 2 217 92 2 584 799 2 0 2 11 23217 FALSE FALSE "N1" 1.1460946644292
2 2 218 88 2 645 799 2 0 2 11 23218 FALSE FALSE "N1" 1.15819020591904
2 2 219 5 1 707 798 2 0 2 11 23219 TRUE FALSE "N1" 1.15839981668382
2 2 220 44 1 769 799 2 0 2 11 23220 TRUE FALSE "N1" 1.15923833729038
2 2 221 81 2 831 799 2 0 2 11 23221 FALSE FALSE "N1" 1.15679256817816
2 2 222 94 2 893 799 2 0 2 11 23222 FALSE FALSE "N1" 1.14305806127449
2 2 223 94 2 956 799 2 0 2 11 23223 FALSE FALSE "N1" 1.12750669510038
2 2 224 63 2 1018 800 2 0 2 11 23224 FALSE FALSE "N1" 1.11872095644128
2 2 228 0 0 93 861 2 0 2 11 23228 FALSE TRUE "N1" 0.948297401055234
2 2 229 0 0 154 861 2 0 2 11 23229 FALSE TRUE "N1" 0.961390280334868
2 2 230 0 0 215 860 2 0 2 11 23230 FALSE TRUE "N1" 0.984799917633206
2 2 231 0 0 276 860 2 0 2 11 23231 FALSE TRUE "N1" 1.02534273404681
2 2 232 47 1 338 860 2 0 2 11 23232 TRUE FALSE "N1" 1.0600919802656
2 2 233 47 1 399 860 2 0 2 11 23233 TRUE FALSE "N1" 1.08879981463059
2 2 234 0 0 461 860 2 0 2 11 23234 FALSE TRUE "N1" 1.11980716361192
2 2 235 0 0 522 859 2 0 2 11 23235 FALSE TRUE "N1" 1.14016755752075
2 2 236 93 2 584 860 2 0 2 11 23236 FALSE FALSE "N1" 1.14807669977399
2 2 237 0 0 646 860 2 0 2 11 23237 FALSE TRUE "N1" 1.15120217230955
2 2 238 0 0 708 860 2 0 2 11 23238 FALSE TRUE "N1" 1.15495663223435
2 2 239 0 0 769 860 2 0 2 11 23239 FALSE TRUE "N1" 1.15526154881855
2 2 240 197 5 832 860 2 0 2 11 23240 FALSE FALSE "N1" 1.15821556393609
2 2 241 47 1 894 860 2 0 2 11 23241 TRUE FALSE "N1" 1.14174301157078
2 2 242 194 6 957 861 2 0 2 11 23242 FALSE FALSE "N1" 1.12263415600186
2 2 243 112 4 1019 861 2 0 2 11 23243 FALSE FALSE "N1" 1.10926807704619
2 2 247 0 0 93 922 2 0 2 11 23247 FALSE TRUE "N1" 0.940528076859306
2 2 248 0 0 155 922 2 0 2 11 23248 FALSE TRUE "N1" 0.958429906326209
2 2 249 0 0 215 922 2 0 2 11 23249 FALSE TRUE "N1" 0.9756203154616
2 2 250 47 1 277 922 2 0 2 11 23250 TRUE FALSE "N1" 1.01312024737682
2 2 251 47 1 338 922 2 0 2 11 23251 TRUE FALSE "N1" 1.06324288836566
2 2 252 0 0 399 921 2 0 2 11 23252 FALSE TRUE "N1" 1.10179102919967
2 2 253 96 4 461 921 2 0 2 11 23253 FALSE FALSE "N1" 1.12305345507887
2 2 254 0 0 523 921 2 0 2 11 23254 FALSE TRUE "N1" 1.14480505029
2 2 255 135 4 584 922 2 0 2 11 23255 FALSE FALSE "N1" 1.13794419450301
2 2 256 185 5 646 921 2 0 2 11 23256 FALSE FALSE "N1" 1.14239735697707
2 2 257 94 2 708 921 2 0 2 11 23257 FALSE FALSE "N1" 1.14773362984303
2 2 258 0 0 770 922 2 0 2 11 23258 FALSE TRUE "N1" 1.1501286053737
2 2 259 0 0 832 922 2 0 2 11 23259 FALSE TRUE "N1" 1.1377154295174
2 2 260 45 1 895 922 2 0 2 11 23260 TRUE FALSE "N1" 1.13396104714006
2 2 261 97 3 956 923 2 0 2 11 23261 FALSE FALSE "N1" 1.11698660766057
2 3 0 47 1 91 118 2 0 2 12 24000 TRUE FALSE "N1" 0.84720708448496
2 3 1 131 3 152 118 2 0 2 12 24001 FALSE FALSE "N1" 0.876480239780488
2 3 2 0 0 213 117 2 0 2 12 24002 FALSE TRUE "N1" 0.894960185507627
2 3 3 0 0 275 117 2 0 2 12 24003 FALSE TRUE "N1" 0.907087521453094
2 3 4 0 0 336 117 2 0 2 12 24004 FALSE TRUE "N1" 0.896827915907066
2 3 5 0 0 398 115 2 0 2 12 24005 FALSE TRUE "N1" 0.889414379424346
2 3 6 0 0 459 116 2 0 2 12 24006 FALSE TRUE "N1" 0.871468037719566
2 3 7 71 2 521 116 2 0 2 12 24007 FALSE FALSE "N1" 0.855700624342102
2 3 8 0 0 583 116 2 0 2 12 24008 FALSE TRUE "N1" 0.840879832720335
2 3 9 41 1 644 116 2 0 2 12 24009 TRUE FALSE "N1" 0.837042784758358
2 3 10 0 0 706 117 2 0 2 12 24010 FALSE TRUE "N1" 0.848611003569511
2 3 11 125 4 769 117 2 0 2 12 24011 FALSE FALSE "N1" 0.867986699923345
2 3 12 47 1 831 118 2 0 2 12 24012 TRUE FALSE "N1" 0.884033594320512
2 3 13 58 2 895 120 2 0 2 12 24013 FALSE FALSE "N1" 0.908275470881743
2 3 14 0 0 92 179 2 0 2 12 24014 FALSE TRUE "N1" 0.8645879501643
2 3 15 0 0 152 178 2 0 2 12 24015 FALSE TRUE "N1" 0.887953230319666
2 3 16 93 2 213 178 2 0 2 12 24016 FALSE FALSE "N1" 0.904438422919766
2 3 17 168 5 275 178 2 0 2 12 24017 FALSE FALSE "N1" 0.902646999213832
2 3 18 47 1 337 177 2 0 2 12 24018 TRUE FALSE "N1" 0.901363666418303
2 3 19 0 0 398 178 2 0 2 12 24019 FALSE TRUE "N1" 0.877045638258474
2 3 20 94 2 460 177 2 0 2 12 24020 FALSE FALSE "N1" 0.859740924177732
2 3 21 0 0 521 178 2 0 2 12 24021 FALSE TRUE "N1" 0.850300840112346
2 3 22 47 1 583 178 2 0 2 12 24022 TRUE FALSE "N1" 0.854372856856149
2 3 23 65 2 645 178 2 0 2 12 24023 FALSE FALSE "N1" 0.878589375400331
2 3 24 0 0 708 179 2 0 2 12 24024 FALSE TRUE "N1" 0.902202342119774
2 3 25 0 0 770 179 2 0 2 12 24025 FALSE TRUE "N1" 0.913255956034491
2 3 26 75 2 832 180 2 0 2 12 24026 FALSE FALSE "N1" 0.928337307097491
2 3 28 0 0 91 240 2 0 2 12 24028 FALSE TRUE "N1" 0.876346858161761
2 3 29 0 0 153 240 2 0 2 12 24029 FALSE TRUE "N1" 0.895500148421113
2 3 30 78 2 214 240 2 0 2 12 24030 FALSE FALSE "N1" 0.906382304917803
2 3 31 0 0 275 239 2 0 2 12 24031 FALSE TRUE "N1" 0.90890438072353
2 3 32 47 1 337 239 2 0 2 12 24032 TRUE FALSE "N1" 0.887724542881512
2 3 33 47 1 398 240 2 0 2 12 24033 TRUE FALSE "N1" 0.873049773113269
2 3 34 104 3 460 239 2 0 2 12 24034 FALSE FALSE "N1" 0.850421503948822
2 3 35 94 2 521 239 2 0 2 12 24035 FALSE FALSE "N1" 0.854811232606534
2 3 36 132 4 584 240 2 0 2 12 24036 FALSE FALSE "N1" 0.882057917866849
2 3 37 0 0 646 240 2 0 2 12 24037 FALSE TRUE "N1" 0.917747349402756
2 3 38 0 0 708 241 2 0 2 12 24038 FALSE TRUE "N1" 0.950177771689471
2 3 39 54 2 771 242 2 0 2 12 24039 FALSE FALSE "N1" 0.959274863371352
2 3 40 0 0 833 242 2 0 2 12 24040 FALSE TRUE "N1" 0.967914502629473
2 3 42 47 1 91 302 2 0 2 12 24042 TRUE FALSE "N1" 0.88647300454161
2 3 43 0 0 152 301 2 0 2 12 24043 FALSE TRUE "N1" 0.906890550923114
2 3 44 47 1 214 301 2 0 2 12 24044 TRUE FALSE "N1" 0.908910739614655
2 3 45 47 1 276 301 2 0 2 12 24045 TRUE FALSE "N1" 0.899902594861076
2 3 46 80 2 337 301 2 0 2 12 24046 FALSE FALSE "N1" 0.883334814223799
2 3 47 0 0 399 301 2 0 2 12 24047 FALSE TRUE "N1" 0.856323175292764
2 3 48 58 2 461 301 2 0 2 12 24048 FALSE FALSE "N1" 0.849354218356649
2 3 49 0 0 522 301 2 0 2 12 24049 FALSE TRUE "N1" 0.872014359524176
2 3 50 107 3 584 302 2 0 2 12 24050 FALSE FALSE "N1" 0.905651807912916
2 3 51 0 0 647 302 2 0 2 12 24051 FALSE TRUE "N1" 0.947757360594297
2 3 52 101 3 710 303 2 0 2 12 24052 FALSE FALSE "N1" 0.977646785496814
2 3 53 95 3 772 303 2 0 2 12 24053 FALSE FALSE "N1" 0.989196005182044
2 3 56 47 1 92 362 2 0 2 12 24056 TRUE FALSE "N1" 0.900144000081481
2 3 57 0 0 154 362 2 0 2 12 24057 FALSE TRUE "N1" 0.909825566914725
2 3 58 0 0 215 362 2 0 2 12 24058 FALSE TRUE "N1" 0.907786301549808
2 3 59 0 0 276 362 2 0 2 12 24059 FALSE TRUE "N1" 0.898682928524253
2 3 60 0 0 338 362 2 0 2 12 24060 FALSE TRUE "N1" 0.876912256639747
2 3 61 87 2 399 362 2 0 2 12 24061 FALSE FALSE "N1" 0.85627874060234
2 3 62 0 0 461 363 2 0 2 12 24062 FALSE TRUE "N1" 0.874320388126547
2 3 63 0 0 523 363 2 0 2 12 24063 FALSE TRUE "N1" 0.912404640098222
2 3 64 132 3 586 364 2 0 2 12 24064 FALSE FALSE "N1" 0.954535705891557
2 3 65 0 0 648 364 2 0 2 12 24065 FALSE TRUE "N1" 0.992257966353803
2 3 66 82 3 711 365 2 0 2 12 24066 FALSE FALSE "N1" 1.01579470392719
2 3 70 46 1 92 424 2 0 2 12 24070 TRUE FALSE "N1" 0.916533964409606
2 3 71 47 1 153 424 2 0 2 12 24071 TRUE FALSE "N1" 0.91777906631093
2 3 72 0 0 215 424 2 0 2 12 24072 FALSE TRUE "N1" 0.918541357771444
2 3 73 47 1 276 425 2 0 2 12 24073 TRUE FALSE "N1" 0.907417873601801
2 3 74 0 0 338 425 2 0 2 12 24074 FALSE TRUE "N1" 0.885329567350839
2 3 75 0 0 400 425 2 0 2 12 24075 FALSE TRUE "N1" 0.876861463058197
2 3 76 0 0 462 425 2 0 2 12 24076 FALSE TRUE "N1" 0.916298918080327
2 3 77 0 0 524 426 2 0 2 12 24077 FALSE TRUE "N1" 0.966027695556658
2 3 78 0 0 587 426 2 0 2 12 24078 FALSE TRUE "N1" 1.00815876134999
2 3 79 0 0 649 427 2 0 2 12 24079 FALSE TRUE "N1" 1.04252686183853
2 3 84 0 0 93 486 2 0 2 12 24084 FALSE TRUE "N1" 0.927219150376316
2 3 85 0 0 154 486 2 0 2 12 24085 FALSE TRUE "N1" 0.929016932973376
2 3 86 0 0 215 486 2 0 2 12 24086 FALSE TRUE "N1" 0.930763921988885
2 3 87 0 0 277 486 2 0 2 12 24087 FALSE TRUE "N1" 0.914780616502971
2 3 88 47 1 339 486 2 0 2 12 24088 TRUE FALSE "N1" 0.898485957994273
2 3 89 0 0 401 487 2 0 2 12 24089 FALSE TRUE "N1" 0.9175948135632
2 3 90 104 4 463 488 2 0 2 12 24090 FALSE FALSE "N1" 0.971389403987116
2 3 91 144 4 525 488 2 0 2 12 24091 FALSE FALSE "N1" 1.01782117396241
2 3 92 0 0 585 489 2 0 2 12 24092 FALSE TRUE "N1" 1.05380280430027
2 3 98 57 2 94 548 2 0 2 12 24098 FALSE FALSE "N1" 0.938679423133244
2 3 99 0 0 154 549 2 0 2 12 24099 FALSE TRUE "N1" 0.936767258043381
2 3 100 0 0 216 548 2 0 2 12 24100 FALSE TRUE "N1" 0.936786257169304
2 3 101 0 0 278 549 2 0 2 12 24101 FALSE TRUE "N1" 0.937230991810815
2 3 102 0 0 340 549 2 0 2 12 24102 FALSE TRUE "N1" 0.929086803228302
2 3 103 0 0 402 550 2 0 2 12 24103 FALSE TRUE "N1" 0.962914940803349
2 3 104 47 1 464 550 2 0 2 12 24104 TRUE FALSE "N1" 1.01543255732286
2 3 112 1 1 94 610 2 0 2 12 24112 TRUE FALSE "N1" 0.940998169517865
2 3 113 0 0 155 610 2 0 2 12 24113 FALSE TRUE "N1" 0.947490597356843
2 3 114 47 1 217 611 2 0 2 12 24114 TRUE FALSE "N1" 0.956587611491272
2 3 115 0 0 279 611 2 0 2 12 24115 FALSE TRUE "N1" 0.969928254882436
2 3 116 0 0 340 612 2 0 2 12 24116 FALSE TRUE "N1" 0.980187860428464
2 3 117 0 0 403 612 2 0 2 12 24117 FALSE TRUE "N1" 1.01242138973265
2 3 126 0 0 95 673 2 0 2 12 24126 FALSE TRUE "N1" 0.947408009319666
2 3 127 0 0 156 673 2 0 2 12 24127 FALSE TRUE "N1" 0.948024201379203
2 3 128 0 0 218 673 2 0 2 12 24128 FALSE TRUE "N1" 0.967152133621506
2 3 129 0 0 280 674 2 0 2 12 24129 FALSE TRUE "N1" 0.99815327880662
2 3 141 0 0 157 736 2 0 2 12 24141 FALSE TRUE "N1" 0.95767397375682
0 0 7 0 0 1110 499 3 0 3 1 25007 FALSE TRUE "N1" 1.07802560418812
0 0 12 0 0 863 561 3 0 3 1 25012 FALSE TRUE "N1" 1.12316776002422
0 0 17 0 0 1172 562 3 0 3 1 25017 FALSE TRUE "N1" 1.07815262691573
0 0 21 0 0 865 622 3 0 3 1 25021 FALSE TRUE "N1" 1.13653383897988
0 0 22 0 0 927 623 3 0 3 1 25022 FALSE TRUE "N1" 1.12938706573462
0 0 23 0 0 988 623 3 0 3 1 25023 FALSE TRUE "N1" 1.12513071869563
0 0 25 0 0 1111 623 3 0 3 1 25025 FALSE TRUE "N1" 1.10019649847626
0 0 31 0 0 928 686 3 0 3 1 25031 FALSE TRUE "N1" 1.13596208161077
0 0 32 0 0 989 685 3 0 3 1 25032 FALSE TRUE "N1" 1.1287517970017
0 0 33 0 0 1051 686 3 0 3 1 25033 FALSE TRUE "N1" 1.10142260125166
0 0 39 0 0 867 747 3 0 3 1 25039 FALSE TRUE "N1" 1.14477969227295
0 0 40 0 0 928 748 3 0 3 1 25040 FALSE TRUE "N1" 1.14314064931166
0 0 41 0 0 990 748 3 0 3 1 25041 FALSE TRUE "N1" 1.12701752576844
0 0 42 0 0 1051 747 3 0 3 1 25042 FALSE TRUE "N1" 1.11280020842396
0 0 49 0 0 929 809 3 0 3 1 25049 FALSE TRUE "N1" 1.13039712130666
0 0 54 0 0 682 870 3 0 3 1 25054 FALSE TRUE "N1" 1.14719366692954
0 0 57 0 0 868 871 3 0 3 1 25057 FALSE TRUE "N1" 1.14690139058014
0 0 64 0 0 744 933 3 0 3 1 25064 FALSE TRUE "N1" 1.14553562484234
0 0 65 0 0 806 933 3 0 3 1 25065 FALSE TRUE "N1" 1.14315964843759
0 0 66 47 1 869 933 3 0 3 1 25066 TRUE FALSE "N1" 1.13079098481917
0 0 69 47 1 1052 931 3 0 3 1 25069 TRUE FALSE "N1" 1.10066659113482
0 1 4 0 0 496 129 3 0 3 2 26004 FALSE TRUE "N1" 0.859842511340832
0 1 5 48 2 558 128 3 0 3 2 26005 FALSE FALSE "N1" 0.847029190628355
0 1 6 47 1 620 129 3 0 3 2 26006 TRUE FALSE "N1" 0.838357756914608
0 1 7 0 0 682 129 3 0 3 2 26007 FALSE TRUE "N1" 0.851476071758743
0 1 8 47 1 744 129 3 0 3 2 26008 TRUE FALSE "N1" 0.868024775722644
0 1 9 0 0 805 129 3 0 3 2 26009 FALSE TRUE "N1" 0.882273887522752
0 1 10 0 0 867 129 3 0 3 2 26010 FALSE TRUE "N1" 0.904044559407258
0 1 11 0 0 928 129 3 0 3 2 26011 FALSE TRUE "N1" 0.922257741896945
0 1 12 0 0 989 129 3 0 3 2 26012 FALSE TRUE "N1" 0.932561782133398
0 1 13 0 0 1051 128 3 0 3 2 26013 FALSE TRUE "N1" 0.933228767774484
0 1 14 0 0 1112 128 3 0 3 2 26014 FALSE TRUE "N1" 0.936163706218642
0 1 15 94 2 1172 128 3 0 3 2 26015 FALSE FALSE "N1" 0.933082668373507
0 1 16 47 1 1233 129 3 0 3 2 26016 TRUE FALSE "N1" 0.916324276097375
0 1 21 0 0 433 190 3 0 3 2 26021 FALSE TRUE "N1" 0.865579084157874
0 1 22 0 0 496 190 3 0 3 2 26022 FALSE TRUE "N1" 0.850218252075169
0 1 23 0 0 559 191 3 0 3 2 26023 FALSE TRUE "N1" 0.853680513198014
0 1 24 142 4 621 191 3 0 3 2 26024 FALSE FALSE "N1" 0.879682019009552
0 1 25 0 0 683 191 3 0 3 2 26025 FALSE TRUE "N1" 0.905658089256588
0 1 26 0 0 744 191 3 0 3 2 26026 FALSE TRUE "N1" 0.922975598667034
0 1 27 0 0 806 191 3 0 3 2 26027 FALSE TRUE "N1" 0.930503440095104
0 1 28 47 1 868 190 3 0 3 2 26028 TRUE FALSE "N1" 0.940674176260284
0 1 29 47 1 929 190 3 0 3 2 26029 TRUE FALSE "N1" 0.947439803775293
0 1 30 0 0 990 190 3 0 3 2 26030 FALSE TRUE "N1" 0.962381259233536
0 1 31 0 0 1052 190 3 0 3 2 26031 FALSE TRUE "N1" 0.952731564403372
0 1 32 47 1 1112 190 3 0 3 2 26032 TRUE FALSE "N1" 0.956092160815664
0 1 33 48 2 1173 189 3 0 3 2 26033 FALSE FALSE "N1" 0.953684467502741
0 1 34 0 0 1233 189 3 0 3 2 26034 FALSE TRUE "N1" 0.950527122964101
0 1 35 47 1 1295 190 3 0 3 2 26035 TRUE FALSE "N1" 0.942478317748469
0 1 38 0 0 372 251 3 0 3 2 26038 FALSE TRUE "N1" 0.873875653485037
0 1 39 0 0 434 252 3 0 3 2 26039 FALSE TRUE "N1" 0.855884799542379
0 1 40 0 0 497 252 3 0 3 2 26040 FALSE TRUE "N1" 0.853826612598992
0 1 41 0 0 559 252 3 0 3 2 26041 FALSE TRUE "N1" 0.874949220420882
0 1 42 47 1 621 252 3 0 3 2 26042 TRUE FALSE "N1" 0.912144235751894
0 1 43 0 0 683 252 3 0 3 2 26043 FALSE TRUE "N1" 0.94474627055154
0 1 44 0 0 745 252 3 0 3 2 26044 FALSE TRUE "N1" 0.960901111002933
0 1 45 51 2 806 251 3 0 3 2 26045 FALSE FALSE "N1" 0.96640248239579
0 1 46 47 1 868 251 3 0 3 2 26046 TRUE FALSE "N1" 0.979489080331751
0 1 47 0 0 930 251 3 0 3 2 26047 FALSE TRUE "N1" 0.982404942102533
0 1 48 126 3 991 251 3 0 3 2 26048 FALSE FALSE "N1" 0.983446792130204
0 1 49 0 0 1052 251 3 0 3 2 26049 FALSE TRUE "N1" 0.982023796372276
0 1 50 0 0 1113 251 3 0 3 2 26050 FALSE TRUE "N1" 0.976693882397445
0 1 51 0 0 1174 250 3 0 3 2 26051 FALSE TRUE "N1" 0.979463722314702
0 1 52 47 1 1235 251 3 0 3 2 26052 TRUE FALSE "N1" 0.972139055212832
0 1 53 0 0 1295 250 3 0 3 2 26053 FALSE TRUE "N1" 0.960164177559468
0 1 56 0 0 372 313 3 0 3 2 26056 FALSE TRUE "N1" 0.866925773222298
0 1 57 0 0 435 314 3 0 3 2 26057 FALSE TRUE "N1" 0.847156290903409
0 1 58 0 0 498 314 3 0 3 2 26058 FALSE TRUE "N1" 0.86643032254669
0 1 59 0 0 560 314 3 0 3 2 26059 FALSE TRUE "N1" 0.898841745707482
0 1 60 0 0 622 314 3 0 3 2 26060 FALSE TRUE "N1" 0.941716026287955
0 1 61 0 0 684 313 3 0 3 2 26061 FALSE TRUE "N1" 0.974667334814779
0 1 62 0 0 745 313 3 0 3 2 26062 FALSE TRUE "N1" 0.990307647917188
0 1 63 0 0 807 313 3 0 3 2 26063 FALSE TRUE "N1" 1.00167261485469
0 1 64 74 2 869 312 3 0 3 2 26064 FALSE FALSE "N1" 1.01010272089548
0 1 65 22 1 930 312 3 0 3 2 26065 TRUE FALSE "N1" 1.00992482703888
0 1 66 0 0 991 313 3 0 3 2 26066 FALSE TRUE "N1" 1.01468926498827
0 1 67 47 1 1052 313 3 0 3 2 26067 TRUE FALSE "N1" 1.0125611302425
0 1 68 0 0 1113 311 3 0 3 2 26068 FALSE TRUE "N1" 1.00790463834734
0 1 69 0 0 1174 312 3 0 3 2 26069 FALSE TRUE "N1" 1.00287964095671
0 1 70 47 1 1235 312 3 0 3 2 26070 TRUE FALSE "N1" 0.999754168421152
0 1 71 0 0 1295 311 3 0 3 2 26071 FALSE TRUE "N1" 0.983268975821052
0 1 74 109 3 373 375 3 0 3 2 26074 FALSE FALSE "N1" 0.862999855879472
0 1 75 75 3 436 376 3 0 3 2 26075 FALSE FALSE "N1" 0.867840600522367
0 1 76 92 2 498 375 3 0 3 2 26076 FALSE FALSE "N1" 0.903923895570782
0 1 77 49 2 560 375 3 0 3 2 26077 FALSE FALSE "N1" 0.942154324490887
0 1 78 48 2 623 375 3 0 3 2 26078 FALSE FALSE "N1" 0.985511493059622
0 1 79 0 0 684 375 3 0 3 2 26079 FALSE TRUE "N1" 1.0109793948488
0 1 80 47 1 747 370 3 0 3 2 26080 TRUE FALSE "N1" 1.0262384846735
0 1 81 0 0 808 375 3 0 3 2 26081 FALSE TRUE "N1" 1.03783221659661
0 1 82 22 1 869 374 3 0 3 2 26082 TRUE FALSE "N1" 1.04070992502064
0 1 83 0 0 931 375 3 0 3 2 26083 FALSE TRUE "N1" 1.04249498983545
0 1 84 0 0 991 374 3 0 3 2 26084 FALSE TRUE "N1" 1.04200589805096
0 1 85 47 1 1053 373 3 0 3 2 26085 TRUE FALSE "N1" 1.04080523084006
0 1 86 0 0 1113 373 3 0 3 2 26086 FALSE TRUE "N1" 1.03966179364929
0 1 87 47 1 1175 373 3 0 3 2 26087 TRUE FALSE "N1" 1.0375399402472
0 1 88 47 1 1236 374 3 0 3 2 26088 TRUE FALSE "N1" 1.0252537871185
0 1 89 47 1 1296 372 3 0 3 2 26089 TRUE FALSE "N1" 1.00132962247118
0 1 91 0 0 310 437 3 0 3 2 26091 FALSE TRUE "N1" 0.895373125693511
0 1 92 47 1 373 437 3 0 3 2 26092 TRUE FALSE "N1" 0.880565051853995
0 1 93 101 3 437 437 3 0 3 2 26093 FALSE FALSE "N1" 0.91212523662597
0 1 94 65 2 499 437 3 0 3 2 26094 FALSE FALSE "N1" 0.958792052930542
0 1 95 0 0 561 437 3 0 3 2 26095 FALSE TRUE "N1" 1.00271446488236
0 1 96 0 0 623 436 3 0 3 2 26096 FALSE TRUE "N1" 1.03508145335273
0 1 97 0 0 685 436 3 0 3 2 26097 FALSE TRUE "N1" 1.05319933002298
0 1 98 0 0 747 436 3 0 3 2 26098 FALSE TRUE "N1" 1.06589834579011
0 1 99 0 0 808 436 3 0 3 2 26099 FALSE TRUE "N1" 1.06686396667173
0 1 100 0 0 870 436 3 0 3 2 26100 FALSE TRUE "N1" 1.0756179108752
0 1 101 47 1 931 435 3 0 3 2 26101 TRUE FALSE "N1" 1.07327380647353
0 1 102 53 2 992 435 3 0 3 2 26102 FALSE FALSE "N1" 1.08134168836254
0 1 103 0 0 1053 435 3 0 3 2 26103 FALSE TRUE "N1" 1.07193339875278
0 1 104 0 0 1114 434 3 0 3 2 26104 FALSE TRUE "N1" 1.06216296253869
0 1 105 47 1 1175 434 3 0 3 2 26105 TRUE FALSE "N1" 1.05999031555504
0 1 106 45 1 1236 434 3 0 3 2 26106 TRUE FALSE "N1" 1.04365758124705
0 1 107 47 1 1297 434 3 0 3 2 26107 TRUE FALSE "N1" 1.01935219332201
0 1 110 0 0 373 499 3 0 3 2 26110 FALSE TRUE "N1" 0.913281391598992
0 1 111 0 0 436 498 3 0 3 2 26111 FALSE TRUE "N1" 0.947928895559775
0 1 112 47 1 499 498 3 0 3 2 26112 TRUE FALSE "N1" 1.0032290697788
0 1 113 47 1 561 498 3 0 3 2 26113 TRUE FALSE "N1" 1.04973071000901
0 1 114 0 0 623 498 3 0 3 2 26114 FALSE TRUE "N1" 1.0740996868453
0 1 115 47 1 685 498 3 0 3 2 26115 TRUE FALSE "N1" 1.09582584649193
0 1 116 0 0 746 498 3 0 3 2 26116 FALSE TRUE "N1" 1.10010119265684
0 1 117 0 0 808 498 3 0 3 2 26117 FALSE TRUE "N1" 1.09876070738863
0 1 118 47 1 869 497 3 0 3 2 26118 TRUE FALSE "N1" 1.10055856753315
0 1 119 89 2 931 497 3 0 3 2 26119 FALSE FALSE "N1" 1.10017114045922
0 1 120 0 0 992 496 3 0 3 2 26120 FALSE TRUE "N1" 1.09449172011485
0 1 121 0 0 1053 496 3 0 3 2 26121 FALSE TRUE "N1" 1.09627058113344
0 1 122 0 0 1114 496 3 0 3 2 26122 FALSE TRUE "N1" 1.08176098743955
0 1 123 49 2 1175 495 3 0 3 2 26123 FALSE FALSE "N1" 1.07423299091657
0 1 124 0 0 1236 495 3 0 3 2 26124 FALSE TRUE "N1" 1.0655044822776
0 1 125 47 1 1296 495 3 0 3 2 26125 TRUE FALSE "N1" 1.03749542800932
0 1 127 0 0 312 560 3 0 3 2 26127 FALSE TRUE "N1" 0.936481418132551
0 1 128 0 0 375 560 3 0 3 2 26128 FALSE TRUE "N1" 0.960119742869043
0 1 129 0 0 438 560 3 0 3 2 26129 FALSE TRUE "N1" 1.00037036048069
0 1 130 0 0 500 560 3 0 3 2 26130 FALSE TRUE "N1" 1.04886047249427
0 1 131 55 2 562 560 3 0 3 2 26131 FALSE FALSE "N1" 1.08305696046988
0 1 132 0 0 623 560 3 0 3 2 26132 FALSE TRUE "N1" 1.10256603844244
0 1 133 0 0 686 559 3 0 3 2 26133 FALSE TRUE "N1" 1.11431215111019
0 1 134 94 2 747 559 3 0 3 2 26134 FALSE FALSE "N1" 1.11809840549062
0 1 135 0 0 809 559 3 0 3 2 26135 FALSE TRUE "N1" 1.12541663615391
0 1 136 0 0 870 558 3 0 3 2 26136 FALSE TRUE "N1" 1.11974372979558
0 1 137 47 1 931 558 3 0 3 2 26137 TRUE FALSE "N1" 1.11473780907833
0 1 138 0 0 992 558 3 0 3 2 26138 FALSE TRUE "N1" 1.11238090934695
0 1 139 0 0 1054 557 3 0 3 2 26139 FALSE TRUE "N1" 1.10391280505431
0 1 140 0 0 1115 557 3 0 3 2 26140 FALSE TRUE "N1" 1.09054044475497
0 1 141 0 0 1176 557 3 0 3 2 26141 FALSE TRUE "N1" 1.08203410956813
0 1 142 0 0 1237 556 3 0 3 2 26142 FALSE TRUE "N1" 1.08236446171683
0 1 143 0 0 1297 556 3 0 3 2 26143 FALSE TRUE "N1" 1.05856096090599
0 1 144 114 4 249 622 3 0 3 2 26144 FALSE FALSE "N1" 0.96919132143897
0 1 145 0 0 312 622 3 0 3 2 26145 FALSE TRUE "N1" 0.975455139387247
0 1 146 0 0 375 622 3 0 3 2 26146 FALSE TRUE "N1" 1.00525553981401
0 1 147 0 0 438 621 3 0 3 2 26147 FALSE TRUE "N1" 1.03615509783602
0 1 148 94 2 500 621 3 0 3 2 26148 FALSE FALSE "N1" 1.07112023616326
0 1 149 0 0 562 621 3 0 3 2 26149 FALSE TRUE "N1" 1.10696212599127
0 1 150 0 0 624 621 3 0 3 2 26150 FALSE TRUE "N1" 1.12800222332344
0 1 151 0 0 686 620 3 0 3 2 26151 FALSE TRUE "N1" 1.13269050967423
0 1 152 0 0 747 620 3 0 3 2 26152 FALSE TRUE "N1" 1.14101887345702
0 1 153 0 0 809 620 3 0 3 2 26153 FALSE TRUE "N1" 1.13565088368289
0 1 154 0 0 870 620 3 0 3 2 26154 FALSE TRUE "N1" 1.13430411707102
0 1 155 0 0 932 619 3 0 3 2 26155 FALSE TRUE "N1" 1.13146440689883
0 1 156 0 0 993 619 3 0 3 2 26156 FALSE TRUE "N1" 1.12131918384561
0 1 157 47 1 1054 618 3 0 3 2 26157 TRUE FALSE "N1" 1.11017018656401
0 1 158 0 0 1115 618 3 0 3 2 26158 FALSE TRUE "N1" 1.09768078156166
0 1 159 0 0 1176 618 3 0 3 2 26159 FALSE TRUE "N1" 1.09232550956978
0 1 160 47 1 1237 617 3 0 3 2 26160 TRUE FALSE "N1" 1.08488017863144
0 1 161 5 1 1297 617 3 0 3 2 26161 TRUE FALSE "N1" 1.06330004083833
0 1 162 47 1 250 683 3 0 3 2 26162 TRUE FALSE "N1" 0.983637403769059
0 1 163 0 0 313 683 3 0 3 2 26163 FALSE TRUE "N1" 1.01332349925047
0 1 164 0 0 376 683 3 0 3 2 26164 FALSE TRUE "N1" 1.0414849342634
0 1 165 0 0 438 683 3 0 3 2 26165 FALSE TRUE "N1" 1.06365582855154
0 1 166 47 1 500 683 3 0 3 2 26166 TRUE FALSE "N1" 1.09626414469486
0 1 167 0 0 563 683 3 0 3 2 26167 FALSE TRUE "N1" 1.12405087041611
0 1 168 0 0 624 683 3 0 3 2 26168 FALSE TRUE "N1" 1.1387255626369
0 1 169 0 0 687 682 3 0 3 2 26169 FALSE TRUE "N1" 1.15448018068466
0 1 170 0 0 747 682 3 0 3 2 26170 FALSE TRUE "N1" 1.15407995828103
0 1 171 0 0 809 681 3 0 3 2 26171 FALSE TRUE "N1" 1.14810849422961
0 1 172 0 0 871 681 3 0 3 2 26172 FALSE TRUE "N1" 1.13960851793389
0 1 173 47 1 932 680 3 0 3 2 26173 TRUE FALSE "N1" 1.13915750194871
0 1 174 0 0 993 680 3 0 3 2 26174 FALSE TRUE "N1" 1.1235171888463
0 1 175 0 0 1054 680 3 0 3 2 26175 FALSE TRUE "N1" 1.11170748726729
0 1 176 0 0 1116 679 3 0 3 2 26176 FALSE TRUE "N1" 1.10016470402064
0 1 177 0 0 1176 679 3 0 3 2 26177 FALSE TRUE "N1" 1.09533031826887
0 1 178 0 0 1237 678 3 0 3 2 26178 FALSE TRUE "N1" 1.08371130587616
0 1 179 0 0 1298 678 3 0 3 2 26179 FALSE TRUE "N1" 1.06742292871114
0 1 181 0 0 313 744 3 0 3 2 26181 FALSE TRUE "N1" 1.03729853502679
0 1 182 47 1 376 745 3 0 3 2 26182 TRUE FALSE "N1" 1.0640115387173
0 1 183 47 1 439 745 3 0 3 2 26183 TRUE FALSE "N1" 1.08846946248188
0 1 184 0 0 501 744 3 0 3 2 26184 FALSE TRUE "N1" 1.1148839084793
0 1 185 0 0 563 744 3 0 3 2 26185 FALSE TRUE "N1" 1.13903047922111
0 1 186 0 0 625 744 3 0 3 2 26186 FALSE TRUE "N1" 1.14223853979384
0 1 187 0 0 686 744 3 0 3 2 26187 FALSE TRUE "N1" 1.15796151848088
0 1 188 47 1 747 743 3 0 3 2 26188 TRUE FALSE "N1" 1.16379960091357
0 1 189 0 0 809 742 3 0 3 2 26189 FALSE TRUE "N1" 1.15669090346761
0 1 190 0 0 871 742 3 0 3 2 26190 FALSE TRUE "N1" 1.15321600210996
0 1 191 0 0 932 741 3 0 3 2 26191 FALSE TRUE "N1" 1.13056873381959
0 1 192 47 1 994 741 3 0 3 2 26192 TRUE FALSE "N1" 1.12327578362589
0 1 193 0 0 1054 741 3 0 3 2 26193 FALSE TRUE "N1" 1.11408346367204
0 1 194 0 0 1115 740 3 0 3 2 26194 FALSE TRUE "N1" 1.10619975698331
0 1 195 47 1 1176 740 3 0 3 2 26195 TRUE FALSE "N1" 1.08989881713094
0 1 196 0 0 1237 739 3 0 3 2 26196 FALSE TRUE "N1" 1.07523676514494
0 1 197 0 0 1298 738 3 0 3 2 26197 FALSE TRUE "N1" 1.05821789097503
0 1 199 94 2 314 806 3 0 3 2 26199 FALSE FALSE "N1" 1.04802823323138
0 1 200 50 2 376 806 3 0 3 2 26200 FALSE FALSE "N1" 1.07821613827953
0 1 201 0 0 439 806 3 0 3 2 26201 FALSE TRUE "N1" 1.1083216103854
0 1 202 48 2 502 806 3 0 3 2 26202 FALSE FALSE "N1" 1.13406899319428
0 1 203 0 0 563 806 3 0 3 2 26203 FALSE TRUE "N1" 1.13837613381482
0 1 204 0 0 625 805 3 0 3 2 26204 FALSE TRUE "N1" 1.15463263897676
0 1 205 0 0 687 805 3 0 3 2 26205 FALSE TRUE "N1" 1.15871109215915
0 1 206 0 0 748 804 3 0 3 2 26206 FALSE TRUE "N1" 1.16611826975074
0 1 207 0 0 809 804 3 0 3 2 26207 FALSE TRUE "N1" 1.15753586051275
0 1 208 0 0 871 804 3 0 3 2 26208 FALSE TRUE "N1" 1.14587869477329
0 1 209 0 0 932 803 3 0 3 2 26209 FALSE TRUE "N1" 1.13016215252483
0 1 210 0 0 993 803 3 0 3 2 26210 FALSE TRUE "N1" 1.11823814600047
0 1 211 0 0 1055 802 3 0 3 2 26211 FALSE TRUE "N1" 1.1098398344153
0 1 212 0 0 1115 801 3 0 3 2 26212 FALSE TRUE "N1" 1.09846214969555
0 1 213 0 0 1177 801 3 0 3 2 26213 FALSE TRUE "N1" 1.0891936781431
0 1 214 49 2 1238 801 3 0 3 2 26214 FALSE FALSE "N1" 1.06957014013028
0 1 215 0 0 1298 800 3 0 3 2 26215 FALSE TRUE "N1" 1.04703725433271
0 1 216 65 2 251 868 3 0 3 2 26216 FALSE FALSE "N1" 1.00918789359541
0 1 217 0 0 315 867 3 0 3 2 26217 FALSE TRUE "N1" 1.05141426520818
0 1 218 0 0 377 867 3 0 3 2 26218 FALSE TRUE "N1" 1.0893842122345
0 1 219 0 0 440 867 3 0 3 2 26219 FALSE TRUE "N1" 1.11417241060034
0 1 220 0 0 501 867 3 0 3 2 26220 FALSE TRUE "N1" 1.13514899656871
0 1 221 0 0 564 867 3 0 3 2 26221 FALSE TRUE "N1" 1.14701577307294
0 1 222 0 0 625 867 3 0 3 2 26222 FALSE TRUE "N1" 1.14970294740557
0 1 223 52 2 686 866 3 0 3 2 26223 FALSE FALSE "N1" 1.14672985561466
0 1 224 0 0 748 866 3 0 3 2 26224 FALSE TRUE "N1" 1.16280854446745
0 1 225 0 0 809 865 3 0 3 2 26225 FALSE TRUE "N1" 1.15040172750228
0 1 226 0 0 871 865 3 0 3 2 26226 FALSE TRUE "N1" 1.13805214055724
0 1 227 0 0 932 864 3 0 3 2 26227 FALSE TRUE "N1" 1.13406907074174
0 1 228 0 0 994 863 3 0 3 2 26228 FALSE TRUE "N1" 1.11257152098581
0 1 229 0 0 1055 863 3 0 3 2 26229 FALSE TRUE "N1" 1.10877898526171
0 1 230 0 0 1116 862 3 0 3 2 26230 FALSE TRUE "N1" 1.10147975372434
0 1 231 0 0 1177 862 3 0 3 2 26231 FALSE TRUE "N1" 1.08625866215149
0 1 232 0 0 1238 861 3 0 3 2 26232 FALSE TRUE "N1" 1.06802648053588
0 1 233 0 0 1298 861 3 0 3 2 26233 FALSE TRUE "N1" 1.02380543334353
0 1 235 0 0 315 929 3 0 3 2 26235 FALSE TRUE "N1" 1.04228537907067
0 1 236 58 2 377 929 3 0 3 2 26236 FALSE FALSE "N1" 1.08888868401144
0 1 237 0 0 440 928 3 0 3 2 26237 FALSE TRUE "N1" 1.11670076774974
0 1 238 0 0 503 928 3 0 3 2 26238 FALSE TRUE "N1" 1.13387210021176
0 1 239 0 0 564 928 3 0 3 2 26239 FALSE TRUE "N1" 1.13549198895221
0 1 240 37 1 626 929 3 0 3 2 26240 TRUE FALSE "N1" 1.14446833925016
0 1 241 0 0 687 927 3 0 3 2 26241 FALSE TRUE "N1" 1.14408083462878
0 1 242 47 1 748 927 3 0 3 2 26242 TRUE FALSE "N1" 1.14171129466261
0 1 243 94 2 810 926 3 0 3 2 26243 FALSE FALSE "N1" 1.14570715980781
0 1 244 0 0 871 926 3 0 3 2 26244 FALSE TRUE "N1" 1.13420881125159
0 1 245 0 0 932 925 3 0 3 2 26245 FALSE TRUE "N1" 1.122494415492
0 1 246 0 0 994 925 3 0 3 2 26246 FALSE TRUE "N1" 1.10738142506828
0 1 247 0 0 1055 924 3 0 3 2 26247 FALSE TRUE "N1" 1.09998681016403
0 1 248 0 0 1116 923 3 0 3 2 26248 FALSE TRUE "N1" 1.09538747074154
0 1 249 0 0 1176 924 3 0 3 2 26249 FALSE TRUE "N1" 1.08125281898169
0 1 250 0 0 1237 922 3 0 3 2 26250 FALSE TRUE "N1" 1.05508605954835
0 1 251 0 0 1298 921 3 0 3 2 26251 FALSE TRUE "N1" 1.00488075297488
0 2 0 47 1 250 125 3 0 3 3 27000 TRUE FALSE "N1" 0.904235171046113
0 2 1 62 2 312 124 3 0 3 3 27001 FALSE FALSE "N1" 0.899508731348568
0 2 2 0 0 375 123 3 0 3 3 27002 FALSE TRUE "N1" 0.891237597585907
0 2 3 0 0 438 123 3 0 3 3 27003 FALSE TRUE "N1" 0.876994844676924
0 2 4 0 0 500 123 3 0 3 3 27004 FALSE TRUE "N1" 0.859131091009321
0 2 5 0 0 562 122 3 0 3 3 27005 FALSE TRUE "N1" 0.843967151909143
0 2 6 0 0 624 122 3 0 3 3 27006 FALSE TRUE "N1" 0.837309625543265
0 2 7 0 0 685 122 3 0 3 3 27007 FALSE TRUE "N1" 0.848071040656026
0 2 9 0 0 808 120 3 0 3 3 27009 FALSE TRUE "N1" 0.887025685237346
0 2 10 0 0 869 120 3 0 3 3 27010 FALSE TRUE "N1" 0.896688097849761
0 2 11 47 1 931 120 3 0 3 3 27011 TRUE FALSE "N1" 0.919106833796883
0 2 12 0 0 992 119 3 0 3 3 27012 FALSE TRUE "N1" 0.924093600293303
0 2 13 0 0 1053 119 3 0 3 3 27013 FALSE TRUE "N1" 0.932834904261977
0 2 14 0 0 1114 119 3 0 3 3 27014 FALSE TRUE "N1" 0.929017010520829
0 2 15 0 0 1175 119 3 0 3 3 27015 FALSE TRUE "N1" 0.931640673489656
0 2 16 0 0 1235 119 3 0 3 3 27016 FALSE TRUE "N1" 0.916387787461176
0 2 17 0 0 1297 119 3 0 3 3 27017 FALSE TRUE "N1" 0.911191332652525
0 2 18 47 1 249 185 3 0 3 3 27018 TRUE FALSE "N1" 0.905054614979303
0 2 19 0 0 313 185 3 0 3 3 27019 FALSE TRUE "N1" 0.902513617595105
0 2 20 0 0 376 184 3 0 3 3 27020 FALSE TRUE "N1" 0.88997970035488
0 2 21 68 2 438 184 3 0 3 3 27021 FALSE FALSE "N1" 0.864530875239078
0 2 22 11 1 501 183 3 0 3 3 27022 TRUE FALSE "N1" 0.8543855746384
0 2 23 47 1 562 183 3 0 3 3 27023 TRUE FALSE "N1" 0.85390276419759
0 2 24 22 1 624 183 3 0 3 3 27024 TRUE FALSE "N1" 0.877204455441702
0 2 28 0 0 870 181 3 0 3 3 27028 FALSE TRUE "N1" 0.928400818461292
0 2 29 0 0 931 180 3 0 3 3 27029 FALSE TRUE "N1" 0.947643055648946
0 2 30 0 0 992 180 3 0 3 3 27030 FALSE TRUE "N1" 0.949860137323014
0 2 31 0 0 1053 180 3 0 3 3 27031 FALSE TRUE "N1" 0.951537256083598
0 2 32 0 0 1115 180 3 0 3 3 27032 FALSE TRUE "N1" 0.94772556613867
0 2 33 0 0 1176 180 3 0 3 3 27033 FALSE TRUE "N1" 0.949587015194436
0 2 34 0 0 1236 180 3 0 3 3 27034 FALSE TRUE "N1" 0.947115732970259
0 2 35 0 0 1297 179 3 0 3 3 27035 FALSE TRUE "N1" 0.933038233683082
0 2 36 95 3 250 247 3 0 3 3 27036 FALSE FALSE "N1" 0.910645010847914
0 2 37 47 1 313 247 3 0 3 3 27037 TRUE FALSE "N1" 0.898130170281065
0 2 38 0 0 376 245 3 0 3 3 27038 FALSE TRUE "N1" 0.875241496770289
0 2 39 0 0 439 245 3 0 3 3 27039 FALSE TRUE "N1" 0.852988014444973
0 2 40 0 0 501 245 3 0 3 3 27040 FALSE TRUE "N1" 0.854017146690394
0 2 41 0 0 562 245 3 0 3 3 27041 FALSE TRUE "N1" 0.868933244131588
0 2 42 0 0 624 244 3 0 3 3 27042 FALSE TRUE "N1" 0.913681614002625
0 2 43 0 0 686 244 3 0 3 3 27043 FALSE TRUE "N1" 0.942173401164263
0 2 45 0 0 808 242 3 0 3 3 27045 FALSE TRUE "N1" 0.963556568427387
0 2 46 161 4 870 243 3 0 3 3 27046 FALSE FALSE "N1" 0.979158728183044
0 2 47 0 0 932 242 3 0 3 3 27047 FALSE TRUE "N1" 0.976757471308698
0 2 48 0 0 992 242 3 0 3 3 27048 FALSE TRUE "N1" 0.97596966673623
0 2 49 47 1 1054 241 3 0 3 3 27049 TRUE FALSE "N1" 0.975963307845105
0 2 50 93 2 1115 241 3 0 3 3 27050 FALSE FALSE "N1" 0.973752585062162
0 2 51 0 0 1176 241 3 0 3 3 27051 FALSE TRUE "N1" 0.978256696212678
0 2 52 0 0 1237 241 3 0 3 3 27052 FALSE TRUE "N1" 0.969998202684815
0 2 53 0 0 1298 240 3 0 3 3 27053 FALSE TRUE "N1" 0.953201657061931
0 2 55 0 0 314 308 3 0 3 3 27055 FALSE TRUE "N1" 0.885418514279141
0 2 56 0 0 376 307 3 0 3 3 27056 FALSE TRUE "N1" 0.86599830568743
0 2 57 0 0 439 306 3 0 3 3 27057 FALSE TRUE "N1" 0.84990054016126
0 2 58 100 3 501 306 3 0 3 3 27058 FALSE FALSE "N1" 0.864086140597567
0 2 59 0 0 563 306 3 0 3 3 27059 FALSE TRUE "N1" 0.896154493827401
0 2 60 44 1 624 305 3 0 3 3 27060 TRUE FALSE "N1" 0.934200747547229
0 2 61 113 4 687 304 3 0 3 3 27061 FALSE FALSE "N1" 0.967164851403757
0 2 62 47 1 747 305 3 0 3 3 27062 TRUE FALSE "N1" 0.986108608445783
0 2 63 0 0 808 304 3 0 3 3 27063 FALSE TRUE "N1" 0.994506842483498
0 2 64 0 0 871 303 3 0 3 3 27064 FALSE TRUE "N1" 1.0023078835876
0 2 65 0 0 932 303 3 0 3 3 27065 FALSE TRUE "N1" 1.00472829468277
0 2 66 0 0 993 303 3 0 3 3 27066 FALSE TRUE "N1" 1.01174796765299
0 2 67 0 0 1054 302 3 0 3 3 27067 FALSE TRUE "N1" 1.00824134938717
0 2 68 0 0 1115 302 3 0 3 3 27068 FALSE TRUE "N1" 1.0010945761419
0 2 69 0 0 1176 302 3 0 3 3 27069 FALSE TRUE "N1" 1.00070699397307
0 2 70 84 2 1237 302 3 0 3 3 27070 FALSE FALSE "N1" 0.989189646290918
0 2 71 0 0 1298 301 3 0 3 3 27071 FALSE TRUE "N1" 0.974946970929388
0 2 72 0 0 250 370 3 0 3 3 27072 FALSE TRUE "N1" 0.909730183547845
0 2 73 0 0 314 369 3 0 3 3 27073 FALSE TRUE "N1" 0.886974891655796
0 2 74 74 2 376 369 3 0 3 3 27074 FALSE FALSE "N1" 0.8581400345632
0 2 75 0 0 439 368 3 0 3 3 27075 FALSE TRUE "N1" 0.864657897966679
0 2 76 0 0 501 368 3 0 3 3 27076 FALSE TRUE "N1" 0.901306591493081
0 2 77 0 0 563 367 3 0 3 3 27077 FALSE TRUE "N1" 0.943755214105419
0 2 78 62 3 625 366 3 0 3 3 27078 FALSE FALSE "N1" 0.980537289250547
0 2 79 54 2 686 365 3 0 3 3 27079 FALSE FALSE "N1" 1.00125975221626
0 2 80 0 0 748 365 3 0 3 3 27080 FALSE TRUE "N1" 1.02099115873585
0 2 81 47 1 809 364 3 0 3 3 27081 TRUE FALSE "N1" 1.03069172469501
0 2 82 0 0 871 364 3 0 3 3 27082 FALSE TRUE "N1" 1.03259753089375
0 2 83 51 2 932 364 3 0 3 3 27083 FALSE FALSE "N1" 1.04246319537982
0 2 84 0 0 993 364 3 0 3 3 27084 FALSE TRUE "N1" 1.03755901692058
0 2 85 0 0 1054 363 3 0 3 3 27085 FALSE TRUE "N1" 1.03848012556432
0 2 86 0 0 1116 363 3 0 3 3 27086 FALSE TRUE "N1" 1.03469394873134
0 2 87 0 0 1177 363 3 0 3 3 27087 FALSE TRUE "N1" 1.02998658570717
0 2 88 0 0 1237 362 3 0 3 3 27088 FALSE TRUE "N1" 1.01706516384557
0 2 89 0 0 1298 362 3 0 3 3 27089 FALSE TRUE "N1" 0.999582633455674
0 2 91 48 2 314 431 3 0 3 3 27091 FALSE FALSE "N1" 0.892584286650331
0 2 92 47 1 376 430 3 0 3 3 27092 TRUE FALSE "N1" 0.87769990611731
0 2 93 0 0 440 429 3 0 3 3 27093 FALSE TRUE "N1" 0.904559164303695
0 2 94 0 0 502 429 3 0 3 3 27094 FALSE TRUE "N1" 0.957445286318666
0 2 95 0 0 563 427 3 0 3 3 27095 FALSE TRUE "N1" 0.995440668909491
0 2 96 0 0 625 428 3 0 3 3 27096 FALSE TRUE "N1" 1.03577387455831
0 2 97 56 2 686 427 3 0 3 3 27097 FALSE FALSE "N1" 1.04776139244648
0 2 98 47 1 748 426 3 0 3 3 27098 TRUE FALSE "N1" 1.0542665380677
0 2 99 0 0 810 426 3 0 3 3 27099 FALSE TRUE "N1" 1.06806463388263
0 2 100 132 3 871 426 3 0 3 3 27100 FALSE FALSE "N1" 1.06978610978618
0 2 101 0 0 932 425 3 0 3 3 27101 FALSE TRUE "N1" 1.07616423267981
0 2 102 0 0 994 425 3 0 3 3 27102 FALSE TRUE "N1" 1.06485013687131
0 2 103 0 0 1055 425 3 0 3 3 27103 FALSE TRUE "N1" 1.06414499788348
0 2 104 0 0 1116 425 3 0 3 3 27104 FALSE TRUE "N1" 1.06213116808306
0 2 105 0 0 1176 424 3 0 3 3 27105 FALSE TRUE "N1" 1.05497803594667
0 2 106 0 0 1238 423 3 0 3 3 27106 FALSE TRUE "N1" 1.04229173796179
0 2 107 0 0 1299 423 3 0 3 3 27107 FALSE TRUE "N1" 1.01017251360296
0 2 110 47 1 376 491 3 0 3 3 27110 TRUE FALSE "N1" 0.902564411176655
0 2 111 0 0 440 491 3 0 3 3 27111 FALSE TRUE "N1" 0.9502985130734
0 2 112 0 0 501 490 3 0 3 3 27112 FALSE TRUE "N1" 1.00010987858691
0 2 113 0 0 563 489 3 0 3 3 27113 FALSE TRUE "N1" 1.03866437831205
0 2 114 0 0 625 488 3 0 3 3 27114 FALSE TRUE "N1" 1.07121554198269
0 2 115 0 0 687 488 3 0 3 3 27115 FALSE TRUE "N1" 1.08878701930089
0 2 116 98 3 749 488 3 0 3 3 27116 FALSE FALSE "N1" 1.0984367916785
0 2 117 0 0 810 487 3 0 3 3 27117 FALSE TRUE "N1" 1.0944663620978
0 2 118 0 0 872 487 3 0 3 3 27118 FALSE TRUE "N1" 1.09566067041757
0 2 119 0 0 933 487 3 0 3 3 27119 FALSE TRUE "N1" 1.09698200146495
0 2 120 93 2 994 486 3 0 3 3 27120 FALSE FALSE "N1" 1.10040610924104
0 2 121 0 0 1056 486 3 0 3 3 27121 FALSE TRUE "N1" 1.08795485758545
0 2 122 47 1 1116 486 3 0 3 3 27122 TRUE FALSE "N1" 1.07744748792789
0 2 123 0 0 1177 485 3 0 3 3 27123 FALSE TRUE "N1" 1.070370662485
0 2 124 0 0 1238 485 3 0 3 3 27124 FALSE TRUE "N1" 1.06451350337893
0 2 125 0 0 1299 484 3 0 3 3 27125 FALSE TRUE "N1" 1.03415390827041
0 2 127 0 0 315 553 3 0 3 3 27127 FALSE TRUE "N1" 0.936201859565394
0 2 128 47 1 376 552 3 0 3 3 27128 TRUE FALSE "N1" 0.951499180284299
0 2 129 47 1 439 552 3 0 3 3 27129 TRUE FALSE "N1" 0.993102845851494
0 2 130 56 2 502 551 3 0 3 3 27130 FALSE FALSE "N1" 1.03268011893093
0 2 131 47 1 563 551 3 0 3 3 27131 TRUE FALSE "N1" 1.07692024279665
0 2 132 47 1 625 550 3 0 3 3 27132 TRUE FALSE "N1" 1.10257239733356
0 2 133 48 2 687 550 3 0 3 3 27133 FALSE FALSE "N1" 1.11005588161866
0 2 134 0 0 748 549 3 0 3 3 27134 FALSE TRUE "N1" 1.12033448629061
0 2 135 47 1 810 548 3 0 3 3 27135 TRUE FALSE "N1" 1.11781248803234
0 2 136 47 1 872 548 3 0 3 3 27136 TRUE FALSE "N1" 1.11917825377014
0 2 137 0 0 933 548 3 0 3 3 27137 FALSE TRUE "N1" 1.11363872903053
0 2 138 0 0 994 547 3 0 3 3 27138 FALSE TRUE "N1" 1.1144646094023
0 2 139 47 1 1056 547 3 0 3 3 27139 TRUE FALSE "N1" 1.09542562408829
0 2 140 0 0 1117 546 3 0 3 3 27140 FALSE TRUE "N1" 1.08848846160781
0 2 141 47 1 1177 546 3 0 3 3 27141 TRUE FALSE "N1" 1.07951218885731
0 2 142 0 0 1238 546 3 0 3 3 27142 FALSE TRUE "N1" 1.07319757732748
0 2 143 0 0 1299 545 3 0 3 3 27143 FALSE TRUE "N1" 1.05140154742593
0 2 145 0 0 314 615 3 0 3 3 27145 FALSE TRUE "N1" 0.968587847161685
0 2 146 0 0 377 614 3 0 3 3 27146 FALSE TRUE "N1" 0.995110316760784
0 2 147 47 1 440 614 3 0 3 3 27147 TRUE FALSE "N1" 1.03178436830423
0 2 148 41 1 502 613 3 0 3 3 27148 TRUE FALSE "N1" 1.07194603898758
0 2 149 47 1 563 612 3 0 3 3 27149 TRUE FALSE "N1" 1.10274393229904
0 2 150 47 1 626 612 3 0 3 3 27150 TRUE FALSE "N1" 1.12706196045887
0 2 151 0 0 687 611 3 0 3 3 27151 FALSE TRUE "N1" 1.13404991652091
0 2 152 47 1 749 611 3 0 3 3 27152 TRUE FALSE "N1" 1.13950693077079
0 2 153 45 1 811 610 3 0 3 3 27153 TRUE FALSE "N1" 1.13561908922727
0 2 154 0 0 872 610 3 0 3 3 27154 FALSE TRUE "N1" 1.13392289379331
0 2 155 0 0 933 609 3 0 3 3 27155 FALSE TRUE "N1" 1.12160510130389
0 2 156 98 3 994 609 3 0 3 3 27156 FALSE FALSE "N1" 1.1233901661187
0 2 157 47 1 1056 608 3 0 3 3 27157 TRUE FALSE "N1" 1.11025913349231
0 2 158 0 0 1117 608 3 0 3 3 27158 FALSE TRUE "N1" 1.09934526008745
0 2 159 0 0 1177 608 3 0 3 3 27159 FALSE TRUE "N1" 1.09593379254615
0 2 160 0 0 1239 607 3 0 3 3 27160 FALSE TRUE "N1" 1.0792325527427
0 2 161 0 0 1299 606 3 0 3 3 27161 FALSE TRUE "N1" 1.0589548244185
0 2 163 0 0 314 677 3 0 3 3 27163 FALSE TRUE "N1" 1.01142397439541
0 2 164 0 0 377 676 3 0 3 3 27164 FALSE TRUE "N1" 1.03813069674223
0 2 165 0 0 440 675 3 0 3 3 27165 FALSE TRUE "N1" 1.06671786727075
0 2 166 0 0 502 674 3 0 3 3 27166 FALSE TRUE "N1" 1.09398991054812
0 2 167 47 1 564 674 3 0 3 3 27167 TRUE FALSE "N1" 1.11655466834876
0 2 168 0 0 626 673 3 0 3 3 27168 FALSE TRUE "N1" 1.1401421995037
0 2 169 0 0 688 672 3 0 3 3 27169 FALSE TRUE "N1" 1.14887714458125
0 2 170 0 0 749 672 3 0 3 3 27170 FALSE TRUE "N1" 1.14977289520795
0 2 171 0 0 810 671 3 0 3 3 27171 FALSE TRUE "N1" 1.14850863908579
0 2 172 0 0 872 670 3 0 3 3 27172 FALSE TRUE "N1" 1.14039624495891
0 2 173 0 0 934 671 3 0 3 3 27173 FALSE TRUE "N1" 1.13443749868974
0 2 174 0 0 995 670 3 0 3 3 27174 FALSE TRUE "N1" 1.12466706247565
0 2 175 48 2 1056 669 3 0 3 3 27175 FALSE FALSE "N1" 1.11605278123458
0 2 176 47 1 1117 669 3 0 3 3 27176 TRUE FALSE "N1" 1.10123827095648
0 2 177 0 0 1177 669 3 0 3 3 27177 FALSE TRUE "N1" 1.094402850734
0 2 178 0 0 1238 668 3 0 3 3 27178 FALSE TRUE "N1" 1.08207226291488
0 2 179 47 1 1299 667 3 0 3 3 27179 TRUE FALSE "N1" 1.06234713773896
0 2 182 0 0 376 738 3 0 3 3 27182 FALSE TRUE "N1" 1.06145138711227
0 2 183 0 0 439 737 3 0 3 3 27183 FALSE TRUE "N1" 1.08916188368747
0 2 184 0 0 503 736 3 0 3 3 27184 FALSE TRUE "N1" 1.11527141310069
0 2 185 0 0 565 736 3 0 3 3 27185 FALSE TRUE "N1" 1.13260156274593
0 2 186 0 0 626 735 3 0 3 3 27186 FALSE TRUE "N1" 1.148495998851
0 2 187 0 0 688 734 3 0 3 3 27187 FALSE TRUE "N1" 1.15494399199955
0 2 188 0 0 749 733 3 0 3 3 27188 FALSE TRUE "N1" 1.1626433683931
0 2 189 0 0 811 733 3 0 3 3 27189 FALSE TRUE "N1" 1.15621452946537
0 2 190 47 1 873 732 3 0 3 3 27190 TRUE FALSE "N1" 1.15178028856978
0 2 191 0 0 934 732 3 0 3 3 27191 FALSE TRUE "N1" 1.13307801429561
0 2 192 0 0 995 731 3 0 3 3 27192 FALSE TRUE "N1" 1.12245633969271
0 2 193 47 1 1056 731 3 0 3 3 27193 TRUE FALSE "N1" 1.10765454719686
0 2 194 0 0 1117 730 3 0 3 3 27194 FALSE TRUE "N1" 1.10227376209303
0 2 195 0 0 1178 729 3 0 3 3 27195 FALSE TRUE "N1" 1.0896256174549
0 2 196 122 3 1239 728 3 0 3 3 27196 FALSE FALSE "N1" 1.0816847582935
0 2 197 0 0 1299 729 3 0 3 3 27197 FALSE TRUE "N1" 1.06173730457055
0 2 200 0 0 376 799 3 0 3 3 27200 FALSE TRUE "N1" 1.07916911892635
0 2 201 0 0 440 798 3 0 3 3 27201 FALSE TRUE "N1" 1.10218489271218
0 2 202 0 0 503 798 3 0 3 3 27202 FALSE TRUE "N1" 1.13022566388863
0 2 203 92 2 565 796 3 0 3 3 27203 FALSE FALSE "N1" 1.14660926932563
0 2 204 0 0 626 796 3 0 3 3 27204 FALSE TRUE "N1" 1.1477527065164
0 2 205 47 1 688 796 3 0 3 3 27205 TRUE FALSE "N1" 1.15566177122218
0 2 206 0 0 749 796 3 0 3 3 27206 FALSE TRUE "N1" 1.16249726899212
0 2 207 141 3 811 793 3 0 3 3 27207 FALSE FALSE "N1" 1.15937179645656
0 2 208 91 3 872 793 3 0 3 3 27208 FALSE FALSE "N1" 1.14972846051752
0 2 209 45 1 933 793 3 0 3 3 27209 TRUE FALSE "N1" 1.13351631249855
0 2 210 47 1 995 792 3 0 3 3 27210 TRUE FALSE "N1" 1.1246289091289
0 2 211 47 1 1056 792 3 0 3 3 27211 TRUE FALSE "N1" 1.11402631119936
0 2 212 93 2 1117 791 3 0 3 3 27212 FALSE FALSE "N1" 1.10268042093524
0 2 213 0 0 1178 790 3 0 3 3 27213 FALSE TRUE "N1" 1.09367863507278
0 2 214 47 1 1239 789 3 0 3 3 27214 TRUE FALSE "N1" 1.07001487477179
0 2 215 0 0 1299 789 3 0 3 3 27215 FALSE TRUE "N1" 1.05090601920286
0 2 220 92 2 502 858 3 0 3 3 27220 FALSE FALSE "N1" 1.13817288194117
0 2 221 48 2 565 858 3 0 3 3 27221 FALSE FALSE "N1" 1.14758753044205
0 2 222 47 1 626 857 3 0 3 3 27222 TRUE FALSE "N1" 1.14604379330019
0 2 223 0 0 688 857 3 0 3 3 27223 FALSE TRUE "N1" 1.15143093729515
0 2 224 99 4 749 857 3 0 3 3 27224 FALSE FALSE "N1" 1.1562335285913
0 2 225 0 0 811 855 3 0 3 3 27225 FALSE TRUE "N1" 1.14878819765295
0 2 227 0 0 934 854 3 0 3 3 27227 FALSE TRUE "N1" 1.13094987954985
0 2 228 47 1 995 854 3 0 3 3 27228 TRUE FALSE "N1" 1.11583045268755
0 2 229 0 0 1056 852 3 0 3 3 27229 FALSE TRUE "N1" 1.104389256604
0 2 230 0 0 1117 852 3 0 3 3 27230 FALSE TRUE "N1" 1.09400262833037
0 2 231 0 0 1178 852 3 0 3 3 27231 FALSE TRUE "N1" 1.08583944062193
0 2 232 0 0 1239 851 3 0 3 3 27232 FALSE TRUE "N1" 1.07127269445537
0 2 233 0 0 1299 851 3 0 3 3 27233 FALSE TRUE "N1" 1.03764788630142
0 2 240 0 0 627 918 3 0 3 3 27240 FALSE TRUE "N1" 1.1476002482243
0 2 241 0 0 688 917 3 0 3 3 27241 FALSE TRUE "N1" 1.14915662560096
0 2 242 0 0 749 917 3 0 3 3 27242 FALSE TRUE "N1" 1.14690782701871
0 2 246 65 3 995 915 3 0 3 3 27246 FALSE FALSE "N1" 1.11264146878819
0 2 247 71 2 1057 915 3 0 3 3 27247 FALSE FALSE "N1" 1.09874806715383
0 2 248 0 0 1117 914 3 0 3 3 27248 FALSE TRUE "N1" 1.09854473773273
0 2 249 0 0 1177 913 3 0 3 3 27249 FALSE TRUE "N1" 1.09129001843324
0 2 250 0 0 1239 912 3 0 3 3 27250 FALSE TRUE "N1" 1.05238616743347
0 2 251 0 0 1299 912 3 0 3 3 27251 FALSE TRUE "N1" 1.01142397439541
0 3 1 66 3 686 107 3 0 3 4 28001 FALSE FALSE "N1" 0.841464230324245
0 3 5 49 2 932 107 3 0 3 4 28005 FALSE FALSE "N1" 0.916756292956635
0 3 6 47 1 993 111 3 0 3 4 28006 TRUE FALSE "N1" 0.924792380390017
0 3 11 39 2 685 174 3 0 3 4 28011 FALSE FALSE "N1" 0.889503248805195
0 3 12 48 2 747 171 3 0 3 4 28012 FALSE FALSE "N1" 0.902246776810199
0 3 21 47 1 685 236 3 0 3 4 28021 TRUE FALSE "N1" 0.939041569737578
0 3 22 0 0 746 234 3 0 3 4 28022 FALSE TRUE "N1" 0.952452005836215
0 3 23 118 4 809 234 3 0 3 4 28023 FALSE FALSE "N1" 0.954821623349839
0 3 29 0 0 1176 231 3 0 3 4 28029 FALSE TRUE "N1" 0.96703146978503
0 3 30 0 0 622 299 3 0 3 4 28030 FALSE TRUE "N1" 0.932009101437662
0 3 31 8 1 684 298 3 0 3 4 28031 TRUE FALSE "N1" 0.960126101760168
0 3 32 77 2 747 296 3 0 3 4 28032 FALSE FALSE "N1" 0.985867125677925
0 3 33 0 0 809 295 3 0 3 4 28033 FALSE TRUE "N1" 0.995688433021021
0 3 34 0 0 870 295 3 0 3 4 28034 FALSE TRUE "N1" 0.999042670542188
0 3 38 0 0 1117 289 3 0 3 4 28038 FALSE TRUE "N1" 0.997911873586215
0 3 41 87 2 684 360 3 0 3 4 28041 FALSE FALSE "N1" 1.00339424585315
0 3 42 47 1 745 359 3 0 3 4 28042 TRUE FALSE "N1" 1.02405947879873
0 3 43 47 1 808 358 3 0 3 4 28043 TRUE FALSE "N1" 1.024859923606
0 3 47 49 2 1056 355 3 0 3 4 28047 FALSE FALSE "N1" 1.03133335231905
0 3 48 133 3 1116 354 3 0 3 4 28048 FALSE FALSE "N1" 1.03032965563813
0 3 52 0 0 746 421 3 0 3 4 28052 FALSE TRUE "N1" 1.05272915981697
0 3 57 0 0 1055 416 3 0 3 4 28057 FALSE TRUE "N1" 1.06343342245706
0 3 63 0 0 807 482 3 0 3 4 28063 FALSE TRUE "N1" 1.09610532751163
0 3 66 65 2 993 479 3 0 3 4 28066 FALSE FALSE "N1" 1.09185541691122
0 3 67 0 0 1055 478 3 0 3 4 28067 FALSE TRUE "N1" 1.08625238080781
0 3 68 0 0 1116 477 3 0 3 4 28068 FALSE TRUE "N1" 1.07714257134368
0 3 75 80 3 932 542 3 0 3 4 28075 FALSE FALSE "N1" 1.11884797916888
0 3 76 0 0 993 541 3 0 3 4 28076 FALSE TRUE "N1" 1.10865188498665
0 3 77 47 1 1055 540 3 0 3 4 28077 TRUE FALSE "N1" 1.10477040233425
0 3 78 0 0 1116 540 3 0 3 4 28078 FALSE TRUE "N1" 1.09148063007209
0 3 79 0 0 1177 538 3 0 3 4 28079 FALSE TRUE "N1" 1.08346990065576
0 3 86 47 1 993 604 3 0 3 4 28086 TRUE FALSE "N1" 1.12009943996133
0 3 87 0 0 1055 602 3 0 3 4 28087 FALSE TRUE "N1" 1.10513247139113
0 3 88 135 3 1116 601 3 0 3 4 28088 FALSE FALSE "N1" 1.09731871250478
0 3 89 50 2 1178 600 3 0 3 4 28089 FALSE FALSE "N1" 1.09006391565784
0 3 98 196 6 1115 662 3 0 3 4 28098 FALSE FALSE "N1" 1.09631501582386
1 0 8 0 0 605 190 3 0 3 5 29008 FALSE TRUE "N1" 0.875095319821859
1 0 9 56 2 666 190 3 0 3 5 29009 FALSE FALSE "N1" 0.891250237820705
1 0 10 0 0 727 189 3 0 3 5 29010 FALSE TRUE "N1" 0.919494260870813
1 0 11 0 0 789 189 3 0 3 5 29011 FALSE TRUE "N1" 0.929836532001471
1 0 12 0 0 850 189 3 0 3 5 29012 FALSE TRUE "N1" 0.935229879792649
1 0 15 0 0 1033 188 3 0 3 5 29015 FALSE TRUE "N1" 0.961625326664148
1 0 16 0 0 1094 188 3 0 3 5 29016 FALSE TRUE "N1" 0.954592935911685
1 0 21 0 0 175 253 3 0 3 5 29021 FALSE TRUE "N1" 0.90333942041942
1 0 22 0 0 237 253 3 0 3 5 29022 FALSE TRUE "N1" 0.914145347770059
1 0 23 0 0 298 252 3 0 3 5 29023 FALSE TRUE "N1" 0.898911615962408
1 0 24 56 2 360 253 3 0 3 5 29024 FALSE FALSE "N1" 0.877242531241002
1 0 25 0 0 420 252 3 0 3 5 29025 FALSE TRUE "N1" 0.858730791058235
1 0 26 0 0 482 252 3 0 3 5 29026 FALSE TRUE "N1" 0.851082208246236
1 0 27 107 4 543 251 3 0 3 5 29027 FALSE FALSE "N1" 0.865223296444666
1 0 28 0 0 605 251 3 0 3 5 29028 FALSE TRUE "N1" 0.903491878711522
1 0 29 47 1 666 252 3 0 3 5 29029 TRUE FALSE "N1" 0.935229879792649
1 0 30 47 1 728 252 3 0 3 5 29030 TRUE FALSE "N1" 0.959376528081905
1 0 31 0 0 789 252 3 0 3 5 29031 FALSE TRUE "N1" 0.968626000508437
1 0 32 0 0 850 251 3 0 3 5 29032 FALSE TRUE "N1" 0.973326927094027
1 0 33 0 0 911 251 3 0 3 5 29033 FALSE TRUE "N1" 0.982659065105188
1 0 34 0 0 972 251 3 0 3 5 29034 FALSE TRUE "N1" 0.979743203334407
1 0 35 0 0 1033 251 3 0 3 5 29035 FALSE TRUE "N1" 0.983173670001625
1 0 36 0 0 1095 251 3 0 3 5 29036 FALSE TRUE "N1" 0.981032817473608
1 0 40 47 1 114 316 3 0 3 5 29040 TRUE FALSE "N1" 0.894426581485268
1 0 41 0 0 176 316 3 0 3 5 29041 FALSE TRUE "N1" 0.91294468055916
1 0 42 0 0 238 316 3 0 3 5 29042 FALSE TRUE "N1" 0.908662897955672
1 0 43 0 0 299 316 3 0 3 5 29043 FALSE TRUE "N1" 0.896726328743966
1 0 44 0 0 360 315 3 0 3 5 29044 FALSE TRUE "N1" 0.868755427822437
1 0 45 0 0 421 315 3 0 3 5 29045 FALSE TRUE "N1" 0.855516371594373
1 0 46 0 0 483 315 3 0 3 5 29046 FALSE TRUE "N1" 0.862612351258089
1 0 47 47 1 544 315 3 0 3 5 29047 TRUE FALSE "N1" 0.892139629556273
1 0 48 12 1 606 314 3 0 3 5 29048 TRUE FALSE "N1" 0.933489249668265
1 0 49 0 0 666 314 3 0 3 5 29049 FALSE TRUE "N1" 0.965081228895867
1 0 50 0 0 728 314 3 0 3 5 29050 FALSE TRUE "N1" 0.986801029651371
1 0 51 47 1 789 314 3 0 3 5 29051 TRUE FALSE "N1" 1.00420740844267
1 0 52 0 0 850 313 3 0 3 5 29052 FALSE TRUE "N1" 1.00639269566111
1 0 53 47 1 911 314 3 0 3 5 29053 TRUE FALSE "N1" 1.01158915046976
1 0 54 0 0 973 313 3 0 3 5 29054 FALSE TRUE "N1" 1.00858441931813
1 0 55 0 0 1033 313 3 0 3 5 29055 FALSE TRUE "N1" 1.00884482366446
1 0 60 0 0 115 378 3 0 3 5 29060 FALSE TRUE "N1" 0.90797683564121
1 0 61 91 2 177 378 3 0 3 5 29061 FALSE FALSE "N1" 0.91324323825224
1 0 62 0 0 238 378 3 0 3 5 29062 FALSE TRUE "N1" 0.909342678926462
1 0 63 0 0 299 378 3 0 3 5 29063 FALSE TRUE "N1" 0.896160852718527
1 0 64 0 0 360 378 3 0 3 5 29064 FALSE TRUE "N1" 0.867624630866464
1 0 65 0 0 422 377 3 0 3 5 29065 FALSE TRUE "N1" 0.861830983124199
1 0 66 0 0 483 377 3 0 3 5 29066 FALSE TRUE "N1" 0.895201590728032
1 0 67 0 0 545 376 3 0 3 5 29067 FALSE TRUE "N1" 0.940248518292149
1 0 68 47 1 606 377 3 0 3 5 29068 TRUE FALSE "N1" 0.981280504037685
1 0 69 0 0 667 376 3 0 3 5 29069 FALSE TRUE "N1" 1.00405487260311
1 0 70 0 0 728 376 3 0 3 5 29070 FALSE TRUE "N1" 1.02625120245575
1 0 71 0 0 789 376 3 0 3 5 29071 FALSE TRUE "N1" 1.03342977015664
1 0 72 0 0 851 376 3 0 3 5 29072 FALSE TRUE "N1" 1.03879140103965
1 0 73 0 0 912 375 3 0 3 5 29073 FALSE TRUE "N1" 1.04288257200428
1 0 74 0 0 972 375 3 0 3 5 29074 FALSE TRUE "N1" 1.04311118189498
1 0 75 0 0 1033 375 3 0 3 5 29075 FALSE TRUE "N1" 1.04249498983545
1 0 76 47 1 1095 375 3 0 3 5 29076 TRUE FALSE "N1" 1.04081151218374
1 0 80 0 0 116 440 3 0 3 5 29080 FALSE TRUE "N1" 0.921952825312739
1 0 81 0 0 177 440 3 0 3 5 29081 FALSE TRUE "N1" 0.920097735148099
1 0 82 95 3 238 440 3 0 3 5 29082 FALSE FALSE "N1" 0.914424828789763
1 0 83 47 1 300 439 3 0 3 5 29083 TRUE FALSE "N1" 0.895963959735999
1 0 84 0 0 361 439 3 0 3 5 29084 FALSE TRUE "N1" 0.881708489044766
1 0 85 0 0 422 439 3 0 3 5 29085 FALSE TRUE "N1" 0.900709398559467
1 0 86 0 0 483 439 3 0 3 5 29086 FALSE TRUE "N1" 0.945591150049231
1 0 87 0 0 545 439 3 0 3 5 29087 FALSE TRUE "N1" 0.994970576250932
1 0 88 71 2 606 439 3 0 3 5 29088 FALSE FALSE "N1" 1.03441439016419
1 0 89 0 0 667 438 3 0 3 5 29089 FALSE TRUE "N1" 1.05410136199335
1 0 90 0 0 728 438 3 0 3 5 29090 FALSE TRUE "N1" 1.05961552871591
1 0 91 47 1 790 437 3 0 3 5 29091 TRUE FALSE "N1" 1.06991321006124
1 0 92 75 2 851 438 3 0 3 5 29092 FALSE FALSE "N1" 1.0754908881476
1 0 93 47 1 912 437 3 0 3 5 29093 TRUE FALSE "N1" 1.07836859657163
1 0 94 0 0 973 437 3 0 3 5 29094 FALSE TRUE "N1" 1.07402345769925
1 0 95 0 0 1034 437 3 0 3 5 29095 FALSE TRUE "N1" 1.07543373567492
1 0 96 84 2 1095 437 3 0 3 5 29096 FALSE FALSE "N1" 1.07692024279665
1 0 100 0 0 117 502 3 0 3 5 29100 FALSE TRUE "N1" 0.935407773649254
1 0 101 0 0 178 502 3 0 3 5 29101 FALSE TRUE "N1" 0.928159335693434
1 0 102 0 0 239 502 3 0 3 5 29102 FALSE TRUE "N1" 0.926704623027332
1 0 103 0 0 300 502 3 0 3 5 29103 FALSE TRUE "N1" 0.908548593010322
1 0 104 48 2 361 502 3 0 3 5 29104 FALSE FALSE "N1" 0.904629034558621
1 0 105 47 1 423 501 3 0 3 5 29105 TRUE FALSE "N1" 0.944168154291303
1 0 106 0 0 484 501 3 0 3 5 29106 FALSE TRUE "N1" 0.996183961244082
1 0 107 0 0 545 501 3 0 3 5 29107 FALSE TRUE "N1" 1.03918526455216
1 0 108 0 0 606 500 3 0 3 5 29108 FALSE TRUE "N1" 1.06732770043916
1 0 109 47 1 667 500 3 0 3 5 29109 TRUE FALSE "N1" 1.08911101255847
1 0 110 64 2 729 500 3 0 3 5 29110 FALSE FALSE "N1" 1.09522229466719
1 0 111 0 0 790 499 3 0 3 5 29111 FALSE TRUE "N1" 1.10442097351217
1 0 112 0 0 851 499 3 0 3 5 29112 FALSE TRUE "N1" 1.10617439896626
1 0 113 0 0 912 499 3 0 3 5 29113 FALSE TRUE "N1" 1.1081437165288
1 0 114 0 0 973 499 3 0 3 5 29114 FALSE TRUE "N1" 1.10079997275355
1 0 115 0 0 1034 498 3 0 3 5 29115 FALSE TRUE "N1" 1.09669616155412
1 0 116 0 0 1095 498 3 0 3 5 29116 FALSE TRUE "N1" 1.08636668575317
1 0 117 51 2 1156 498 3 0 3 5 29117 FALSE FALSE "N1" 1.07536378787255
1 0 119 0 0 1277 497 3 0 3 5 29119 FALSE TRUE "N1" 1.04428649108883
1 0 120 0 0 117 564 3 0 3 5 29120 FALSE TRUE "N1" 0.941900279035684
1 0 121 0 0 178 564 3 0 3 5 29121 FALSE TRUE "N1" 0.941436467720798
1 0 122 0 0 239 564 3 0 3 5 29122 FALSE TRUE "N1" 0.950177771689471
1 0 123 47 1 300 564 3 0 3 5 29123 TRUE FALSE "N1" 0.942478317748469
1 0 124 0 0 361 564 3 0 3 5 29124 FALSE TRUE "N1" 0.949809266194012
1 0 125 0 0 423 563 3 0 3 5 29125 FALSE TRUE "N1" 0.991540187131166
1 0 126 0 0 485 563 3 0 3 5 29126 FALSE TRUE "N1" 1.03544988130073
1 0 127 0 0 546 563 3 0 3 5 29127 FALSE TRUE "N1" 1.06507246541834
1 0 128 0 0 607 562 3 0 3 5 29128 FALSE TRUE "N1" 1.1032648960866
1 0 129 0 0 668 562 3 0 3 5 29129 FALSE TRUE "N1" 1.11337196579307
1 0 130 0 0 729 562 3 0 3 5 29130 FALSE TRUE "N1" 1.12457175665622
1 0 131 0 0 790 562 3 0 3 5 29131 FALSE TRUE "N1" 1.12251985105651
1 0 132 0 0 851 562 3 0 3 5 29132 FALSE TRUE "N1" 1.11621795730893
1 0 133 76 2 912 561 3 0 3 5 29133 FALSE FALSE "N1" 1.11685322604184
1 0 134 0 0 973 561 3 0 3 5 29134 FALSE TRUE "N1" 1.11219673414668
1 0 135 0 0 1034 560 3 0 3 5 29135 FALSE TRUE "N1" 1.10635229282286
1 0 136 0 0 1095 560 3 0 3 5 29136 FALSE TRUE "N1" 1.09015286258614
1 0 137 0 0 1156 559 3 0 3 5 29137 FALSE TRUE "N1" 1.07878153675751
1 0 138 0 0 1216 559 3 0 3 5 29138 FALSE TRUE "N1" 1.08852025606343
1 0 139 132 3 1277 559 3 0 3 5 29139 FALSE FALSE "N1" 1.07229554535711
1 0 140 0 0 118 626 3 0 3 5 29140 FALSE TRUE "N1" 0.944536582239309
1 0 141 0 0 179 626 3 0 3 5 29141 FALSE TRUE "N1" 0.955425097627125
1 0 142 49 2 240 625 3 0 3 5 29142 FALSE FALSE "N1" 0.967984372884399
1 0 143 0 0 301 625 3 0 3 5 29143 FALSE TRUE "N1" 0.977564197459637
1 0 144 0 0 362 625 3 0 3 5 29144 FALSE TRUE "N1" 0.999836678910876
1 0 145 0 0 424 625 3 0 3 5 29145 FALSE TRUE "N1" 1.0286143835308
1 0 146 0 0 485 624 3 0 3 5 29146 FALSE TRUE "N1" 1.06108295916426
1 0 147 47 1 546 625 3 0 3 5 29147 TRUE FALSE "N1" 1.09914828955747
1 0 148 47 1 607 624 3 0 3 5 29148 TRUE FALSE "N1" 1.11995334056035
1 0 149 0 0 668 624 3 0 3 5 29149 FALSE TRUE "N1" 1.13363069499135
1 0 150 0 0 729 623 3 0 3 5 29150 FALSE TRUE "N1" 1.14293103854688
1 0 151 0 0 791 623 3 0 3 5 29151 FALSE TRUE "N1" 1.13901776143886
1 0 152 47 1 851 623 3 0 3 5 29152 TRUE FALSE "N1" 1.13209967563174
1 0 153 0 0 912 623 3 0 3 5 29153 FALSE TRUE "N1" 1.12494654349535
1 0 154 0 0 974 622 3 0 3 5 29154 FALSE TRUE "N1" 1.12448280972792
1 0 155 0 0 1034 622 3 0 3 5 29155 FALSE TRUE "N1" 1.10904574849916
1 0 156 0 0 1095 622 3 0 3 5 29156 FALSE TRUE "N1" 1.09587028118235
1 0 157 0 0 1156 621 3 0 3 5 29157 FALSE TRUE "N1" 1.08643027466442
1 0 158 0 0 1216 621 3 0 3 5 29158 FALSE TRUE "N1" 1.08790398645644
1 0 159 57 2 1277 621 3 0 3 5 29159 FALSE FALSE "N1" 1.06960193458591
1 0 160 0 0 117 688 3 0 3 5 29160 FALSE TRUE "N1" 0.942935692624777
1 0 161 0 0 180 687 3 0 3 5 29161 FALSE TRUE "N1" 0.960627911326901
1 0 162 0 0 240 687 3 0 3 5 29162 FALSE TRUE "N1" 0.982957622798269
1 0 163 0 0 301 687 3 0 3 5 29163 FALSE TRUE "N1" 1.00632918429731
1 0 164 47 1 363 687 3 0 3 5 29164 TRUE FALSE "N1" 1.03598992176167
1 0 165 0 0 424 686 3 0 3 5 29165 FALSE TRUE "N1" 1.0616102042955
1 0 166 47 1 485 686 3 0 3 5 29166 TRUE FALSE "N1" 1.08893947759299
1 0 167 0 0 546 686 3 0 3 5 29167 FALSE TRUE "N1" 1.11484575513255
1 0 168 0 0 608 686 3 0 3 5 29168 FALSE TRUE "N1" 1.13326218949589
1 0 169 37 1 668 685 3 0 3 5 29169 TRUE FALSE "N1" 1.15011588759145
1 0 170 0 0 730 685 3 0 3 5 29170 FALSE TRUE "N1" 1.15764380656697
1 0 171 0 0 791 685 3 0 3 5 29171 FALSE TRUE "N1" 1.15399108890018
1 0 172 0 0 851 685 3 0 3 5 29172 FALSE TRUE "N1" 1.14596756415414
1 0 173 0 0 913 684 3 0 3 5 29173 FALSE TRUE "N1" 1.14035181026848
1 0 174 0 0 974 683 3 0 3 5 29174 FALSE TRUE "N1" 1.12196717036077
1 0 175 0 0 1034 684 3 0 3 5 29175 FALSE TRUE "N1" 1.11704376013325
1 0 176 47 1 1095 684 3 0 3 5 29176 TRUE FALSE "N1" 1.10023457427556
1 0 177 0 0 1156 682 3 0 3 5 29177 FALSE TRUE "N1" 1.08835507998908
1 0 178 0 0 1216 682 3 0 3 5 29178 FALSE TRUE "N1" 1.08660173208244
1 0 179 76 2 1277 682 3 0 3 5 29179 FALSE FALSE "N1" 1.06854108543231
1 0 180 0 0 118 749 3 0 3 5 29180 FALSE TRUE "N1" 0.949555220738809
1 0 181 47 1 180 749 3 0 3 5 29181 TRUE FALSE "N1" 0.961218745369389
1 0 182 0 0 240 749 3 0 3 5 29182 FALSE TRUE "N1" 0.993877855094258
1 0 183 0 0 302 748 3 0 3 5 29183 FALSE TRUE "N1" 1.0310792293164
1 0 184 42 1 363 748 3 0 3 5 29184 TRUE FALSE "N1" 1.06023807966657
1 0 185 0 0 424 748 3 0 3 5 29185 FALSE TRUE "N1" 1.09296070075524
1 0 186 0 0 485 748 3 0 3 5 29186 FALSE TRUE "N1" 1.11668169107636
1 0 187 0 0 547 748 3 0 3 5 29187 FALSE TRUE "N1" 1.12652199754538
1 0 188 0 0 607 747 3 0 3 5 29188 FALSE TRUE "N1" 1.14659647399593
1 0 189 0 0 669 747 3 0 3 5 29189 FALSE TRUE "N1" 1.15384491195175
1 0 190 0 0 730 747 3 0 3 5 29190 FALSE TRUE "N1" 1.15901600874335
1 0 191 47 1 791 746 3 0 3 5 29191 TRUE FALSE "N1" 1.15883811488675
1 0 192 0 0 851 746 3 0 3 5 29192 FALSE TRUE "N1" 1.15191367018851
1 0 193 0 0 913 746 3 0 3 5 29193 FALSE TRUE "N1" 1.14171765355374
1 0 194 0 0 974 745 3 0 3 5 29194 FALSE TRUE "N1" 1.13034004638144
1 0 195 47 1 1034 744 3 0 3 5 29195 TRUE FALSE "N1" 1.12000421168936
1 0 196 0 0 1095 744 3 0 3 5 29196 FALSE TRUE "N1" 1.10329661299478
1 0 197 0 0 1156 744 3 0 3 5 29197 FALSE TRUE "N1" 1.08864727879103
1 0 198 0 0 1217 744 3 0 3 5 29198 FALSE TRUE "N1" 1.07988697569644
1 0 199 47 1 1277 743 3 0 3 5 29199 TRUE FALSE "N1" 1.06882056645202
1 0 200 0 0 119 810 3 0 3 5 29200 FALSE TRUE "N1" 0.954141842379049
1 0 201 0 0 180 810 3 0 3 5 29201 FALSE TRUE "N1" 0.964820669454634
1 0 202 0 0 241 810 3 0 3 5 29202 FALSE TRUE "N1" 1.00026869577014
1 0 203 47 1 302 810 3 0 3 5 29203 TRUE FALSE "N1" 1.03792108597746
1 0 204 0 0 364 810 3 0 3 5 29204 FALSE TRUE "N1" 1.07996948618616
1 0 205 0 0 425 809 3 0 3 5 29205 FALSE TRUE "N1" 1.09885601320806
1 0 206 0 0 485 809 3 0 3 5 29206 FALSE TRUE "N1" 1.12196081146964
1 0 207 0 0 547 809 3 0 3 5 29207 FALSE TRUE "N1" 1.14294367878168
1 0 208 0 0 608 808 3 0 3 5 29208 FALSE TRUE "N1" 1.15080194990591
1 0 209 0 0 669 809 3 0 3 5 29209 FALSE TRUE "N1" 1.16015944593412
1 0 210 0 0 729 808 3 0 3 5 29210 FALSE TRUE "N1" 1.15892070292392
1 0 211 0 0 791 808 3 0 3 5 29211 FALSE TRUE "N1" 1.16339930096249
1 0 212 0 0 851 808 3 0 3 5 29212 FALSE TRUE "N1" 1.14622804604792
1 0 213 0 0 913 807 3 0 3 5 29213 FALSE TRUE "N1" 1.14150160635038
1 0 214 0 0 974 807 3 0 3 5 29214 FALSE TRUE "N1" 1.12804029912274
1 0 215 0 0 1034 806 3 0 3 5 29215 FALSE TRUE "N1" 1.11050061626017
1 0 216 0 0 1095 806 3 0 3 5 29216 FALSE TRUE "N1" 1.10963658254165
1 0 217 0 0 1156 805 3 0 3 5 29217 FALSE TRUE "N1" 1.09500640255874
1 0 218 0 0 1216 805 3 0 3 5 29218 FALSE TRUE "N1" 1.07893407259707
1 0 219 0 0 1277 804 3 0 3 5 29219 FALSE TRUE "N1" 1.05997123888167
1 0 220 47 1 119 872 3 0 3 5 29220 TRUE FALSE "N1" 0.957051345258705
1 0 221 0 0 180 872 3 0 3 5 29221 FALSE TRUE "N1" 0.968803816817588
1 0 222 113 3 242 872 3 0 3 5 29222 FALSE FALSE "N1" 1.00052917766392
1 0 223 0 0 303 871 3 0 3 5 29223 FALSE TRUE "N1" 1.03734304726467
1 0 224 0 0 364 871 3 0 3 5 29224 FALSE TRUE "N1" 1.08278376079384
1 0 225 0 0 425 871 3 0 3 5 29225 FALSE TRUE "N1" 1.10722888922873
1 0 226 0 0 486 871 3 0 3 5 29226 FALSE TRUE "N1" 1.12943157797249
1 0 227 0 0 547 870 3 0 3 5 29227 FALSE TRUE "N1" 1.13980548846387
1 0 228 0 0 608 870 3 0 3 5 29228 FALSE TRUE "N1" 1.14481140918112
1 0 229 0 0 669 870 3 0 3 5 29229 FALSE TRUE "N1" 1.1500650940099
1 0 230 47 1 730 869 3 0 3 5 29230 TRUE FALSE "N1" 1.15169141918893
1 0 231 99 4 791 869 3 0 3 5 29231 FALSE FALSE "N1" 1.15369881255077
1 0 232 0 0 852 869 3 0 3 5 29232 FALSE TRUE "N1" 1.14500194327252
1 0 233 47 1 913 868 3 0 3 5 29233 TRUE FALSE "N1" 1.13464710945452
1 0 235 47 1 1035 867 3 0 3 5 29235 TRUE FALSE "N1" 1.10514518917339
1 0 236 0 0 1095 867 3 0 3 5 29236 FALSE TRUE "N1" 1.10445284551525
1 0 237 0 0 1156 867 3 0 3 5 29237 FALSE TRUE "N1" 1.09320854241423
1 0 238 59 2 1216 866 3 0 3 5 29238 FALSE FALSE "N1" 1.06806463388263
1 0 239 48 2 1277 866 3 0 3 5 29239 FALSE FALSE "N1" 1.04403244563363
1 0 240 0 0 120 933 3 0 3 5 29240 FALSE TRUE "N1" 0.946486823128471
1 0 241 0 0 181 933 3 0 3 5 29241 FALSE TRUE "N1" 0.964445960162955
1 0 242 0 0 242 933 3 0 3 5 29242 FALSE TRUE "N1" 0.989437332854996
1 0 243 48 2 303 933 3 0 3 5 29243 FALSE FALSE "N1" 1.03430644410996
1 0 244 0 0 364 933 3 0 3 5 29244 FALSE TRUE "N1" 1.07876889652272
1 0 245 0 0 425 933 3 0 3 5 29245 FALSE TRUE "N1" 1.11712634817042
1 0 246 47 1 486 932 3 0 3 5 29246 TRUE FALSE "N1" 1.12701752576844
1 0 247 0 0 547 932 3 0 3 5 29247 FALSE TRUE "N1" 1.13594944137597
1 0 248 50 2 608 931 3 0 3 5 29248 FALSE FALSE "N1" 1.14239735697707
1 0 249 98 3 669 932 3 0 3 5 29249 FALSE FALSE "N1" 1.13899232587436
1 0 250 0 0 730 931 3 0 3 5 29250 FALSE TRUE "N1" 1.14634242854073
1 0 251 0 0 791 931 3 0 3 5 29251 FALSE TRUE "N1" 1.14851499797692
1 0 252 0 0 852 931 3 0 3 5 29252 FALSE TRUE "N1" 1.13539040178911
1 0 256 97 3 1095 929 3 0 3 5 29256 FALSE FALSE "N1" 1.09468876819228
1 0 257 96 3 1156 927 3 0 3 5 29257 FALSE FALSE "N1" 1.08343802865268
1 0 258 0 0 1216 927 3 0 3 5 29258 FALSE TRUE "N1" 1.06481198352456
1 0 259 0 0 1277 927 3 0 3 5 29259 FALSE TRUE "N1" 1.02361489925213
1 1 0 0 0 118 130 3 0 3 6 30000 FALSE TRUE "N1" 0.863164954406372
1 1 1 0 0 180 129 3 0 3 6 30001 FALSE TRUE "N1" 0.890405358323014
1 1 2 159 4 240 129 3 0 3 6 30002 FALSE FALSE "N1" 0.899991541789378
1 1 3 47 1 301 128 3 0 3 6 30003 TRUE FALSE "N1" 0.899565961368696
1 1 4 47 1 362 128 3 0 3 6 30004 TRUE FALSE "N1" 0.894509169522444
1 1 5 0 0 424 128 3 0 3 6 30005 FALSE TRUE "N1" 0.880717510146097
1 1 6 94 2 485 127 3 0 3 6 30006 FALSE FALSE "N1" 0.860706545059352
1 1 7 0 0 545 127 3 0 3 6 30007 FALSE TRUE "N1" 0.846012776165186
1 1 8 0 0 606 126 3 0 3 6 30008 FALSE TRUE "N1" 0.838948590957096
1 1 9 0 0 667 126 3 0 3 6 30009 FALSE TRUE "N1" 0.845231330483843
1 1 10 0 0 729 126 3 0 3 6 30010 FALSE TRUE "N1" 0.864321186926847
1 1 11 0 0 789 126 3 0 3 6 30011 FALSE TRUE "N1" 0.881187602804657
1 1 12 0 0 850 125 3 0 3 6 30012 FALSE TRUE "N1" 0.897564849350531
1 1 13 0 0 912 125 3 0 3 6 30013 FALSE TRUE "N1" 0.91354179594532
1 1 14 0 0 972 125 3 0 3 6 30014 FALSE TRUE "N1" 0.924366877516788
1 1 15 47 1 1033 125 3 0 3 6 30015 TRUE FALSE "N1" 0.931227733303772
1 1 16 0 0 1093 125 3 0 3 6 30016 FALSE TRUE "N1" 0.934524818352264
1 1 17 0 0 1154 125 3 0 3 6 30017 FALSE TRUE "N1" 0.928051389639209
1 1 18 0 0 1215 125 3 0 3 6 30018 FALSE TRUE "N1" 0.918090341786261
1 1 19 48 2 1275 125 3 0 3 6 30019 FALSE FALSE "N1" 0.915898695676694
1 1 20 0 0 118 191 3 0 3 6 30020 FALSE TRUE "N1" 0.878551222053579
1 1 21 76 2 180 190 3 0 3 6 30021 FALSE FALSE "N1" 0.896103700245851
1 1 22 0 0 241 190 3 0 3 6 30022 FALSE TRUE "N1" 0.906769809539185
1 1 23 0 0 301 190 3 0 3 6 30023 FALSE TRUE "N1" 0.908923379849453
1 1 24 47 1 363 189 3 0 3 6 30024 TRUE FALSE "N1" 0.89022746446641
1 1 25 94 2 424 189 3 0 3 6 30025 FALSE FALSE "N1" 0.866417604764439
1 1 26 0 0 484 188 3 0 3 6 30026 FALSE TRUE "N1" 0.853076961373275
1 1 27 0 0 546 188 3 0 3 6 30027 FALSE TRUE "N1" 0.847264236957635
1 1 28 0 0 607 188 3 0 3 6 30028 FALSE TRUE "N1" 0.872331993890633
1 1 29 0 0 668 188 3 0 3 6 30029 FALSE TRUE "N1" 0.890138517538108
1 1 30 0 0 729 187 3 0 3 6 30030 FALSE TRUE "N1" 0.909113991488308
1 1 31 0 0 790 187 3 0 3 6 30031 FALSE TRUE "N1" 0.923083544721259
1 1 32 0 0 851 186 3 0 3 6 30032 FALSE TRUE "N1" 0.935026627918997
1 1 33 0 0 912 187 3 0 3 6 30033 FALSE TRUE "N1" 0.947465239339794
1 1 34 0 0 972 187 3 0 3 6 30034 FALSE TRUE "N1" 0.950736811276332
1 1 35 0 0 1033 186 3 0 3 6 30035 FALSE TRUE "N1" 0.948373552653833
1 1 36 0 0 1094 186 3 0 3 6 30036 FALSE TRUE "N1" 0.956574971256474
1 1 37 0 0 1155 186 3 0 3 6 30037 FALSE TRUE "N1" 0.953798849995544
1 1 38 0 0 1215 186 3 0 3 6 30038 FALSE TRUE "N1" 0.953811567777795
1 1 39 47 1 1276 186 3 0 3 6 30039 TRUE FALSE "N1" 0.940648740695782
1 1 40 0 0 119 252 3 0 3 6 30040 FALSE TRUE "N1" 0.886987609438046
1 1 41 0 0 180 252 3 0 3 6 30041 FALSE TRUE "N1" 0.905327814655334
1 1 42 0 0 241 252 3 0 3 6 30042 FALSE TRUE "N1" 0.914494776592142
1 1 43 0 0 302 251 3 0 3 6 30043 FALSE TRUE "N1" 0.89885438594228
1 1 44 0 0 363 250 3 0 3 6 30044 FALSE TRUE "N1" 0.87754752537266
1 1 45 0 0 424 250 3 0 3 6 30045 FALSE TRUE "N1" 0.854055300037146
1 1 46 0 0 485 250 3 0 3 6 30046 FALSE TRUE "N1" 0.853642359851262
1 1 47 0 0 546 250 3 0 3 6 30047 FALSE TRUE "N1" 0.867688142230264
1 1 48 0 0 608 249 3 0 3 6 30048 FALSE TRUE "N1" 0.905207150818858
1 1 49 0 0 668 249 3 0 3 6 30049 FALSE TRUE "N1" 0.932682445969874
1 1 50 0 0 729 249 3 0 3 6 30050 FALSE TRUE "N1" 0.952801434658298
1 1 51 0 0 791 249 3 0 3 6 30051 FALSE TRUE "N1" 0.966123078923538
1 1 52 0 0 851 248 3 0 3 6 30052 FALSE TRUE "N1" 0.97391140224539
1 1 53 0 0 912 248 3 0 3 6 30053 FALSE TRUE "N1" 0.977678502404988
1 1 54 0 0 973 247 3 0 3 6 30054 FALSE TRUE "N1" 0.985962509044805
1 1 55 0 0 1033 248 3 0 3 6 30055 FALSE TRUE "N1" 0.981642573094566
1 1 58 0 0 1216 248 3 0 3 6 30058 FALSE TRUE "N1" 0.976191995283259
1 1 59 47 1 1276 247 3 0 3 6 30059 TRUE FALSE "N1" 0.963670873372737
1 1 60 62 2 119 313 3 0 3 6 30060 FALSE FALSE "N1" 0.894617193124123
1 1 61 0 0 181 312 3 0 3 6 30061 FALSE TRUE "N1" 0.906204488608652
1 1 62 0 0 241 312 3 0 3 6 30062 FALSE TRUE "N1" 0.904972104489578
1 1 63 0 0 302 312 3 0 3 6 30063 FALSE TRUE "N1" 0.893480114824477
1 1 64 47 1 363 312 3 0 3 6 30064 TRUE FALSE "N1" 0.873812142121236
1 1 65 0 0 424 312 3 0 3 6 30065 FALSE TRUE "N1" 0.851584095360421
1 1 66 0 0 485 311 3 0 3 6 30066 FALSE TRUE "N1" 0.860719262841602
1 1 67 0 0 547 311 3 0 3 6 30067 FALSE TRUE "N1" 0.889630271532797
1 1 68 0 0 608 310 3 0 3 6 30068 FALSE TRUE "N1" 0.925110014756473
1 1 69 0 0 668 310 3 0 3 6 30069 FALSE TRUE "N1" 0.964350654343527
1 1 70 47 1 730 310 3 0 3 6 30070 TRUE FALSE "N1" 0.98762047358456
1 1 71 0 0 791 310 3 0 3 6 30071 FALSE TRUE "N1" 1.00083409424812
1 1 72 47 1 851 310 3 0 3 6 30072 TRUE FALSE "N1" 1.00527469403484
1 1 73 0 0 912 309 3 0 3 6 30073 FALSE TRUE "N1" 1.01085229457375
1 1 74 0 0 973 309 3 0 3 6 30074 FALSE TRUE "N1" 1.01304394068331
1 1 80 140 5 119 374 3 0 3 6 30080 FALSE FALSE "N1" 0.911756731130511
1 1 81 47 1 180 374 3 0 3 6 30081 TRUE FALSE "N1" 0.913351184306465
1 1 82 47 1 242 375 3 0 3 6 30082 TRUE FALSE "N1" 0.904883080013824
1 1 83 47 1 303 374 3 0 3 6 30083 TRUE FALSE "N1" 0.890513381924692
1 1 84 0 0 364 373 3 0 3 6 30084 FALSE TRUE "N1" 0.865274090026216
1 1 85 0 0 425 373 3 0 3 6 30085 FALSE TRUE "N1" 0.859931458269134
1 1 86 0 0 486 373 3 0 3 6 30086 FALSE TRUE "N1" 0.895525583985614
1 1 87 0 0 547 373 3 0 3 6 30087 FALSE TRUE "N1" 0.94172238517908
1 1 88 0 0 608 372 3 0 3 6 30088 FALSE TRUE "N1" 0.974381494903949
1 1 89 0 0 668 372 3 0 3 6 30089 FALSE TRUE "N1" 0.99922048685134
1 1 90 0 0 730 371 3 0 3 6 30090 FALSE TRUE "N1" 1.0252537871185
1 1 91 0 0 791 371 3 0 3 6 30091 FALSE TRUE "N1" 1.02892565900613
1 1 92 0 0 852 371 3 0 3 6 30092 FALSE TRUE "N1" 1.03869609522022
1 1 93 0 0 913 371 3 0 3 6 30093 FALSE TRUE "N1" 1.04692923073104
1 1 94 0 0 974 370 3 0 3 6 30094 FALSE TRUE "N1" 1.0448964018047
1 1 100 0 0 119 436 3 0 3 6 30100 FALSE TRUE "N1" 0.920193040967526
1 1 101 0 0 180 436 3 0 3 6 30101 FALSE TRUE "N1" 0.920339217915956
1 1 102 0 0 241 435 3 0 3 6 30102 FALSE TRUE "N1" 0.914291447171036
1 1 103 49 2 303 435 3 0 3 6 30103 FALSE FALSE "N1" 0.895042851092257
1 1 104 0 0 364 434 3 0 3 6 30104 FALSE TRUE "N1" 0.877318837934506
1 1 105 47 1 425 435 3 0 3 6 30105 TRUE FALSE "N1" 0.897520414660106
1 1 106 0 0 486 434 3 0 3 6 30106 FALSE TRUE "N1" 0.948087712743004
1 1 107 0 0 547 434 3 0 3 6 30107 FALSE TRUE "N1" 0.99693989381347
1 1 108 0 0 608 434 3 0 3 6 30108 FALSE TRUE "N1" 1.02515855884653
1 1 109 0 0 670 433 3 0 3 6 30109 FALSE TRUE "N1" 1.05155392817058
1 1 110 0 0 730 433 3 0 3 6 30110 FALSE TRUE "N1" 1.05584199211774
1 1 111 0 0 791 433 3 0 3 6 30111 FALSE TRUE "N1" 1.06667335503288
1 1 112 0 0 852 432 3 0 3 6 30112 FALSE TRUE "N1" 1.06913820081847
1 1 113 0 0 913 432 3 0 3 6 30113 FALSE TRUE "N1" 1.07797481060657
1 1 114 0 0 974 432 3 0 3 6 30114 FALSE TRUE "N1" 1.07606892686038
1 1 115 47 1 1035 432 3 0 3 6 30115 TRUE FALSE "N1" 1.06967816373196
1 1 120 0 0 120 497 3 0 3 6 30120 FALSE TRUE "N1" 0.928737451953672
1 1 121 0 0 182 497 3 0 3 6 30121 FALSE TRUE "N1" 0.937034021280834
1 1 122 0 0 243 496 3 0 3 6 30122 FALSE TRUE "N1" 0.926869799101686
1 1 123 0 0 303 496 3 0 3 6 30123 FALSE TRUE "N1" 0.909596801929118
1 1 124 0 0 364 496 3 0 3 6 30124 FALSE TRUE "N1" 0.904514652065817
1 1 125 0 0 426 495 3 0 3 6 30125 FALSE TRUE "N1" 0.946334442383821
1 1 126 0 0 486 496 3 0 3 6 30126 FALSE TRUE "N1" 0.987957184624392
1 1 134 0 0 974 493 3 0 3 6 30134 FALSE TRUE "N1" 1.09560344039745
1 1 135 1 1 1035 493 3 0 3 6 30135 TRUE FALSE "N1" 1.09343087096125
1 1 136 0 0 1096 493 3 0 3 6 30136 FALSE TRUE "N1" 1.08385740527714
1 1 137 45 1 1156 492 3 0 3 6 30137 TRUE FALSE "N1" 1.08173555187505
1 1 140 0 0 120 558 3 0 3 6 30140 FALSE TRUE "N1" 0.939670402031912
1 1 141 0 0 182 558 3 0 3 6 30141 FALSE TRUE "N1" 0.942726081859999
1 1 142 0 0 243 558 3 0 3 6 30142 FALSE TRUE "N1" 0.939518021287262
1 1 143 0 0 304 558 3 0 3 6 30143 FALSE TRUE "N1" 0.936347958966372
1 1 144 0 0 365 558 3 0 3 6 30144 FALSE TRUE "N1" 0.949263021936854
1 1 155 0 0 1035 554 3 0 3 6 30155 FALSE TRUE "N1" 1.10915377210084
1 1 156 0 0 1096 554 3 0 3 6 30156 FALSE TRUE "N1" 1.092065027676
1 1 157 47 1 1157 553 3 0 3 6 30157 TRUE FALSE "N1" 1.08399714578699
1 1 158 63 4 1218 554 3 0 3 6 30158 FALSE FALSE "N1" 1.08254871446456
1 1 160 0 0 121 620 3 0 3 6 30160 FALSE TRUE "N1" 0.945368821502202
1 1 161 0 0 182 619 3 0 3 6 30161 FALSE TRUE "N1" 0.94870390480254
1 1 162 0 0 244 619 3 0 3 6 30162 FALSE TRUE "N1" 0.969629697189355
1 1 163 0 0 305 619 3 0 3 6 30163 FALSE TRUE "N1" 0.972056467175655
1 1 176 0 0 1096 616 3 0 3 6 30176 FALSE TRUE "N1" 1.09860824909653
1 1 177 0 0 1157 614 3 0 3 6 30177 FALSE TRUE "N1" 1.09595922811065
1 1 178 0 0 1217 615 3 0 3 6 30178 FALSE TRUE "N1" 1.08631581462416
1 1 179 47 1 1278 615 3 0 3 6 30179 TRUE FALSE "N1" 1.06902381832567
1 1 180 0 0 121 681 3 0 3 6 30180 FALSE TRUE "N1" 0.946988710242657
1 1 181 0 0 183 681 3 0 3 6 30181 FALSE TRUE "N1" 0.954758111986038
1 1 182 0 0 244 681 3 0 3 6 30182 FALSE TRUE "N1" 0.978669558851109
1 1 197 0 0 1157 676 3 0 3 6 30197 FALSE TRUE "N1" 1.09894503768382
1 1 198 0 0 1217 675 3 0 3 6 30198 FALSE TRUE "N1" 1.08576321147588
1 1 199 0 0 1278 675 3 0 3 6 30199 FALSE TRUE "N1" 1.06653997341415
1 1 200 0 0 122 742 3 0 3 6 30200 FALSE TRUE "N1" 0.951816737103302
1 1 201 0 0 184 742 3 0 3 6 30201 FALSE TRUE "N1" 0.967349104151486
1 1 202 0 0 245 742 3 0 3 6 30202 FALSE TRUE "N1" 0.997587880328634
1 1 218 0 0 1217 737 3 0 3 6 30218 FALSE TRUE "N1" 1.07722515938086
1 1 219 0 0 1278 736 3 0 3 6 30219 FALSE TRUE "N1" 1.06565694056971
1 1 220 0 0 123 803 3 0 3 6 30220 FALSE TRUE "N1" 0.951162469244466
1 1 221 0 0 184 803 3 0 3 6 30221 FALSE TRUE "N1" 0.968085960047499
1 1 238 0 0 1217 797 3 0 3 6 30238 FALSE TRUE "N1" 1.07853385019344
1 1 239 0 0 1277 797 3 0 3 6 30239 FALSE TRUE "N1" 1.06190883953603
1 1 240 0 0 123 864 3 0 3 6 30240 FALSE TRUE "N1" 0.954357812034953
1 1 241 0 0 184 864 3 0 3 6 30241 FALSE TRUE "N1" 0.96733002747811
1 1 259 0 0 1277 857 3 0 3 6 30259 FALSE TRUE "N1" 1.04193595024858
1 1 260 94 2 124 924 3 0 3 6 30260 FALSE FALSE "N1" 0.945222644553772
1 1 261 0 0 186 925 3 0 3 6 30261 FALSE TRUE "N1" 0.962984811058275
1 1 279 0 0 1277 918 3 0 3 6 30279 FALSE TRUE "N1" 1.02835390163702
1 2 0 0 0 122 120 3 0 3 7 31000 FALSE TRUE "N1" 0.868240822926
1 2 1 0 0 184 120 3 0 3 7 31001 FALSE TRUE "N1" 0.88417969372149
1 2 19 0 0 1275 115 3 0 3 7 31019 FALSE TRUE "N1" 0.906496687410606
1 2 20 0 0 122 181 3 0 3 7 31020 FALSE TRUE "N1" 0.881429008025061
1 2 21 0 0 183 180 3 0 3 7 31021 FALSE TRUE "N1" 0.897990507318666
1 2 39 0 0 1276 176 3 0 3 7 31039 FALSE TRUE "N1" 0.938355429875662
1 2 40 0 0 122 242 3 0 3 7 31040 FALSE TRUE "N1" 0.889674783770674
1 2 41 0 0 184 241 3 0 3 7 31041 FALSE TRUE "N1" 0.904006406060506
1 2 42 0 0 245 241 3 0 3 7 31042 FALSE TRUE "N1" 0.907252697527448
1 2 59 0 0 1277 237 3 0 3 7 31059 FALSE TRUE "N1" 0.968486182451132
1 2 60 0 0 122 303 3 0 3 7 31060 FALSE TRUE "N1" 0.893829466099107
1 2 61 0 0 183 302 3 0 3 7 31061 FALSE TRUE "N1" 0.912391999863424
1 2 62 0 0 245 301 3 0 3 7 31062 FALSE TRUE "N1" 0.909863642714024
1 2 78 0 0 1217 297 3 0 3 7 31078 FALSE TRUE "N1" 0.998121561898446
1 2 79 0 0 1278 297 3 0 3 7 31079 FALSE TRUE "N1" 0.975613956570475
1 2 80 0 0 122 364 3 0 3 7 31080 FALSE TRUE "N1" 0.908650257720874
1 2 81 0 0 183 363 3 0 3 7 31081 FALSE TRUE "N1" 0.908326264463293
1 2 82 0 0 245 362 3 0 3 7 31082 FALSE TRUE "N1" 0.906890550923114
1 2 98 0 0 1218 359 3 0 3 7 31098 FALSE TRUE "N1" 1.02486628249712
1 2 99 0 0 1279 358 3 0 3 7 31099 FALSE TRUE "N1" 1.00546522812624
1 2 100 95 3 122 425 3 0 3 7 31100 FALSE FALSE "N1" 0.922664323191703
1 2 101 0 0 183 424 3 0 3 7 31101 FALSE TRUE "N1" 0.918757327427347
1 2 102 0 0 244 424 3 0 3 7 31102 FALSE TRUE "N1" 0.915225351144482
1 2 103 31 1 305 423 3 0 3 7 31103 TRUE FALSE "N1" 0.89549386707744
1 2 117 0 0 1158 420 3 0 3 7 31117 FALSE TRUE "N1" 1.06455793806936
1 2 118 0 0 1218 420 3 0 3 7 31118 FALSE TRUE "N1" 1.04167554590226
1 2 119 0 0 1279 420 3 0 3 7 31119 FALSE TRUE "N1" 1.02196949739972
1 2 120 0 0 122 486 3 0 3 7 31120 FALSE TRUE "N1" 0.936436905894674
1 2 121 0 0 183 485 3 0 3 7 31121 FALSE TRUE "N1" 0.929366361795459
1 2 122 0 0 244 485 3 0 3 7 31122 FALSE TRUE "N1" 0.922232306332443
1 2 123 0 0 305 484 3 0 3 7 31123 FALSE TRUE "N1" 0.904400347120467
1 2 124 0 0 367 483 3 0 3 7 31124 FALSE TRUE "N1" 0.898149246954441
1 2 136 0 0 1097 481 3 0 3 7 31136 FALSE TRUE "N1" 1.07653901951894
1 2 137 0 0 1158 481 3 0 3 7 31137 FALSE TRUE "N1" 1.07359779973111
1 2 138 0 0 1219 481 3 0 3 7 31138 FALSE TRUE "N1" 1.06544725225747
1 2 139 0 0 1280 480 3 0 3 7 31139 FALSE TRUE "N1" 1.03942031088144
1 2 140 0 0 122 547 3 0 3 7 31140 FALSE TRUE "N1" 0.938520605950016
1 2 141 0 0 183 546 3 0 3 7 31141 FALSE TRUE "N1" 0.93928289741053
1 2 142 0 0 245 546 3 0 3 7 31142 FALSE TRUE "N1" 0.937339015412493
1 2 143 0 0 305 546 3 0 3 7 31143 FALSE TRUE "N1" 0.928032312965833
1 2 144 0 0 367 545 3 0 3 7 31144 FALSE TRUE "N1" 0.937853542761476
1 2 145 0 0 428 544 3 0 3 7 31145 FALSE TRUE "N1" 0.977634067714563
1 2 146 0 0 489 544 3 0 3 7 31146 FALSE TRUE "N1" 1.02310665324681
1 2 147 1 1 550 544 3 0 3 7 31147 TRUE FALSE "N1" 1.06448806781443
1 2 154 0 0 977 542 3 0 3 7 31154 FALSE TRUE "N1" 1.11295902560719
1 2 155 47 1 1037 542 3 0 3 7 31155 TRUE FALSE "N1" 1.10425587498527
1 2 156 0 0 1099 542 3 0 3 7 31156 FALSE TRUE "N1" 1.09309415992142
1 2 157 0 0 1159 541 3 0 3 7 31157 FALSE TRUE "N1" 1.07418219733502
1 2 158 0 0 1219 542 3 0 3 7 31158 FALSE TRUE "N1" 1.07803832197038
1 2 159 0 0 1280 542 3 0 3 7 31159 FALSE TRUE "N1" 1.06187712262786
1 2 160 0 0 122 609 3 0 3 7 31160 FALSE TRUE "N1" 0.941862125688932
1 2 161 0 0 183 608 3 0 3 7 31161 FALSE TRUE "N1" 0.951416592247122
1 2 162 0 0 244 607 3 0 3 7 31162 FALSE TRUE "N1" 0.960532605507474
1 2 163 0 0 305 607 3 0 3 7 31163 FALSE TRUE "N1" 0.963531132862885
1 2 164 0 0 367 606 3 0 3 7 31164 FALSE TRUE "N1" 0.988141437372122
1 2 165 0 0 428 606 3 0 3 7 31165 FALSE TRUE "N1" 1.02339249315764
1 2 166 0 0 489 606 3 0 3 7 31166 FALSE TRUE "N1" 1.06218203921206
1 2 167 0 0 551 605 3 0 3 7 31167 FALSE TRUE "N1" 1.09696936123015
1 2 168 0 0 612 605 3 0 3 7 31168 FALSE TRUE "N1" 1.11577330021487
1 2 169 0 0 673 605 3 0 3 7 31169 FALSE TRUE "N1" 1.1302065096678
1 2 170 0 0 734 604 3 0 3 7 31170 FALSE TRUE "N1" 1.13351631249855
1 2 171 0 0 795 604 3 0 3 7 31171 FALSE TRUE "N1" 1.13169309433699
1 2 172 0 0 855 604 3 0 3 7 31172 FALSE TRUE "N1" 1.12443201614637
1 2 173 0 0 916 603 3 0 3 7 31173 FALSE TRUE "N1" 1.12681419634734
1 2 174 0 0 977 603 3 0 3 7 31174 FALSE TRUE "N1" 1.11927355958956
1 2 175 0 0 1038 603 3 0 3 7 31175 FALSE TRUE "N1" 1.11065935589595
1 2 176 0 0 1099 603 3 0 3 7 31176 FALSE TRUE "N1" 1.09861468553511
1 2 177 0 0 1159 603 3 0 3 7 31177 FALSE TRUE "N1" 1.09154414143589
1 2 178 0 0 1220 602 3 0 3 7 31178 FALSE TRUE "N1" 1.0854772940176
1 2 179 0 0 1280 602 3 0 3 7 31179 FALSE TRUE "N1" 1.06845213850401
1 2 180 0 0 123 670 3 0 3 7 31180 FALSE TRUE "N1" 0.940172289146098
1 2 181 0 0 184 669 3 0 3 7 31181 FALSE TRUE "N1" 0.964433242380704
1 2 182 0 0 245 669 3 0 3 7 31182 FALSE TRUE "N1" 0.976541424105342
1 2 183 0 0 306 668 3 0 3 7 31183 FALSE TRUE "N1" 1.00116444639683
1 2 184 0 0 367 668 3 0 3 7 31184 FALSE TRUE "N1" 1.02710887728314
1 2 185 0 0 428 667 3 0 3 7 31185 FALSE TRUE "N1" 1.05755726422507
1 2 186 0 0 489 667 3 0 3 7 31186 FALSE TRUE "N1" 1.08549629314352
1 2 187 0 0 550 667 3 0 3 7 31187 FALSE TRUE "N1" 1.11072286725975
1 2 188 0 0 612 666 3 0 3 7 31188 FALSE TRUE "N1" 1.13598751717527
1 2 189 0 0 673 666 3 0 3 7 31189 FALSE TRUE "N1" 1.15061141581451
1 2 190 0 0 734 666 3 0 3 7 31190 FALSE TRUE "N1" 1.15397193467935
1 2 191 0 0 795 665 3 0 3 7 31191 FALSE TRUE "N1" 1.14848963995987
1 2 192 0 0 855 665 3 0 3 7 31192 FALSE TRUE "N1" 1.13595572271964
1 2 193 0 0 917 665 3 0 3 7 31193 FALSE TRUE "N1" 1.13927188444151
1 2 194 0 0 978 665 3 0 3 7 31194 FALSE TRUE "N1" 1.12688406660226
1 2 195 0 0 1038 664 3 0 3 7 31195 FALSE TRUE "N1" 1.11410889923654
1 2 196 0 0 1099 664 3 0 3 7 31196 FALSE TRUE "N1" 1.09971368803545
1 2 197 0 0 1160 664 3 0 3 7 31197 FALSE TRUE "N1" 1.09289726693889
1 2 198 0 0 1220 664 3 0 3 7 31198 FALSE TRUE "N1" 1.08323485432648
1 2 199 1 1 1280 663 3 0 3 7 31199 TRUE FALSE "N1" 1.07363587553041
1 2 200 0 0 122 731 3 0 3 7 31200 FALSE TRUE "N1" 0.950609711001278
1 2 201 0 0 184 731 3 0 3 7 31201 FALSE TRUE "N1" 0.96011966532159
1 2 202 0 0 245 730 3 0 3 7 31202 FALSE TRUE "N1" 0.990409312627741
1 2 203 0 0 306 730 3 0 3 7 31203 FALSE TRUE "N1" 1.02703257058964
1 2 204 0 0 367 729 3 0 3 7 31204 FALSE TRUE "N1" 1.05434276721376
1 2 205 47 1 428 729 3 0 3 7 31205 TRUE FALSE "N1" 1.08343810620013
1 2 206 0 0 490 728 3 0 3 7 31206 FALSE TRUE "N1" 1.10881077971734
1 2 207 0 0 550 728 3 0 3 7 31207 FALSE TRUE "N1" 1.127119190479
1 2 208 0 0 612 728 3 0 3 7 31208 FALSE TRUE "N1" 1.14247358612312
1 2 209 0 0 673 727 3 0 3 7 31209 FALSE TRUE "N1" 1.15170413697118
1 2 210 0 0 734 727 3 0 3 7 31210 FALSE TRUE "N1" 1.16636611140972
1 2 211 0 0 795 726 3 0 3 7 31211 FALSE TRUE "N1" 1.1590922378894
1 2 212 0 0 856 726 3 0 3 7 31212 FALSE TRUE "N1" 1.15287929107013
1 2 213 0 0 917 726 3 0 3 7 31213 FALSE TRUE "N1" 1.13762020124543
1 2 214 0 0 978 726 3 0 3 7 31214 FALSE TRUE "N1" 1.12603918710457
1 2 215 0 0 1039 725 3 0 3 7 31215 FALSE TRUE "N1" 1.11472509129608
1 2 216 0 0 1099 725 3 0 3 7 31216 FALSE TRUE "N1" 1.10042518591442
1 2 217 0 0 1160 725 3 0 3 7 31217 FALSE TRUE "N1" 1.09393911696657
1 2 218 0 0 1220 724 3 0 3 7 31218 FALSE TRUE "N1" 1.07571321669463
1 2 219 0 0 1281 724 3 0 3 7 31219 FALSE TRUE "N1" 1.07151409967577
1 2 220 0 0 123 792 3 0 3 7 31220 FALSE TRUE "N1" 0.952947534059275
1 2 221 0 0 184 791 3 0 3 7 31221 FALSE TRUE "N1" 0.972939422472645
1 2 222 0 0 245 791 3 0 3 7 31222 FALSE TRUE "N1" 1.00098027119655
1 2 223 0 0 306 791 3 0 3 7 31223 FALSE TRUE "N1" 1.03611694448927
1 2 224 0 0 368 790 3 0 3 7 31224 FALSE TRUE "N1" 1.07411868597122
1 2 225 0 0 429 790 3 0 3 7 31225 FALSE TRUE "N1" 1.0984748674778
1 2 226 0 0 490 790 3 0 3 7 31226 FALSE TRUE "N1" 1.12551830086446
1 2 227 0 0 551 789 3 0 3 7 31227 FALSE TRUE "N1" 1.14005317502795
1 2 228 0 0 612 789 3 0 3 7 31228 FALSE TRUE "N1" 1.15214235762666
1 2 229 0 0 673 789 3 0 3 7 31229 FALSE TRUE "N1" 1.16680440961266
1 2 230 0 0 734 788 3 0 3 7 31230 FALSE TRUE "N1" 1.16578791760203
1 2 231 0 0 796 788 3 0 3 7 31231 FALSE TRUE "N1" 1.16699502125151
1 2 232 0 0 856 788 3 0 3 7 31232 FALSE TRUE "N1" 1.14653296263213
1 2 233 47 1 917 787 3 0 3 7 31233 TRUE FALSE "N1" 1.13862389792635
1 2 234 0 0 978 787 3 0 3 7 31234 FALSE TRUE "N1" 1.12622979874343
1 2 235 0 0 1039 786 3 0 3 7 31235 FALSE TRUE "N1" 1.12177655872192
1 2 236 0 0 1099 786 3 0 3 7 31236 FALSE TRUE "N1" 1.10764818830574
1 2 237 0 0 1160 785 3 0 3 7 31237 FALSE TRUE "N1" 1.09224292153261
1 2 238 1 1 1221 786 3 0 3 7 31238 TRUE FALSE "N1" 1.08470864366596
1 2 239 3 1 1281 785 3 0 3 7 31239 TRUE FALSE "N1" 1.06025715633995
1 2 240 0 0 123 853 3 0 3 7 31240 FALSE TRUE "N1" 0.953258887082059
1 2 241 0 0 185 852 3 0 3 7 31241 FALSE TRUE "N1" 0.9718658555368
1 2 242 0 0 245 852 3 0 3 7 31242 FALSE TRUE "N1" 1.00755520952525
1 2 243 0 0 307 852 3 0 3 7 31243 FALSE TRUE "N1" 1.04468035460134
1 2 244 0 0 368 852 3 0 3 7 31244 FALSE TRUE "N1" 1.08138620060042
1 2 245 0 0 429 852 3 0 3 7 31245 FALSE TRUE "N1" 1.10387465170756
1 2 246 0 0 490 851 3 0 3 7 31246 FALSE TRUE "N1" 1.13139453664391
1 2 247 0 0 551 851 3 0 3 7 31247 FALSE TRUE "N1" 1.14825451608314
1 2 248 0 0 613 850 3 0 3 7 31248 FALSE TRUE "N1" 1.14301362658406
1 2 249 0 0 673 850 3 0 3 7 31249 FALSE TRUE "N1" 1.15170405942373
1 2 250 0 0 735 850 3 0 3 7 31250 FALSE TRUE "N1" 1.15187559438921
1 2 251 47 1 796 849 3 0 3 7 31251 TRUE FALSE "N1" 1.15205984713694
1 2 252 0 0 856 849 3 0 3 7 31252 FALSE TRUE "N1" 1.14315964843759
1 2 253 0 0 918 849 3 0 3 7 31253 FALSE TRUE "N1" 1.13421517014271
1 2 254 0 0 979 848 3 0 3 7 31254 FALSE TRUE "N1" 1.12481308432917
1 2 255 0 0 1039 848 3 0 3 7 31255 FALSE TRUE "N1" 1.11280656731509
1 2 256 0 0 1100 847 3 0 3 7 31256 FALSE TRUE "N1" 1.10785787661797
1 2 257 0 0 1161 847 3 0 3 7 31257 FALSE TRUE "N1" 1.09829069227753
1 2 258 0 0 1221 847 3 0 3 7 31258 FALSE TRUE "N1" 1.07723787716311
1 2 260 0 0 124 915 3 0 3 7 31260 FALSE TRUE "N1" 0.955285357117273
1 2 261 0 0 185 914 3 0 3 7 31261 FALSE TRUE "N1" 0.967075904475455
1 2 262 0 0 246 914 3 0 3 7 31262 FALSE TRUE "N1" 0.994551354721376
1 2 263 0 0 307 913 3 0 3 7 31263 FALSE TRUE "N1" 1.04228537907067
1 2 264 0 0 368 913 3 0 3 7 31264 FALSE TRUE "N1" 1.08538842463675
1 2 265 0 0 429 913 3 0 3 7 31265 FALSE TRUE "N1" 1.11529041222661
1 2 266 0 0 490 912 3 0 3 7 31266 FALSE TRUE "N1" 1.12820547519709
1 2 267 0 0 552 912 3 0 3 7 31267 FALSE TRUE "N1" 1.14409355241103
1 2 268 47 1 613 911 3 0 3 7 31268 TRUE FALSE "N1" 1.14573251782486
1 2 269 0 0 673 911 3 0 3 7 31269 FALSE TRUE "N1" 1.14769555404373
1 2 270 0 0 735 911 3 0 3 7 31270 FALSE TRUE "N1" 1.14924557252926
1 2 271 0 0 796 910 3 0 3 7 31271 FALSE TRUE "N1" 1.14455092728734
1 2 272 0 0 857 910 3 0 3 7 31272 FALSE TRUE "N1" 1.13603838830427
1 2 273 0 0 917 910 3 0 3 7 31273 FALSE TRUE "N1" 1.12696029574832
1 2 274 0 0 979 909 3 0 3 7 31274 FALSE TRUE "N1" 1.11654830945764
1 2 275 0 0 1039 909 3 0 3 7 31275 FALSE TRUE "N1" 1.10121927183056
1 2 276 0 0 1100 908 3 0 3 7 31276 FALSE TRUE "N1" 1.09162672947307
1 2 277 0 0 1160 908 3 0 3 7 31277 FALSE TRUE "N1" 1.08841859135288
1 3 0 47 1 122 109 3 0 3 8 32000 TRUE FALSE "N1" 0.862040593888977
1 3 1 55 2 183 108 3 0 3 8 32001 FALSE FALSE "N1" 0.887368755168303
1 3 2 0 0 244 108 3 0 3 8 32002 FALSE TRUE "N1" 0.895900448372198
1 3 3 0 0 305 107 3 0 3 8 32003 FALSE TRUE "N1" 0.896052906664301
1 3 4 0 0 367 107 3 0 3 8 32004 FALSE TRUE "N1" 0.893854824116156
1 3 5 0 0 428 106 3 0 3 8 32005 FALSE TRUE "N1" 0.877337914607882
1 3 6 0 0 489 105 3 0 3 8 32006 FALSE TRUE "N1" 0.868939603022714
1 3 7 0 0 549 105 3 0 3 8 32007 FALSE TRUE "N1" 0.849703647178732
1 3 8 76 2 610 106 3 0 3 8 32008 FALSE FALSE "N1" 0.837157089703709
1 3 9 0 0 672 105 3 0 3 8 32009 FALSE TRUE "N1" 0.837595465454094
1 3 10 0 0 733 105 3 0 3 8 32010 FALSE TRUE "N1" 0.855535448267749
1 3 16 47 1 1098 104 3 0 3 8 32016 TRUE FALSE "N1" 0.925954971801616
1 3 17 47 1 1158 104 3 0 3 8 32017 TRUE FALSE "N1" 0.918064906221759
1 3 20 47 1 122 170 3 0 3 8 32020 TRUE FALSE "N1" 0.876588263382166
1 3 21 0 0 183 169 3 0 3 8 32021 FALSE TRUE "N1" 0.899661189640671
1 3 22 47 1 244 168 3 0 3 8 32022 TRUE FALSE "N1" 0.904883157561276
1 3 23 0 0 305 168 3 0 3 8 32023 FALSE TRUE "N1" 0.905111844999431
1 3 24 0 0 367 167 3 0 3 8 32024 FALSE TRUE "N1" 0.893105250437892
1 3 25 0 0 428 167 3 0 3 8 32025 FALSE TRUE "N1" 0.874676098292303
1 3 26 0 0 488 167 3 0 3 8 32026 FALSE TRUE "N1" 0.857511124721413
1 3 27 0 0 550 166 3 0 3 8 32027 FALSE TRUE "N1" 0.845447300139747
1 3 28 0 0 611 166 3 0 3 8 32028 FALSE TRUE "N1" 0.853165908301578
1 3 29 49 2 672 165 3 0 3 8 32029 FALSE FALSE "N1" 0.874129776487692
1 3 30 0 0 733 165 3 0 3 8 32030 FALSE TRUE "N1" 0.891002551256627
1 3 31 47 1 795 165 3 0 3 8 32031 TRUE FALSE "N1" 0.909393472508012
1 3 33 47 1 916 165 3 0 3 8 32033 TRUE FALSE "N1" 0.931977306982035
1 3 35 51 2 1037 164 3 0 3 8 32035 FALSE FALSE "N1" 0.948576882074939
1 3 36 47 1 1099 165 3 0 3 8 32036 TRUE FALSE "N1" 0.946868046406181
1 3 37 0 0 1159 164 3 0 3 8 32037 FALSE TRUE "N1" 0.9465440531486
1 3 38 47 1 1219 164 3 0 3 8 32038 TRUE FALSE "N1" 0.943577320248815
1 3 40 118 3 122 231 3 0 3 8 32040 FALSE FALSE "N1" 0.886060064355726
1 3 41 47 1 183 231 3 0 3 8 32041 TRUE FALSE "N1" 0.902659716996082
1 3 42 0 0 244 230 3 0 3 8 32042 FALSE TRUE "N1" 0.907131956143519
1 3 43 0 0 305 229 3 0 3 8 32043 FALSE TRUE "N1" 0.904997462506627
1 3 44 0 0 367 228 3 0 3 8 32044 FALSE TRUE "N1" 0.882305681978379
1 3 45 0 0 428 228 3 0 3 8 32045 FALSE TRUE "N1" 0.859868024452786
1 3 46 0 0 489 228 3 0 3 8 32046 FALSE TRUE "N1" 0.851914447509128
1 3 47 32 1 550 228 3 0 3 8 32047 TRUE FALSE "N1" 0.865121631734113
1 3 48 0 0 611 227 3 0 3 8 32048 FALSE TRUE "N1" 0.892711386925385
1 3 49 0 0 673 227 3 0 3 8 32049 FALSE TRUE "N1" 0.928476970059891
1 3 50 0 0 734 227 3 0 3 8 32050 FALSE TRUE "N1" 0.947185680772637
1 3 51 47 1 795 226 3 0 3 8 32051 TRUE FALSE "N1" 0.958925434549269
1 3 52 0 0 856 226 3 0 3 8 32052 FALSE TRUE "N1" 0.963931355266518
1 3 53 0 0 916 226 3 0 3 8 32053 FALSE TRUE "N1" 0.970334913724647
1 3 54 0 0 978 225 3 0 3 8 32054 FALSE TRUE "N1" 0.965748214536954
1 3 55 47 1 1038 226 3 0 3 8 32055 TRUE FALSE "N1" 0.969401009751201
1 3 56 47 1 1100 226 3 0 3 8 32056 TRUE FALSE "N1" 0.970411142870698
1 3 57 143 4 1160 225 3 0 3 8 32057 FALSE FALSE "N1" 0.963569208662185
1 3 58 0 0 1220 225 3 0 3 8 32058 FALSE TRUE "N1" 0.963105552442204
1 3 59 0 0 1280 225 3 0 3 8 32059 FALSE TRUE "N1" 0.958118630850878
1 3 60 47 1 122 293 3 0 3 8 32060 TRUE FALSE "N1" 0.892495339722029
1 3 61 47 1 184 292 3 0 3 8 32061 TRUE FALSE "N1" 0.903263191273368
1 3 62 0 0 245 291 3 0 3 8 32062 FALSE TRUE "N1" 0.900035976479803
1 3 64 47 1 367 290 3 0 3 8 32064 TRUE FALSE "N1" 0.868634686438508
1 3 65 0 0 428 289 3 0 3 8 32065 FALSE TRUE "N1" 0.853064243591025
1 3 66 0 0 489 289 3 0 3 8 32066 FALSE TRUE "N1" 0.855300401938469
1 3 67 93 2 551 288 3 0 3 8 32067 FALSE FALSE "N1" 0.883303019768172
1 3 68 0 0 612 288 3 0 3 8 32068 FALSE TRUE "N1" 0.923883989528525
1 3 69 47 1 673 288 3 0 3 8 32069 TRUE FALSE "N1" 0.955418738735999
1 3 70 47 1 735 288 3 0 3 8 32070 TRUE FALSE "N1" 0.974483159614502
1 3 71 47 1 796 287 3 0 3 8 32071 TRUE FALSE "N1" 0.984380696103649
1 3 72 0 0 856 287 3 0 3 8 32072 FALSE TRUE "N1" 0.995548692511169
1 3 73 0 0 917 287 3 0 3 8 32073 FALSE TRUE "N1" 1.00011623747803
1 3 74 0 0 978 286 3 0 3 8 32074 FALSE TRUE "N1" 0.997924513821013
1 3 75 47 1 1039 286 3 0 3 8 32075 TRUE FALSE "N1" 0.998477272064202
1 3 77 0 0 1160 286 3 0 3 8 32077 FALSE TRUE "N1" 1.00099927032248
1 3 78 47 1 1221 286 3 0 3 8 32078 TRUE FALSE "N1" 0.990364877937316
1 3 79 118 3 1281 286 3 0 3 8 32079 FALSE FALSE "N1" 0.976941646508975
1 3 80 0 0 122 354 3 0 3 8 32080 FALSE TRUE "N1" 0.90632522999258
1 3 81 112 3 184 353 3 0 3 8 32081 FALSE FALSE "N1" 0.907157314160568
1 3 85 68 2 428 350 3 0 3 8 32085 FALSE FALSE "N1" 0.851660324506473
1 3 86 63 2 489 348 3 0 3 8 32086 FALSE FALSE "N1" 0.879103902749315
1 3 87 47 1 551 350 3 0 3 8 32087 TRUE FALSE "N1" 0.918287312316241
1 3 88 47 1 612 349 3 0 3 8 32088 TRUE FALSE "N1" 0.96123146315164
1 3 89 47 1 673 349 3 0 3 8 32089 TRUE FALSE "N1" 0.989437410402448
1 3 90 66 2 735 349 3 0 3 8 32090 FALSE FALSE "N1" 1.00907994754119
1 3 91 8 1 796 349 3 0 3 8 32091 TRUE FALSE "N1" 1.01829126662097
1 3 92 51 2 856 349 3 0 3 8 32092 FALSE FALSE "N1" 1.02341156983102
1 3 93 127 4 918 349 3 0 3 8 32093 FALSE FALSE "N1" 1.02811893285519
1 3 94 0 0 978 349 3 0 3 8 32094 FALSE TRUE "N1" 1.02869061267685
1 3 98 152 5 1221 347 3 0 3 8 32098 FALSE FALSE "N1" 1.01467662475347
1 3 99 0 0 1281 346 3 0 3 8 32099 FALSE TRUE "N1" 0.999696938401024
1 3 100 47 1 123 415 3 0 3 8 32100 TRUE FALSE "N1" 0.926012124274292
1 3 101 49 2 184 414 3 0 3 8 32101 FALSE FALSE "N1" 0.917359844781374
1 3 102 82 2 246 413 3 0 3 8 32102 FALSE FALSE "N1" 0.910136764842603
1 3 104 85 2 368 413 3 0 3 8 32104 FALSE FALSE "N1" 0.872598757128086
1 3 105 34 2 429 413 3 0 3 8 32105 FALSE FALSE "N1" 0.881155885896483
1 3 106 50 2 489 412 3 0 3 8 32106 FALSE FALSE "N1" 0.936640157768327
1 3 107 47 1 551 411 3 0 3 8 32107 TRUE FALSE "N1" 0.972685377017442
1 3 108 0 0 612 411 3 0 3 8 32108 FALSE TRUE "N1" 1.01179883878199
1 3 109 47 1 673 411 3 0 3 8 32109 TRUE FALSE "N1" 1.03138422344805
1 3 110 54 2 735 408 3 0 3 8 32110 FALSE FALSE "N1" 1.04924797711566
1 3 111 192 6 796 410 3 0 3 8 32111 FALSE FALSE "N1" 1.05401877395617
1 3 112 0 0 857 406 3 0 3 8 32112 FALSE TRUE "N1" 1.05465404268909
1 3 113 23 1 918 411 3 0 3 8 32113 TRUE FALSE "N1" 1.0644689135936
1 3 114 0 0 979 410 3 0 3 8 32114 FALSE TRUE "N1" 1.0643799666653
1 3 115 0 0 1040 405 3 0 3 8 32115 FALSE TRUE "N1" 1.0554672052786
1 3 117 141 3 1161 407 3 0 3 8 32117 FALSE FALSE "N1" 1.05682033078161
1 3 118 50 2 1222 408 3 0 3 8 32118 FALSE FALSE "N1" 1.03821972121799
1 3 119 47 1 1283 409 3 0 3 8 32119 TRUE FALSE "N1" 1.01876143682698
1 3 120 48 2 123 476 3 0 3 8 32120 FALSE FALSE "N1" 0.932555423242272
1 3 121 95 3 184 475 3 0 3 8 32121 FALSE FALSE "N1" 0.921692265871505
1 3 122 0 0 245 475 3 0 3 8 32122 FALSE TRUE "N1" 0.922638887627202
1 3 123 47 1 307 474 3 0 3 8 32123 TRUE FALSE "N1" 0.899260967237038
1 3 124 124 3 367 473 3 0 3 8 32124 FALSE FALSE "N1" 0.893429243695474
1 3 125 47 1 429 473 3 0 3 8 32125 TRUE FALSE "N1" 0.932383888276794
1 3 126 118 3 490 473 3 0 3 8 32126 FALSE FALSE "N1" 0.98166808620652
1 3 127 96 3 552 473 3 0 3 8 32127 FALSE FALSE "N1" 1.02759796906763
1 3 128 0 0 613 472 3 0 3 8 32128 FALSE TRUE "N1" 1.06035238461192
1 3 129 0 0 674 472 3 0 3 8 32129 FALSE TRUE "N1" 1.07706006085396
1 3 130 95 3 735 472 3 0 3 8 32130 FALSE FALSE "N1" 1.08564882898308
1 3 131 91 2 796 471 3 0 3 8 32131 FALSE FALSE "N1" 1.09045777917034
1 3 132 72 2 857 471 3 0 3 8 32132 FALSE FALSE "N1" 1.09137896536154
1 3 133 0 0 918 470 3 0 3 8 32133 FALSE TRUE "N1" 1.09242717428034
1 3 134 47 1 979 470 3 0 3 8 32134 TRUE FALSE "N1" 1.09087707824735
1 3 135 47 1 1040 470 3 0 3 8 32135 TRUE FALSE "N1" 1.08521045323269
1 3 136 47 1 1101 469 3 0 3 8 32136 TRUE FALSE "N1" 1.07697111392566
1 3 137 80 3 1162 470 3 0 3 8 32137 FALSE FALSE "N1" 1.06593006269828
1 3 138 94 2 1223 469 3 0 3 8 32138 FALSE FALSE "N1" 1.05854188423261
1 3 139 47 1 1282 469 3 0 3 8 32139 TRUE FALSE "N1" 1.0352021171892
1 3 140 0 0 123 538 3 0 3 8 32140 FALSE TRUE "N1" 0.943056434008706
1 3 141 48 2 184 537 3 0 3 8 32141 FALSE FALSE "N1" 0.939759426507667
1 3 142 47 1 245 537 3 0 3 8 32142 TRUE FALSE "N1" 0.939676760923037
1 3 143 47 1 307 536 3 0 3 8 32143 TRUE FALSE "N1" 0.925783436836138
1 3 144 94 2 368 536 3 0 3 8 32144 FALSE FALSE "N1" 0.934200747547229
1 3 145 0 0 429 535 3 0 3 8 32145 FALSE TRUE "N1" 0.980518212577171
1 3 146 0 0 491 535 3 0 3 8 32146 FALSE TRUE "N1" 1.02453593034842
1 3 147 0 0 552 534 3 0 3 8 32147 FALSE TRUE "N1" 1.07162212327745
1 3 148 0 0 613 533 3 0 3 8 32148 FALSE TRUE "N1" 1.09583220538305
1 3 149 51 2 674 533 3 0 3 8 32149 FALSE FALSE "N1" 1.1132893777559
1 3 150 82 2 736 533 3 0 3 8 32150 FALSE FALSE "N1" 1.11107229608183
1 3 151 53 2 797 533 3 0 3 8 32151 FALSE FALSE "N1" 1.11534764224674
1 3 152 109 3 858 533 3 0 3 8 32152 FALSE FALSE "N1" 1.11789507606951
1 3 153 0 0 919 532 3 0 3 8 32153 FALSE TRUE "N1" 1.10989698688798
1 3 154 0 0 980 532 3 0 3 8 32154 FALSE TRUE "N1" 1.11203148052487
1 3 155 0 0 1040 531 3 0 3 8 32155 FALSE TRUE "N1" 1.10292810749932
1 3 156 0 0 1101 532 3 0 3 8 32156 FALSE TRUE "N1" 1.09028632175232
1 3 157 47 1 1163 531 3 0 3 8 32157 TRUE FALSE "N1" 1.08010294535234
1 3 158 0 0 1223 530 3 0 3 8 32158 FALSE TRUE "N1" 1.07814634557205
1 3 159 94 2 1284 531 3 0 3 8 32159 FALSE FALSE "N1" 1.05681397189048
1 3 160 47 1 123 600 3 0 3 8 32160 TRUE FALSE "N1" 0.942510034656643
1 3 161 101 3 184 599 3 0 3 8 32161 FALSE FALSE "N1" 0.944835139932389
1 3 162 47 1 246 599 3 0 3 8 32162 TRUE FALSE "N1" 0.954548423673807
1 3 163 0 0 307 598 3 0 3 8 32163 FALSE TRUE "N1" 0.958194859996929
1 3 164 0 0 369 598 3 0 3 8 32164 FALSE TRUE "N1" 0.97995917299031
1 3 165 0 0 429 597 3 0 3 8 32165 FALSE TRUE "N1" 1.01545163399624
1 3 166 6 1 491 596 3 0 3 8 32166 TRUE FALSE "N1" 1.0578685397004
1 3 167 47 1 552 596 3 0 3 8 32167 TRUE FALSE "N1" 1.09013386346022
1 3 168 0 0 613 595 3 0 3 8 32168 FALSE TRUE "N1" 1.11276205507721
1 3 169 0 0 675 595 3 0 3 8 32169 FALSE TRUE "N1" 1.1272716487711
1 3 170 56 2 736 596 3 0 3 8 32170 FALSE FALSE "N1" 1.13234736219582
1 3 171 0 0 797 595 3 0 3 8 32171 FALSE TRUE "N1" 1.13543483647954
1 3 172 108 4 858 594 3 0 3 8 32172 FALSE FALSE "N1" 1.12664909782044
1 3 173 47 1 919 594 3 0 3 8 32173 TRUE FALSE "N1" 1.1236061357746
1 3 174 47 1 981 594 3 0 3 8 32174 TRUE FALSE "N1" 1.11649743832863
1 3 175 57 3 1041 594 3 0 3 8 32175 FALSE FALSE "N1" 1.1068160265903
1 3 176 47 1 1102 593 3 0 3 8 32176 TRUE FALSE "N1" 1.10260411424173
1 3 177 0 0 1163 593 3 0 3 8 32177 FALSE TRUE "N1" 1.08632217351529
1 3 178 0 0 1223 593 3 0 3 8 32178 FALSE TRUE "N1" 1.08213585182613
1 3 179 47 1 1284 593 3 0 3 8 32179 TRUE FALSE "N1" 1.06901110054342
1 3 180 47 1 123 661 3 0 3 8 32180 TRUE FALSE "N1" 0.946810893933506
1 3 181 0 0 185 661 3 0 3 8 32181 FALSE TRUE "N1" 0.954103689032297
1 3 182 0 0 246 660 3 0 3 8 32182 FALSE TRUE "N1" 0.97596966673623
1 3 183 0 0 307 660 3 0 3 8 32183 FALSE TRUE "N1" 0.996037784295652
1 3 184 9 1 369 659 3 0 3 8 32184 TRUE FALSE "N1" 1.02291604160796
1 3 185 0 0 430 658 3 0 3 8 32185 FALSE TRUE "N1" 1.05408872175855
1 3 186 47 1 491 658 3 0 3 8 32186 TRUE FALSE "N1" 1.0793088594362
1 3 187 0 0 552 657 3 0 3 8 32187 FALSE TRUE "N1" 1.11276213262466
1 3 188 47 1 613 657 3 0 3 8 32188 TRUE FALSE "N1" 1.12894876753168
1 3 189 55 2 675 656 3 0 3 8 32189 FALSE FALSE "N1" 1.14411262908441
1 3 190 52 2 737 657 3 0 3 8 32190 FALSE FALSE "N1" 1.14599935860977
1 3 191 47 1 797 656 3 0 3 8 32191 TRUE FALSE "N1" 1.14983632902429
1 3 192 47 1 859 655 3 0 3 8 32192 TRUE FALSE "N1" 1.14217502843004
1 3 193 0 0 920 655 3 0 3 8 32193 FALSE TRUE "N1" 1.13158507073531
1 3 194 0 0 981 655 3 0 3 8 32194 FALSE TRUE "N1" 1.12487667324043
1 3 195 47 1 1042 655 3 0 3 8 32195 TRUE FALSE "N1" 1.11605278123458
1 3 196 0 0 1102 655 3 0 3 8 32196 FALSE TRUE "N1" 1.10222296851148
1 3 197 0 0 1164 654 3 0 3 8 32197 FALSE TRUE "N1" 1.09176646998292
1 3 198 0 0 1224 654 3 0 3 8 32198 FALSE TRUE "N1" 1.08716077166931
1 3 200 94 2 123 724 3 0 3 8 32200 FALSE FALSE "N1" 0.948011483596952
1 3 201 55 2 185 724 3 0 3 8 32201 FALSE FALSE "N1" 0.956987833894905
1 3 202 47 1 246 723 3 0 3 8 32202 TRUE FALSE "N1" 0.991470239328788
1 3 203 0 0 307 722 3 0 3 8 32203 FALSE TRUE "N1" 1.0272231822285
1 3 204 0 0 369 721 3 0 3 8 32204 FALSE TRUE "N1" 1.05397433926575
1 3 205 0 0 431 720 3 0 3 8 32205 FALSE TRUE "N1" 1.07916911892635
1 3 206 0 0 492 720 3 0 3 8 32206 FALSE TRUE "N1" 1.10802933403599
1 3 207 0 0 553 720 3 0 3 8 32207 FALSE TRUE "N1" 1.12522610206251
1 3 208 94 2 614 719 3 0 3 8 32208 FALSE FALSE "N1" 1.14041532163228
1 3 209 47 1 675 718 3 0 3 8 32209 TRUE FALSE "N1" 1.15466443343239
1 3 210 0 0 737 718 3 0 3 8 32210 FALSE TRUE "N1" 1.16525431357967
1 3 211 47 1 798 717 3 0 3 8 32211 TRUE FALSE "N1" 1.15482317306817
1 3 212 85 3 859 718 3 0 3 8 32212 FALSE FALSE "N1" 1.14686967367196
1 3 213 83 2 920 718 3 0 3 8 32213 FALSE FALSE "N1" 1.13941162495136
1 3 214 130 4 981 717 3 0 3 8 32214 FALSE FALSE "N1" 1.12896784420506
1 3 215 0 0 1042 717 3 0 3 8 32215 FALSE TRUE "N1" 1.11614172816288
1 3 216 0 0 1103 716 3 0 3 8 32216 FALSE TRUE "N1" 1.10022185649331
1 3 217 0 0 1164 716 3 0 3 8 32217 FALSE TRUE "N1" 1.09379294001814
1 3 220 0 0 123 787 3 0 3 8 32220 FALSE TRUE "N1" 0.951245057281643
1 3 221 0 0 185 786 3 0 3 8 32221 FALSE TRUE "N1" 0.969350138622199
1 3 222 47 1 246 785 3 0 3 8 32222 TRUE FALSE "N1" 1.00139949272611
1 3 223 49 2 308 784 3 0 3 8 32223 FALSE FALSE "N1" 1.04009365541365
1 3 224 47 1 369 784 3 0 3 8 32224 TRUE FALSE "N1" 1.07111387727214
1 3 225 0 0 431 783 3 0 3 8 32225 FALSE TRUE "N1" 1.09955487085223
1 3 226 0 0 492 783 3 0 3 8 32226 FALSE TRUE "N1" 1.12238646943778
1 3 227 0 0 553 782 3 0 3 8 32227 FALSE TRUE "N1" 1.13775994175528
1 3 228 47 1 615 781 3 0 3 8 32228 TRUE FALSE "N1" 1.14323595513109
1 3 229 3 1 676 781 3 0 3 8 32229 TRUE FALSE "N1" 1.15790428846075
1 3 230 9 1 737 781 3 0 3 8 32230 TRUE FALSE "N1" 1.1715689251095
1 3 231 0 0 798 780 3 0 3 8 32231 FALSE TRUE "N1" 1.16171590085823
1 3 232 47 1 860 779 3 0 3 8 32232 TRUE FALSE "N1" 1.15181208302541
1 3 233 47 1 921 780 3 0 3 8 32233 TRUE FALSE "N1" 1.13823631575751
1 3 234 6 1 982 779 3 0 3 8 32234 TRUE FALSE "N1" 1.12725893098885
1 3 235 93 4 1043 778 3 0 3 8 32235 FALSE FALSE "N1" 1.12160510130389
1 3 236 19 2 1104 779 3 0 3 8 32236 FALSE FALSE "N1" 1.10447184464117
1 3 237 0 0 1164 778 3 0 3 8 32237 FALSE TRUE "N1" 1.0892063183779
1 3 238 151 5 1225 778 3 0 3 8 32238 FALSE FALSE "N1" 1.07719336492523
1 3 243 47 1 308 847 3 0 3 8 32243 TRUE FALSE "N1" 1.04845389119952
1 3 244 24 2 370 847 3 0 3 8 32244 FALSE FALSE "N1" 1.07858464377499
1 3 245 116 3 431 846 3 0 3 8 32245 FALSE FALSE "N1" 1.10767354632278
1 3 246 0 0 492 845 3 0 3 8 32246 FALSE TRUE "N1" 1.12697944996914
1 3 247 0 0 554 845 3 0 3 8 32247 FALSE TRUE "N1" 1.14052970412509
1 3 248 135 4 615 844 3 0 3 8 32248 FALSE FALSE "N1" 1.14573887671599
1 3 249 47 1 676 844 3 0 3 8 32249 TRUE FALSE "N1" 1.15134827171052
1 3 250 68 2 737 843 3 0 3 8 32250 FALSE FALSE "N1" 1.15600484115314
1 3 251 47 1 799 842 3 0 3 8 32251 TRUE FALSE "N1" 1.15174221277048
1 3 252 0 0 860 842 3 0 3 8 32252 FALSE TRUE "N1" 1.1514182195129
1 3 253 118 4 922 841 3 0 3 8 32253 FALSE FALSE "N1" 1.14088541429084
1 3 254 91 2 983 841 3 0 3 8 32254 FALSE FALSE "N1" 1.12661102202114
1 3 255 4 1 1043 841 3 0 3 8 32255 TRUE FALSE "N1" 1.1045162793316
1 3 256 79 2 1104 841 3 0 3 8 32256 FALSE FALSE "N1" 1.09975176383475
1 3 269 47 1 677 906 3 0 3 8 32269 TRUE FALSE "N1" 1.14355358949755
1 3 271 91 2 800 904 3 0 3 8 32271 FALSE FALSE "N1" 1.14338205453207
2 0 1 0 0 164 251 3 0 3 9 33001 FALSE TRUE "N1" 0.90032825282921
2 0 14 0 0 102 313 3 0 3 9 33014 FALSE TRUE "N1" 0.89320055625732
2 0 15 0 0 164 312 3 0 3 9 33015 FALSE TRUE "N1" 0.910835622486769
2 0 16 0 0 225 312 3 0 3 9 33016 FALSE TRUE "N1" 0.907818096005434
2 0 29 0 0 164 374 3 0 3 9 33029 FALSE TRUE "N1" 0.912499945917649
2 0 30 0 0 225 373 3 0 3 9 33030 FALSE TRUE "N1" 0.906922345378741
2 0 31 47 1 287 373 3 0 3 9 33031 TRUE FALSE "N1" 0.898079376699515
2 0 32 0 0 348 372 3 0 3 9 33032 FALSE TRUE "N1" 0.87204607643235
2 0 42 51 2 101 436 3 0 3 9 33042 FALSE FALSE "N1" 0.920860181703518
2 0 43 0 0 163 436 3 0 3 9 33043 FALSE TRUE "N1" 0.924385876642711
2 0 44 64 2 225 436 3 0 3 9 33044 FALSE FALSE "N1" 0.920142247385976
2 0 45 47 1 286 435 3 0 3 9 33045 TRUE FALSE "N1" 0.900919009324245
2 0 46 0 0 348 434 3 0 3 9 33046 FALSE TRUE "N1" 0.879682019009552
2 0 47 47 1 409 434 3 0 3 9 33047 TRUE FALSE "N1" 0.8885185512502
2 0 56 0 0 102 499 3 0 3 9 33056 FALSE TRUE "N1" 0.931748619543881
2 0 57 0 0 164 498 3 0 3 9 33057 FALSE TRUE "N1" 0.934829657389016
2 0 58 47 1 225 497 3 0 3 9 33058 TRUE FALSE "N1" 0.926838004646059
2 0 59 0 0 286 497 3 0 3 9 33059 FALSE TRUE "N1" 0.912195029333444
2 0 60 0 0 347 497 3 0 3 9 33060 FALSE TRUE "N1" 0.903917459132204
2 0 61 0 0 409 496 3 0 3 9 33061 FALSE TRUE "N1" 0.92841345869609
2 0 62 47 1 471 495 3 0 3 9 33062 TRUE FALSE "N1" 0.983535739058506
2 0 63 95 3 533 495 3 0 3 9 33063 FALSE FALSE "N1" 1.03064093111346
2 0 70 0 0 103 561 3 0 3 9 33070 FALSE TRUE "N1" 0.938241047382859
2 0 71 0 0 164 561 3 0 3 9 33071 FALSE TRUE "N1" 0.939670479579365
2 0 72 85 2 224 559 3 0 3 9 33072 FALSE FALSE "N1" 0.940616946240156
2 0 73 47 1 286 559 3 0 3 9 33073 TRUE FALSE "N1" 0.939886449235268
2 0 74 0 0 348 559 3 0 3 9 33074 FALSE TRUE "N1" 0.943939466853149
2 0 75 0 0 409 558 3 0 3 9 33075 FALSE TRUE "N1" 0.980931152763055
2 0 76 47 1 471 557 3 0 3 9 33076 TRUE FALSE "N1" 1.02166458081551
2 0 77 0 0 532 556 3 0 3 9 33077 FALSE TRUE "N1" 1.05417130979573
2 0 78 0 0 594 556 3 0 3 9 33078 FALSE TRUE "N1" 1.09196979940403
2 0 84 0 0 103 622 3 0 3 9 33084 FALSE TRUE "N1" 0.942224194745813
2 0 85 0 0 163 622 3 0 3 9 33085 FALSE TRUE "N1" 0.944345970600454
2 0 86 94 2 225 622 3 0 3 9 33086 FALSE FALSE "N1" 0.958055119487077
2 0 87 94 2 287 621 3 0 3 9 33087 FALSE FALSE "N1" 0.973003011383899
2 0 88 0 0 347 620 3 0 3 9 33088 FALSE TRUE "N1" 0.988719476084906
2 0 89 0 0 409 621 3 0 3 9 33089 FALSE TRUE "N1" 1.02421193709083
2 0 90 47 1 470 619 3 0 3 9 33090 TRUE FALSE "N1" 1.05810358602968
2 0 91 0 0 532 619 3 0 3 9 33091 FALSE TRUE "N1" 1.09042606226217
2 0 92 47 1 593 618 3 0 3 9 33092 TRUE FALSE "N1" 1.11489026737043
2 0 93 0 0 656 617 3 0 3 9 33093 FALSE TRUE "N1" 1.13302086182294
2 0 98 0 0 102 684 3 0 3 9 33098 FALSE TRUE "N1" 0.949313815518404
2 0 99 47 1 164 684 3 0 3 9 33099 TRUE FALSE "N1" 0.955062951022791
2 0 100 47 1 225 684 3 0 3 9 33100 TRUE FALSE "N1" 0.971116204311084
2 0 101 0 0 286 683 3 0 3 9 33101 FALSE TRUE "N1" 1.00189502094917
2 0 102 0 0 347 683 3 0 3 9 33102 FALSE TRUE "N1" 1.03215923269082
2 0 103 47 1 408 682 3 0 3 9 33103 TRUE FALSE "N1" 1.05908820603722
2 0 104 27 1 470 682 3 0 3 9 33104 TRUE FALSE "N1" 1.08514694186889
2 0 105 0 0 532 681 3 0 3 9 33105 FALSE TRUE "N1" 1.11008123963571
2 0 106 47 1 593 680 3 0 3 9 33106 TRUE FALSE "N1" 1.13067667987382
2 0 107 0 0 656 680 3 0 3 9 33107 FALSE TRUE "N1" 1.14799403418936
2 0 108 48 2 717 678 3 0 3 9 33108 FALSE FALSE "N1" 1.15110694403757
2 0 112 98 3 103 746 3 0 3 9 33112 FALSE FALSE "N1" 0.944047412907374
2 0 113 0 0 164 745 3 0 3 9 33113 FALSE TRUE "N1" 0.955342509589948
2 0 114 93 3 224 745 3 0 3 9 33114 FALSE FALSE "N1" 0.980588082832097
2 0 115 47 1 286 744 3 0 3 9 33115 TRUE FALSE "N1" 1.02255397255108
2 0 116 0 0 348 744 3 0 3 9 33116 FALSE TRUE "N1" 1.05210668641376
2 0 117 0 0 409 744 3 0 3 9 33117 FALSE TRUE "N1" 1.08151958221914
2 0 118 0 0 470 743 3 0 3 9 33118 FALSE TRUE "N1" 1.09911013621072
2 0 119 47 1 532 742 3 0 3 9 33119 TRUE FALSE "N1" 1.12620436317893
2 0 120 0 0 593 742 3 0 3 9 33120 FALSE TRUE "N1" 1.13907491391153
2 0 121 0 0 655 741 3 0 3 9 33121 FALSE TRUE "N1" 1.1524409928672
2 0 122 47 1 717 741 3 0 3 9 33122 TRUE FALSE "N1" 1.16127752510785
2 0 123 169 5 779 740 3 0 3 9 33123 FALSE FALSE "N1" 1.1640600052599
2 0 126 0 0 103 807 3 0 3 9 33126 FALSE TRUE "N1" 0.95066058213028
2 0 127 0 0 163 807 3 0 3 9 33127 FALSE TRUE "N1" 0.962717970273369
2 0 128 0 0 225 807 3 0 3 9 33128 FALSE TRUE "N1" 0.989513562001047
2 0 129 47 1 286 807 3 0 3 9 33129 TRUE FALSE "N1" 1.03052654862066
2 0 130 0 0 348 806 3 0 3 9 33130 FALSE TRUE "N1" 1.06654633230527
2 0 131 47 1 409 805 3 0 3 9 33131 TRUE FALSE "N1" 1.09665164931624
2 0 132 0 0 470 805 3 0 3 9 33132 FALSE TRUE "N1" 1.11909566573296
2 0 133 47 1 531 804 3 0 3 9 33133 TRUE FALSE "N1" 1.13869376818127
2 0 134 0 0 593 804 3 0 3 9 33134 FALSE TRUE "N1" 1.14838797524932
2 0 135 66 2 655 804 3 0 3 9 33135 FALSE FALSE "N1" 1.16364706507402
2 0 136 47 1 717 802 3 0 3 9 33136 TRUE FALSE "N1" 1.16628344582509
2 0 137 47 1 778 801 3 0 3 9 33137 TRUE FALSE "N1" 1.15995619406047
2 0 138 94 2 841 801 3 0 3 9 33138 FALSE FALSE "N1" 1.15075123387182
2 0 140 0 0 103 869 3 0 3 9 33140 FALSE TRUE "N1" 0.946283571254819
2 0 141 0 0 165 868 3 0 3 9 33141 FALSE TRUE "N1" 0.965360709915572
2 0 142 0 0 225 868 3 0 3 9 33142 FALSE TRUE "N1" 0.991768797021868
2 0 143 49 2 287 867 3 0 3 9 33143 FALSE FALSE "N1" 1.03456692600374
2 0 144 47 1 347 867 3 0 3 9 33144 TRUE FALSE "N1" 1.07069465574258
2 0 145 0 0 409 867 3 0 3 9 33145 FALSE TRUE "N1" 1.1009016374641
2 0 146 0 0 470 866 3 0 3 9 33146 FALSE TRUE "N1" 1.12122387802618
2 0 147 0 0 531 866 3 0 3 9 33147 FALSE TRUE "N1" 1.14052334523396
2 0 148 0 0 593 865 3 0 3 9 33148 FALSE TRUE "N1" 1.15188831217146
2 0 149 0 0 654 865 3 0 3 9 33149 FALSE TRUE "N1" 1.14888350347238
2 0 150 0 0 716 864 3 0 3 9 33150 FALSE TRUE "N1" 1.15597940558864
2 0 151 0 0 778 864 3 0 3 9 33151 FALSE TRUE "N1" 1.15505193805377
2 0 152 17 1 840 863 3 0 3 9 33152 TRUE FALSE "N1" 1.14608830553807
2 0 153 47 1 902 861 3 0 3 9 33153 TRUE FALSE "N1" 1.14409991130216
2 0 154 47 1 104 930 3 0 3 9 33154 TRUE FALSE "N1" 0.942008225089909
2 0 155 5 1 165 930 3 0 3 9 33155 TRUE FALSE "N1" 0.958436265217334
2 0 156 10 1 226 930 3 0 3 9 33156 TRUE FALSE "N1" 0.98093751165418
2 0 157 94 2 287 929 3 0 3 9 33157 FALSE FALSE "N1" 1.02078154797107
2 0 158 85 2 348 928 3 0 3 9 33158 FALSE FALSE "N1" 1.06549804583903
2 0 159 0 0 409 928 3 0 3 9 33159 FALSE TRUE "N1" 1.10059664333244
2 0 160 86 2 471 928 3 0 3 9 33160 FALSE FALSE "N1" 1.12555637666376
2 0 161 47 1 532 928 3 0 3 9 33161 TRUE FALSE "N1" 1.14677436785253
2 0 162 47 1 593 927 3 0 3 9 33162 TRUE FALSE "N1" 1.13546027204404
2 0 163 0 0 655 926 3 0 3 9 33163 FALSE TRUE "N1" 1.14343920700474
2 0 164 47 1 716 926 3 0 3 9 33164 TRUE FALSE "N1" 1.14716823136504
2 0 165 0 0 777 925 3 0 3 9 33165 FALSE TRUE "N1" 1.13957680102572
2 0 166 0 0 839 924 3 0 3 9 33166 FALSE TRUE "N1" 1.14170493577148
2 0 167 0 0 901 924 3 0 3 9 33167 FALSE TRUE "N1" 1.12910758471491
2 1 0 0 0 102 126 3 0 3 10 34000 FALSE TRUE "N1" 0.856990160933851
2 1 1 0 0 163 125 3 0 3 10 34001 FALSE TRUE "N1" 0.880850891764824
2 1 2 98 3 224 125 3 0 3 10 34002 FALSE FALSE "N1" 0.891485284149984
2 1 3 0 0 285 124 3 0 3 10 34003 FALSE TRUE "N1" 0.904279605736538
2 1 4 47 1 346 124 3 0 3 10 34004 TRUE FALSE "N1" 0.901884707753318
2 1 5 0 0 407 124 3 0 3 10 34005 FALSE TRUE "N1" 0.88501185543693
2 1 6 0 0 468 124 3 0 3 10 34006 FALSE TRUE "N1" 0.868323333415724
2 1 7 0 0 529 122 3 0 3 10 34007 FALSE TRUE "N1" 0.852346464368388
2 1 8 47 1 590 122 3 0 3 10 34008 TRUE FALSE "N1" 0.834711320591486
2 1 9 0 0 652 122 3 0 3 10 34009 FALSE TRUE "N1" 0.838885079593296
2 1 10 0 0 714 121 3 0 3 10 34010 FALSE TRUE "N1" 0.85711090231778
2 1 11 47 1 775 121 3 0 3 10 34011 TRUE FALSE "N1" 0.875235137879164
2 1 12 0 0 836 121 3 0 3 10 34012 FALSE TRUE "N1" 0.891129496436776
2 1 13 47 1 898 119 3 0 3 10 34013 TRUE FALSE "N1" 0.910670368864963
2 1 14 0 0 960 119 3 0 3 10 34014 FALSE TRUE "N1" 0.92007237713105
2 1 19 47 1 102 187 3 0 3 10 34019 TRUE FALSE "N1" 0.870349958545844
2 1 20 0 0 163 187 3 0 3 10 34020 FALSE TRUE "N1" 0.896052906664301
2 1 21 0 0 224 186 3 0 3 10 34021 FALSE TRUE "N1" 0.90997158876825
2 1 22 47 1 285 186 3 0 3 10 34022 TRUE FALSE "N1" 0.906890550923114
2 1 23 3 1 346 186 3 0 3 10 34023 TRUE FALSE "N1" 0.895328691003087
2 1 24 0 0 407 185 3 0 3 10 34024 FALSE TRUE "N1" 0.880958915366502
2 1 25 19 1 468 184 3 0 3 10 34025 TRUE FALSE "N1" 0.860268169308967
2 1 26 0 0 529 184 3 0 3 10 34026 FALSE TRUE "N1" 0.847448489705364
2 1 27 0 0 590 184 3 0 3 10 34027 FALSE TRUE "N1" 0.867465813683236
2 1 28 0 0 652 183 3 0 3 10 34028 FALSE TRUE "N1" 0.88485947469228
2 1 29 0 0 713 183 3 0 3 10 34029 FALSE TRUE "N1" 0.907792660440933
2 1 30 47 1 775 182 3 0 3 10 34030 TRUE FALSE "N1" 0.91777906631093
2 1 31 0 0 837 182 3 0 3 10 34031 FALSE TRUE "N1" 0.927975160493158
2 1 32 47 1 898 180 3 0 3 10 34032 TRUE FALSE "N1" 0.946283571254819
2 1 33 47 1 960 181 3 0 3 10 34033 TRUE FALSE "N1" 0.951353003335868
2 1 34 0 0 1022 180 3 0 3 10 34034 FALSE TRUE "N1" 0.949822061523715
2 1 38 0 0 102 248 3 0 3 10 34038 FALSE TRUE "N1" 0.8795422784997
2 1 39 0 0 163 248 3 0 3 10 34039 FALSE TRUE "N1" 0.900779346361846
2 1 40 47 1 224 247 3 0 3 10 34040 TRUE FALSE "N1" 0.91178208914756
2 1 41 0 0 285 247 3 0 3 10 34041 FALSE TRUE "N1" 0.903009068270713
2 1 42 47 1 346 247 3 0 3 10 34042 TRUE FALSE "N1" 0.888671009542302
2 1 43 0 0 407 246 3 0 3 10 34043 FALSE TRUE "N1" 0.865115272842988
2 1 44 94 2 468 246 3 0 3 10 34044 FALSE FALSE "N1" 0.846660762680349
2 1 45 0 0 529 245 3 0 3 10 34045 FALSE TRUE "N1" 0.86224384576263
2 1 46 0 0 591 244 3 0 3 10 34046 FALSE TRUE "N1" 0.88836617050555
2 1 47 47 1 652 245 3 0 3 10 34047 TRUE FALSE "N1" 0.926304400623699
2 1 48 94 2 714 244 3 0 3 10 34048 FALSE FALSE "N1" 0.949447197137131
2 1 49 47 1 775 243 3 0 3 10 34049 TRUE FALSE "N1" 0.959020740368697
2 1 50 0 0 837 243 3 0 3 10 34050 FALSE TRUE "N1" 0.97216441322988
2 1 51 57 2 898 243 3 0 3 10 34051 FALSE FALSE "N1" 0.979209521764594
2 1 52 59 2 960 243 3 0 3 10 34052 FALSE FALSE "N1" 0.987150458473454
2 1 53 0 0 1021 242 3 0 3 10 34053 FALSE TRUE "N1" 0.977875472934968
2 1 57 47 1 102 309 3 0 3 10 34057 TRUE FALSE "N1" 0.888937850327209
2 1 58 94 2 163 309 3 0 3 10 34058 FALSE FALSE "N1" 0.906096465006973
2 1 59 0 0 225 309 3 0 3 10 34059 FALSE TRUE "N1" 0.907551177673075
2 1 60 93 2 285 308 3 0 3 10 34060 FALSE FALSE "N1" 0.901401819765055
2 1 61 0 0 346 308 3 0 3 10 34061 FALSE TRUE "N1" 0.877204455441702
2 1 62 0 0 407 308 3 0 3 10 34062 FALSE TRUE "N1" 0.853521618467333
2 1 63 94 2 469 307 3 0 3 10 34063 FALSE FALSE "N1" 0.85415052830912
2 1 64 47 1 529 307 3 0 3 10 34064 TRUE FALSE "N1" 0.879751889264478
2 1 65 0 0 591 306 3 0 3 10 34065 FALSE TRUE "N1" 0.915987565057543
2 1 66 0 0 652 306 3 0 3 10 34066 FALSE TRUE "N1" 0.954148201270174
2 1 67 94 2 714 305 3 0 3 10 34067 FALSE FALSE "N1" 0.975741056845529
2 1 68 0 0 775 305 3 0 3 10 34068 FALSE TRUE "N1" 0.990815893922499
2 1 69 47 1 837 305 3 0 3 10 34069 TRUE FALSE "N1" 0.999233204633591
2 1 70 141 3 898 304 3 0 3 10 34070 FALSE FALSE "N1" 1.00507772350486
2 1 71 0 0 960 304 3 0 3 10 34071 FALSE TRUE "N1" 1.00899735950401
2 1 72 0 0 1022 303 3 0 3 10 34072 FALSE TRUE "N1" 1.00739646988948
2 1 73 0 0 1084 303 3 0 3 10 34073 FALSE TRUE "N1" 1.00912438223161
2 1 78 0 0 224 370 3 0 3 10 34078 FALSE TRUE "N1" 0.907119238361268
2 1 79 0 0 285 370 3 0 3 10 34079 FALSE TRUE "N1" 0.894788650542149
2 1 80 117 5 346 369 3 0 3 10 34080 FALSE FALSE "N1" 0.873119643368195
2 1 81 52 2 408 368 3 0 3 10 34081 FALSE FALSE "N1" 0.856888496223298
2 1 82 100 4 468 369 3 0 3 10 34082 FALSE FALSE "N1" 0.880476104925693
2 1 83 39 1 531 368 3 0 3 10 34083 TRUE FALSE "N1" 0.922048053584714
2 1 84 25 1 591 368 3 0 3 10 34084 TRUE FALSE "N1" 0.964172760486923
2 1 85 0 0 653 367 3 0 3 10 34085 FALSE TRUE "N1" 0.987849238570167
2 1 86 47 1 714 367 3 0 3 10 34086 TRUE FALSE "N1" 1.01691906444459
2 1 87 0 0 775 366 3 0 3 10 34087 FALSE TRUE "N1" 1.02644809543828
2 1 88 47 1 837 366 3 0 3 10 34088 TRUE FALSE "N1" 1.03486540614937
2 1 89 47 1 899 366 3 0 3 10 34089 TRUE FALSE "N1" 1.03946482311931
2 1 90 0 0 960 365 3 0 3 10 34090 FALSE TRUE "N1" 1.03972522746564
2 1 91 0 0 1022 365 3 0 3 10 34091 FALSE TRUE "N1" 1.03537365215468
2 1 92 47 1 1084 364 3 0 3 10 34092 TRUE FALSE "N1" 1.03060913665784
2 1 98 107 4 286 431 3 0 3 10 34098 FALSE FALSE "N1" 0.897850689261361
2 1 99 0 0 347 431 3 0 3 10 34099 FALSE TRUE "N1" 0.877814288610113
2 1 100 0 0 408 431 3 0 3 10 34100 FALSE TRUE "N1" 0.881041425856226
2 1 101 0 0 470 430 3 0 3 10 34101 FALSE TRUE "N1" 0.936424188112423
2 1 102 47 1 530 430 3 0 3 10 34102 TRUE FALSE "N1" 0.979317545366272
2 1 103 0 0 591 429 3 0 3 10 34103 FALSE TRUE "N1" 1.01684919418966
2 1 104 47 1 653 429 3 0 3 10 34104 TRUE FALSE "N1" 1.04217743301644
2 1 105 0 0 714 428 3 0 3 10 34105 FALSE TRUE "N1" 1.05677589609118
2 1 106 0 0 776 428 3 0 3 10 34106 FALSE TRUE "N1" 1.05837670815826
2 1 107 11 1 837 427 3 0 3 10 34107 TRUE FALSE "N1" 1.0641894325739
2 1 108 47 1 898 427 3 0 3 10 34108 TRUE FALSE "N1" 1.07201598678996
2 1 109 47 1 960 427 3 0 3 10 34109 TRUE FALSE "N1" 1.07338175252776
2 1 110 0 0 1022 426 3 0 3 10 34110 FALSE TRUE "N1" 1.07481110717681
2 1 111 0 0 1084 426 3 0 3 10 34111 FALSE TRUE "N1" 1.06591098602491
2 1 112 47 1 1145 425 3 0 3 10 34112 TRUE FALSE "N1" 1.05692835438328
2 1 118 0 0 347 491 3 0 3 10 34118 FALSE TRUE "N1" 0.906649145702709
2 1 119 0 0 408 492 3 0 3 10 34119 FALSE TRUE "N1" 0.929213903503356
2 1 120 0 0 470 491 3 0 3 10 34120 FALSE TRUE "N1" 0.976948005400101
2 1 121 0 0 531 491 3 0 3 10 34121 FALSE TRUE "N1" 1.02638458407448
2 1 122 47 1 592 490 3 0 3 10 34122 TRUE FALSE "N1" 1.05838314459684
2 1 123 47 1 653 490 3 0 3 10 34123 TRUE FALSE "N1" 1.08750384160026
2 1 124 0 0 714 489 3 0 3 10 34124 FALSE TRUE "N1" 1.09072461995525
2 1 125 95 3 775 489 3 0 3 10 34125 FALSE FALSE "N1" 1.09812551620317
2 1 126 0 0 837 489 3 0 3 10 34126 FALSE TRUE "N1" 1.09691849010115
2 1 127 49 2 898 489 3 0 3 10 34127 FALSE FALSE "N1" 1.09630229804161
2 1 128 94 2 960 488 3 0 3 10 34128 FALSE FALSE "N1" 1.10641580418666
2 1 129 0 0 1022 488 3 0 3 10 34129 FALSE TRUE "N1" 1.09538747074154
2 1 130 0 0 1083 488 3 0 3 10 34130 FALSE TRUE "N1" 1.08584579951306
2 1 131 47 1 1145 487 3 0 3 10 34131 TRUE FALSE "N1" 1.07933421745325
2 1 138 0 0 408 553 3 0 3 10 34138 FALSE TRUE "N1" 0.964115530466795
2 1 139 0 0 469 552 3 0 3 10 34139 FALSE TRUE "N1" 1.01583285727395
2 1 140 0 0 531 552 3 0 3 10 34140 FALSE TRUE "N1" 1.05974255144351
2 1 141 47 1 592 552 3 0 3 10 34141 TRUE FALSE "N1" 1.09292262495594
2 1 142 111 3 652 552 3 0 3 10 34142 FALSE FALSE "N1" 1.11246985627526
2 1 143 47 1 715 551 3 0 3 10 34143 TRUE FALSE "N1" 1.11674520244016
2 1 144 0 0 776 551 3 0 3 10 34144 FALSE TRUE "N1" 1.12593752239402
2 1 145 0 0 837 550 3 0 3 10 34145 FALSE TRUE "N1" 1.1196357061939
2 1 146 0 0 898 550 3 0 3 10 34146 FALSE TRUE "N1" 1.11785064137909
2 1 147 0 0 960 550 3 0 3 10 34147 FALSE TRUE "N1" 1.11898136078761
[truncated: 474,921 more chars]
