# Supplementary material for: Tools for Single-Cell Kinetic Analysis of Virus-Host Interactions
Source: PLoS One. 2016 Jan 11;11(1):e0145081. doi: 10.1371/journal.pone.0145081 (PMC4713429; doi:10.1371/journal.pone.0145081)
Supplement: S1 Data — (ZIP) [file pone.0145081.s009.zip › S9_Data/Microwell Data/MasterErrorsFile.txt]

"row" "col" "ROI" "ImRow" "ImCol" "Image" "Device" "ID" "Virus"
1 4 26 1 1 1 1 1026 "N1"
1 4 39 1 1 1 1 1039 "N1"
1 4 40 1 1 1 1 1040 "N1"
1 4 41 1 1 1 1 1041 "N1"
1 4 53 1 1 1 1 1053 "N1"
1 4 54 1 1 1 1 1054 "N1"
1 4 55 1 1 1 1 1055 "N1"
1 4 67 1 1 1 1 1067 "N1"
1 4 68 1 1 1 1 1068 "N1"
1 4 69 1 1 1 1 1069 "N1"
1 4 74 1 1 1 1 1074 "N1"
1 4 81 1 1 1 1 1081 "N1"
1 4 82 1 1 1 1 1082 "N1"
1 4 83 1 1 1 1 1083 "N1"
1 4 88 1 1 1 1 1088 "N1"
1 4 92 1 1 1 1 1092 "N1"
1 4 93 1 1 1 1 1093 "N1"
1 4 96 1 1 1 1 1096 "N1"
1 4 108 1 1 1 1 1108 "N1"
1 4 109 1 1 1 1 1109 "N1"
1 4 122 1 1 1 1 1122 "N1"
1 4 123 1 1 1 1 1123 "N1"
1 4 124 1 1 1 1 1124 "N1"
2 4 12 2 1 2 1 2012 "N1"
2 4 23 2 1 2 1 2023 "N1"
2 4 31 2 1 2 1 2031 "N1"
2 4 42 2 1 2 1 2042 "N1"
2 4 47 2 1 2 1 2047 "N1"
2 4 51 2 1 2 1 2051 "N1"
2 4 52 2 1 2 1 2052 "N1"
2 4 56 2 1 2 1 2056 "N1"
2 4 60 2 1 2 1 2060 "N1"
2 4 63 2 1 2 1 2063 "N1"
2 4 64 2 1 2 1 2064 "N1"
2 4 66 2 1 2 1 2066 "N1"
2 4 79 2 1 2 1 2079 "N1"
2 4 81 2 1 2 1 2081 "N1"
2 4 82 2 1 2 1 2082 "N1"
2 4 83 2 1 2 1 2083 "N1"
2 4 86 2 1 2 1 2086 "N1"
2 4 87 2 1 2 1 2087 "N1"
2 4 105 2 1 2 1 2105 "N1"
2 4 117 2 1 2 1 2117 "N1"
2 4 118 2 1 2 1 2118 "N1"
2 4 123 2 1 2 1 2123 "N1"
2 4 124 2 1 2 1 2124 "N1"
2 4 129 2 1 2 1 2129 "N1"
2 4 130 2 1 2 1 2130 "N1"
2 4 131 2 1 2 1 2131 "N1"
2 4 139 2 1 2 1 2139 "N1"
2 4 148 2 1 2 1 2148 "N1"
2 4 149 2 1 2 1 2149 "N1"
2 4 150 2 1 2 1 2150 "N1"
2 4 157 2 1 2 1 2157 "N1"
2 4 158 2 1 2 1 2158 "N1"
2 4 175 2 1 2 1 2175 "N1"
2 4 176 2 1 2 1 2176 "N1"
2 4 184 2 1 2 1 2184 "N1"
2 4 194 2 1 2 1 2194 "N1"
2 4 195 2 1 2 1 2195 "N1"
2 4 226 2 1 2 1 2226 "N1"
2 4 234 2 1 2 1 2234 "N1"
2 4 235 2 1 2 1 2235 "N1"
2 4 236 2 1 2 1 2236 "N1"
2 4 247 2 1 2 1 2247 "N1"
2 4 248 2 1 2 1 2248 "N1"
2 4 255 2 1 2 1 2255 "N1"
3 4 54 3 1 3 1 3054 "N1"
3 4 91 3 1 3 1 3091 "N1"
3 4 109 3 1 3 1 3109 "N1"
3 4 125 3 1 3 1 3125 "N1"
3 4 182 3 1 3 1 3182 "N1"
3 4 183 3 1 3 1 3183 "N1"
3 4 190 3 1 3 1 3190 "N1"
3 4 208 3 1 3 1 3208 "N1"
3 4 247 3 1 3 1 3247 "N1"
1 5 24 1 2 5 1 5024 "N1"
1 5 41 1 2 5 1 5041 "N1"
1 5 43 1 2 5 1 5043 "N1"
1 5 44 1 2 5 1 5044 "N1"
1 5 60 1 2 5 1 5060 "N1"
1 5 61 1 2 5 1 5061 "N1"
1 5 64 1 2 5 1 5064 "N1"
1 5 65 1 2 5 1 5065 "N1"
1 5 80 1 2 5 1 5080 "N1"
1 5 85 1 2 5 1 5085 "N1"
1 5 100 1 2 5 1 5100 "N1"
1 5 105 1 2 5 1 5105 "N1"
1 5 106 1 2 5 1 5106 "N1"
1 5 108 1 2 5 1 5108 "N1"
1 5 120 1 2 5 1 5120 "N1"
1 5 123 1 2 5 1 5123 "N1"
1 5 126 1 2 5 1 5126 "N1"
1 5 127 1 2 5 1 5127 "N1"
1 5 140 1 2 5 1 5140 "N1"
1 5 146 1 2 5 1 5146 "N1"
1 5 147 1 2 5 1 5147 "N1"
1 5 160 1 2 5 1 5160 "N1"
1 5 165 1 2 5 1 5165 "N1"
1 5 175 1 2 5 1 5175 "N1"
1 5 180 1 2 5 1 5180 "N1"
1 5 200 1 2 5 1 5200 "N1"
1 5 207 1 2 5 1 5207 "N1"
1 5 220 1 2 5 1 5220 "N1"
1 5 222 1 2 5 1 5222 "N1"
1 5 225 1 2 5 1 5225 "N1"
1 5 227 1 2 5 1 5227 "N1"
1 5 243 1 2 5 1 5243 "N1"
1 5 244 1 2 5 1 5244 "N1"
1 5 246 1 2 5 1 5246 "N1"
1 5 263 1 2 5 1 5263 "N1"
1 5 265 1 2 5 1 5265 "N1"
1 5 266 1 2 5 1 5266 "N1"
2 5 29 2 2 6 1 6029 "N1"
2 5 44 2 2 6 1 6044 "N1"
2 5 76 2 2 6 1 6076 "N1"
2 5 85 2 2 6 1 6085 "N1"
2 5 87 2 2 6 1 6087 "N1"
2 5 89 2 2 6 1 6089 "N1"
2 5 90 2 2 6 1 6090 "N1"
2 5 106 2 2 6 1 6106 "N1"
2 5 108 2 2 6 1 6108 "N1"
2 5 109 2 2 6 1 6109 "N1"
2 5 110 2 2 6 1 6110 "N1"
2 5 271 2 2 6 1 6271 "N1"
3 5 124 3 2 7 1 7124 "N1"
3 5 125 3 2 7 1 7125 "N1"
3 5 271 3 2 7 1 7271 "N1"
3 5 292 3 2 7 1 7292 "N1"
3 5 314 3 2 7 1 7314 "N1"
4 5 17 4 2 8 1 8017 "N1"
4 5 18 4 2 8 1 8018 "N1"
4 5 141 4 2 8 1 8141 "N1"
4 5 155 4 2 8 1 8155 "N1"
4 5 156 4 2 8 1 8156 "N1"
4 5 177 4 2 8 1 8177 "N1"
4 5 186 4 2 8 1 8186 "N1"
4 5 240 4 2 8 1 8240 "N1"
4 5 241 4 2 8 1 8241 "N1"
4 5 262 4 2 8 1 8262 "N1"
4 5 263 4 2 8 1 8263 "N1"
1 6 30 1 3 9 1 9030 "N1"
1 6 31 1 3 9 1 9031 "N1"
1 6 32 1 3 9 1 9032 "N1"
2 6 61 2 3 10 1 10061 "N1"
2 6 62 2 3 10 1 10062 "N1"
2 6 63 2 3 10 1 10063 "N1"
2 6 64 2 3 10 1 10064 "N1"
2 6 78 2 3 10 1 10078 "N1"
2 6 79 2 3 10 1 10079 "N1"
2 6 80 2 3 10 1 10080 "N1"
2 6 81 2 3 10 1 10081 "N1"
2 6 85 2 3 10 1 10085 "N1"
2 6 89 2 3 10 1 10089 "N1"
2 6 96 2 3 10 1 10096 "N1"
2 6 97 2 3 10 1 10097 "N1"
2 6 98 2 3 10 1 10098 "N1"
2 6 99 2 3 10 1 10099 "N1"
2 6 100 2 3 10 1 10100 "N1"
2 6 115 2 3 10 1 10115 "N1"
2 6 116 2 3 10 1 10116 "N1"
2 6 117 2 3 10 1 10117 "N1"
2 6 118 2 3 10 1 10118 "N1"
2 6 134 2 3 10 1 10134 "N1"
2 6 135 2 3 10 1 10135 "N1"
2 6 137 2 3 10 1 10137 "N1"
2 6 138 2 3 10 1 10138 "N1"
2 6 153 2 3 10 1 10153 "N1"
2 6 154 2 3 10 1 10154 "N1"
2 6 156 2 3 10 1 10156 "N1"
2 6 159 2 3 10 1 10159 "N1"
2 6 160 2 3 10 1 10160 "N1"
2 6 161 2 3 10 1 10161 "N1"
2 6 167 2 3 10 1 10167 "N1"
2 6 168 2 3 10 1 10168 "N1"
2 6 172 2 3 10 1 10172 "N1"
2 6 178 2 3 10 1 10178 "N1"
2 6 179 2 3 10 1 10179 "N1"
2 6 180 2 3 10 1 10180 "N1"
2 6 191 2 3 10 1 10191 "N1"
2 6 192 2 3 10 1 10192 "N1"
2 6 193 2 3 10 1 10193 "N1"
2 6 194 2 3 10 1 10194 "N1"
2 6 195 2 3 10 1 10195 "N1"
2 6 196 2 3 10 1 10196 "N1"
2 6 197 2 3 10 1 10197 "N1"
2 6 212 2 3 10 1 10212 "N1"
2 6 213 2 3 10 1 10213 "N1"
2 6 214 2 3 10 1 10214 "N1"
2 6 236 2 3 10 1 10236 "N1"
2 6 237 2 3 10 1 10237 "N1"
2 6 238 2 3 10 1 10238 "N1"
2 6 247 2 3 10 1 10247 "N1"
2 6 254 2 3 10 1 10254 "N1"
2 6 256 2 3 10 1 10256 "N1"
2 6 257 2 3 10 1 10257 "N1"
2 6 258 2 3 10 1 10258 "N1"
3 6 7 3 3 11 1 11007 "N1"
3 6 8 3 3 11 1 11008 "N1"
3 6 9 3 3 11 1 11009 "N1"
3 6 10 3 3 11 1 11010 "N1"
3 6 27 3 3 11 1 11027 "N1"
3 6 28 3 3 11 1 11028 "N1"
3 6 29 3 3 11 1 11029 "N1"
3 6 33 3 3 11 1 11033 "N1"
3 6 34 3 3 11 1 11034 "N1"
3 6 41 3 3 11 1 11041 "N1"
3 6 61 3 3 11 1 11061 "N1"
3 6 62 3 3 11 1 11062 "N1"
3 6 80 3 3 11 1 11080 "N1"
3 6 204 3 3 11 1 11204 "N1"
3 6 223 3 3 11 1 11223 "N1"
3 6 255 3 3 11 1 11255 "N1"
3 6 267 3 3 11 1 11267 "N1"
3 6 268 3 3 11 1 11268 "N1"
3 6 269 3 3 11 1 11269 "N1"
3 6 270 3 3 11 1 11270 "N1"
4 6 1 4 3 12 1 12001 "N1"
4 6 2 4 3 12 1 12002 "N1"
4 6 3 4 3 12 1 12003 "N1"
4 6 4 4 3 12 1 12004 "N1"
4 6 17 4 3 12 1 12017 "N1"
4 6 45 4 3 12 1 12045 "N1"
4 6 46 4 3 12 1 12046 "N1"
4 6 59 4 3 12 1 12059 "N1"
5 4 9 1 1 1 2 13009 "N1"
5 4 49 1 1 1 2 13049 "N1"
5 4 58 1 1 1 2 13058 "N1"
5 4 59 1 1 1 2 13059 "N1"
5 4 73 1 1 1 2 13073 "N1"
5 4 86 1 1 1 2 13086 "N1"
5 4 119 1 1 1 2 13119 "N1"
5 4 121 1 1 1 2 13121 "N1"
5 4 122 1 1 1 2 13122 "N1"
5 4 126 1 1 1 2 13126 "N1"
6 4 10 2 1 2 2 14010 "N1"
6 4 11 2 1 2 2 14011 "N1"
6 4 12 2 1 2 2 14012 "N1"
6 4 28 2 1 2 2 14028 "N1"
6 4 29 2 1 2 2 14029 "N1"
6 4 35 2 1 2 2 14035 "N1"
6 4 40 2 1 2 2 14040 "N1"
6 4 41 2 1 2 2 14041 "N1"
6 4 46 2 1 2 2 14046 "N1"
6 4 58 2 1 2 2 14058 "N1"
6 4 63 2 1 2 2 14063 "N1"
6 4 64 2 1 2 2 14064 "N1"
6 4 69 2 1 2 2 14069 "N1"
6 4 81 2 1 2 2 14081 "N1"
6 4 87 2 1 2 2 14087 "N1"
6 4 88 2 1 2 2 14088 "N1"
6 4 89 2 1 2 2 14089 "N1"
6 4 95 2 1 2 2 14095 "N1"
6 4 96 2 1 2 2 14096 "N1"
6 4 101 2 1 2 2 14101 "N1"
6 4 103 2 1 2 2 14103 "N1"
6 4 105 2 1 2 2 14105 "N1"
6 4 106 2 1 2 2 14106 "N1"
6 4 107 2 1 2 2 14107 "N1"
6 4 113 2 1 2 2 14113 "N1"
6 4 114 2 1 2 2 14114 "N1"
6 4 119 2 1 2 2 14119 "N1"
6 4 123 2 1 2 2 14123 "N1"
6 4 124 2 1 2 2 14124 "N1"
6 4 131 2 1 2 2 14131 "N1"
6 4 132 2 1 2 2 14132 "N1"
6 4 133 2 1 2 2 14133 "N1"
6 4 134 2 1 2 2 14134 "N1"
6 4 138 2 1 2 2 14138 "N1"
6 4 139 2 1 2 2 14139 "N1"
6 4 143 2 1 2 2 14143 "N1"
6 4 149 2 1 2 2 14149 "N1"
6 4 150 2 1 2 2 14150 "N1"
6 4 151 2 1 2 2 14151 "N1"
6 4 152 2 1 2 2 14152 "N1"
6 4 156 2 1 2 2 14156 "N1"
6 4 161 2 1 2 2 14161 "N1"
6 4 168 2 1 2 2 14168 "N1"
6 4 169 2 1 2 2 14169 "N1"
6 4 186 2 1 2 2 14186 "N1"
6 4 200 2 1 2 2 14200 "N1"
6 4 206 2 1 2 2 14206 "N1"
6 4 227 2 1 2 2 14227 "N1"
6 4 233 2 1 2 2 14233 "N1"
6 4 245 2 1 2 2 14245 "N1"
7 4 12 3 1 3 2 15012 "N1"
7 4 25 3 1 3 2 15025 "N1"
7 4 27 3 1 3 2 15027 "N1"
7 4 30 3 1 3 2 15030 "N1"
7 4 43 3 1 3 2 15043 "N1"
7 4 45 3 1 3 2 15045 "N1"
7 4 85 3 1 3 2 15085 "N1"
7 4 102 3 1 3 2 15102 "N1"
7 4 103 3 1 3 2 15103 "N1"
7 4 120 3 1 3 2 15120 "N1"
7 4 121 3 1 3 2 15121 "N1"
7 4 125 3 1 3 2 15125 "N1"
7 4 130 3 1 3 2 15130 "N1"
7 4 138 3 1 3 2 15138 "N1"
7 4 139 3 1 3 2 15139 "N1"
7 4 143 3 1 3 2 15143 "N1"
7 4 147 3 1 3 2 15147 "N1"
7 4 148 3 1 3 2 15148 "N1"
7 4 156 3 1 3 2 15156 "N1"
7 4 157 3 1 3 2 15157 "N1"
7 4 158 3 1 3 2 15158 "N1"
7 4 159 3 1 3 2 15159 "N1"
7 4 174 3 1 3 2 15174 "N1"
7 4 175 3 1 3 2 15175 "N1"
7 4 176 3 1 3 2 15176 "N1"
7 4 177 3 1 3 2 15177 "N1"
7 4 178 3 1 3 2 15178 "N1"
7 4 179 3 1 3 2 15179 "N1"
7 4 192 3 1 3 2 15192 "N1"
7 4 193 3 1 3 2 15193 "N1"
7 4 194 3 1 3 2 15194 "N1"
7 4 195 3 1 3 2 15195 "N1"
7 4 196 3 1 3 2 15196 "N1"
7 4 197 3 1 3 2 15197 "N1"
7 4 205 3 1 3 2 15205 "N1"
7 4 210 3 1 3 2 15210 "N1"
7 4 211 3 1 3 2 15211 "N1"
7 4 212 3 1 3 2 15212 "N1"
7 4 213 3 1 3 2 15213 "N1"
7 4 214 3 1 3 2 15214 "N1"
7 4 215 3 1 3 2 15215 "N1"
7 4 222 3 1 3 2 15222 "N1"
7 4 229 3 1 3 2 15229 "N1"
7 4 230 3 1 3 2 15230 "N1"
7 4 231 3 1 3 2 15231 "N1"
7 4 232 3 1 3 2 15232 "N1"
7 4 233 3 1 3 2 15233 "N1"
7 4 251 3 1 3 2 15251 "N1"
5 5 30 1 2 5 2 17030 "N1"
5 5 40 1 2 5 2 17040 "N1"
5 5 43 1 2 5 2 17043 "N1"
5 5 44 1 2 5 2 17044 "N1"
5 5 60 1 2 5 2 17060 "N1"
5 5 83 1 2 5 2 17083 "N1"
5 5 103 1 2 5 2 17103 "N1"
5 5 127 1 2 5 2 17127 "N1"
5 5 128 1 2 5 2 17128 "N1"
5 5 131 1 2 5 2 17131 "N1"
5 5 132 1 2 5 2 17132 "N1"
5 5 133 1 2 5 2 17133 "N1"
5 5 134 1 2 5 2 17134 "N1"
5 5 135 1 2 5 2 17135 "N1"
5 5 145 1 2 5 2 17145 "N1"
5 5 151 1 2 5 2 17151 "N1"
5 5 152 1 2 5 2 17152 "N1"
5 5 159 1 2 5 2 17159 "N1"
5 5 165 1 2 5 2 17165 "N1"
5 5 186 1 2 5 2 17186 "N1"
5 5 188 1 2 5 2 17188 "N1"
5 5 206 1 2 5 2 17206 "N1"
5 5 229 1 2 5 2 17229 "N1"
5 5 240 1 2 5 2 17240 "N1"
5 5 241 1 2 5 2 17241 "N1"
5 5 245 1 2 5 2 17245 "N1"
5 5 246 1 2 5 2 17246 "N1"
5 5 260 1 2 5 2 17260 "N1"
5 5 261 1 2 5 2 17261 "N1"
5 5 265 1 2 5 2 17265 "N1"
6 5 1 2 2 6 2 18001 "N1"
6 5 82 2 2 6 2 18082 "N1"
6 5 100 2 2 6 2 18100 "N1"
6 5 102 2 2 6 2 18102 "N1"
6 5 150 2 2 6 2 18150 "N1"
6 5 160 2 2 6 2 18160 "N1"
6 5 162 2 2 6 2 18162 "N1"
6 5 163 2 2 6 2 18163 "N1"
6 5 180 2 2 6 2 18180 "N1"
6 5 182 2 2 6 2 18182 "N1"
6 5 183 2 2 6 2 18183 "N1"
6 5 240 2 2 6 2 18240 "N1"
6 5 279 2 2 6 2 18279 "N1"
6 5 299 2 2 6 2 18299 "N1"
7 5 163 3 2 7 2 19163 "N1"
7 5 179 3 2 7 2 19179 "N1"
7 5 198 3 2 7 2 19198 "N1"
7 5 199 3 2 7 2 19199 "N1"
7 5 200 3 2 7 2 19200 "N1"
7 5 212 3 2 7 2 19212 "N1"
7 5 216 3 2 7 2 19216 "N1"
7 5 217 3 2 7 2 19217 "N1"
7 5 218 3 2 7 2 19218 "N1"
7 5 219 3 2 7 2 19219 "N1"
7 5 220 3 2 7 2 19220 "N1"
7 5 221 3 2 7 2 19221 "N1"
7 5 231 3 2 7 2 19231 "N1"
7 5 232 3 2 7 2 19232 "N1"
7 5 233 3 2 7 2 19233 "N1"
7 5 234 3 2 7 2 19234 "N1"
7 5 235 3 2 7 2 19235 "N1"
7 5 236 3 2 7 2 19236 "N1"
7 5 237 3 2 7 2 19237 "N1"
7 5 238 3 2 7 2 19238 "N1"
7 5 239 3 2 7 2 19239 "N1"
7 5 240 3 2 7 2 19240 "N1"
7 5 241 3 2 7 2 19241 "N1"
7 5 242 3 2 7 2 19242 "N1"
7 5 248 3 2 7 2 19248 "N1"
7 5 249 3 2 7 2 19249 "N1"
7 5 250 3 2 7 2 19250 "N1"
7 5 252 3 2 7 2 19252 "N1"
7 5 253 3 2 7 2 19253 "N1"
7 5 254 3 2 7 2 19254 "N1"
7 5 255 3 2 7 2 19255 "N1"
7 5 256 3 2 7 2 19256 "N1"
7 5 259 3 2 7 2 19259 "N1"
7 5 262 3 2 7 2 19262 "N1"
7 5 263 3 2 7 2 19263 "N1"
7 5 268 3 2 7 2 19268 "N1"
7 5 269 3 2 7 2 19269 "N1"
7 5 271 3 2 7 2 19271 "N1"
7 5 272 3 2 7 2 19272 "N1"
7 5 273 3 2 7 2 19273 "N1"
8 5 35 4 2 8 2 20035 "N1"
8 5 36 4 2 8 2 20036 "N1"
8 5 39 4 2 8 2 20039 "N1"
8 5 87 4 2 8 2 20087 "N1"
8 5 101 4 2 8 2 20101 "N1"
8 5 113 4 2 8 2 20113 "N1"
8 5 140 4 2 8 2 20140 "N1"
8 5 141 4 2 8 2 20141 "N1"
8 5 155 4 2 8 2 20155 "N1"
8 5 156 4 2 8 2 20156 "N1"
8 5 250 4 2 8 2 20250 "N1"
8 5 251 4 2 8 2 20251 "N1"
5 6 45 1 3 9 2 21045 "N1"
5 6 56 1 3 9 2 21056 "N1"
5 6 60 1 3 9 2 21060 "N1"
5 6 70 1 3 9 2 21070 "N1"
5 6 88 1 3 9 2 21088 "N1"
6 6 38 2 3 10 2 22038 "N1"
6 6 41 2 3 10 2 22041 "N1"
6 6 128 2 3 10 2 22128 "N1"
6 6 185 2 3 10 2 22185 "N1"
6 6 186 2 3 10 2 22186 "N1"
6 6 226 2 3 10 2 22226 "N1"
6 6 228 2 3 10 2 22228 "N1"
6 6 245 2 3 10 2 22245 "N1"
6 6 247 2 3 10 2 22247 "N1"
6 6 265 2 3 10 2 22265 "N1"
7 6 17 3 3 11 2 23017 "N1"
7 6 18 3 3 11 2 23018 "N1"
7 6 21 3 3 11 2 23021 "N1"
7 6 22 3 3 11 2 23022 "N1"
7 6 40 3 3 11 2 23040 "N1"
7 6 47 3 3 11 2 23047 "N1"
7 6 61 3 3 11 2 23061 "N1"
7 6 66 3 3 11 2 23066 "N1"
7 6 70 3 3 11 2 23070 "N1"
7 6 71 3 3 11 2 23071 "N1"
7 6 78 3 3 11 2 23078 "N1"
7 6 80 3 3 11 2 23080 "N1"
7 6 104 3 3 11 2 23104 "N1"
7 6 112 3 3 11 2 23112 "N1"
7 6 114 3 3 11 2 23114 "N1"
7 6 123 3 3 11 2 23123 "N1"
7 6 130 3 3 11 2 23130 "N1"
7 6 131 3 3 11 2 23131 "N1"
7 6 133 3 3 11 2 23133 "N1"
7 6 134 3 3 11 2 23134 "N1"
7 6 147 3 3 11 2 23147 "N1"
7 6 162 3 3 11 2 23162 "N1"
7 6 166 3 3 11 2 23166 "N1"
7 6 168 3 3 11 2 23168 "N1"
7 6 171 3 3 11 2 23171 "N1"
7 6 187 3 3 11 2 23187 "N1"
7 6 188 3 3 11 2 23188 "N1"
7 6 201 3 3 11 2 23201 "N1"
7 6 202 3 3 11 2 23202 "N1"
7 6 219 3 3 11 2 23219 "N1"
7 6 220 3 3 11 2 23220 "N1"
7 6 221 3 3 11 2 23221 "N1"
7 6 223 3 3 11 2 23223 "N1"
7 6 235 3 3 11 2 23235 "N1"
7 6 236 3 3 11 2 23236 "N1"
8 6 12 4 3 12 2 24012 "N1"
8 6 13 4 3 12 2 24013 "N1"
8 6 33 4 3 12 2 24033 "N1"
8 6 92 4 3 12 2 24092 "N1"
10 4 45 2 1 2 3 26045 "N1"
10 4 46 2 1 2 3 26046 "N1"
10 4 63 2 1 2 3 26063 "N1"
10 4 64 2 1 2 3 26064 "N1"
10 4 80 2 1 2 3 26080 "N1"
10 4 98 2 1 2 3 26098 "N1"
10 4 101 2 1 2 3 26101 "N1"
10 4 129 2 1 2 3 26129 "N1"
10 4 130 2 1 2 3 26130 "N1"
10 4 135 2 1 2 3 26135 "N1"
10 4 142 2 1 2 3 26142 "N1"
10 4 148 2 1 2 3 26148 "N1"
10 4 152 2 1 2 3 26152 "N1"
10 4 153 2 1 2 3 26153 "N1"
10 4 184 2 1 2 3 26184 "N1"
10 4 185 2 1 2 3 26185 "N1"
10 4 197 2 1 2 3 26197 "N1"
10 4 202 2 1 2 3 26202 "N1"
10 4 203 2 1 2 3 26203 "N1"
10 4 222 2 1 2 3 26222 "N1"
10 4 223 2 1 2 3 26223 "N1"
10 4 239 2 1 2 3 26239 "N1"
10 4 240 2 1 2 3 26240 "N1"
11 4 0 3 1 3 3 27000 "N1"
11 4 1 3 1 3 3 27001 "N1"
11 4 2 3 1 3 3 27002 "N1"
11 4 6 3 1 3 3 27006 "N1"
11 4 7 3 1 3 3 27007 "N1"
11 4 23 3 1 3 3 27023 "N1"
11 4 24 3 1 3 3 27024 "N1"
11 4 28 3 1 3 3 27028 "N1"
11 4 42 3 1 3 3 27042 "N1"
11 4 45 3 1 3 3 27045 "N1"
11 4 46 3 1 3 3 27046 "N1"
11 4 47 3 1 3 3 27047 "N1"
11 4 60 3 1 3 3 27060 "N1"
11 4 61 3 1 3 3 27061 "N1"
11 4 62 3 1 3 3 27062 "N1"
11 4 64 3 1 3 3 27064 "N1"
11 4 77 3 1 3 3 27077 "N1"
11 4 78 3 1 3 3 27078 "N1"
11 4 95 3 1 3 3 27095 "N1"
11 4 112 3 1 3 3 27112 "N1"
11 4 130 3 1 3 3 27130 "N1"
11 4 131 3 1 3 3 27131 "N1"
11 4 148 3 1 3 3 27148 "N1"
11 4 157 3 1 3 3 27157 "N1"
11 4 166 3 1 3 3 27166 "N1"
11 4 167 3 1 3 3 27167 "N1"
11 4 168 3 1 3 3 27168 "N1"
11 4 184 3 1 3 3 27184 "N1"
11 4 185 3 1 3 3 27185 "N1"
11 4 186 3 1 3 3 27186 "N1"
11 4 187 3 1 3 3 27187 "N1"
11 4 202 3 1 3 3 27202 "N1"
11 4 203 3 1 3 3 27203 "N1"
11 4 204 3 1 3 3 27204 "N1"
11 4 205 3 1 3 3 27205 "N1"
11 4 206 3 1 3 3 27206 "N1"
11 4 221 3 1 3 3 27221 "N1"
11 4 222 3 1 3 3 27222 "N1"
11 4 223 3 1 3 3 27223 "N1"
11 4 224 3 1 3 3 27224 "N1"
11 4 229 3 1 3 3 27229 "N1"
11 4 240 3 1 3 3 27240 "N1"
11 4 241 3 1 3 3 27241 "N1"
11 4 242 3 1 3 3 27242 "N1"
11 4 247 3 1 3 3 27247 "N1"
12 4 1 4 1 4 3 28001 "N1"
12 4 5 4 1 4 3 28005 "N1"
12 4 6 4 1 4 3 28006 "N1"
12 4 11 4 1 4 3 28011 "N1"
12 4 12 4 1 4 3 28012 "N1"
12 4 38 4 1 4 3 28038 "N1"
12 4 47 4 1 4 3 28047 "N1"
12 4 48 4 1 4 3 28048 "N1"
9 5 49 1 2 5 3 29049 "N1"
9 5 69 1 2 5 3 29069 "N1"
9 5 88 1 2 5 3 29088 "N1"
9 5 89 1 2 5 3 29089 "N1"
9 5 108 1 2 5 3 29108 "N1"
9 5 109 1 2 5 3 29109 "N1"
9 5 231 1 2 5 3 29231 "N1"
9 5 242 1 2 5 3 29242 "N1"
9 5 243 1 2 5 3 29243 "N1"
10 5 0 2 2 6 3 30000 "N1"
10 5 1 2 2 6 3 30001 "N1"
10 5 41 2 2 6 3 30041 "N1"
10 5 42 2 2 6 3 30042 "N1"
10 5 43 2 2 6 3 30043 "N1"
10 5 64 2 2 6 3 30064 "N1"
10 5 84 2 2 6 3 30084 "N1"
10 5 135 2 2 6 3 30135 "N1"
10 5 156 2 2 6 3 30156 "N1"
10 5 157 2 2 6 3 30157 "N1"
10 5 158 2 2 6 3 30158 "N1"
11 5 219 3 2 7 3 31219 "N1"
11 5 238 3 2 7 3 31238 "N1"
11 5 239 3 2 7 3 31239 "N1"
12 5 0 4 2 8 3 32000 "N1"
12 5 1 4 2 8 3 32001 "N1"
12 5 4 4 2 8 3 32004 "N1"
12 5 5 4 2 8 3 32005 "N1"
12 5 6 4 2 8 3 32006 "N1"
12 5 7 4 2 8 3 32007 "N1"
12 5 33 4 2 8 3 32033 "N1"
12 5 70 4 2 8 3 32070 "N1"
12 5 80 4 2 8 3 32080 "N1"
12 5 81 4 2 8 3 32081 "N1"
12 5 85 4 2 8 3 32085 "N1"
12 5 86 4 2 8 3 32086 "N1"
12 5 90 4 2 8 3 32090 "N1"
12 5 91 4 2 8 3 32091 "N1"
12 5 92 4 2 8 3 32092 "N1"
12 5 93 4 2 8 3 32093 "N1"
12 5 94 4 2 8 3 32094 "N1"
12 5 102 4 2 8 3 32102 "N1"
12 5 104 4 2 8 3 32104 "N1"
12 5 105 4 2 8 3 32105 "N1"
12 5 106 4 2 8 3 32106 "N1"
12 5 110 4 2 8 3 32110 "N1"
12 5 111 4 2 8 3 32111 "N1"
12 5 112 4 2 8 3 32112 "N1"
12 5 113 4 2 8 3 32113 "N1"
12 5 114 4 2 8 3 32114 "N1"
12 5 115 4 2 8 3 32115 "N1"
12 5 121 4 2 8 3 32121 "N1"
12 5 122 4 2 8 3 32122 "N1"
12 5 141 4 2 8 3 32141 "N1"
12 5 174 4 2 8 3 32174 "N1"
12 5 195 4 2 8 3 32195 "N1"
12 5 269 4 2 8 3 32269 "N1"
9 6 14 1 3 9 3 33014 "N1"
9 6 47 1 3 9 3 33047 "N1"
9 6 112 1 3 9 3 33112 "N1"
9 6 123 1 3 9 3 33123 "N1"
9 6 126 1 3 9 3 33126 "N1"
9 6 137 1 3 9 3 33137 "N1"
10 6 61 2 3 10 3 34061 "N1"
10 6 62 2 3 10 3 34062 "N1"
10 6 63 2 3 10 3 34063 "N1"
10 6 79 2 3 10 3 34079 "N1"
10 6 80 2 3 10 3 34080 "N1"
10 6 81 2 3 10 3 34081 "N1"
10 6 82 2 3 10 3 34082 "N1"
10 6 83 2 3 10 3 34083 "N1"
10 6 84 2 3 10 3 34084 "N1"
10 6 98 2 3 10 3 34098 "N1"
10 6 99 2 3 10 3 34099 "N1"
10 6 100 2 3 10 3 34100 "N1"
10 6 101 2 3 10 3 34101 "N1"
10 6 152 2 3 10 3 34152 "N1"
10 6 208 2 3 10 3 34208 "N1"
11 6 55 3 3 11 3 35055 "N1"
11 6 72 3 3 11 3 35072 "N1"
11 6 74 3 3 11 3 35074 "N1"
11 6 75 3 3 11 3 35075 "N1"
11 6 76 3 3 11 3 35076 "N1"
11 6 77 3 3 11 3 35077 "N1"
11 6 93 3 3 11 3 35093 "N1"
11 6 94 3 3 11 3 35094 "N1"
11 6 102 3 3 11 3 35102 "N1"
11 6 116 3 3 11 3 35116 "N1"
11 6 162 3 3 11 3 35162 "N1"
11 6 163 3 3 11 3 35163 "N1"
11 6 180 3 3 11 3 35180 "N1"
11 6 181 3 3 11 3 35181 "N1"
11 6 196 3 3 11 3 35196 "N1"
11 6 198 3 3 11 3 35198 "N1"
11 6 199 3 3 11 3 35199 "N1"
11 6 200 3 3 11 3 35200 "N1"
11 6 216 3 3 11 3 35216 "N1"
11 6 217 3 3 11 3 35217 "N1"
11 6 218 3 3 11 3 35218 "N1"
11 6 234 3 3 11 3 35234 "N1"
11 6 235 3 3 11 3 35235 "N1"
12 6 32 4 3 12 3 36032 "N1"
12 6 45 4 3 12 3 36045 "N1"
12 6 46 4 3 12 3 36046 "N1"
12 6 47 4 3 12 3 36047 "N1"
12 6 57 4 3 12 3 36057 "N1"
12 6 59 4 3 12 3 36059 "N1"
12 6 60 4 3 12 3 36060 "N1"
12 6 61 4 3 12 3 36061 "N1"
12 6 70 4 3 12 3 36070 "N1"
1 1 22 1 1 1 4 37022 "M51R"
1 1 64 1 1 1 4 37064 "M51R"
1 1 125 1 1 1 4 37125 "M51R"
2 1 24 2 1 2 4 38024 "M51R"
2 1 97 2 1 2 4 38097 "M51R"
2 1 142 2 1 2 4 38142 "M51R"
2 1 143 2 1 2 4 38143 "M51R"
2 1 161 2 1 2 4 38161 "M51R"
3 1 77 3 1 3 4 39077 "M51R"
3 1 95 3 1 3 4 39095 "M51R"
4 1 2 4 1 4 4 40002 "M51R"
1 2 11 1 2 5 4 41011 "M51R"
1 2 24 1 2 5 4 41024 "M51R"
1 2 25 1 2 5 4 41025 "M51R"
1 2 26 1 2 5 4 41026 "M51R"
1 2 27 1 2 5 4 41027 "M51R"
1 2 28 1 2 5 4 41028 "M51R"
1 2 29 1 2 5 4 41029 "M51R"
1 2 30 1 2 5 4 41030 "M51R"
1 2 31 1 2 5 4 41031 "M51R"
1 2 32 1 2 5 4 41032 "M51R"
1 2 33 1 2 5 4 41033 "M51R"
1 2 34 1 2 5 4 41034 "M51R"
1 2 35 1 2 5 4 41035 "M51R"
1 2 36 1 2 5 4 41036 "M51R"
1 2 48 1 2 5 4 41048 "M51R"
1 2 49 1 2 5 4 41049 "M51R"
1 2 50 1 2 5 4 41050 "M51R"
1 2 51 1 2 5 4 41051 "M51R"
1 2 52 1 2 5 4 41052 "M51R"
1 2 53 1 2 5 4 41053 "M51R"
1 2 54 1 2 5 4 41054 "M51R"
1 2 55 1 2 5 4 41055 "M51R"
1 2 56 1 2 5 4 41056 "M51R"
1 2 57 1 2 5 4 41057 "M51R"
1 2 58 1 2 5 4 41058 "M51R"
1 2 111 1 2 5 4 41111 "M51R"
1 2 112 1 2 5 4 41112 "M51R"
1 2 113 1 2 5 4 41113 "M51R"
1 2 126 1 2 5 4 41126 "M51R"
1 2 131 1 2 5 4 41131 "M51R"
1 2 132 1 2 5 4 41132 "M51R"
1 2 133 1 2 5 4 41133 "M51R"
1 2 151 1 2 5 4 41151 "M51R"
1 2 152 1 2 5 4 41152 "M51R"
1 2 153 1 2 5 4 41153 "M51R"
1 2 188 1 2 5 4 41188 "M51R"
1 2 222 1 2 5 4 41222 "M51R"
1 2 266 1 2 5 4 41266 "M51R"
2 2 10 2 2 6 4 42010 "M51R"
2 2 33 2 2 6 4 42033 "M51R"
2 2 113 2 2 6 4 42113 "M51R"
2 2 114 2 2 6 4 42114 "M51R"
4 2 32 4 2 8 4 44032 "M51R"
4 2 52 4 2 8 4 44052 "M51R"
4 2 95 4 2 8 4 44095 "M51R"
4 2 96 4 2 8 4 44096 "M51R"
4 2 116 4 2 8 4 44116 "M51R"
4 2 135 4 2 8 4 44135 "M51R"
4 2 156 4 2 8 4 44156 "M51R"
4 2 266 4 2 8 4 44266 "M51R"
4 2 271 4 2 8 4 44271 "M51R"
4 2 273 4 2 8 4 44273 "M51R"
1 3 49 1 3 9 4 45049 "M51R"
1 3 50 1 3 9 4 45050 "M51R"
1 3 100 1 3 9 4 45100 "M51R"
1 3 130 1 3 9 4 45130 "M51R"
1 3 159 1 3 9 4 45159 "M51R"
1 3 163 1 3 9 4 45163 "M51R"
2 3 8 2 3 10 4 46008 "M51R"
2 3 27 2 3 10 4 46027 "M51R"
2 3 28 2 3 10 4 46028 "M51R"
2 3 29 2 3 10 4 46029 "M51R"
2 3 35 2 3 10 4 46035 "M51R"
2 3 40 2 3 10 4 46040 "M51R"
2 3 44 2 3 10 4 46044 "M51R"
2 3 45 2 3 10 4 46045 "M51R"
2 3 65 2 3 10 4 46065 "M51R"
2 3 73 2 3 10 4 46073 "M51R"
2 3 84 2 3 10 4 46084 "M51R"
2 3 128 2 3 10 4 46128 "M51R"
2 3 214 2 3 10 4 46214 "M51R"
2 3 215 2 3 10 4 46215 "M51R"
2 3 277 2 3 10 4 46277 "M51R"
3 3 14 3 3 11 4 47014 "M51R"
3 3 68 3 3 11 4 47068 "M51R"
3 3 242 3 3 11 4 47242 "M51R"
3 3 244 3 3 11 4 47244 "M51R"
3 3 262 3 3 11 4 47262 "M51R"
4 3 3 4 3 12 4 48003 "M51R"
4 3 16 4 3 12 4 48016 "M51R"
4 3 17 4 3 12 4 48017 "M51R"
6 1 32 2 1 2 5 50032 "M51R"
6 1 48 2 1 2 5 50048 "M51R"
6 1 66 2 1 2 5 50066 "M51R"
6 1 197 2 1 2 5 50197 "M51R"
6 1 215 2 1 2 5 50215 "M51R"
6 1 257 2 1 2 5 50257 "M51R"
6 1 258 2 1 2 5 50258 "M51R"
6 1 261 2 1 2 5 50261 "M51R"
6 1 262 2 1 2 5 50262 "M51R"
7 1 8 3 1 3 5 51008 "M51R"
7 1 147 3 1 3 5 51147 "M51R"
7 1 148 3 1 3 5 51148 "M51R"
7 1 164 3 1 3 5 51164 "M51R"
8 1 72 4 1 4 5 52072 "M51R"
8 1 103 4 1 4 5 52103 "M51R"
8 1 115 4 1 4 5 52115 "M51R"
5 2 95 1 2 5 5 53095 "M51R"
5 2 139 1 2 5 5 53139 "M51R"
5 2 160 1 2 5 5 53160 "M51R"
5 2 173 1 2 5 5 53173 "M51R"
5 2 194 1 2 5 5 53194 "M51R"
5 2 207 1 2 5 5 53207 "M51R"
5 2 217 1 2 5 5 53217 "M51R"
5 2 218 1 2 5 5 53218 "M51R"
5 2 228 1 2 5 5 53228 "M51R"
5 2 236 1 2 5 5 53236 "M51R"
5 2 238 1 2 5 5 53238 "M51R"
6 2 1 2 2 6 5 54001 "M51R"
6 2 14 2 2 6 5 54014 "M51R"
6 2 22 2 2 6 5 54022 "M51R"
6 2 53 2 2 6 5 54053 "M51R"
6 2 105 2 2 6 5 54105 "M51R"
6 2 106 2 2 6 5 54106 "M51R"
6 2 130 2 2 6 5 54130 "M51R"
6 2 151 2 2 6 5 54151 "M51R"
6 2 172 2 2 6 5 54172 "M51R"
8 2 73 4 2 8 5 56073 "M51R"
8 2 110 4 2 8 5 56110 "M51R"
8 2 111 4 2 8 5 56111 "M51R"
8 2 130 4 2 8 5 56130 "M51R"
8 2 164 4 2 8 5 56164 "M51R"
8 2 174 4 2 8 5 56174 "M51R"
8 2 184 4 2 8 5 56184 "M51R"
8 2 214 4 2 8 5 56214 "M51R"
5 3 18 1 3 9 5 57018 "M51R"
5 3 179 1 3 9 5 57179 "M51R"
6 3 7 2 3 10 5 58007 "M51R"
6 3 10 2 3 10 5 58010 "M51R"
6 3 49 2 3 10 5 58049 "M51R"
6 3 68 2 3 10 5 58068 "M51R"
6 3 79 2 3 10 5 58079 "M51R"
6 3 99 2 3 10 5 58099 "M51R"
6 3 117 2 3 10 5 58117 "M51R"
6 3 149 2 3 10 5 58149 "M51R"
6 3 150 2 3 10 5 58150 "M51R"
6 3 151 2 3 10 5 58151 "M51R"
6 3 181 2 3 10 5 58181 "M51R"
6 3 185 2 3 10 5 58185 "M51R"
6 3 197 2 3 10 5 58197 "M51R"
6 3 200 2 3 10 5 58200 "M51R"
6 3 216 2 3 10 5 58216 "M51R"
6 3 217 2 3 10 5 58217 "M51R"
6 3 240 2 3 10 5 58240 "M51R"
6 3 241 2 3 10 5 58241 "M51R"
6 3 242 2 3 10 5 58242 "M51R"
6 3 259 2 3 10 5 58259 "M51R"
6 3 260 2 3 10 5 58260 "M51R"
7 3 70 3 3 11 5 59070 "M51R"
7 3 86 3 3 11 5 59086 "M51R"
7 3 106 3 3 11 5 59106 "M51R"
7 3 131 3 3 11 5 59131 "M51R"
7 3 138 3 3 11 5 59138 "M51R"
7 3 149 3 3 11 5 59149 "M51R"
7 3 150 3 3 11 5 59150 "M51R"
7 3 151 3 3 11 5 59151 "M51R"
7 3 170 3 3 11 5 59170 "M51R"
7 3 229 3 3 11 5 59229 "M51R"
7 3 230 3 3 11 5 59230 "M51R"
7 3 249 3 3 11 5 59249 "M51R"
7 3 250 3 3 11 5 59250 "M51R"
7 3 269 3 3 11 5 59269 "M51R"
7 3 270 3 3 11 5 59270 "M51R"
7 3 271 3 3 11 5 59271 "M51R"
8 3 6 4 3 12 5 60006 "M51R"
8 3 16 4 3 12 5 60016 "M51R"
8 3 17 4 3 12 5 60017 "M51R"
8 3 18 4 3 12 5 60018 "M51R"
8 3 30 4 3 12 5 60030 "M51R"
8 3 46 4 3 12 5 60046 "M51R"
8 3 51 4 3 12 5 60051 "M51R"
8 3 64 4 3 12 5 60064 "M51R"
8 3 65 4 3 12 5 60065 "M51R"
9 1 58 1 1 1 6 61058 "M51R"
9 1 67 1 1 1 6 61067 "M51R"
9 1 94 1 1 1 6 61094 "M51R"
9 1 97 1 1 1 6 61097 "M51R"
10 1 14 2 1 2 6 62014 "M51R"
10 1 15 2 1 2 6 62015 "M51R"
10 1 140 2 1 2 6 62140 "M51R"
10 1 192 2 1 2 6 62192 "M51R"
10 1 211 2 1 2 6 62211 "M51R"
10 1 249 2 1 2 6 62249 "M51R"
10 1 250 2 1 2 6 62250 "M51R"
11 1 19 3 1 3 6 63019 "M51R"
11 1 56 3 1 3 6 63056 "M51R"
11 1 107 3 1 3 6 63107 "M51R"
11 1 195 3 1 3 6 63195 "M51R"
11 1 196 3 1 3 6 63196 "M51R"
11 1 198 3 1 3 6 63198 "M51R"
11 1 212 3 1 3 6 63212 "M51R"
11 1 214 3 1 3 6 63214 "M51R"
11 1 215 3 1 3 6 63215 "M51R"
11 1 231 3 1 3 6 63231 "M51R"
11 1 240 3 1 3 6 63240 "M51R"
12 1 4 4 1 4 6 64004 "M51R"
12 1 5 4 1 4 6 64005 "M51R"
12 1 18 4 1 4 6 64018 "M51R"
12 1 19 4 1 4 6 64019 "M51R"
12 1 60 4 1 4 6 64060 "M51R"
12 1 61 4 1 4 6 64061 "M51R"
12 1 64 4 1 4 6 64064 "M51R"
12 1 91 4 1 4 6 64091 "M51R"
9 2 8 1 2 5 6 65008 "M51R"
9 2 9 1 2 5 6 65009 "M51R"
9 2 13 1 2 5 6 65013 "M51R"
9 2 40 1 2 5 6 65040 "M51R"
9 2 80 1 2 5 6 65080 "M51R"
9 2 113 1 2 5 6 65113 "M51R"
9 2 133 1 2 5 6 65133 "M51R"
9 2 141 1 2 5 6 65141 "M51R"
9 2 142 1 2 5 6 65142 "M51R"
9 2 184 1 2 5 6 65184 "M51R"
9 2 251 1 2 5 6 65251 "M51R"
10 2 0 2 2 6 6 66000 "M51R"
10 2 1 2 2 6 6 66001 "M51R"
10 2 12 2 2 6 6 66012 "M51R"
10 2 20 2 2 6 6 66020 "M51R"
10 2 21 2 2 6 6 66021 "M51R"
10 2 44 2 2 6 6 66044 "M51R"
10 2 144 2 2 6 6 66144 "M51R"
11 2 18 3 2 7 6 67018 "M51R"
11 2 19 3 2 7 6 67019 "M51R"
11 2 58 3 2 7 6 67058 "M51R"
11 2 158 3 2 7 6 67158 "M51R"
11 2 236 3 2 7 6 67236 "M51R"
11 2 297 3 2 7 6 67297 "M51R"
12 2 12 4 2 8 6 68012 "M51R"
12 2 32 4 2 8 6 68032 "M51R"
12 2 68 4 2 8 6 68068 "M51R"
12 2 69 4 2 8 6 68069 "M51R"
12 2 89 4 2 8 6 68089 "M51R"
12 2 113 4 2 8 6 68113 "M51R"
12 2 115 4 2 8 6 68115 "M51R"
12 2 116 4 2 8 6 68116 "M51R"
12 2 130 4 2 8 6 68130 "M51R"
12 2 131 4 2 8 6 68131 "M51R"
12 2 133 4 2 8 6 68133 "M51R"
12 2 135 4 2 8 6 68135 "M51R"
12 2 136 4 2 8 6 68136 "M51R"
12 2 164 4 2 8 6 68164 "M51R"
12 2 193 4 2 8 6 68193 "M51R"
12 2 194 4 2 8 6 68194 "M51R"
12 2 250 4 2 8 6 68250 "M51R"
9 3 56 1 3 9 6 69056 "M51R"
10 3 38 2 3 10 6 70038 "M51R"
10 3 66 2 3 10 6 70066 "M51R"
10 3 104 2 3 10 6 70104 "M51R"
10 3 134 2 3 10 6 70134 "M51R"
10 3 173 2 3 10 6 70173 "M51R"
10 3 222 2 3 10 6 70222 "M51R"
11 3 1 3 3 11 6 71001 "M51R"
11 3 3 3 3 11 6 71003 "M51R"
11 3 128 3 3 11 6 71128 "M51R"
11 3 129 3 3 11 6 71129 "M51R"
11 3 130 3 3 11 6 71130 "M51R"
11 3 147 3 3 11 6 71147 "M51R"
11 3 148 3 3 11 6 71148 "M51R"
11 3 202 3 3 11 6 71202 "M51R"
11 3 203 3 3 11 6 71203 "M51R"
11 3 216 3 3 11 6 71216 "M51R"
11 3 217 3 3 11 6 71217 "M51R"
11 3 222 3 3 11 6 71222 "M51R"
11 3 232 3 3 11 6 71232 "M51R"
11 3 235 3 3 11 6 71235 "M51R"
11 3 243 3 3 11 6 71243 "M51R"
11 3 278 3 3 11 6 71278 "M51R"
11 3 279 3 3 11 6 71279 "M51R"
12 3 10 4 3 12 6 72010 "M51R"
12 3 12 4 3 12 6 72012 "M51R"
12 3 13 4 3 12 6 72013 "M51R"
12 3 24 4 3 12 6 72024 "M51R"
12 3 65 4 3 12 6 72065 "M51R"
12 3 76 4 3 12 6 72076 "M51R"
12 3 78 4 3 12 6 72078 "M51R"
12 3 79 4 3 12 6 72079 "M51R"
12 3 90 4 3 12 6 72090 "M51R"
12 3 92 4 3 12 6 72092 "M51R"
12 3 100 4 3 12 6 72100 "M51R"
12 3 113 4 3 12 6 72113 "M51R"
12 3 127 4 3 12 6 72127 "M51R"
12 3 141 4 3 12 6 72141 "M51R"
9 2 185206 1 2 5 6 250206 "M51R"
