# Supplementary material for: Tools for Single-Cell Kinetic Analysis of Virus-Host Interactions
Source: PLoS One. 2016 Jan 11;11(1):e0145081. doi: 10.1371/journal.pone.0145081 (PMC4713429; doi:10.1371/journal.pone.0145081)
Supplement: S1 Data — (ZIP) [file pone.0145081.s009.zip › S9_Data/Microwell Data/ReadMe.txt]

# The IF.tif file is the illumination correction image for this dataset
# and has already been adjusted for dark field noise. The following is done
# to correct cell fluorescence data (Z) measured at a particular 
# x,y pixel location in an image.

correctionFactor = IF[x,y]/mean(IF)
correctedZ = Z / IF.Factor
