# Supplementary material for: Tools for Single-Cell Kinetic Analysis of Virus-Host Interactions
Source: PLoS One. 2016 Jan 11;11(1):e0145081. doi: 10.1371/journal.pone.0145081 (PMC4713429; doi:10.1371/journal.pone.0145081)
Supplement: S1 Data — (ZIP) [file pone.0145081.s009.zip › S9_Data/Microwell Data/timeData.dat]

Time
1.416666667
1.916666667
2.416666667
2.916666667
3.416666667
3.916666667
4.416666667
4.916666667
5.416666667
5.916666667
6.416666667
6.916666667
7.416666667
7.916666667
8.416666667
8.916666667
9.416666667
9.916666667
10.41666667
10.91666667
11.41666667
11.91666667
12.41666667
12.91666667
13.41666667
13.91666667
14.41666667
14.91666667
15.41666667
15.91666667
16.41666667
16.91666667
17.41666667
17.91666667
18.41666667
18.91666667
19.41666667
19.91666667
20.41666667
20.91666667
21.41666667
21.91666667
22.41666667
22.91666667
23.41666667
23.91666667
24.41666667
